# Supplementary material for: Wanted dead or alive? Using metabarcoding of environmental DNA and RNA to distinguish living assemblages for biosecurity applications
Source: PLoS One. 2017 Nov 2;12(11):e0187636. doi: 10.1371/journal.pone.0187636 (PMC5667844; doi:10.1371/journal.pone.0187636)
Supplement: S1 File — (ZIP) [file pone.0187636.s001.zip]

Archive with 9 entries (6 files):
- NZGL01916D_combined_results/
- NZGL01916D_combined_results/otu_table_wTax.txt
- __MACOSX/
- __MACOSX/NZGL01916D_combined_results/
- __MACOSX/NZGL01916D_combined_results/._otu_table_wTax.txt
- NZGL01916D_combined_results/otu_table_wTax_all_levels.txt
- __MACOSX/NZGL01916D_combined_results/._otu_table_wTax_all_levels.txt
- NZGL01916D_combined_results/rep_set_numbered.fa
- __MACOSX/NZGL01916D_combined_results/._rep_set_numbered.fa
