# Supplementary material for: Wanted dead or alive? Using metabarcoding of environmental DNA and RNA to distinguish living assemblages for biosecurity applications
Source: PLoS One. 2017 Nov 2;12(11):e0187636. doi: 10.1371/journal.pone.0187636 (PMC5667844; doi:10.1371/journal.pone.0187636)
Supplement: S1 File — (ZIP) [file pone.0187636.s001.zip › NZGL01916D_combined_results/otu_table_wTax.txt]

#OTU ID	Total	DNA_1	DNA_2	DNA_3	DNA_4	DNA_5	DNA_6	DNA_7	DNA_8	DNA_9	DNA_10	DNA_11	DNA_12	DNA_13	DNA_14	DNA_15	RNA_1	RNA_2	RNA_3	RNA_4	RNA_5	RNA_6	RNA_7	RNA_8	RNA_9	RNA_10	RNA_11	RNA_12	RNA_13	RNA_14	RNA_15	taxonomy
OTU_318	79170	76	0	4	0	2	124	0	4	8425	0	428	15949	0	20635	10532	43	1	0	0	3	61	0	0	9758	0	25	4478	0	4902	3720	Eukaryota; Opisthokonta; Metazoa; Arthropoda; Crustacea; Maxillopoda
OTU_421	72645	0	0	0	0	0	3	0	0	0	0	0	26	33974	58	119	0	0	0	0	0	25	0	0	2	0	231	6	37998	129	74	Eukaryota; Opisthokonta; Metazoa; Nematoda; Chromadorea; Chromadorea_X; Oscheius
OTU_531	71160	0	0	0	0	49	0	245	777	0	0	0	0	0	0	0	0	0	0	0	9	2	36585	33493	0	0	0	0	0	0	0	Eukaryota; Opisthokonta; Metazoa; Cnidaria; Cnidaria_X; Hydrozoa
OTU_62	65289	0	67	1462	0	0	717	0	0	0	0	0	0	0	163	0	26	106	12050	5	6	47055	4	1	4	0	18	0	0	3551	54	Eukaryota; Alveolata; Ciliophora; Colpodea; Cyrtolophosidida; Cyrtolophosididae; Aristerostoma; Aristerostoma_sp.
OTU_160	49376	2	14	0	42	869	0	0	0	0	89	911	336	2	3	0	0	0	0	36	20823	12	3	25	3	183	1528	24451	18	26	0	Eukaryota; Opisthokonta; Metazoa; Craniata; Craniata_X; Teleostei; Auxis; Auxis_rochei
OTU_1264	42965	0	0	0	0	0	2	0	0	0	0	0	29	19588	51	74	0	0	0	0	0	15	0	0	0	0	121	5	22979	71	30	Eukaryota; Opisthokonta; Metazoa; Nematoda; Chromadorea; Chromadorea_X; Oscheius
OTU_179	42745	0	0	0	0	0	0	3161	2146	7050	0	353	1907	57	2149	575	0	0	0	0	5	46	5014	3288	7784	16	1213	3105	175	3034	1667	Eukaryota; Opisthokonta; Metazoa; Arthropoda; Crustacea; Maxillopoda; Oithona; Oithona_sp.
OTU_1084	41373	2	17504	0	0	0	1120	0	0	0	99	0	0	0	0	833	0	18728	2	0	0	2951	0	0	0	18	0	0	0	0	116	Eukaryota; Opisthokonta; Metazoa; Nematoda; Chromadorea; Chromadorea_X; Aphelenchoides; Aphelenchoides_bicaudatus
OTU_162	38930	0	0	0	27737	13	0	2	2	0	0	0	0	27	0	0	1	0	0	11116	24	2	2	2	0	0	0	0	2	0	0	Eukaryota; Alveolata; Ciliophora; Colpodea; Colpodida; Colpodidae
OTU_1005	38701	42	0	2	0	8	39	0	5	4233	0	199	7879	0	10334	5241	25	0	0	0	3	23	0	0	4552	0	5	2045	2	2259	1805	Eukaryota; Opisthokonta; Metazoa; Arthropoda; Crustacea; Maxillopoda
OTU_2165	35539	0	0	0	0	11012	0	424	10353	9248	0	2	2	0	0	0	0	0	0	6	2330	0	31	2131	0	0	0	0	0	0	0	Eukaryota; Opisthokonta; Metazoa; Nematoda; Chromadorea; Chromadorea_X; Pellioditis
OTU_1672	33428	0	0	0	40	0	32675	0	0	0	0	0	0	0	0	0	0	0	0	0	0	713	0	0	0	0	0	0	0	0	0	Eukaryota; Opisthokonta; Metazoa; Nematoda; Chromadorea; Chromadorea_X; Cephalobus
OTU_861	30081	0	0	0	0	0	0	0	0	0	23451	890	0	10	0	0	0	0	0	4	0	0	0	0	0	5622	104	0	0	0	0	Eukaryota; Opisthokonta; Metazoa; Rotifera; Rotifera_X; Rotifera_XX; Adineta; Adineta_vaga
OTU_549	29926	0	0	0	39	0	29222	0	0	0	0	0	0	0	0	0	0	0	0	0	0	665	0	0	0	0	0	0	0	0	0	Eukaryota; Opisthokonta; Metazoa; Nematoda; Chromadorea; Chromadorea_X; Acrobeloides
OTU_2203	28530	12	0	129	9562	22	31	0	5	10	0	0	0	0	208	878	2	2	18	17172	70	100	0	0	0	7	3	7	4	70	218	Eukaryota; Alveolata; Ciliophora; Oligohymenophorea; Scuticociliatia; Pseudocohnilembidae; Pseudocohnilembus; Pseudocohnilembus_persalinus
OTU_2151	28185	0	0	0	0	98	0	0	0	2	17546	830	0	45	0	0	0	2	0	0	174	0	2	0	0	8963	495	1	27	0	0	Eukaryota; Opisthokonta; Metazoa; Nematoda; Chromadorea; Chromadorea_X; Oscheius; Oscheius_tipulae
OTU_562	27379	423	0	2	0	969	0	5961	1236	155	98	3781	3948	0	3823	559	7	0	0	0	791	11	62	477	1222	9	885	437	42	2030	451	Eukaryota; Opisthokonta; Metazoa; Arthropoda; Crustacea; Maxillopoda; Paracalanus; Paracalanus_parvus
OTU_287	26507	0	0	0	0	0	0	17284	4503	0	0	0	0	0	0	0	0	0	0	0	0	0	3569	1151	0	0	0	0	0	0	0	Eukaryota; Opisthokonta; Metazoa; Arthropoda; Crustacea; Maxillopoda; Maxillopoda_X; Maxillopoda_X_sp.
OTU_109	20542	0	0	0	174	0	6	0	0	0	0	0	0	0	0	0	0	0	0	19400	1	956	0	0	0	0	3	0	0	2	0	Unassigned
OTU_2289	17977	6	0	61	6257	17	27	0	2	7	0	7	0	0	194	588	1	8	4	10470	91	74	0	1	0	0	4	1	1	63	93	Eukaryota; Alveolata; Ciliophora; Oligohymenophorea; Scuticociliatia; Pseudocohnilembidae; Pseudocohnilembus; Pseudocohnilembus_persalinus
OTU_942	15976	8	1136	0	0	2	0	0	0	0	308	13	0	10	0	0	0	13696	0	0	3	0	2	1	0	782	1	1	13	0	0	Eukaryota; Amoebozoa; Lobosa; Tubulinea; Echinamoebida; Vermamoebidae; Vermamoeba; Hartmannella_vermiformis
OTU_648	14959	0	0	3	0	494	13	0	2	208	12	4	10188	997	1260	1758	0	0	0	0	0	0	0	0	7	0	0	6	0	7	0	Eukaryota; Opisthokonta; Metazoa; Arthropoda; Crustacea; Maxillopoda; Temora
OTU_2766	14619	0	0	0	0	522	0	0	0	0	0	0	0	0	0	0	2	0	0	2	14088	2	0	3	0	0	0	0	0	0	0	Eukaryota; Alveolata; Ciliophora; Phyllopharyngea; Suctoria; Suctoria_X; Suctoria_XX; Suctoria_XX_sp.
OTU_2276	14305	12	2	7592	3	0	5	0	2	0	0	9	0	0	28	75	88	1	5858	40	4	93	0	2	2	0	17	0	0	139	333	Eukaryota; Alveolata; Ciliophora; Oligohymenophorea; Scuticociliatia; Uronematidae; Uronema; Uronema_marinum
OTU_463	13181	0	0	0	0	28	0	3092	6774	0	0	0	0	0	0	0	0	0	0	0	73	0	271	2943	0	0	0	0	0	0	0	Unassigned
OTU_1977	13172	10	0	6687	6	0	0	0	0	0	0	12	0	0	27	71	66	0	5720	25	4	77	0	0	0	0	3	0	0	138	326	Eukaryota; Alveolata; Ciliophora; Oligohymenophorea; Scuticociliatia; Uronematidae; Uronema; Uronema_marinum
OTU_1705	13115	0	0	0	0	0	0	0	0	3	9830	387	0	8	0	0	0	0	0	1	0	0	0	0	0	2845	39	0	0	2	0	Eukaryota; Opisthokonta; Metazoa; Rotifera; Rotifera_X; Rotifera_XX; Adineta; Adineta_vaga
OTU_816	12652	0	0	0	0	0	0	0	0	0	0	10352	0	0	157	8	0	0	0	0	1	0	0	0	179	0	1893	9	3	37	13	Eukaryota; Alveolata; Dinophyta; Dinophyceae; Dinophyceae_X; Dinophyceae_XX; Neoceratium
OTU_2790	11578	0	0	4628	0	0	0	0	0	0	0	0	0	0	0	0	0	0	6947	3	0	0	0	0	0	0	0	0	0	0	0	Eukaryota; Alveolata; Ciliophora; Phyllopharyngea; Suctoria; Suctoria_X; Suctoria_XX; Suctoria_XX_sp.
OTU_252	10603	0	5431	913	4	35	413	0	0	0	0	3	0	0	712	369	0	1061	321	1	220	497	14	0	0	0	1	0	0	475	133	Eukaryota; Opisthokonta; Choanoflagellida; Choanoflagellatea; Craspedida; Monosigidae_Group_A; Monosiga; Monosiga_brevicollis
OTU_771	10522	177	0	0	0	0	13	4	2	452	0	0	1357	6	3348	1619	62	0	0	0	0	15	30	3	1207	2	0	96	5	1135	989	Eukaryota; Opisthokonta; Metazoa; Arthropoda; Crustacea; Maxillopoda
OTU_118	10358	0	0	0	0	0	0	0	0	0	0	271	0	16	672	3088	0	0	0	0	0	2	0	0	0	0	146	8	22	2018	4115	Eukaryota; Alveolata; Ciliophora; Spirotrichea; Euplotia; Aspidiscidae; Aspidisca; Aspidisca_steini
OTU_135	10062	0	0	0	0	0	1969	0	0	0	0	0	0	0	0	0	0	0	0	0	0	8093	0	0	0	0	0	0	0	0	0	Eukaryota; Opisthokonta; Metazoa; Nematoda; Chromadorea; Chromadorea_X; Aphelenchoides; Aphelenchoides_fragariae
OTU_1491	10010	44	0	295	12	6	2	0	0	0	0	0	0	0	24	761	114	0	582	145	11	70	0	2	8	0	0	0	0	303	7631	Eukaryota; Alveolata; Dinophyta; Dinophyceae; Dinophyceae_X; Oxyrrhinaceae; Oxyrrhis; Oxyrrhis_marina
OTU_588	9764	0	0	8	2	756	8989	0	4	0	0	0	0	0	0	0	0	0	0	0	0	5	0	0	0	0	0	0	0	0	0	Eukaryota; Opisthokonta; Metazoa; Arthropoda; Crustacea; Maxillopoda; Maxillopoda_X; Maxillopoda_X_sp.
OTU_1055	9093	31	108	1763	32	5185	31	9	32	23	612	169	50	935	96	8	0	0	0	0	7	0	0	0	0	2	0	0	0	0	0	Eukaryota; Opisthokonta; Fungi; Ascomycota; Pezizomycotina; Dothideomycetes; Davidiella; Davidiella_tassiana
OTU_32	9046	153	0	0	2	0	21	4	0	350	0	0	1170	6	2809	1447	38	0	0	0	1	14	36	1	1022	0	0	84	6	1011	871	Eukaryota; Opisthokonta; Metazoa; Arthropoda; Crustacea; Maxillopoda
OTU_735	8782	0	0	0	0	0	0	0	8462	0	0	0	0	0	0	0	0	0	0	0	0	0	0	261	59	0	0	0	0	0	0	Eukaryota; Opisthokonta; Metazoa; Metazoa_X; Metazoa_XX; Metazoa_XXX; Metazoa_XXXX; Metazoa_XXXX_sp.
OTU_870	8726	0	0	0	0	0	0	0	0	0	0	0	0	4843	0	0	0	0	0	0	0	0	0	0	2	0	0	0	3881	0	0	Eukaryota; Opisthokonta; Metazoa; Arthropoda; Hexapoda; Collembola
OTU_2649	8604	506	0	0	0	0	0	0	0	0	0	0	0	0	0	0	8083	0	7	0	0	6	0	2	0	0	0	0	0	0	0	Unassigned
OTU_2160	8192	401	6334	0	0	0	109	0	0	0	0	0	0	0	0	0	1	1338	0	0	0	9	0	0	0	0	0	0	0	0	0	Eukaryota; Opisthokonta; Fungi; Cryptomycota; Cryptomycotina; Cryptomycotina_X; Cryptomycotina_XX; Cryptomycotina_XX_sp.
OTU_156	7836	143	0	0	0	0	4	3	0	301	0	0	1069	10	2439	1313	37	0	0	0	1	16	37	1	810	3	0	67	5	868	709	Eukaryota; Opisthokonta; Metazoa; Arthropoda; Crustacea; Maxillopoda
OTU_2216	7821	0	0	3	0	3	0	0	0	3	3547	1040	0	0	0	2	0	0	0	0	0	0	6	0	0	2462	749	0	0	0	6	Eukaryota; Alveolata; Ciliophora; Oligohymenophorea; Sessilida; Vorticellidae; Vorticella
OTU_617	7701	0	0	0	0	0	0	0	0	0	1930	206	0	0	0	0	0	0	0	1	0	0	5	0	0	5400	159	0	0	0	0	Eukaryota; Opisthokonta; Metazoa; Arthropoda; Chelicerata; Arachnida; Histiostoma
OTU_374	7630	0	0	0	0	0	0	0	0	0	0	0	0	4859	0	0	0	0	0	0	0	0	0	0	0	0	0	0	2771	0	0	Eukaryota; Opisthokonta; Metazoa; Nematoda; Chromadorea; Chromadorea_X; Caenorhabditis; Caenorhabditis_elegans
OTU_992	7296	0	0	695	4	0	17	0	0	17	0	9	0	0	1415	3723	0	0	37	5	9	33	7	0	0	0	2	0	0	469	854	Eukaryota; Opisthokonta; Choanoflagellida; Choanoflagellatea; Craspedida; Monosigidae_Group_A; Choanoeca; Choanoeca_perplexa
OTU_1499	7205	0	0	0	0	0	0	3062	3533	0	0	0	0	0	0	0	0	0	0	0	0	0	532	78	0	0	0	0	0	0	0	Eukaryota; Opisthokonta; Metazoa; Nematoda; Chromadorea; Chromadorea_X
OTU_882	7082	0	0	0	0	2	0	4073	1954	0	0	0	0	0	0	0	0	0	0	0	0	0	593	460	0	0	0	0	0	0	0	Unassigned
OTU_234	6695	0	0	0	0	0	0	56	0	0	9	0	0	416	2	0	0	2	0	0	0	0	0	0	0	929	0	0	5269	12	0	Eukaryota; Opisthokonta; Metazoa; Arthropoda; Chelicerata; Arachnida
OTU_1500	6554	0	0	0	0	0	0	0	0	0	1760	197	0	0	0	0	0	0	0	2	0	0	5	0	0	4411	179	0	0	0	0	Eukaryota; Opisthokonta; Metazoa; Arthropoda; Chelicerata; Arachnida; Histiostoma
OTU_881	6532	289	118	3043	194	208	138	4	2	9	25	914	20	2	1382	182	0	2	0	0	0	0	0	0	0	0	0	0	0	0	0	Eukaryota; Opisthokonta; Fungi; Ascomycota; Pezizomycotina; Dothideomycetes; Hortaea; Hortaea_werneckii
OTU_367	6448	0	0	0	0	2	0	3266	2718	3	0	0	0	0	0	0	0	0	0	0	0	0	250	209	0	0	0	0	0	0	0	Eukaryota; Opisthokonta; Metazoa; Arthropoda; Crustacea; Maxillopoda; Maxillopoda_X; Maxillopoda_X_sp.
OTU_59	5910	30	0	18	0	0	75	0	0	0	0	0	0	0	80	4	248	4	60	81	5	3843	0	0	0	0	7	0	3	1407	45	Eukaryota; Amoebozoa; Lobosa; Discosea-Longamoebia; Dermamoebida; Dermamoebidae; Dermamoebidae_X; Dermamoebidae_X_sp.
OTU_2452	5904	0	0	8	5728	0	5	0	3	0	0	0	0	0	0	0	0	0	0	160	0	0	0	0	0	0	0	0	0	0	0	Eukaryota; Opisthokonta; Fungi; Cryptomycota; Cryptomycotina; Cryptomycotina_X; Cryptomycotina_XX; Cryptomycotina_XX_sp.
OTU_1494	5874	0	0	0	0	2	0	6	0	0	2946	434	0	15	0	0	0	2	0	0	3	0	0	0	0	2465	1	0	0	0	0	Eukaryota; Opisthokonta; Metazoa; Rotifera; Rotifera_X; Rotifera_XX; Rotifera_XXX; Rotifera_XXX_sp.
OTU_1211	5774	0	0	0	22	0	5653	0	0	0	0	0	0	0	0	0	0	0	0	0	0	99	0	0	0	0	0	0	0	0	0	Eukaryota; Opisthokonta; Metazoa; Nematoda; Chromadorea; Chromadorea_X; Acrobeloides
OTU_1110	5717	319	7	9	12	57	160	0	0	0	92	4	0	34	5005	18	0	0	0	0	0	0	0	0	0	0	0	0	0	0	0	Eukaryota; Opisthokonta; Fungi; Ascomycota; Pezizomycotina; Sordariomycetes; Acremonium
OTU_2309	5441	0	0	0	0	161	0	0	0	0	422	8	0	0	0	4	0	0	0	0	1853	2	0	1	0	2956	25	1	0	0	8	Eukaryota; Alveolata; Ciliophora; Oligohymenophorea; Sessilida; Vorticellidae; Vorticellidae_X; Vorticellidae_X_sp.
OTU_577	5419	18	0	0	0	0	0	5	0	0	0	0	0	89	147	0	4	0	0	0	0	0	0	0	0	10	0	0	666	4480	0	Eukaryota; Opisthokonta; Metazoa; Arthropoda; Chelicerata; Arachnida
OTU_1206	5383	0	0	0	0	0	0	3130	1515	0	0	0	0	0	0	0	0	0	0	0	0	0	428	310	0	0	0	0	0	0	0	Unassigned
OTU_724	5305	0	0	0	0	0	0	0	0	82	0	0	14	0	34	2	0	0	0	0	0	0	0	0	3383	0	5	940	0	559	286	Eukaryota; Opisthokonta; Metazoa; Arthropoda; Crustacea; Maxillopoda; Oithona; Oithona_sp.
OTU_731	5261	0	0	0	0	0	0	4	0	26	0	5119	97	0	3	0	0	0	0	0	0	0	0	0	12	0	0	0	0	0	0	Eukaryota; Opisthokonta; Metazoa; Arthropoda; Crustacea; Maxillopoda; Mytilicola
OTU_840	5096	0	0	0	0	887	0	1056	492	0	0	0	0	0	0	0	0	0	0	0	16	0	2513	132	0	0	0	0	0	0	0	Eukaryota; Alveolata; Ciliophora; Spirotrichea; Choreotrichia; Choreotrichia_X; Choreotrichia_XX; Choreotrichia_XX_sp.
OTU_2284	5008	4	0	28	2220	2	16	0	0	5	0	0	0	0	38	217	3	0	4	2373	7	10	0	0	0	0	0	0	0	31	50	Eukaryota; Alveolata; Ciliophora; Oligohymenophorea; Scuticociliatia; Pseudocohnilembidae; Pseudocohnilembus; Pseudocohnilembus_persalinus
OTU_925	4893	0	0	0	0	0	0	0	0	0	0	0	0	2584	0	0	0	0	0	0	0	0	0	0	0	0	0	0	2309	0	0	Eukaryota; Opisthokonta; Metazoa; Arthropoda; Hexapoda; Collembola
OTU_2793	4863	0	0	0	0	0	0	0	0	0	0	0	0	0	0	0	0	0	0	0	55	0	0	0	0	4752	56	0	0	0	0	Eukaryota; Alveolata; Ciliophora; Phyllopharyngea; Suctoria; Suctoria_X; Suctoria_XX; Suctoria_XX_sp.
OTU_293	4848	0	0	0	0	16	0	40	71	0	0	0	0	0	0	0	0	0	0	1	79	0	2104	2519	18	0	0	0	0	0	0	Eukaryota; Opisthokonta; Metazoa; Cnidaria; Cnidaria_X; Hydrozoa; Obelia; Obelia_geniculata
OTU_1484	4818	1136	137	719	1773	181	164	5	24	59	387	17	59	7	79	67	0	0	0	1	0	0	0	0	0	3	0	0	0	0	0	Eukaryota; Opisthokonta; Fungi; Ascomycota; Pezizomycotina; Eurotiomycetes
OTU_666	4729	0	0	0	0	0	2	0	0	0	0	688	22	0	10	9	0	0	0	0	0	5	0	4	192	0	3750	3	0	32	12	Eukaryota; Opisthokonta; Metazoa; Urochordata; Urochordata_X; Appendicularia; Oikopleura; Oikopleura_sp.
OTU_451	4708	0	2	263	2	339	71	0	5	2	0	2	2	2	2124	1894	0	0	0	0	0	0	0	0	0	0	0	0	0	0	0	Eukaryota; Opisthokonta; Fungi; Ascomycota; Pezizomycotina; Sordariomycetes; Emericellopsis; Emericellopsis_alkalina
OTU_2959	4622	0	0	0	0	1945	0	0	0	0	0	0	0	0	0	0	0	0	0	0	2677	0	0	0	0	0	0	0	0	0	0	Eukaryota; Alveolata; Ciliophora; Litostomatea; Haptoria; Litonotidae
OTU_2744	4531	0	0	0	0	0	0	0	0	0	0	0	0	0	0	0	0	0	0	0	45	0	0	0	0	4429	57	0	0	0	0	Eukaryota; Alveolata; Ciliophora; Phyllopharyngea; Suctoria; Suctoria_X; Suctoria_XX; Suctoria_XX_sp.
OTU_1880	4437	0	0	0	4437	0	0	0	0	0	0	0	0	0	0	0	0	0	0	0	0	0	0	0	0	0	0	0	0	0	0	Eukaryota; Opisthokonta; Metazoa; Nematoda; Chromadorea; Chromadorea_X; Oscheius
OTU_2229	4402	0	0	2	0	133	0	0	0	0	394	4	0	0	0	2	0	0	0	0	1387	1	0	0	0	2449	23	0	0	0	7	Eukaryota; Alveolata; Ciliophora; Oligohymenophorea; Sessilida; Vorticellidae; Vorticellidae_X; Vorticellidae_X_sp.
OTU_2211	4362	0	0	0	0	0	0	0	0	0	0	0	0	0	1152	2	0	0	7	0	1	13	0	0	0	0	0	0	0	3187	0	Eukaryota; Alveolata; Ciliophora; Oligohymenophorea; Scuticociliatia; Scuticociliatia_X; Scuticociliatia_XX; Scuticociliatia_XX_sp.
OTU_2328	4357	2	0	2	4	0	0	0	0	0	0	0	0	0	0	2	3087	199	4	33	0	18	0	0	0	0	0	0	0	89	917	Eukaryota; Alveolata; Ciliophora; Oligohymenophorea; Scuticociliatia; Cinetochilidae; Cinetochilum
OTU_857	4352	1147	148	656	1422	150	165	14	20	62	351	25	66	8	54	64	0	0	0	0	0	0	0	0	0	0	0	0	0	0	0	Eukaryota; Opisthokonta; Fungi; Ascomycota; Pezizomycotina; Eurotiomycetes; Aspergillus
OTU_65	4259	0	0	228	0	0	0	0	0	0	0	0	0	0	0	0	0	0	4027	2	0	2	0	0	0	0	0	0	0	0	0	Unassigned
OTU_211	4113	0	0	0	0	0	0	8	32	0	0	0	0	0	0	0	0	0	0	0	1	0	494	3578	0	0	0	0	0	0	0	Eukaryota; Rhizaria; Cercozoa; Endomyxa; Vampyrellida; Vampyrellida_X; Vampyrellida_clade_B; Vampyrellida_sp.
OTU_1461	4058	0	0	0	0	8	0	29	0	0	100	0	0	2808	0	0	0	0	0	0	34	0	5	0	0	71	0	0	1003	0	0	Eukaryota; Opisthokonta; Metazoa; Rotifera; Rotifera_X; Rotifera_XX; Rotifera_XXX; Rotifera_XXX_sp.
OTU_1319	3923	0	0	231	2	296	54	0	7	0	0	0	0	2	1742	1589	0	0	0	0	0	0	0	0	0	0	0	0	0	0	0	Eukaryota; Opisthokonta; Fungi; Ascomycota; Pezizomycotina; Sordariomycetes; Emericellopsis; Emericellopsis_alkalina
OTU_2788	3838	0	0	0	0	0	0	0	0	0	0	0	0	0	0	0	0	0	0	0	45	0	0	0	0	3738	55	0	0	0	0	Eukaryota; Alveolata; Ciliophora; Phyllopharyngea; Suctoria; Suctoria_X; Suctoria_XX; Suctoria_XX_sp.
OTU_2934	3836	0	0	0	0	0	0	0	0	0	0	0	0	0	22	0	0	0	8	16	19	190	0	0	0	0	0	1	0	3580	0	Eukaryota; Alveolata; Ciliophora; Litostomatea; Haptoria; Litonotidae; Litonotidae_X
OTU_2786	3556	0	0	0	0	0	0	0	0	0	0	0	0	0	0	0	0	0	0	0	31	0	0	0	0	3464	61	0	0	0	0	Eukaryota; Alveolata; Ciliophora; Phyllopharyngea; Suctoria; Suctoria_X; Suctoria_XX; Suctoria_XX_sp.
OTU_787	3535	138	62	1713	99	103	81	1	0	5	4	448	8	0	791	78	0	0	0	0	2	0	0	0	0	0	0	0	0	2	0	Eukaryota; Opisthokonta; Fungi; Ascomycota; Pezizomycotina; Dothideomycetes; Hortaea; Hortaea_werneckii
OTU_1213	3534	0	0	0	0	0	0	4	0	3528	0	0	0	0	2	0	0	0	0	0	0	0	0	0	0	0	0	0	0	0	0	Eukaryota; Archaeplastida; Streptophyta; Embryophyceae; Embryophyceae_X; Embryophyceae_XX
OTU_337	3390	0	0	0	0	0	0	0	0	0	0	0	0	1334	0	0	0	0	0	0	0	0	0	0	0	0	0	0	2056	0	0	Eukaryota; Opisthokonta; Metazoa; Arthropoda; Chelicerata; Arachnida; Oribatula
OTU_2958	3378	0	0	0	0	0	0	0	0	0	0	0	0	0	334	0	0	0	0	0	0	0	0	0	0	0	0	0	0	3044	0	Eukaryota; Alveolata; Ciliophora; Litostomatea; Haptoria; Litonotidae; Loxophyllum; Loxophyllum_rostratum
OTU_2329	3343	0	0	0	0	90	0	0	0	0	255	6	0	0	0	0	0	0	0	0	1195	2	0	1	0	1762	18	0	0	0	14	Eukaryota; Alveolata; Ciliophora; Oligohymenophorea; Sessilida; Vorticellidae; Vorticellidae_X; Vorticellidae_X_sp.
OTU_2527	3324	0	0	0	0	0	0	0	0	2	70	0	0	0	0	0	0	0	0	0	0	0	0	0	0	3248	1	0	3	0	0	Eukaryota; Alveolata; Ciliophora; Phyllopharyngea; Cyrtophoria; Chilodonellidae
OTU_2258	3299	0	0	0	0	0	0	0	0	0	0	177	0	0	0	0	0	0	0	0	0	0	0	0	11	2	3105	0	1	3	0	Eukaryota; Alveolata; Ciliophora; Ciliophora-10; Ciliophora-10_X; Ciliophora-10_XX; Ciliophora-10_XXX; Ciliophora-10_XXX_sp.
OTU_806	3178	0	0	0	0	0	0	2255	861	6	0	0	0	0	0	0	0	0	0	0	0	0	40	16	0	0	0	0	0	0	0	Eukaryota; Opisthokonta; Metazoa; Arthropoda; Crustacea; Maxillopoda; Maxillopoda_X; Maxillopoda_X_sp.
OTU_1094	3166	0	2	4	0	732	20	96	123	11	663	55	45	1408	4	0	0	0	0	0	3	0	0	0	0	0	0	0	0	0	0	Eukaryota; Opisthokonta; Fungi; Ascomycota; Pezizomycotina; Dothideomycetes
OTU_2018	3152	0	0	0	0	0	0	0	0	0	379	3	0	2749	0	0	0	0	0	0	0	0	0	0	0	21	0	0	0	0	0	Eukaryota; Alveolata; Ciliophora; Spirotrichea; Hypotrichia; Oxytrichidae; Gastrostyla; Gastrostyla_steinii
OTU_1179	3120	0	0	0	0	0	0	0	0	0	851	82	0	0	0	0	0	0	0	0	0	0	4	0	0	2136	47	0	0	0	0	Eukaryota; Opisthokonta; Metazoa; Arthropoda; Chelicerata; Arachnida; Histiostoma
OTU_2041	3106	0	0	0	0	0	0	0	0	0	314	4	0	2767	0	0	0	0	0	0	0	0	0	0	0	21	0	0	0	0	0	Eukaryota; Alveolata; Ciliophora; Spirotrichea; Hypotrichia; Oxytrichidae; Gastrostyla; Gastrostyla_steinii
OTU_1305	3086	4	2	20	20	2211	5	4	48	2	96	12	16	594	47	0	0	0	0	0	5	0	0	0	0	0	0	0	0	0	0	Eukaryota; Opisthokonta; Fungi; Ascomycota; Pezizomycotina; Dothideomycetes
OTU_413	3081	4	0	10	0	0	0	0	0	0	0	0	0	0	4	91	217	0	2	74	0	18	0	0	0	0	6	0	0	149	2506	Unassigned
OTU_1414	3061	0	0	0	0	0	0	0	0	0	0	0	0	1596	0	0	0	0	0	0	0	0	0	0	0	0	0	0	1465	0	0	Eukaryota; Opisthokonta; Metazoa; Arthropoda; Hexapoda; Collembola
OTU_1202	2878	0	0	0	0	1838	0	16	857	0	66	27	0	57	0	4	0	0	0	0	13	0	0	0	0	0	0	0	0	0	0	Eukaryota; Opisthokonta; Fungi; Ascomycota; Pezizomycotina; Dothideomycetes
OTU_1466	2752	76	167	0	2	136	2	23	2	2	10	67	2	62	172	817	26	115	0	11	329	0	298	4	0	6	47	0	171	46	159	Eukaryota; Alveolata; Apicomplexa; Apicomplexa_X; Colpodellidae; Colpodellidae_X; Colpodellidae_XX; Colpodellidae_XX_sp.
OTU_700	2747	0	0	0	0	0	0	0	4	2741	0	0	0	0	0	0	0	0	0	0	0	0	2	0	0	0	0	0	0	0	0	Eukaryota; Opisthokonta; Metazoa; Arthropoda; Crustacea; Maxillopoda; Maxillopoda_X; Maxillopoda_X_sp.
OTU_1090	2744	0	0	0	0	0	0	2021	59	0	0	0	0	0	0	0	0	0	0	0	0	0	143	521	0	0	0	0	0	0	0	Eukaryota; Opisthokonta; Metazoa; Arthropoda; Crustacea; Ostracoda; Leptocythere
OTU_2043	2738	140	882	186	805	0	7	0	0	0	0	2	0	0	584	6	4	112	0	3	0	0	0	0	0	0	0	0	0	7	0	Eukaryota; Opisthokonta; Fungi; Ascomycota; Saccharomycotina; Saccharomycetales; Candida
OTU_1106	2672	2151	13	77	298	37	44	2	0	8	0	0	0	4	0	0	19	0	2	8	7	0	0	0	0	2	0	0	0	0	0	Eukaryota; Opisthokonta; Fungi; Ascomycota; Pezizomycotina; Eurotiomycetes
OTU_2148	2645	0	0	0	0	0	33	0	0	0	0	2	0	0	6	0	0	0	0	0	12	2477	0	0	0	0	10	0	0	105	0	Eukaryota; Alveolata; Ciliophora; Colpodea; Cyrtolophosidida; Cyrtolophosididae; Aristerostoma
OTU_123	2568	0	0	0	0	0	0	1673	890	0	0	0	0	0	0	0	0	0	0	0	0	0	2	3	0	0	0	0	0	0	0	Eukaryota; Opisthokonta; Metazoa; Mollusca; Gastropoda; Dendronotoidea-Arminoidea-Aeolidoidea; Cuthona; Cuthona_sp.
OTU_1717	2557	0	28	0	533	0	0	0	0	0	8	6	0	0	0	0	0	71	0	1760	0	8	0	0	0	139	4	0	0	0	0	Unassigned
OTU_1117	2551	0	0	0	0	0	0	0	0	0	0	1883	0	0	0	0	0	0	0	0	2	0	0	5	35	0	603	0	1	9	13	Eukaryota; Alveolata; Dinophyta; Dinophyceae; Dinophyceae_X; Dinophyceae_XX; Neoceratium
OTU_417	2513	0	0	0	0	2	0	0	5	0	0	0	0	0	0	0	0	0	0	0	9	0	1735	762	0	0	0	0	0	0	0	Eukaryota; Opisthokonta; Metazoa; Cnidaria; Cnidaria_X; Hydrozoa; Clytia; Clytia_gracilis
OTU_1980	2467	0	0	0	0	430	0	514	209	0	0	0	0	0	0	0	0	0	0	0	7	0	1248	59	0	0	0	0	0	0	0	Eukaryota; Alveolata; Ciliophora; Spirotrichea; Choreotrichia; Choreotrichia_X; Choreotrichia_XX; Choreotrichia_XX_sp.
OTU_175	2460	0	0	0	2	0	0	0	0	0	0	0	0	0	0	0	8	0	0	2391	0	0	0	0	0	0	0	0	0	59	0	Unassigned
OTU_1478	2421	2058	87	42	125	2	101	0	0	0	0	2	0	2	0	2	0	0	0	0	0	0	0	0	0	0	0	0	0	0	0	Eukaryota; Opisthokonta; Fungi; Ascomycota; Pezizomycotina; Eurotiomycetes; Aspergillus
OTU_689	2411	0	0	0	0	0	0	1237	1011	16	0	0	0	0	0	0	0	0	0	0	0	0	77	70	0	0	0	0	0	0	0	Eukaryota; Opisthokonta; Metazoa; Arthropoda; Crustacea; Maxillopoda; Maxillopoda_X; Maxillopoda_X_sp.
OTU_2611	2386	0	0	0	0	0	0	0	0	0	0	0	0	1218	0	0	0	0	0	0	0	0	0	0	0	0	0	0	1168	0	0	Eukaryota; Opisthokonta; Metazoa; Nematoda; Chromadorea; Chromadorea_X; Aphelenchoides; Aphelenchoides_fragariae
OTU_1474	2358	476	286	1	21	8	2	51	67	4	344	40	0	261	795	2	0	0	0	0	0	0	0	0	0	0	0	0	0	0	0	Eukaryota; Opisthokonta; Fungi; Ascomycota; Pezizomycotina; Sordariomycetes
OTU_1591	2357	0	13	4	1748	2	551	0	0	0	0	0	0	23	0	0	0	3	0	13	0	0	0	0	0	0	0	0	0	0	0	Eukaryota; Opisthokonta; Fungi; Ascomycota; Pezizomycotina; Eurotiomycetes; Capronia; Capronia_pilosella
OTU_2055	2357	0	4	0	75	0	0	0	0	0	937	42	0	0	0	0	0	0	0	0	0	0	12	0	0	1236	50	0	1	0	0	Eukaryota; Alveolata; Ciliophora; Colpodea; Colpodida; Colpodidae
OTU_2651	2354	387	0	49	24	4	16	0	0	3	0	37	0	0	1	0	947	1	89	246	92	348	2	0	0	0	81	1	3	8	15	Unassigned
OTU_2256	2314	0	0	0	0	0	0	0	0	0	0	0	0	0	609	6	0	0	4	0	0	0	0	0	0	0	0	0	0	1692	3	Eukaryota; Alveolata; Ciliophora; Oligohymenophorea; Scuticociliatia; Scuticociliatia_X; Scuticociliatia_XX; Scuticociliatia_XX_sp.
OTU_772	2307	0	0	0	0	0	0	346	278	1639	0	0	0	0	0	0	0	0	0	0	0	0	20	24	0	0	0	0	0	0	0	Eukaryota; Opisthokonta; Metazoa; Arthropoda; Crustacea; Maxillopoda; Maxillopoda_X; Maxillopoda_X_sp.
OTU_1326	2238	396	260	2	6	13	0	75	55	0	316	44	0	244	825	2	0	0	0	0	0	0	0	0	0	0	0	0	0	0	0	Eukaryota; Opisthokonta; Fungi; Ascomycota; Pezizomycotina; Sordariomycetes
OTU_777	2191	0	0	0	0	0	0	2191	0	0	0	0	0	0	0	0	0	0	0	0	0	0	0	0	0	0	0	0	0	0	0	Eukaryota; Opisthokonta; Metazoa; Arthropoda; Crustacea; Maxillopoda
OTU_1839	2034	0	0	0	0	0	0	2	0	0	2	0	2	947	0	0	0	0	0	0	0	0	2	0	0	12	0	0	1067	0	0	Eukaryota; Archaeplastida; Chlorophyta; Chlorophyceae; Chlorophyceae_X; CW-Chlamydomonadales
OTU_2288	2026	0	0	2	0	0	74	0	0	0	0	0	0	0	0	0	0	0	0	0	2	1942	0	0	0	0	0	0	0	6	0	Eukaryota; Alveolata; Ciliophora; Oligohymenophorea; Scuticociliatia; Parauronematidae; Parauronema; Parauronema_virginianum
OTU_2648	2003	68	0	0	0	0	0	0	0	0	0	0	0	0	0	0	1935	0	0	0	0	0	0	0	0	0	0	0	0	0	0	Unassigned
OTU_51	1955	1955	0	0	0	0	0	0	0	0	0	0	0	0	0	0	0	0	0	0	0	0	0	0	0	0	0	0	0	0	0	Unassigned
OTU_1295	1934	200	0	239	0	784	329	6	9	6	331	13	2	3	7	2	0	0	0	0	1	0	0	0	0	2	0	0	0	0	0	Eukaryota; Opisthokonta; Fungi; Ascomycota; Pezizomycotina; Dothideomycetes
OTU_2505	1923	0	0	0	0	0	0	0	0	0	38	0	0	4	0	0	0	0	0	0	0	0	0	0	0	1793	0	0	88	0	0	Eukaryota; Alveolata; Ciliophora; Phyllopharyngea; Cyrtophoria; Chilodonellidae; Chilodonellidae_X; Chilodonellidae_X_sp.
OTU_2174	1884	0	0	0	0	0	63	0	0	0	0	2	0	0	5	0	0	0	2	0	3	1809	0	0	0	0	0	0	0	0	0	Eukaryota; Alveolata; Ciliophora; Oligohymenophorea; Scuticociliatia; Parauronematidae; Parauronema; Parauronema_virginianum
OTU_2287	1881	0	0	0	0	0	285	0	0	0	0	0	0	0	0	0	0	0	4	60	6	1452	0	0	0	0	0	0	0	74	0	Eukaryota; Alveolata; Ciliophora; Oligohymenophorea; Sessilida; Vorticellidae; Vorticellidae_X
OTU_2263	1880	0	0	0	0	0	0	0	0	0	0	0	0	0	12	0	0	0	0	0	0	5	0	0	1770	0	0	0	0	77	16	Eukaryota; Alveolata; Ciliophora; Spirotrichea; Choreotrichia; Xystonellidae; Favella; Favella_ehrenbergii
OTU_1286	1868	480	69	282	647	55	58	2	6	28	156	13	28	4	29	11	0	0	0	0	0	0	0	0	0	0	0	0	0	0	0	Eukaryota; Opisthokonta; Fungi; Ascomycota; Pezizomycotina; Eurotiomycetes; Penicillium; Penicillium_chrysogenum
OTU_1540	1824	383	210	2	11	12	2	49	59	0	250	22	0	258	566	0	0	0	0	0	0	0	0	0	0	0	0	0	0	0	0	Eukaryota; Opisthokonta; Fungi; Ascomycota; Pezizomycotina; Sordariomycetes
OTU_2166	1822	0	0	0	0	0	0	0	0	261	0	5	297	0	401	210	0	0	0	0	0	1	0	0	287	0	0	122	0	126	112	Eukaryota; Opisthokonta; Metazoa; Arthropoda
OTU_1628	1815	36	0	0	0	0	0	0	0	0	0	0	0	0	0	0	1769	5	0	0	0	0	0	0	0	0	2	0	0	3	0	Eukaryota; Apusozoa; Hilomonadea; Planomonadida; Planomonadidae; Planomonadidae_Group-1; Planomonas
OTU_1519	1789	0	0	0	0	0	0	0	0	0	487	47	0	0	0	0	0	0	0	0	0	0	0	0	0	1229	26	0	0	0	0	Eukaryota; Opisthokonta; Metazoa; Arthropoda; Chelicerata; Arachnida; Histiostoma
OTU_2614	1720	0	0	1099	0	0	0	0	0	0	0	0	0	0	0	0	0	0	621	0	0	0	0	0	0	0	0	0	0	0	0	Eukaryota; Opisthokonta; Metazoa; Nematoda; Chromadorea; Chromadorea_X; Aphelenchoides; Aphelenchoides_sp.
OTU_460	1707	174	0	0	0	0	0	0	0	0	0	0	0	0	0	0	1533	0	0	0	0	0	0	0	0	0	0	0	0	0	0	Eukaryota; Rhizaria; Cercozoa; Filosa-Granofilosea; Cryptofilida; Nanofilidae; Nanofila; Nanofila_sp.
OTU_1701	1697	0	0	2	0	0	0	0	0	0	0	0	0	0	408	0	0	0	8	0	0	2	0	0	0	0	0	0	0	1277	0	Eukaryota; Alveolata; Ciliophora; Oligohymenophorea; Scuticociliatia; Scuticociliatia_X; Scuticociliatia_XX; Scuticociliatia_XX_sp.
OTU_2274	1632	0	0	16	0	0	0	0	0	0	0	0	0	0	2	38	147	0	108	14	13	0	0	0	0	2	4	0	217	76	995	Eukaryota; Alveolata; Ciliophora; Oligohymenophorea; Scuticociliatia; Cinetochilidae; Cinetochilum
OTU_1469	1629	0	2	16	17	1158	0	4	35	8	63	6	15	266	31	0	0	0	0	0	6	0	0	0	0	2	0	0	0	0	0	Eukaryota; Opisthokonta; Fungi; Ascomycota; Pezizomycotina; Dothideomycetes
OTU_2354	1546	0	0	0	0	25	0	0	0	2	171	2	0	0	0	0	0	0	0	0	245	0	0	0	0	1087	14	0	0	0	0	Eukaryota; Alveolata; Ciliophora; Oligohymenophorea; Sessilida; Vorticellidae; Vorticellidae_X; Vorticellidae_X_sp.
OTU_2019	1521	0	0	0	4	0	0	0	0	0	637	28	0	0	0	0	0	3	0	0	0	0	13	0	0	809	27	0	0	0	0	Eukaryota; Alveolata; Ciliophora; Colpodea; Colpodida; Colpodidae; Colpoda
OTU_2621	1490	0	0	0	0	0	0	0	0	0	0	0	0	713	0	0	0	0	0	0	0	0	0	0	0	0	0	0	777	0	0	Eukaryota; Opisthokonta; Metazoa; Nematoda; Chromadorea; Chromadorea_X; Aphelenchoides
OTU_1059	1488	682	0	685	2	59	40	0	6	0	10	2	0	0	0	2	0	0	0	0	0	0	0	0	0	0	0	0	0	0	0	Eukaryota; Opisthokonta; Fungi; Ascomycota; Pezizomycotina; Dothideomycetes
OTU_1581	1483	1381	2	2	5	18	14	0	0	0	0	2	0	41	7	11	0	0	0	0	0	0	0	0	0	0	0	0	0	0	0	Eukaryota; Opisthokonta; Fungi; Ascomycota; Pezizomycotina; Sordariomycetes
OTU_825	1480	0	0	0	0	0	0	0	0	71	0	0	39	0	51	4	0	0	0	0	0	0	0	0	954	0	0	208	0	105	48	Eukaryota; Opisthokonta; Metazoa; Arthropoda; Crustacea; Maxillopoda; Oithona; Oithona_sp.
OTU_2231	1479	0	0	0	0	95	0	0	0	0	0	0	0	0	1127	0	0	0	10	1	38	206	0	0	0	0	0	0	0	2	0	Eukaryota; Alveolata; Ciliophora; Oligohymenophorea; Peritrichia; Zoothamniidae; Zoothamnium; Zoothamnium_duplicatum
OTU_1216	1470	0	0	0	0	0	0	0	0	0	0	0	0	855	0	0	0	0	0	0	0	0	0	0	0	0	0	0	615	0	0	Eukaryota; Opisthokonta; Metazoa; Arthropoda; Hexapoda; Collembola
OTU_2026	1465	0	0	0	0	0	0	0	0	0	0	46	20	0	0	0	0	0	0	0	4	0	0	26	125	0	788	325	2	84	45	Eukaryota; Rhizaria; Radiolaria; Acantharea; Arthracanthida-Symphyacanthida; Arthracanthida-Symphyacanthida_X; Acanthometron; Acanthometron_sp.
OTU_728	1463	1413	0	0	0	44	0	1	4	0	0	0	0	0	0	0	1	0	0	0	0	0	0	0	0	0	0	0	0	0	0	Eukaryota; Opisthokonta; Metazoa; Arthropoda; Crustacea; Maxillopoda
OTU_1378	1435	704	169	2	104	16	130	2	0	38	12	0	0	111	60	7	1	56	0	0	2	2	0	1	0	3	0	0	15	0	0	Eukaryota; Opisthokonta; Fungi; Ascomycota; Pezizomycotina; Eurotiomycetes; Exophiala
OTU_1065	1425	0	0	47	18	769	76	144	148	84	26	0	2	10	2	0	0	0	0	0	82	0	11	4	0	0	0	2	0	0	0	Eukaryota; Archaeplastida; Chlorophyta; Trebouxiophyceae; Microthamniales; Microthamniales_X; Microthamniales_XX; Microthamniales_XX_sp.
OTU_1396	1422	0	0	5	0	1395	0	0	22	0	0	0	0	0	0	0	0	0	0	0	0	0	0	0	0	0	0	0	0	0	0	Eukaryota; Archaeplastida; Streptophyta; Embryophyceae; Embryophyceae_X; Embryophyceae_XX; Podocarpus
OTU_794	1409	0	0	0	0	0	0	0	0	1409	0	0	0	0	0	0	0	0	0	0	0	0	0	0	0	0	0	0	0	0	0	Eukaryota; Opisthokonta; Metazoa; Arthropoda; Crustacea; Ostracoda
OTU_637	1404	0	0	0	0	0	0	906	38	460	0	0	0	0	0	0	0	0	0	0	0	0	0	0	0	0	0	0	0	0	0	Eukaryota; Opisthokonta; Metazoa; Arthropoda; Crustacea; Maxillopoda; Maxillopoda_X; Maxillopoda_X_sp.
OTU_1544	1400	0	0	125	0	371	100	6	12	8	391	15	0	104	33	0	0	0	0	0	163	2	2	0	0	52	0	0	12	4	0	Eukaryota; Opisthokonta; Fungi; Ascomycota; Pezizomycotina; Eurotiomycetes; Knufia
OTU_1100	1390	0	0	0	0	0	0	0	0	0	0	968	0	0	0	0	0	0	0	0	2	0	0	1	20	0	388	3	0	2	6	Eukaryota; Alveolata; Dinophyta; Dinophyceae; Dinophyceae_X; Dinophyceae_XX; Neoceratium; Neoceratium_furca
OTU_1490	1375	0	0	0	0	0	0	0	0	0	313	20	0	0	0	0	0	0	0	0	0	0	0	0	0	995	47	0	0	0	0	Eukaryota; Opisthokonta; Metazoa; Arthropoda; Chelicerata; Arachnida; Histiostoma
OTU_2541	1364	0	0	0	0	0	349	0	0	0	0	0	0	0	0	0	0	0	0	0	0	1013	0	0	0	2	0	0	0	0	0	Eukaryota; Opisthokonta; Metazoa; Nematoda; Chromadorea; Chromadorea_X; Aphelenchoides; Aphelenchoides_sp.
OTU_1572	1363	0	2	128	522	167	44	13	30	5	10	44	0	294	14	0	0	0	0	1	52	0	5	3	0	0	0	0	29	0	0	Eukaryota; Opisthokonta; Fungi; Ascomycota; Pezizomycotina; Eurotiomycetes; Cyphellophora; Cyphellophora_reptans
OTU_2023	1353	0	8	6	413	0	0	0	0	0	248	0	0	0	0	0	0	10	0	0	0	4	2	0	0	655	7	0	0	0	0	Eukaryota; Alveolata; Ciliophora; Colpodea; Colpodida; Colpodidae; Colpoda; Colpoda_cucullus
OTU_1332	1329	0	0	3	0	1299	0	4	21	2	0	0	0	0	0	0	0	0	0	0	0	0	0	0	0	0	0	0	0	0	0	Eukaryota; Archaeplastida; Streptophyta; Embryophyceae; Embryophyceae_X; Embryophyceae_XX; Podocarpus
OTU_645	1311	4	88	0	0	4	5	0	0	0	2	38	0	2	254	620	0	10	0	0	10	0	0	1	0	13	6	0	21	130	103	Eukaryota; Opisthokonta; Choanoflagellida; Choanoflagellatea; Craspedida; Monosigidae_Group_A; Monosiga; Monosiga_brevicollis
OTU_2642	1284	11	50	0	0	0	0	0	0	0	0	0	0	0	0	0	91	1132	0	0	0	0	0	0	0	0	0	0	0	0	0	Unassigned
OTU_2697	1284	0	0	0	0	0	0	0	0	0	0	0	0	0	0	0	0	0	0	0	2	0	654	628	0	0	0	0	0	0	0	Unassigned
OTU_2074	1282	2	10	92	849	100	6	0	2	0	10	0	0	30	0	0	0	12	0	1	107	8	0	0	0	31	0	0	22	0	0	Eukaryota; Alveolata; Ciliophora; Colpodea; Colpodida; Colpodidae; Colpoda; Colpoda_inflata
OTU_2617	1281	0	1275	0	0	0	0	0	0	0	0	0	0	0	0	0	0	6	0	0	0	0	0	0	0	0	0	0	0	0	0	Unassigned
OTU_859	1279	168	0	0	0	0	0	0	0	21	2	46	157	4	590	58	10	0	0	0	0	0	0	0	51	0	0	26	4	84	58	Eukaryota; Opisthokonta; Metazoa; Arthropoda; Crustacea; Maxillopoda; Maxillopoda_X; Maxillopoda_X_sp.
OTU_573	1264	0	0	603	44	18	491	35	13	0	0	0	0	0	0	0	0	0	15	0	28	16	0	1	0	0	0	0	0	0	0	Eukaryota; Opisthokonta; Metazoa; Gastrotricha; Gastrotricha_X; Gastrotricha_XX; Chaetonotus
OTU_1616	1259	0	0	35	17	704	66	123	113	72	29	0	6	19	2	0	0	0	0	0	61	3	6	2	0	0	0	1	0	0	0	Eukaryota; Archaeplastida; Chlorophyta; Trebouxiophyceae; Microthamniales; Microthamniales_X; Microthamniales_XX; Microthamniales_XX_sp.
OTU_665	1250	0	0	0	0	0	0	0	0	0	0	0	185	0	108	24	0	0	0	0	0	2	0	0	60	0	0	263	0	302	306	Eukaryota; Opisthokonta; Metazoa; Arthropoda; Crustacea; Maxillopoda
OTU_849	1243	0	0	0	66	10	924	2	0	0	2	0	0	0	0	0	0	0	0	53	3	171	2	2	0	3	0	0	0	5	0	Eukaryota; Opisthokonta; Metazoa; Mollusca; Bivalvia; Mytiloida; Septifer; Septifer_bilocularis
OTU_1240	1217	0	0	4	0	194	4	0	12	4	112	0	4	534	0	0	0	1	0	1	221	0	0	25	0	13	0	0	88	0	0	Eukaryota; Opisthokonta; Fungi; Ascomycota; Pezizomycotina; Dothideomycetes; Alternaria
OTU_2131	1216	0	0	0	0	0	0	0	0	0	0	0	0	0	0	0	0	0	0	0	0	0	0	0	1147	0	0	0	0	52	17	Eukaryota; Alveolata; Ciliophora; Spirotrichea; Choreotrichia; Xystonellidae; Favella
OTU_39	1210	0	0	0	0	0	0	0	0	0	0	0	0	0	1210	0	0	0	0	0	0	0	0	0	0	0	0	0	0	0	0	Eukaryota; Alveolata; Ciliophora; Spirotrichea; Euplotia; Euplotidae; Euplotes
OTU_515	1150	92	0	0	0	0	0	0	0	0	0	0	0	0	0	0	1057	0	0	0	0	0	0	0	0	0	1	0	0	0	0	Eukaryota; Rhizaria; Cercozoa; Filosa-Metromonadea; Metopiida; Metopiidae; Metopion; Metopion_fluens
OTU_761	1140	0	0	0	0	2	0	0	0	0	141	44	0	0	0	0	0	2	0	0	0	0	2	1	0	885	63	0	0	0	0	Eukaryota; Amoebozoa; Lobosa; Tubulinea; Echinamoebida; Vermamoebidae; Vermamoeba; Hartmannella_vermiformis
OTU_832	1138	2	0	0	0	0	0	0	0	0	0	0	0	0	5	4	20	369	196	108	1	64	0	0	0	0	243	7	4	45	70	Eukaryota; Apusozoa; Apusomonadidae; Apusomonadidae_Group-1; Apusomonadidae_Group-1_X; Apusomonadidae_Group-1_XX; Amastigomonas; Amastigomonas_sp.
OTU_2108	1127	0	0	0	0	0	0	285	680	0	0	0	0	0	0	0	0	0	0	0	0	0	8	154	0	0	0	0	0	0	0	Eukaryota; Alveolata; Ciliophora; Spirotrichea; Choreotrichia; Xystonellidae; Favella; Favella_ehrenbergii
OTU_2076	1113	0	0	0	2	0	0	0	0	0	476	16	0	0	0	0	0	0	2	0	0	0	10	0	0	588	19	0	0	0	0	Eukaryota; Alveolata; Ciliophora; Colpodea; Colpodida; Colpodidae
OTU_1831	1103	0	0	0	0	0	0	0	0	0	936	34	0	0	0	0	0	0	0	0	0	0	0	0	0	130	3	0	0	0	0	Eukaryota; Archaeplastida; Chlorophyta; Chlorophyceae; Chlorophyceae_X; CW-Chlamydomonadales
OTU_2348	1082	0	0	0	0	0	8	0	0	0	0	0	0	0	0	0	0	1	0	5	1	1061	4	2	0	0	0	0	0	0	0	Eukaryota; Alveolata; Ciliophora; Oligohymenophorea; Sessilida; Vorticellidae; Pseudovorticella
OTU_1533	1065	65	114	114	107	69	9	2	8	41	323	39	2	154	13	0	0	2	0	1	2	0	0	0	0	0	0	0	0	0	0	Eukaryota; Opisthokonta; Fungi; Ascomycota; Pezizomycotina; Eurotiomycetes
OTU_372	1063	0	65	0	0	9	0	0	0	0	334	589	0	6	0	0	0	12	0	0	0	0	6	0	0	41	1	0	0	0	0	Eukaryota; Rhizaria; Cercozoa; Filosa-Sarcomonadea; Glissomonadida; Sandonidae; Sandonidae_X; Sandonidae_X_sp.
OTU_1868	1057	0	0	0	0	0	0	0	0	2	879	152	0	0	0	0	0	0	0	0	0	0	0	0	0	21	3	0	0	0	0	Eukaryota; Archaeplastida; Chlorophyta; Chlorophyceae; Chlorophyceae_X; CW-Chlamydomonadales; Chlorosarcinopsis
OTU_1136	1044	0	586	15	162	63	139	6	18	0	5	0	3	15	13	17	0	2	0	0	0	0	0	0	0	0	0	0	0	0	0	Eukaryota; Opisthokonta; Fungi; Ascomycota; Pezizomycotina; Leotiomycetes; Leotiomycetes_X; Leotiomycetes_X_sp.
OTU_900	1043	0	0	0	0	37	0	51	410	0	0	0	3	0	91	4	0	0	0	0	4	2	0	273	49	0	0	6	0	111	2	Unassigned
OTU_1288	1032	0	57	5	0	843	0	6	35	27	0	2	0	0	0	0	0	6	8	0	40	0	0	3	0	0	0	0	0	0	0	Eukaryota; Archaeplastida; Streptophyta; Embryophyceae; Embryophyceae_X; Embryophyceae_XX
OTU_1652	1008	0	0	0	0	33	0	0	6	2	0	6	154	4	0	0	0	0	0	0	4	0	0	2	0	2	13	782	0	0	0	Eukaryota; Archaeplastida; Streptophyta; Embryophyceae; Embryophyceae_X; Embryophyceae_XX; Pyrus; Pyrus_pyrifolia
OTU_1022	997	0	0	2	5	52	0	100	574	2	10	7	6	232	0	0	0	0	0	0	0	0	0	5	0	0	0	0	2	0	0	Eukaryota; Opisthokonta; Fungi; Ascomycota; Pezizomycotina; Dothideomycetes
OTU_1446	992	0	0	0	0	0	0	0	4	0	0	0	0	0	0	0	0	0	0	0	0	1	0	0	782	0	0	0	0	149	56	Eukaryota; Alveolata; Dinophyta; Syndiniales; Dino-Group-I; Dino-Group-I-Clade-4; Euduboscquella; Euduboscquella_sp.
OTU_1220	986	916	0	0	0	0	0	2	2	5	2	0	0	59	0	0	0	0	0	0	0	0	0	0	0	0	0	0	0	0	0	Eukaryota; Opisthokonta; Fungi; Ascomycota; Pezizomycotina; Sordariomycetes
OTU_1391	968	900	6	0	4	2	5	0	0	0	0	2	0	27	9	13	0	0	0	0	0	0	0	0	0	0	0	0	0	0	0	Eukaryota; Opisthokonta; Fungi; Ascomycota; Pezizomycotina; Sordariomycetes; Halophytophthora; Halophytophthora_vesicula
OTU_1775	963	0	0	0	0	0	0	0	0	0	508	54	0	163	0	0	0	0	0	0	0	0	61	0	0	162	1	0	14	0	0	Eukaryota; Alveolata; Ciliophora; Spirotrichea; Hypotrichia; Oxytrichidae
OTU_747	960	0	0	0	0	0	0	649	32	277	0	0	0	0	0	0	0	0	0	0	0	0	2	0	0	0	0	0	0	0	0	Eukaryota; Opisthokonta; Metazoa; Arthropoda; Crustacea; Maxillopoda; Maxillopoda_X; Maxillopoda_X_sp.
OTU_28	943	68	729	138	4	0	0	0	0	0	0	0	0	0	4	0	0	0	0	0	0	0	0	0	0	0	0	0	0	0	0	Eukaryota; Amoebozoa; Lobosa; Lobosa_X; Lobosa_XX; LKM74-lineage; LKM74-lineage_X; LKM74-lineage_X_sp.
OTU_905	943	0	0	0	0	0	0	0	10	9	0	0	37	0	0	15	9	0	0	0	9	2	0	9	279	0	6	425	0	78	55	Eukaryota; Opisthokonta; Metazoa; Rotifera; Rotifera_X; Rotifera_XX
OTU_2509	929	0	919	0	0	0	0	0	0	0	0	0	0	0	0	0	0	10	0	0	0	0	0	0	0	0	0	0	0	0	0	Unassigned
OTU_1612	919	863	0	4	6	2	4	0	0	0	0	0	0	32	2	6	0	0	0	0	0	0	0	0	0	0	0	0	0	0	0	Eukaryota; Opisthokonta; Fungi; Ascomycota; Pezizomycotina; Sordariomycetes; Halophytophthora; Halophytophthora_vesicula
OTU_2091	915	0	0	0	0	0	0	242	241	0	0	0	0	0	0	0	0	0	0	0	0	0	257	174	0	0	1	0	0	0	0	Eukaryota; Alveolata; Ciliophora; Spirotrichea; Oligotrichia; Strombidiidae; Strombidium; Strombidium_basimorphum
OTU_321	886	0	0	6	0	0	0	0	0	0	48	8	0	246	0	0	0	0	0	0	0	0	0	0	0	112	0	0	466	0	0	Eukaryota; Rhizaria; Cercozoa; Filosa-Thecofilosea; Cryomonadida; Rhogostoma-lineage; Capsellina; Capsellina_sp.
OTU_2618	860	0	0	0	0	0	0	0	0	0	0	0	0	422	0	0	0	0	0	0	0	0	0	0	0	0	0	0	438	0	0	Eukaryota; Opisthokonta; Metazoa; Nematoda; Chromadorea; Chromadorea_X; Aphelenchoides; Aphelenchoides_sp.
OTU_290	856	0	0	0	0	0	0	0	0	0	0	0	0	0	0	0	0	0	0	0	0	0	0	0	0	0	0	0	856	0	0	Unassigned
OTU_936	854	0	0	751	0	0	0	0	0	0	0	0	0	0	0	0	9	0	84	3	5	2	0	0	0	0	0	0	0	0	0	Eukaryota; Alveolata; Dinophyta; Dinophyceae; Dinophyceae_X; Dinophyceae_XX; Gyrodinium; Gyrodinium_fusiforme
OTU_2400	850	0	0	786	0	56	0	0	0	0	0	0	0	0	0	0	0	0	8	0	0	0	0	0	0	0	0	0	0	0	0	Eukaryota; Alveolata; Apicomplexa; Apicomplexa_X; Gregarines; Gregarines_X; Gregarines_XX; Gregarines_XX_sp.
OTU_2147	850	0	0	0	0	0	0	0	0	2	0	0	0	0	5	2	0	0	0	0	0	0	0	0	792	0	0	0	0	47	2	Eukaryota; Alveolata; Ciliophora; Spirotrichea; Choreotrichia; Xystonellidae; Favella; Favella_ehrenbergii
OTU_630	827	0	0	65	0	626	43	0	0	0	0	0	0	2	0	0	0	0	0	0	91	0	0	0	0	0	0	0	0	0	0	Unassigned
OTU_3	826	0	6	760	0	0	0	0	0	0	0	0	0	0	45	15	0	0	0	0	0	0	0	0	0	0	0	0	0	0	0	Eukaryota; Alveolata; Ciliophora; Spirotrichea; Euplotia; Euplotidae; Euplotes
OTU_571	824	0	0	0	0	0	0	0	0	0	0	0	0	0	0	0	809	0	0	0	0	2	2	10	0	0	1	0	0	0	0	Eukaryota; Rhizaria; Cercozoa; Filosa-Granofilosea; Cryptofilida; Novel-Gran-1; Novel-Gran-1_X; Novel-Gran-1_X_sp.
OTU_800	821	179	0	6	0	0	0	0	0	0	0	0	0	0	0	0	601	3	21	2	0	9	0	0	0	0	0	0	0	0	0	Unassigned
OTU_990	819	0	0	0	0	0	0	0	736	0	0	0	0	0	0	0	0	0	0	0	0	0	0	83	0	0	0	0	0	0	0	Eukaryota; Opisthokonta; Metazoa; Platyhelminthes; Turbellaria; Rhabdocoela
OTU_693	813	0	0	0	0	425	0	0	0	0	0	0	0	0	0	0	0	0	0	0	387	0	0	0	1	0	0	0	0	0	0	Eukaryota; Opisthokonta; Metazoa; Mollusca; Bivalvia; Ostreoida; Crassostrea; Crassostrea_gigas
OTU_1512	812	2	0	0	0	23	0	0	4	8	2	13	123	0	2	0	0	2	0	0	10	0	0	0	0	0	7	616	0	0	0	Eukaryota; Archaeplastida; Streptophyta; Embryophyceae; Embryophyceae_X; Embryophyceae_XX; Pyrus; Pyrus_pyrifolia
OTU_1907	811	0	0	0	0	0	0	0	0	0	650	36	0	0	0	0	0	0	0	0	0	0	0	0	0	119	6	0	0	0	0	Eukaryota; Archaeplastida; Chlorophyta; Chlorophyceae; Chlorophyceae_X; CW-Chlamydomonadales; Neochlorosarcina; Neochlorosarcina_negevensis
OTU_2647	809	0	0	174	0	0	0	0	0	0	0	0	0	0	0	0	0	0	635	0	0	0	0	0	0	0	0	0	0	0	0	Unassigned
OTU_2356	802	0	0	0	0	0	0	0	0	0	0	0	0	376	0	0	0	0	0	0	0	0	0	0	0	0	0	0	426	0	0	Eukaryota; Opisthokonta; Metazoa; Nematoda; Chromadorea; Chromadorea_X; Aphelenchoides; Aphelenchoides_sp.
OTU_1538	797	734	4	4	0	9	7	0	0	0	0	0	0	33	4	2	0	0	0	0	0	0	0	0	0	0	0	0	0	0	0	Eukaryota; Opisthokonta; Fungi; Ascomycota; Pezizomycotina; Sordariomycetes
OTU_2336	793	0	0	0	0	0	8	0	0	0	0	5	0	0	0	0	1	0	0	0	8	723	0	0	0	0	4	0	0	44	0	Eukaryota; Alveolata; Ciliophora; Colpodea; Cyrtolophosidida; Cyrtolophosididae; Aristerostoma
OTU_1680	777	0	2	0	0	117	3	0	10	5	53	0	6	370	0	0	0	6	0	0	132	0	0	13	0	3	0	3	54	0	0	Eukaryota; Opisthokonta; Fungi; Ascomycota; Pezizomycotina; Dothideomycetes; Alternaria
OTU_1224	760	0	0	0	0	0	0	0	0	0	0	0	0	0	33	152	0	0	0	0	0	1	0	0	507	0	0	0	0	39	28	Eukaryota; Opisthokonta; Metazoa; Echinodermata; Echinodermata_X; Echinodermata_XX
OTU_2201	752	0	0	0	0	0	22	0	0	0	0	0	0	0	9	0	0	0	4	92	0	395	0	0	0	0	7	0	0	223	0	Eukaryota; Alveolata; Ciliophora; Oligohymenophorea; Scuticociliatia; Uronematidae
OTU_2736	749	674	2	19	0	0	0	0	0	0	0	0	0	0	0	0	42	0	2	0	10	0	0	0	0	0	0	0	0	0	0	Unassigned
OTU_907	745	13	110	0	0	0	0	0	0	0	0	0	0	41	0	0	0	501	0	0	1	0	22	0	0	18	0	0	39	0	0	Eukaryota; Amoebozoa; Lobosa; Tubulinea; Echinamoebida; Vermamoebidae; Vermamoeba; Hartmannella_vermiformis
OTU_2446	737	0	0	14	0	57	0	0	0	0	0	0	0	0	0	0	0	0	0	0	655	2	7	1	0	0	1	0	0	0	0	Eukaryota; Alveolata; Ciliophora; Phyllopharyngea; Cyrtophoria; Dysteriidae; Dysteria
OTU_206	736	734	0	0	0	0	0	0	0	0	0	0	0	0	0	0	2	0	0	0	0	0	0	0	0	0	0	0	0	0	0	Eukaryota; Opisthokonta; Metazoa; Arthropoda; Crustacea; Maxillopoda; Argestigens; Argestigens_sp.
OTU_1183	736	0	0	0	0	0	0	0	0	0	207	19	0	0	0	0	0	0	0	0	0	0	0	0	0	498	12	0	0	0	0	Eukaryota; Opisthokonta; Metazoa; Arthropoda; Chelicerata; Arachnida; Histiostoma
OTU_2223	730	0	0	0	0	0	0	0	0	0	192	14	0	0	0	0	0	0	0	0	0	0	0	0	0	499	25	0	0	0	0	Eukaryota; Alveolata; Ciliophora; Oligohymenophorea; Sessilida; Vorticellidae; Vorticella; Vorticella_microstoma
OTU_1144	729	109	0	19	0	17	2	26	85	4	0	173	0	0	8	19	120	0	0	2	29	0	45	27	1	0	19	3	2	19	0	Eukaryota; Alveolata; Dinophyta; Dinophyceae; Dinophyceae_X; Dinophyceae_XX; Dinophyceae_XXX; Dinophyceae_XXX_sp.
OTU_278	727	287	0	2	4	0	0	0	0	0	0	0	0	0	4	3	145	0	7	74	20	93	0	0	0	0	0	0	0	39	49	Eukaryota; Alveolata; Ciliophora; Spirotrichea; Hypotrichia; Hypotrichia_X
OTU_1399	721	0	0	22	4	243	160	10	45	4	36	0	25	95	0	0	0	0	0	0	14	4	20	26	0	10	1	0	2	0	0	Eukaryota; Archaeplastida; Chlorophyta; Trebouxiophyceae; Prasiolales; Prasiolales_X; Pseudochlorella; Pseudochlorella_pringsheimii
OTU_1369	721	0	0	0	0	0	0	0	0	0	0	719	0	0	0	0	0	0	0	0	0	0	0	0	0	0	2	0	0	0	0	Unassigned
OTU_1198	713	43	64	76	71	55	10	6	0	20	210	26	8	116	3	0	0	0	0	0	0	0	3	0	0	0	0	0	2	0	0	Eukaryota; Opisthokonta; Fungi; Ascomycota; Pezizomycotina; Eurotiomycetes; Eurotiomycetes_X; Eurotiomycetes_X_sp.
OTU_2031	711	0	0	0	3	0	0	21	0	0	490	10	0	73	0	0	0	0	0	1	0	0	0	0	0	102	1	0	10	0	0	Eukaryota; Alveolata; Ciliophora; Spirotrichea; Hypotrichia; Oxytrichidae; Gastrostyla; Gastrostyla_steinii
OTU_692	704	0	0	50	0	533	34	0	0	0	0	0	0	2	0	0	0	0	0	0	85	0	0	0	0	0	0	0	0	0	0	Unassigned
OTU_1283	702	0	0	0	0	0	0	222	480	0	0	0	0	0	0	0	0	0	0	0	0	0	0	0	0	0	0	0	0	0	0	Eukaryota; Alveolata; Dinophyta; Dinophyceae; Dinophyceae_X; Dinophyceae_XX; Alexandrium; Alexandrium_catenella-GroupIV-IIC
OTU_1631	698	0	0	112	2	0	0	3	378	7	0	0	0	0	0	0	0	0	0	0	0	0	5	191	0	0	0	0	0	0	0	Eukaryota; Opisthokonta; Fungi; Ascomycota; Saccharomycotina; Saccharomycetales; Debaryomyces; Debaryomyces_hansenii
OTU_2368	697	0	0	0	0	0	0	0	0	0	175	4	0	0	0	0	0	0	0	0	0	0	0	0	0	502	16	0	0	0	0	Eukaryota; Alveolata; Ciliophora; Oligohymenophorea; Sessilida; Vorticellidae; Vorticella; Vorticella_microstoma
OTU_1031	693	0	0	310	6	16	12	0	0	0	0	61	0	0	270	0	0	0	2	0	4	1	0	0	2	0	5	0	0	4	0	Eukaryota; Opisthokonta; Metazoa; Urochordata; Urochordata_X; Ascidiacea; Ciona; Ciona_savignyi
OTU_2963	686	0	0	0	0	0	0	0	0	0	0	0	0	0	56	0	0	0	0	0	0	0	0	0	0	0	0	0	0	630	0	Eukaryota; Alveolata; Ciliophora; Litostomatea; Haptoria; Haptoria_X; Haptoria_XX; Haptoria_XX_sp.
OTU_788	685	133	0	0	0	12	0	2	8	0	2	5	0	521	2	0	0	0	0	0	0	0	0	0	0	0	0	0	0	0	0	Eukaryota; Opisthokonta; Fungi; Ascomycota; Pezizomycotina; Sordariomycetes; Plectosphaerella; Plectosphaerella_sp.
OTU_1632	680	2	0	15	0	0	2	0	0	0	0	0	0	0	0	0	58	1	35	285	3	238	0	2	0	0	9	0	2	15	13	Eukaryota; Apusozoa; Hilomonadea; Planomonadida; Planomonadidae; Planomonadidae_Group-1; Fabomonas; Fabomonas_tropica
OTU_2728	678	0	667	0	0	0	0	0	0	0	0	0	0	0	0	0	0	11	0	0	0	0	0	0	0	0	0	0	0	0	0	Eukaryota; Opisthokonta; Fungi; Cryptomycota; Cryptomycotina; Cryptomycotina_X; Cryptomycotina_XX; Cryptomycotina_XX_sp.
OTU_221	677	0	0	0	0	0	0	0	0	0	0	0	0	0	0	0	7	0	602	22	21	15	0	5	0	0	1	0	0	2	2	Unassigned
OTU_358	673	44	0	0	4	0	2	0	0	0	0	0	0	0	5	3	281	3	2	42	122	90	0	12	0	0	49	0	6	8	0	Eukaryota; Rhizaria; Cercozoa; Filosa-Granofilosea; Filosa-Granofilosea_X; Massiteriidae; Massisteria; Massisteria_sp.
OTU_1422	671	0	0	130	4	458	59	0	0	2	2	2	10	0	0	0	0	0	0	0	4	0	0	0	0	0	0	0	0	0	0	Eukaryota; Archaeplastida; Streptophyta; Embryophyceae; Embryophyceae_X; Embryophyceae_XX; Brachypodium; Brachypodium_distachyon
OTU_2020	657	9	179	112	15	121	0	0	0	2	11	0	0	18	0	0	0	114	4	15	43	0	0	1	0	9	0	0	4	0	0	Eukaryota; Alveolata; Ciliophora; Colpodea; Colpodida; Grossglockneriidae
OTU_1972	654	0	0	0	0	0	0	4	0	0	385	46	0	81	0	0	0	0	0	0	0	0	41	0	0	88	2	0	7	0	0	Eukaryota; Alveolata; Ciliophora; Spirotrichea; Hypotrichia; Oxytrichidae
OTU_1695	652	0	0	0	0	0	37	0	0	0	0	0	0	0	0	0	0	0	0	26	9	578	0	0	0	0	0	0	0	2	0	Eukaryota; Alveolata; Ciliophora; Spirotrichea; Hypotrichia; Epiclintidae; Epiclintes; Epiclintes_auricularis
OTU_1336	648	0	0	0	0	0	0	0	0	0	0	0	4	553	0	0	0	0	0	0	1	0	0	0	0	4	0	0	86	0	0	Eukaryota; Opisthokonta; Metazoa; Rotifera; Rotifera_X; Rotifera_XX; Rotifera_XXX; Rotifera_XXX_sp.
OTU_1151	644	0	0	130	4	506	0	0	0	0	2	0	0	0	0	0	0	0	0	0	2	0	0	0	0	0	0	0	0	0	0	Eukaryota; Opisthokonta; Fungi; Ascomycota; Pezizomycotina; Dothideomycetes; Phyllosticta; Phyllosticta_hamamelidis
OTU_866	641	0	0	0	0	567	0	2	8	2	0	0	4	4	0	4	0	0	0	0	22	0	0	0	0	11	1	1	15	0	0	Eukaryota; Archaeplastida; Streptophyta; Embryophyceae; Embryophyceae_X; Embryophyceae_XX; Pinus
OTU_649	631	0	0	0	0	0	0	0	0	0	0	275	255	0	0	0	0	0	0	0	0	0	0	0	0	0	52	49	0	0	0	Eukaryota; Opisthokonta; Metazoa; Mollusca; Bivalvia; Heteroconchia
OTU_2227	615	0	0	0	0	20	0	0	13	560	0	0	0	0	0	0	0	0	0	0	20	0	0	2	0	0	0	0	0	0	0	Eukaryota; Opisthokonta; Metazoa; Nematoda; Chromadorea; Chromadorea_X; Pellioditis
OTU_2102	612	0	0	0	0	0	0	0	0	0	0	139	8	0	88	164	0	0	0	0	0	0	0	0	80	0	50	13	0	49	21	Eukaryota; Alveolata; Ciliophora; Spirotrichea; Choreotrichia; Stenosemellidae; Stenosemella; Stenosemella_ventricosa
OTU_1309	608	229	2	16	48	14	13	4	11	0	38	4	2	216	8	3	0	0	0	0	0	0	0	0	0	0	0	0	0	0	0	Eukaryota; Opisthokonta; Fungi; Ascomycota; Pezizomycotina; Sordariomycetes
OTU_1675	607	0	0	4	0	510	0	0	2	22	0	0	0	0	0	0	0	0	0	0	69	0	0	0	0	0	0	0	0	0	0	Eukaryota; Archaeplastida; Chlorophyta; Ulvophyceae; Ulvales-relatives; Ulvales-relatives_X
OTU_2750	603	569	0	9	0	0	0	0	0	0	0	0	0	0	0	0	24	0	0	0	1	0	0	0	0	0	0	0	0	0	0	Unassigned
OTU_2439	590	0	0	0	0	0	0	0	0	0	0	0	0	0	0	0	0	0	4	36	8	243	0	0	0	0	107	0	4	188	0	Unassigned
OTU_1331	586	0	0	5	0	311	0	23	55	17	107	16	6	16	0	0	0	0	0	0	16	0	7	2	0	5	0	0	0	0	0	Eukaryota; Archaeplastida; Chlorophyta; Trebouxiophyceae; Microthamniales; Microthamniales_X; Myrmecia; Myrmecia_sp.
OTU_2038	578	0	0	0	0	24	0	0	0	0	0	0	0	0	0	0	0	0	0	0	554	0	0	0	0	0	0	0	0	0	0	Unassigned
OTU_2666	575	9	30	0	0	0	0	0	0	0	0	0	0	0	0	0	38	495	2	0	0	0	0	0	0	0	0	1	0	0	0	Unassigned
OTU_338	568	0	0	0	0	0	0	0	0	0	411	0	0	0	0	0	0	0	0	0	0	0	0	0	0	147	10	0	0	0	0	Eukaryota; Opisthokonta; Fungi; Mucoromycota; Mucoromycotina; Mucoromycotina_X; Actinomucor; Actinomucor_elegans
OTU_2294	567	0	0	0	0	0	19	0	0	0	0	0	0	0	0	0	0	0	0	0	1	542	0	0	0	0	0	0	0	5	0	Eukaryota; Alveolata; Ciliophora; Oligohymenophorea; Scuticociliatia; Parauronematidae; Parauronema; Parauronema_virginianum
OTU_2006	566	0	0	0	0	0	0	0	0	0	0	32	2	0	0	0	0	0	0	0	0	2	0	0	406	0	70	16	0	27	11	Eukaryota; Alveolata; Ciliophora; Spirotrichea; Choreotrichia; Tintinnidae; Amphorellopsis; Amphorellopsis_acuta
OTU_1555	564	0	2	1	0	407	18	0	27	2	16	2	0	11	2	0	0	0	0	0	73	0	2	1	0	0	0	0	0	0	0	Eukaryota; Opisthokonta; Fungi; Ascomycota; Pezizomycotina; Eurotiomycetes
OTU_396	558	27	0	0	0	2	6	0	0	0	0	0	0	0	0	0	274	7	4	29	83	72	0	9	0	0	41	0	2	2	0	Eukaryota; Rhizaria; Cercozoa; Filosa-Granofilosea; Filosa-Granofilosea_X; Massiteriidae; Massisteria; Massisteria_sp.
OTU_501	554	0	0	0	0	0	0	19	29	0	0	0	0	0	0	0	0	0	0	0	0	0	461	45	0	0	0	0	0	0	0	Eukaryota; Rhizaria; Cercozoa; Filosa-Thecofilosea; Ebriida; TAGIRI1-lineage; TAGIRI1-lineage_X; TAGIRI1-lineage_X_sp.
OTU_340	551	188	0	0	2	0	0	0	0	0	0	0	0	0	0	0	146	0	7	49	13	70	0	0	0	0	0	2	0	35	39	Eukaryota; Alveolata; Ciliophora; Spirotrichea; Hypotrichia; Hypotrichia_X
OTU_1637	542	184	0	329	0	0	0	0	0	0	0	0	0	0	0	0	29	0	0	0	0	0	0	0	0	0	0	0	0	0	0	Eukaryota; Archaeplastida; Streptophyta; Embryophyceae; Embryophyceae_X; Embryophyceae_XX; Brassica; Brassica_oleracea
OTU_2278	540	0	0	0	161	40	0	0	0	0	0	0	45	50	0	0	0	0	0	208	8	0	0	0	0	0	0	1	27	0	0	Eukaryota; Alveolata; Apicomplexa; Apicomplexa_X; Colpodellidae; Colpodellidae_X; Colpodella; Colpodella_tetrahymenae
OTU_1395	538	0	0	0	0	0	0	0	529	0	0	0	0	0	0	0	0	0	0	0	0	0	0	9	0	0	0	0	0	0	0	Eukaryota; Opisthokonta; Metazoa; Nematoda; Chromadorea; Chromadorea_X; Tylocephalus; Tylocephalus_auriculatus
OTU_941	538	0	0	0	0	0	0	0	0	0	0	64	352	0	0	0	0	0	0	0	0	0	0	0	0	0	1	121	0	0	0	Eukaryota; Opisthokonta; Metazoa; Craniata; Craniata_X; Chondrichthyes
OTU_216	527	0	0	0	0	0	0	0	0	527	0	0	0	0	0	0	0	0	0	0	0	0	0	0	0	0	0	0	0	0	0	Eukaryota; Opisthokonta; Metazoa; Mollusca; Gastropoda; Heterobranchia
OTU_585	521	0	0	0	0	508	0	0	0	8	0	0	0	0	0	0	0	0	0	0	5	0	0	0	0	0	0	0	0	0	0	Eukaryota; Opisthokonta; Metazoa; Arthropoda; Crustacea; Maxillopoda
OTU_1134	516	424	0	28	2	5	18	0	0	6	0	0	0	8	0	0	2	0	0	0	4	0	12	0	0	0	0	0	7	0	0	Eukaryota; Opisthokonta; Fungi; Ascomycota; Pezizomycotina; Dothideomycetes; Ochroconis; Ochroconis_mirabilis
OTU_1769	509	0	0	0	509	0	0	0	0	0	0	0	0	0	0	0	0	0	0	0	0	0	0	0	0	0	0	0	0	0	0	Eukaryota; Opisthokonta; Fungi; Fungi_X; Fungi_XX; Fungi_XXX; Fungi_XXXX; Fungi_XXXX_sp.
OTU_64	506	0	0	0	0	0	0	0	0	0	125	25	0	252	0	0	2	0	0	0	0	0	5	0	0	29	0	0	68	0	0	Eukaryota; Opisthokonta; Fungi; Ascomycota; Pezizomycotina; Orbiliomycetes; Arthrobotrys; Arthrobotrys_conoides
OTU_1121	504	413	0	2	53	0	0	0	0	0	0	0	0	6	0	0	0	11	0	19	0	0	0	0	0	0	0	0	0	0	0	Eukaryota; Opisthokonta; Fungi; Ascomycota; Pezizomycotina; Dothideomycetes; Ochroconis
OTU_2024	503	40	26	46	214	9	8	0	18	0	18	0	10	2	15	6	0	18	0	42	12	7	2	0	0	5	0	2	3	0	0	Eukaryota; Alveolata; Ciliophora; Colpodea; Colpodida; Colpodidae; Colpoda; Colpoda_steinii
OTU_898	498	0	0	0	0	0	0	0	0	2	0	0	6	0	2	0	0	0	0	0	0	0	0	0	376	0	0	104	0	4	4	Eukaryota; Opisthokonta; Metazoa; Rotifera; Rotifera_X; Rotifera_XX; Mytilina
OTU_2093	493	290	0	0	0	0	0	0	0	0	0	0	0	0	0	188	7	0	0	0	0	0	0	0	0	0	0	0	0	0	8	Eukaryota; Opisthokonta; Metazoa; Nematoda; Chromadorea; Chromadorea_X; Diploscapter; Diploscapter_sp.
OTU_2245	491	0	91	0	0	0	0	0	0	0	0	0	0	0	6	0	2	341	0	0	5	1	0	0	0	0	0	0	0	30	15	Eukaryota; Alveolata; Ciliophora; Colpodea; Cyrtolophosidida; Cyrtolophosididae; Aristerostoma; Aristerostoma_sp.
OTU_1565	490	0	0	0	0	63	2	0	4	4	35	0	6	252	0	0	0	0	0	0	78	0	0	16	0	2	0	0	28	0	0	Eukaryota; Opisthokonta; Fungi; Ascomycota; Pezizomycotina; Dothideomycetes; Cochliobolus
OTU_35	480	0	0	0	0	11	0	2	0	0	0	0	460	0	7	0	0	0	0	0	0	0	0	0	0	0	0	0	0	0	0	Eukaryota; Opisthokonta; Metazoa; Arthropoda; Crustacea; Maxillopoda
OTU_2423	477	0	0	0	0	0	0	0	0	0	93	0	0	0	0	0	0	0	0	0	0	0	0	0	0	383	0	0	1	0	0	Unassigned
OTU_1995	475	0	0	0	0	0	0	0	0	0	418	0	0	0	0	0	0	0	0	0	21	0	0	0	0	36	0	0	0	0	0	Eukaryota; Alveolata; Ciliophora; Spirotrichea; Hypotrichia; Oxytrichidae
OTU_2513	472	0	0	0	0	0	0	0	0	0	0	0	0	0	0	0	0	0	472	0	0	0	0	0	0	0	0	0	0	0	0	Eukaryota; Alveolata; Ciliophora; Phyllopharyngea; Cyrtophoria; Hartmannulidae; Hartmannulidae_X; Hartmannulidae_X_sp.
OTU_2315	471	0	0	0	0	2	0	0	0	0	30	0	0	0	0	0	0	0	0	0	128	0	0	0	0	308	3	0	0	0	0	Eukaryota; Alveolata; Ciliophora; Oligohymenophorea; Sessilida; Vorticellidae
OTU_2124	470	0	215	0	0	0	0	0	0	0	0	0	0	0	0	0	0	255	0	0	0	0	0	0	0	0	0	0	0	0	0	Unassigned
OTU_1361	469	0	0	15	0	366	11	0	14	0	10	4	0	17	3	0	0	0	0	0	29	0	0	0	0	0	0	0	0	0	0	Eukaryota; Opisthokonta; Fungi; Ascomycota; Pezizomycotina; Eurotiomycetes; Chaetothyriales; Chaetothyriales_sp.
OTU_1796	462	0	0	0	0	2	0	2	0	2	396	27	0	0	0	0	0	0	0	0	0	0	11	1	0	21	0	0	0	0	0	Eukaryota; Archaeplastida; Chlorophyta; Chlorophyceae; Chlorophyceae_X; Sphaeropleales; Scenedesmus; Scenedesmus_armatus
OTU_1964	460	0	0	0	0	0	0	0	0	0	275	15	0	62	0	0	0	0	0	0	0	0	27	0	0	78	1	0	2	0	0	Eukaryota; Alveolata; Ciliophora; Spirotrichea; Hypotrichia; Oxytrichidae
OTU_161	458	20	0	0	0	0	0	0	0	0	0	0	0	0	0	0	438	0	0	0	0	0	0	0	0	0	0	0	0	0	0	Unassigned
OTU_2123	457	0	0	2	0	0	0	6	4	0	139	3	0	222	0	0	0	0	0	0	0	0	0	0	0	48	2	0	31	0	0	Eukaryota; Alveolata; Ciliophora; Spirotrichea; Hypotrichia; Oxytrichidae; Sterkiella; Sterkiella_sp.
OTU_1467	446	0	4	1	0	338	7	5	21	0	6	0	2	8	1	0	0	0	0	0	51	0	0	0	0	2	0	0	0	0	0	Eukaryota; Opisthokonta; Fungi; Ascomycota; Pezizomycotina; Eurotiomycetes
OTU_2233	446	0	0	240	0	0	0	0	0	0	0	0	0	0	0	0	0	0	205	1	0	0	0	0	0	0	0	0	0	0	0	Eukaryota; Alveolata; Ciliophora; Oligohymenophorea; Scuticociliatia; Scuticociliatia_X
OTU_2241	446	0	0	0	0	0	0	2	0	0	37	0	0	6	0	0	0	0	0	0	0	0	48	0	0	333	0	0	20	0	0	Eukaryota; Alveolata; Ciliophora; Oligohymenophorea; Peritrichia; Peritrichia_X; Peritrichia_XX; Peritrichia_XX_sp.
OTU_2087	437	0	0	0	3	0	0	2	0	0	143	5	0	210	0	0	0	0	0	0	0	0	2	0	0	44	0	0	28	0	0	Eukaryota; Alveolata; Ciliophora; Spirotrichea; Hypotrichia; Oxytrichidae
OTU_1486	429	331	0	0	0	0	0	0	0	0	0	0	0	0	0	0	96	2	0	0	0	0	0	0	0	0	0	0	0	0	0	Eukaryota; Opisthokonta; Choanoflagellida; Choanoflagellatea; Craspedida; Salpingoecidae_Group_C2; Salpingoecidae_Group_C2_X; Salpingoecidae_Group_C2_X_sp.
OTU_1528	425	0	0	33	3	17	18	0	0	0	0	72	2	0	16	0	0	0	6	14	21	26	0	0	0	2	101	2	1	91	0	Eukaryota; Opisthokonta; Metazoa; Cnidaria; Cnidaria_X; Hydrozoa
OTU_1349	425	0	0	0	0	417	0	2	0	0	5	0	0	0	0	0	0	0	0	0	1	0	0	0	0	0	0	0	0	0	0	Eukaryota; Alveolata; Ciliophora; Spirotrichea; Hypotrichia; Oxytrichidae
OTU_1393	422	0	0	0	0	0	0	364	58	0	0	0	0	0	0	0	0	0	0	0	0	0	0	0	0	0	0	0	0	0	0	Eukaryota; Opisthokonta; Metazoa; Nematoda; Enoplea; Enoplea_X; Coomansus; Coomansus_parvus
OTU_2271	418	0	0	0	21	55	0	0	5	0	0	12	0	0	0	2	0	0	0	35	285	0	0	0	0	0	0	1	0	2	0	Eukaryota; Alveolata; Ciliophora; Oligohymenophorea; Scuticociliatia; Pseudocohnilembidae; Pseudocohnilembus; Pseudocohnilembus_persalinus
OTU_878	417	0	0	0	0	0	0	52	313	0	0	0	0	0	0	0	0	0	0	0	0	0	2	50	0	0	0	0	0	0	0	Unassigned
OTU_711	415	0	0	0	0	4	0	16	12	380	0	0	0	0	0	0	0	0	0	0	0	0	0	3	0	0	0	0	0	0	0	Eukaryota; Opisthokonta; Metazoa; Arthropoda; Crustacea; Maxillopoda
OTU_2741	412	0	18	0	0	52	0	0	0	0	0	0	0	0	0	0	0	159	0	1	182	0	0	0	0	0	0	0	0	0	0	Unassigned
OTU_253	409	60	0	0	0	0	0	0	0	0	0	9	0	0	0	0	225	0	12	17	11	17	0	0	0	1	38	0	4	6	9	Unassigned
OTU_2924	409	0	0	0	409	0	0	0	0	0	0	0	0	0	0	0	0	0	0	0	0	0	0	0	0	0	0	0	0	0	0	Eukaryota; Opisthokonta; Metazoa; Nematoda; Chromadorea; Chromadorea_X; Oscheius
OTU_945	402	0	0	0	0	0	0	5	8	0	0	0	52	0	0	0	0	0	0	0	0	0	0	1	2	0	0	334	0	0	0	Eukaryota; Opisthokonta; Metazoa; Platyhelminthes; Turbellaria; Polycladida
OTU_1300	401	0	0	0	0	19	0	0	0	0	322	2	0	0	0	0	0	0	0	0	4	0	0	0	0	54	0	0	0	0	0	Eukaryota; Opisthokonta; Fungi; Ascomycota; Pezizomycotina; Orbiliomycetes; Lecophagus
OTU_223	400	0	0	4	0	0	15	0	0	0	0	0	0	0	0	0	0	0	71	0	0	310	0	0	0	0	0	0	0	0	0	Eukaryota; Rhizaria; Cercozoa; Filosa-Granofilosea; Filosa-Granofilosea_X; Massiteriidae; Massisteria; Massisteria_sp.
OTU_1651	399	0	0	0	0	0	5	19	23	0	0	0	0	0	0	2	0	0	0	0	0	0	115	220	13	0	0	0	0	2	0	Eukaryota; Opisthokonta; Metazoa; Cnidaria; Cnidaria_X; Hydrozoa; Bougainvillia; Bougainvillia_sp.
OTU_641	398	0	0	0	0	394	0	0	0	0	0	0	0	0	0	0	0	0	0	0	4	0	0	0	0	0	0	0	0	0	0	Eukaryota; Archaeplastida; Streptophyta; Embryophyceae; Embryophyceae_X; Embryophyceae_XX; Embryophyceae_XXX; Embryophyceae_XXX_sp.
OTU_2552	391	0	0	0	0	0	0	0	0	0	17	0	0	0	0	0	0	0	0	0	2	0	5	0	0	365	2	0	0	0	0	Eukaryota; Alveolata; Ciliophora; Phyllopharyngea; Cyrtophoria; Chilodonellidae; Chilodonellidae_X; Chilodonellidae_X_sp.
OTU_1842	388	0	0	0	0	2	2	3	34	0	0	0	0	0	0	0	0	0	0	0	1	0	131	207	8	0	0	0	0	0	0	Eukaryota; Opisthokonta; Metazoa; Cnidaria; Cnidaria_X; Hydrozoa; Bougainvillia; Bougainvillia_sp.
OTU_63	388	0	0	0	0	0	0	192	196	0	0	0	0	0	0	0	0	0	0	0	0	0	0	0	0	0	0	0	0	0	0	Eukaryota; Opisthokonta; Metazoa; Mollusca; Gastropoda; Dendronotoidea-Arminoidea-Aeolidoidea; Cuthona
OTU_395	388	0	0	0	0	0	0	8	9	0	0	0	0	0	0	0	0	0	0	0	0	0	347	24	0	0	0	0	0	0	0	Eukaryota; Rhizaria; Cercozoa; Filosa-Thecofilosea; Filosa-Thecofilosea_X; Mataza-lineage; Mataza-lineage_X; Mataza-lineage_X_sp.
OTU_1125	384	0	8	10	0	4	0	135	183	8	0	22	2	0	0	0	0	0	0	0	0	0	6	3	0	0	0	0	3	0	0	Eukaryota; Alveolata; Dinophyta; Dinophyceae; Suessiales; Suessiales_X; Woloszynskia
OTU_1573	383	0	0	0	0	326	0	7	8	0	6	0	0	4	0	0	0	0	0	0	22	0	4	2	0	4	0	0	0	0	0	Eukaryota; Opisthokonta; Fungi; Ascomycota; Pezizomycotina; Eurotiomycetes; Eurotiomycetes_X; Eurotiomycetes_X_sp.
OTU_614	383	0	0	0	0	0	0	0	0	0	0	0	0	0	2	0	0	0	0	0	0	0	0	0	0	0	0	0	0	381	0	Eukaryota; Opisthokonta; Metazoa; Arthropoda; Chelicerata; Arachnida
OTU_831	382	0	0	0	0	0	0	3	50	0	0	0	0	0	0	0	0	0	0	0	0	0	297	32	0	0	0	0	0	0	0	Eukaryota; Opisthokonta; Metazoa; Rotifera; Rotifera_X; Rotifera_XX; Rotifera_XXX; Rotifera_XXX_sp.
OTU_461	381	0	149	0	0	0	0	0	0	0	0	0	0	0	0	0	0	232	0	0	0	0	0	0	0	0	0	0	0	0	0	Eukaryota; Amoebozoa; Conosa; Variosea; Variosea_X; Acramoebidae; Acramoebidae_X; Acramoebidae_X_sp.
OTU_1066	375	0	73	0	56	0	2	0	0	0	0	6	0	0	4	0	0	175	0	45	0	3	2	0	0	0	7	0	0	2	0	Eukaryota; Opisthokonta; Fungi; Ascomycota; Pezizomycotina; Dothideomycetes; Ochroconis
OTU_2127	375	0	0	82	0	0	0	0	0	0	0	0	0	0	0	9	56	0	168	0	0	0	0	0	0	0	0	0	0	50	10	Eukaryota; Alveolata; Ciliophora; Spirotrichea; Euplotia; Aspidiscidae; Aspidisca; Aspidisca_sp.
OTU_237	373	0	0	10	0	0	8	0	0	0	0	2	0	0	0	0	0	0	0	2	26	313	0	0	0	0	4	0	0	8	0	Eukaryota; Alveolata; Ciliophora; Spirotrichea; Hypotrichia; Holostichidae; Holosticha
OTU_570	373	0	0	2	0	319	0	0	0	0	6	0	0	6	0	0	0	0	0	0	39	0	0	1	0	0	0	0	0	0	0	Eukaryota; Opisthokonta; Fungi; Ascomycota; Pezizomycotina; Eurotiomycetes
OTU_517	372	0	0	0	0	0	0	4	2	0	0	0	0	0	0	0	0	0	0	0	0	0	43	323	0	0	0	0	0	0	0	Eukaryota; Rhizaria; Cercozoa; Endomyxa; Vampyrellida; Vampyrellida_X; Vampyrellida_clade_B; Vampyrellida_sp.
OTU_1633	369	0	0	0	0	0	0	73	2	24	0	0	0	0	0	0	0	0	0	0	0	0	268	2	0	0	0	0	0	0	0	Eukaryota; Opisthokonta; Metazoa; Nematoda; Chromadorea; Chromadorea_X; Chromadorina
OTU_2502	363	0	0	192	0	0	0	0	0	0	0	0	0	0	0	0	0	0	171	0	0	0	0	0	0	0	0	0	0	0	0	Eukaryota; Alveolata; Ciliophora; Phyllopharyngea; Cyrtophoria; Chilodonellidae; Chilodonellidae_X; Chilodonellidae_X_sp.
OTU_1403	360	0	0	2	0	0	17	0	0	0	0	0	0	0	0	0	4	0	23	227	4	79	0	1	1	0	0	0	0	2	0	Eukaryota; Alveolata; Dinophyta; Dinophyceae; Dinophyceae_X; Dinophyceae_XX
OTU_2570	357	0	0	0	228	0	0	0	0	0	0	0	0	0	0	0	0	0	0	129	0	0	0	0	0	0	0	0	0	0	0	Eukaryota; Opisthokonta; Metazoa; Nematoda; Chromadorea; Chromadorea_X; Aphelenchoides
OTU_1856	355	0	0	0	0	0	0	0	0	0	192	33	0	0	0	0	0	0	0	0	0	0	0	0	0	128	2	0	0	0	0	Eukaryota; Archaeplastida; Chlorophyta; Chlorophyceae; Chlorophyceae_X; CW-Chlamydomonadales; Neochlorosarcina; Neochlorosarcina_negevensis
OTU_385	349	0	0	0	0	18	0	0	0	0	80	0	0	0	0	0	0	0	0	0	104	0	0	0	0	147	0	0	0	0	0	Eukaryota; Rhizaria; Cercozoa; Filosa-Thecofilosea; Cryomonadida; Rhogostoma-lineage; Rhogostoma-lineage_X; Rhogostoma-lineage_X_sp.
OTU_2567	348	0	0	0	0	0	0	0	0	0	8	0	0	0	0	0	0	0	0	0	0	0	0	0	0	340	0	0	0	0	0	Unassigned
OTU_122	347	9	0	1	0	0	0	0	0	0	0	0	0	0	0	0	311	16	0	7	0	2	0	0	0	0	1	0	0	0	0	Unassigned
OTU_865	344	0	0	0	0	0	0	243	100	0	0	0	0	0	0	0	0	0	0	0	0	0	0	1	0	0	0	0	0	0	0	Eukaryota; Opisthokonta; Metazoa; Arthropoda; Crustacea; Maxillopoda; Maxillopoda_X; Maxillopoda_X_sp.
OTU_1364	341	0	0	49	2	56	53	0	2	0	0	43	2	0	71	0	0	0	4	7	6	37	0	0	0	0	1	0	0	8	0	Eukaryota; Hacrobia; Haptophyta; Prymnesiophyceae; Isochrysidales; Isochrysidaceae; Isochrysis; Isochrysis_galbana
OTU_1954	337	0	0	0	0	267	2	0	13	18	0	0	0	0	0	0	0	0	0	0	31	0	2	4	0	0	0	0	0	0	0	Eukaryota; Archaeplastida; Chlorophyta; Ulvophyceae; Ulvales-relatives; Ulvales-relatives_X; Dilabifilum; Dilabifilum_arthropyreniae
OTU_459	335	0	16	2	0	0	0	0	0	0	64	206	0	28	0	0	0	9	0	0	0	0	0	2	0	5	0	0	3	0	0	Eukaryota; Rhizaria; Cercozoa; Filosa-Sarcomonadea; Glissomonadida; Sandonidae; Sandonidae_X; Sandonidae_X_sp.
OTU_2176	335	0	0	0	0	0	0	167	109	0	0	0	0	0	0	0	0	0	0	0	0	0	32	27	0	0	0	0	0	0	0	Unassigned
OTU_2575	334	0	0	0	0	0	0	0	0	0	2	0	0	0	0	0	0	0	0	0	0	0	0	0	0	331	1	0	0	0	0	Unassigned
OTU_2432	332	0	0	60	0	0	0	0	0	0	0	0	0	0	0	0	0	0	45	3	5	216	0	0	0	0	0	0	0	3	0	Eukaryota; Alveolata; Ciliophora; Phyllopharyngea; Cyrtophoria; Cyrtophoria_X; Pithites; Pithites_sp.
OTU_1867	331	0	0	0	0	0	0	9	27	0	0	0	0	0	0	0	0	0	0	0	0	0	124	167	4	0	0	0	0	0	0	Eukaryota; Opisthokonta; Metazoa; Cnidaria; Cnidaria_X; Hydrozoa; Bougainvillia; Bougainvillia_sp.
OTU_2012	331	0	0	0	0	0	0	0	0	0	0	0	0	0	0	0	7	0	2	300	0	19	0	0	0	0	3	0	0	0	0	Eukaryota; Opisthokonta; Choanoflagellida; Choanoflagellatea; Craspedida; Monosigidae_Group_A; Monosigidae_Group_A_X; Monosigidae_Group_A_X_sp.
OTU_858	330	0	0	19	0	249	18	0	0	0	0	0	0	0	0	0	0	0	0	0	44	0	0	0	0	0	0	0	0	0	0	Unassigned
OTU_1105	326	0	64	13	0	85	0	0	0	0	4	32	0	2	96	26	0	0	0	0	0	0	0	0	0	2	0	0	0	2	0	Eukaryota; Archaeplastida; Streptophyta; Embryophyceae; Embryophyceae_X; Embryophyceae_XX; Brachypodium; Brachypodium_distachyon
OTU_2130	324	0	0	0	313	0	0	0	0	0	0	0	0	0	0	0	0	0	0	11	0	0	0	0	0	0	0	0	0	0	0	Unassigned
OTU_717	322	0	0	0	0	0	0	1	0	82	0	11	4	0	107	0	0	0	0	0	0	0	0	12	34	0	1	29	0	41	0	Eukaryota; Opisthokonta; Metazoa; Mollusca; Bivalvia; Heteroconchia
OTU_1606	320	0	0	0	0	237	0	0	0	76	0	0	0	0	0	0	0	0	0	0	7	0	0	0	0	0	0	0	0	0	0	Eukaryota; Opisthokonta; Metazoa; Nematoda; Chromadorea; Chromadorea_X; Panagrolaimus; Panagrolaimus_sp.
OTU_1774	317	0	0	19	10	46	0	27	13	0	46	9	8	139	0	0	0	0	0	0	0	0	0	0	0	0	0	0	0	0	0	Eukaryota; Opisthokonta; Fungi; Ascomycota; Pezizomycotina; Dothideomycetes
OTU_1409	317	0	0	10	0	184	0	25	0	7	0	0	11	5	0	0	0	0	0	0	74	0	0	1	0	0	0	0	0	0	0	Eukaryota; Archaeplastida; Streptophyta; Embryophyceae; Embryophyceae_X; Embryophyceae_XX
OTU_1691	317	0	0	0	0	0	6	3	20	4	0	0	0	0	0	0	0	0	0	0	0	0	107	168	5	0	0	0	0	4	0	Eukaryota; Opisthokonta; Metazoa; Cnidaria; Cnidaria_X; Hydrozoa; Bougainvillia; Bougainvillia_sp.
OTU_1373	314	2	0	0	0	286	0	4	2	0	11	0	0	9	0	0	0	0	0	0	0	0	0	0	0	0	0	0	0	0	0	Eukaryota; Opisthokonta; Fungi; Ascomycota; Pezizomycotina; Dothideomycetes
OTU_705	313	0	0	0	0	0	0	0	32	0	0	0	0	0	33	10	0	0	0	0	0	0	0	20	114	0	0	0	0	60	44	Eukaryota; Opisthokonta; Metazoa; Annelida; Annelida_X; Annelida_XX; Boccardia; Boccardia_proboscidea
OTU_24	312	0	0	0	0	14	0	211	87	0	0	0	0	0	0	0	0	0	0	0	0	0	0	0	0	0	0	0	0	0	0	Unassigned
OTU_2096	311	0	0	0	0	0	0	0	0	0	0	129	0	0	0	0	0	0	0	0	0	0	0	0	159	0	3	2	0	10	8	Eukaryota; Alveolata; Ciliophora; Spirotrichea; Choreotrichia; Tintinnidae; Tintinnopsis; Tintinnopsis_tubulosoides
OTU_2236	311	0	0	0	0	0	0	0	0	0	0	0	0	0	20	0	0	5	0	0	0	0	0	0	0	12	0	0	0	274	0	Eukaryota; Alveolata; Ciliophora; Oligohymenophorea; Sessilida; Vorticellidae; Vorticellidae_X; Vorticellidae_X_sp.
OTU_1623	309	0	0	273	0	17	0	6	5	0	0	0	3	0	2	0	0	0	0	0	1	0	0	2	0	0	0	0	0	0	0	Eukaryota; Archaeplastida; Streptophyta; Embryophyceae; Embryophyceae_X; Embryophyceae_XX; Pisum; Pisum_sativum
OTU_314	308	0	0	0	0	27	0	0	0	0	0	0	0	0	0	0	0	0	0	0	281	0	0	0	0	0	0	0	0	0	0	Eukaryota; Opisthokonta; Metazoa; Mollusca; Bivalvia; Heteroconchia; Cycladicama; Cycladicama_cumingi
OTU_793	308	0	0	0	0	0	0	66	0	208	0	0	0	0	0	0	0	0	0	0	0	0	25	9	0	0	0	0	0	0	0	Eukaryota; Opisthokonta; Metazoa; Arthropoda; Crustacea; Maxillopoda
OTU_1570	308	0	0	0	0	0	0	0	280	0	0	0	0	0	0	0	0	0	0	0	0	0	0	28	0	0	0	0	0	0	0	Eukaryota; Opisthokonta; Metazoa; Arthropoda; Crustacea; Ostracoda
OTU_2420	307	0	0	0	296	0	0	0	0	0	0	0	0	0	0	0	0	0	0	11	0	0	0	0	0	0	0	0	0	0	0	Unassigned
OTU_2663	306	0	0	78	0	0	0	0	0	0	0	0	0	0	0	0	0	0	228	0	0	0	0	0	0	0	0	0	0	0	0	Unassigned
OTU_1958	302	0	0	2	0	236	2	2	2	2	0	0	0	0	0	0	0	0	0	0	44	0	10	2	0	0	0	0	0	0	0	Eukaryota; Archaeplastida; Chlorophyta; Ulvophyceae; Ulvales-relatives; Ulvales-relatives_X; Ulvales-relatives_XX; Ulvales-relatives_XX_sp.
OTU_2244	300	0	162	0	0	2	0	0	0	0	0	0	0	0	0	0	0	136	0	0	0	0	0	0	0	0	0	0	0	0	0	Eukaryota; Opisthokonta; Fungi; Ascomycota; Saccharomycotina; Saccharomycetales; Galactomyces; Galactomyces_geotrichum
OTU_2394	300	0	0	0	0	0	0	0	0	0	57	2	0	0	0	0	0	0	0	0	0	0	0	0	0	236	5	0	0	0	0	Eukaryota; Alveolata; Ciliophora; Oligohymenophorea; Sessilida; Vorticellidae; Vorticella; Vorticella_microstoma
OTU_2292	300	0	0	0	0	0	0	0	0	0	15	0	0	26	0	0	0	0	0	0	0	0	2	0	0	253	2	0	2	0	0	Eukaryota; Alveolata; Ciliophora; Oligohymenophorea; Sessilida; Vorticellidae; Vorticellides; Vorticellides_sp.
OTU_2600	298	0	298	0	0	0	0	0	0	0	0	0	0	0	0	0	0	0	0	0	0	0	0	0	0	0	0	0	0	0	0	Unassigned
OTU_686	297	0	0	0	0	0	0	7	0	0	0	0	0	0	31	0	0	0	0	0	0	1	0	0	129	0	0	0	0	86	43	Eukaryota; Opisthokonta; Metazoa; Rotifera; Rotifera_X; Rotifera_XX
OTU_1316	294	0	0	0	0	115	20	2	8	8	10	0	2	13	0	0	0	0	0	3	69	0	14	21	0	7	0	0	2	0	0	Eukaryota; Archaeplastida; Chlorophyta; Trebouxiophyceae; Prasiolales; Prasiolales_X; Diplosphaera; Diplosphaera_sp.
OTU_1566	293	0	6	1	0	190	8	5	6	7	41	0	15	10	0	0	0	0	0	0	3	0	0	1	0	0	0	0	0	0	0	Eukaryota; Archaeplastida; Chlorophyta; Trebouxiophyceae; Watanabea-Clade; Watanabea-Clade_X; Chloroidium; Chloroidium_ellipsoideum
OTU_916	292	0	0	0	0	0	0	0	0	19	0	0	20	0	42	14	0	0	0	0	0	0	0	0	141	0	0	5	0	23	28	Eukaryota; Opisthokonta; Metazoa; Arthropoda; Crustacea; Maxillopoda
OTU_2524	290	0	0	158	0	0	0	0	0	0	0	0	0	0	0	0	0	0	132	0	0	0	0	0	0	0	0	0	0	0	0	Eukaryota; Alveolata; Ciliophora; Phyllopharyngea; Cyrtophoria; Chilodonellidae; Chilodonellidae_X; Chilodonellidae_X_sp.
OTU_249	290	0	0	0	0	0	0	0	0	0	55	2	0	0	0	0	0	0	0	0	0	0	0	0	0	230	3	0	0	0	0	Eukaryota; Rhizaria; Cercozoa; Filosa-Granofilosea; Limnofilida; Limnofilidae
OTU_1398	289	0	15	0	0	0	0	0	4	0	0	0	0	0	0	255	0	0	0	1	0	0	0	10	0	0	0	0	4	0	0	Eukaryota; Archaeplastida; Streptophyta; Embryophyceae; Embryophyceae_X; Embryophyceae_XX; Embryophyceae_XXX; Embryophyceae_XXX_sp.
OTU_466	284	0	0	0	0	0	0	232	0	0	0	0	0	0	0	0	0	0	0	0	0	0	52	0	0	0	0	0	0	0	0	Eukaryota; Opisthokonta; Metazoa; Platyhelminthes; Turbellaria; Rhabdocoela; Kaitalugia; Kaitalugia_sp.
OTU_86	282	0	0	13	0	0	0	0	0	0	0	0	0	0	0	0	0	0	268	1	0	0	0	0	0	0	0	0	0	0	0	Unassigned
OTU_294	281	0	0	0	0	0	0	91	0	6	0	0	0	0	0	0	0	0	0	0	0	0	181	3	0	0	0	0	0	0	0	Unassigned
OTU_1408	280	0	0	0	0	0	0	41	125	0	0	0	0	0	0	0	0	0	0	0	0	0	30	84	0	0	0	0	0	0	0	Unassigned
OTU_1487	278	33	0	0	0	0	0	0	0	0	0	0	0	0	0	0	230	1	14	0	0	0	0	0	0	0	0	0	0	0	0	Unassigned
OTU_1673	277	0	0	0	0	0	0	6	0	0	121	0	0	53	0	0	0	1	0	0	2	0	0	0	0	88	0	0	6	0	0	Eukaryota; Opisthokonta; Metazoa; Rotifera; Rotifera_X; Rotifera_XX; Rotifera_XXX; Rotifera_XXX_sp.
OTU_2121	274	0	0	255	0	19	0	0	0	0	0	0	0	0	0	0	0	0	0	0	0	0	0	0	0	0	0	0	0	0	0	Eukaryota; Alveolata; Apicomplexa; Apicomplexa_X; Gregarines; Gregarines_X; Gregarines_XX; Gregarines_XX_sp.
OTU_956	268	0	0	17	0	0	0	0	0	0	0	0	0	0	0	2	1	0	224	0	0	12	0	0	0	0	1	0	0	4	7	Unassigned
OTU_824	267	0	0	0	0	0	0	2	2	0	0	0	0	0	0	0	0	0	0	0	0	0	63	200	0	0	0	0	0	0	0	Eukaryota; Opisthokonta; Metazoa; Annelida; Annelida_X; Annelida_XX; Terebellides; Terebellides_stroemii
OTU_873	267	0	0	0	0	0	0	2	28	0	16	0	0	3	0	0	0	0	0	0	12	2	0	4	1	131	0	0	63	5	0	Eukaryota; Opisthokonta; Metazoa; Rotifera; Rotifera_X; Rotifera_XX
OTU_2521	267	0	0	0	0	0	0	0	0	0	16	0	0	0	0	0	0	0	0	0	0	0	2	1	0	248	0	0	0	0	0	Eukaryota; Alveolata; Ciliophora; Phyllopharyngea; Cyrtophoria; Chilodonellidae; Chilodonellidae_X; Chilodonellidae_X_sp.
OTU_2310	264	0	0	1	0	0	0	0	0	0	0	0	0	0	0	0	5	0	22	148	2	12	0	0	0	2	34	0	1	6	31	Eukaryota; Alveolata; Ciliophora; Oligohymenophorea; Scuticociliatia; Cinetochilidae; Cinetochilum
OTU_2170	263	0	0	0	0	0	0	0	0	0	0	0	0	0	0	0	0	0	0	0	0	0	0	0	261	0	0	0	0	0	2	Eukaryota; Alveolata; Ciliophora; Spirotrichea; Choreotrichia; Xystonellidae; Favella; Favella_ehrenbergii
OTU_2807	260	0	0	8	0	0	0	0	0	0	0	0	0	0	0	0	0	0	252	0	0	0	0	0	0	0	0	0	0	0	0	Eukaryota; Alveolata; Ciliophora; Phyllopharyngea; Suctoria; Suctoria_X; Suctoria_XX; Suctoria_XX_sp.
OTU_1401	258	0	0	0	0	8	0	0	0	0	0	0	0	239	11	0	0	0	0	0	0	0	0	0	0	0	0	0	0	0	0	Eukaryota; Archaeplastida; Streptophyta; Embryophyceae; Embryophyceae_X; Embryophyceae_XX
OTU_1593	257	19	0	0	2	4	5	0	0	9	162	4	0	50	2	0	0	0	0	0	0	0	0	0	0	0	0	0	0	0	0	Eukaryota; Opisthokonta; Fungi; Ascomycota; Pezizomycotina; Sordariomycetes
OTU_2469	256	8	0	0	0	0	0	0	0	0	0	0	0	0	0	0	244	4	0	0	0	0	0	0	0	0	0	0	0	0	0	Eukaryota; Alveolata; Ciliophora; Phyllopharyngea; Cyrtophoria; Hartmannulidae
OTU_1407	253	0	0	0	0	2	0	0	0	0	0	0	0	247	0	0	0	0	0	0	0	0	0	0	0	0	0	0	4	0	0	Eukaryota; Opisthokonta; Fungi; Ascomycota; Pezizomycotina; Eurotiomycetes; Aphanoascus; Aphanoascus_fulvescens
OTU_1143	252	0	0	0	0	0	2	0	0	49	0	0	0	0	170	27	0	0	0	0	0	0	0	0	4	0	0	0	0	0	0	Eukaryota; Opisthokonta; Metazoa; Brachiopoda; Brachiopoda_X; Brachiopoda_XX; Phoronis
OTU_519	250	0	0	0	0	0	0	0	0	0	0	0	0	0	2	0	244	0	0	0	0	0	0	0	0	0	0	0	0	4	0	Unassigned
OTU_1263	248	0	0	0	0	2	0	0	22	12	0	0	0	0	44	0	0	0	0	0	68	0	0	4	0	0	0	0	0	96	0	Eukaryota; Opisthokonta; Metazoa; Nematoda; Chromadorea; Chromadorea_X; Ascolaimus; Ascolaimus_elongatus
OTU_633	246	0	0	0	0	0	0	0	26	0	0	0	0	0	25	17	0	0	0	0	0	0	0	10	86	0	0	0	0	44	38	Eukaryota; Opisthokonta; Metazoa; Annelida; Annelida_X; Annelida_XX; Boccardia; Boccardia_proboscidea
OTU_1029	246	0	0	0	0	0	0	0	0	0	2	129	58	0	0	0	0	0	0	0	0	0	0	0	0	0	10	45	2	0	0	Eukaryota; Opisthokonta; Metazoa; Craniata; Craniata_X; Chondrichthyes
OTU_1357	244	0	0	0	6	34	2	0	2	0	0	6	2	2	2	4	0	0	0	0	184	0	0	0	0	0	0	0	0	0	0	Eukaryota; Archaeplastida; Streptophyta; Embryophyceae; Embryophyceae_X; Embryophyceae_XX; Citrus
OTU_1472	243	0	3	5	0	178	4	2	9	0	0	0	0	6	0	0	0	1	0	0	35	0	0	0	0	0	0	0	0	0	0	Eukaryota; Opisthokonta; Fungi; Ascomycota; Pezizomycotina; Eurotiomycetes; Eurotiomycetes_X; Eurotiomycetes_X_sp.
OTU_1711	243	0	0	80	0	0	0	0	0	0	0	0	0	0	0	0	0	2	157	0	0	0	0	0	0	0	0	0	4	0	0	Eukaryota; Opisthokonta; Fungi; Chytridiomycota; Chytridiomycotina; Chytridiomycetes
OTU_1093	243	0	0	0	0	0	0	0	0	0	37	2	0	0	0	0	0	0	0	0	0	0	0	0	0	201	3	0	0	0	0	Eukaryota; Opisthokonta; Choanoflagellida; Choanoflagellatea; Craspedida; Salpingoecidae_Group_C2; Salpingoecidae_Group_C2_X; Salpingoecidae_Group_C2_X_sp.
OTU_951	242	0	0	0	0	0	0	0	26	0	0	0	0	0	0	0	0	0	0	0	0	0	4	212	0	0	0	0	0	0	0	Eukaryota; Opisthokonta; Metazoa; Tardigrada; Tardigrada_X; Tardigrada_XX; Macrobiotus
OTU_280	241	0	0	0	0	0	0	214	0	0	0	0	0	0	0	0	0	0	0	0	0	0	27	0	0	0	0	0	0	0	0	Unassigned
OTU_1086	240	7	0	145	2	0	0	0	0	0	0	0	0	0	0	2	10	0	49	13	4	0	0	0	0	0	7	1	0	0	0	Eukaryota; Alveolata; Dinophyta; Dinophyceae; Dinophyceae_X; Dinophyceae_XX; Gyrodinium
OTU_2645	240	0	240	0	0	0	0	0	0	0	0	0	0	0	0	0	0	0	0	0	0	0	0	0	0	0	0	0	0	0	0	Eukaryota; Opisthokonta; Fungi; Ascomycota; Saccharomycotina; Saccharomycetales; Candida; Candida_silvae
OTU_1410	240	0	0	0	0	220	2	0	5	0	0	0	0	0	0	0	0	0	0	0	11	0	0	2	0	0	0	0	0	0	0	Eukaryota; Opisthokonta; Fungi; Ascomycota; Pezizomycotina; Eurotiomycetes; Rhinocladiella; Rhinocladiella_sp.
OTU_1417	240	0	0	0	0	0	0	0	0	0	0	0	0	0	0	0	0	0	0	0	0	0	0	0	61	0	0	179	0	0	0	Eukaryota; Opisthokonta; Metazoa; Echinodermata; Echinodermata_X; Echinodermata_XX
OTU_1749	239	0	0	0	0	2	0	0	0	0	0	0	0	162	0	0	0	0	0	0	2	0	0	0	0	0	0	1	72	0	0	Eukaryota; Opisthokonta; Fungi; Ascomycota; Pezizomycotina; Pezizomycotina_X; Pezizomycotina_XX; Pezizomycotina_XX_sp.
OTU_699	238	0	0	0	0	0	16	0	0	0	0	8	0	0	2	0	0	0	0	1	0	171	0	0	0	0	17	0	0	23	0	Eukaryota; Alveolata; Ciliophora; Spirotrichea; Euplotia; Euplotidae; Euplotes; Euplotes_sp.
OTU_1636	233	0	0	0	0	0	0	0	38	0	0	0	0	0	0	0	0	0	0	0	0	0	0	195	0	0	0	0	0	0	0	Eukaryota; Opisthokonta; Metazoa; Arthropoda; Crustacea; Ostracoda
OTU_1210	232	0	0	43	0	0	46	0	0	0	0	4	0	0	10	0	0	0	32	3	0	55	0	0	0	0	14	0	3	22	0	Eukaryota; Opisthokonta; Metazoa; Porifera; Porifera_X; Calcarea
OTU_1141	232	0	0	0	0	0	0	0	217	0	0	0	0	0	0	0	0	0	0	0	0	0	0	15	0	0	0	0	0	0	0	Eukaryota; Opisthokonta; Metazoa; Nematoda; Chromadorea; Chromadorea_X
OTU_1524	232	0	0	0	0	0	0	0	0	0	40	0	0	0	0	0	0	0	0	0	0	0	0	0	0	189	3	0	0	0	0	Eukaryota; Opisthokonta; Metazoa; Arthropoda; Chelicerata; Arachnida; Histiostoma
OTU_1404	232	0	0	0	0	0	0	0	0	0	0	4	0	0	0	0	0	0	2	0	0	2	0	0	0	0	210	3	0	11	0	Eukaryota; Apusozoa; Apusomonadidae; Apusomonadidae_Group-1; Apusomonadidae_Group-1_X; Apusomonadidae_Group-1_XX; Apusomonadidae_Group-1_XXX; Apusomonadidae_Group-1_XXX_sp.
OTU_1102	229	0	0	0	0	0	0	0	2	0	15	120	2	0	0	62	2	0	0	0	9	0	0	1	9	4	3	0	0	0	0	Eukaryota; Alveolata; Dinophyta; Dinophyceae; Dinophyceae_X; Dinophyceae_XX; Dinophyceae_XXX; Dinophyceae_XXX_sp._strain12
OTU_277	228	6	0	0	0	0	0	0	0	0	0	0	0	0	0	0	218	0	0	4	0	0	0	0	0	0	0	0	0	0	0	Eukaryota; Rhizaria; Cercozoa; Endomyxa; Reticulosida; Filoretidae; Filoreta; Filoreta_sp.
OTU_251	228	0	0	0	0	224	0	0	0	0	2	0	0	0	0	0	0	0	0	0	2	0	0	0	0	0	0	0	0	0	0	Eukaryota; Archaeplastida; Streptophyta; Embryophyceae; Embryophyceae_X; Embryophyceae_XX
OTU_1539	227	128	0	32	4	49	0	0	0	0	4	0	0	10	0	0	0	0	0	0	0	0	0	0	0	0	0	0	0	0	0	Eukaryota; Opisthokonta; Fungi; Ascomycota; Pezizomycotina; Sordariomycetes; Microascus
OTU_1392	227	193	5	0	12	2	2	0	0	0	0	0	0	0	9	0	4	0	0	0	0	0	0	0	0	0	0	0	0	0	0	Eukaryota; Opisthokonta; Fungi; Ascomycota; Pezizomycotina; Eurotiomycetes
OTU_2535	225	0	0	136	0	0	0	0	0	0	0	0	0	0	0	0	0	0	89	0	0	0	0	0	0	0	0	0	0	0	0	Eukaryota; Alveolata; Ciliophora; Phyllopharyngea; Cyrtophoria; Chilodonellidae; Chilodonellidae_X; Chilodonellidae_X_sp.
OTU_993	223	0	0	0	0	0	0	0	0	0	98	0	0	0	0	0	0	0	0	0	0	0	0	0	0	125	0	0	0	0	0	Eukaryota; Opisthokonta; Choanoflagellida; Choanoflagellatea; Craspedida; Salpingoecidae_Group_C3; Salpingoecidae_Group_C3_X; Salpingoecidae_Group_C3_X_sp.
OTU_2183	221	0	0	0	0	0	0	2	0	0	0	0	0	0	0	0	0	0	0	0	0	0	217	2	0	0	0	0	0	0	0	Eukaryota; Alveolata; Ciliophora; Spirotrichea; Oligotrichia; Strombidiidae; Strombidium; Strombidium_sp.
OTU_862	221	0	0	0	0	0	0	0	0	2	0	0	64	0	26	4	0	0	0	0	0	0	0	0	80	0	0	17	0	15	13	Eukaryota; Opisthokonta; Metazoa; Arthropoda; Crustacea; Maxillopoda; Maxillopoda_X; Maxillopoda_X_sp.
OTU_1801	221	0	0	0	0	0	0	0	0	2	150	2	0	0	0	0	0	0	0	0	0	0	0	0	0	62	5	0	0	0	0	Eukaryota; Archaeplastida; Chlorophyta; Chlorophyceae; Chlorophyceae_X; CW-Chlamydomonadales; Chlamydomonas; Chlamydomonas_applanata
OTU_1814	220	0	0	0	0	0	0	0	0	0	0	0	0	0	0	0	0	0	0	0	0	0	0	0	0	216	4	0	0	0	0	Eukaryota; Opisthokonta; Choanoflagellida; Choanoflagellatea; Craspedida; Salpingoecidae_Group_C2; Salpingoecidae_Group_C2_X; Salpingoecidae_Group_C2_X_sp.
OTU_1135	219	2	0	0	0	107	0	0	108	0	2	0	0	0	0	0	0	0	0	0	0	0	0	0	0	0	0	0	0	0	0	Eukaryota; Archaeplastida; Streptophyta; Embryophyceae; Embryophyceae_X; Embryophyceae_XX; Araucaria
OTU_2417	217	0	0	0	217	0	0	0	0	0	0	0	0	0	0	0	0	0	0	0	0	0	0	0	0	0	0	0	0	0	0	Eukaryota; Opisthokonta; Metazoa; Nematoda; Chromadorea; Chromadorea_X; Oscheius
OTU_1889	216	0	0	2	0	0	0	0	0	0	177	0	0	0	0	0	0	0	0	0	0	0	0	0	0	33	4	0	0	0	0	Eukaryota; Archaeplastida; Chlorophyta; Chlorophyceae; Chlorophyceae_X; CW-Chlamydomonadales; Chlamydomonas; Chlamydomonas_applanata
OTU_874	216	0	0	0	0	0	0	98	114	0	0	0	0	0	0	0	0	0	0	0	0	0	4	0	0	0	0	0	0	0	0	Eukaryota; Opisthokonta; Metazoa; Arthropoda; Crustacea; Maxillopoda
OTU_492	214	0	0	0	2	0	0	0	0	0	0	0	0	0	0	0	0	0	0	206	0	6	0	0	0	0	0	0	0	0	0	Unassigned
OTU_2953	213	0	0	0	0	0	0	0	0	0	0	0	0	0	0	0	0	0	0	0	0	0	0	0	0	0	169	0	6	38	0	Eukaryota; Alveolata; Ciliophora; Litostomatea; Haptoria; Spathidiidae; Spathidium
OTU_1142	212	0	0	0	0	0	53	41	82	2	0	0	0	0	0	0	0	0	0	0	0	17	2	15	0	0	0	0	0	0	0	Eukaryota; Opisthokonta; Metazoa; Nematoda; Chromadorea; Chromadorea_X; Halomonhystera
OTU_2325	212	0	0	0	0	0	8	0	0	0	0	0	0	0	0	0	0	0	0	0	0	191	0	0	0	0	1	0	0	12	0	Eukaryota; Alveolata; Ciliophora; Colpodea; Cyrtolophosidida; Cyrtolophosididae; Aristerostoma
OTU_464	212	0	0	0	0	0	0	0	0	3	138	22	0	0	0	0	0	0	0	0	3	0	3	0	0	42	1	0	0	0	0	Unassigned
OTU_909	211	0	0	0	0	0	0	0	0	2	0	0	18	0	6	17	0	0	0	0	0	2	0	0	39	0	0	63	0	32	32	Eukaryota; Opisthokonta; Metazoa; Arthropoda
OTU_1073	211	0	0	0	0	0	0	0	0	0	2	37	0	0	39	0	0	0	0	0	0	0	0	0	0	2	36	0	0	95	0	Eukaryota; Opisthokonta; Metazoa; Porifera; Porifera_X; Calcarea
OTU_433	210	0	0	5	0	0	0	0	0	0	0	0	0	0	0	0	0	0	26	21	3	57	0	0	0	4	63	0	2	29	0	Eukaryota; Rhizaria; Cercozoa; Filosa-Imbricatea
OTU_346	209	0	0	3	0	0	0	0	0	0	0	0	0	0	0	0	0	0	15	24	0	165	0	0	0	0	2	0	0	0	0	Unassigned
OTU_2145	209	0	0	0	0	0	0	0	0	0	0	0	8	0	0	0	0	0	0	0	0	0	0	0	168	0	0	6	0	8	19	Eukaryota; Alveolata; Ciliophora; Spirotrichea; Choreotrichia; Dictyocystidae; Codonellopsis
OTU_1159	206	190	0	0	4	3	0	0	0	0	2	0	0	0	5	2	0	0	0	0	0	0	0	0	0	0	0	0	0	0	0	Eukaryota; Opisthokonta; Fungi; Ascomycota; Pezizomycotina; Eurotiomycetes; Penicillium
OTU_1113	206	0	42	10	0	55	0	0	0	0	4	16	0	2	59	16	0	0	0	0	0	0	0	0	0	0	0	0	0	2	0	Eukaryota; Archaeplastida; Streptophyta; Embryophyceae; Embryophyceae_X; Embryophyceae_XX; Brachypodium; Brachypodium_distachyon
OTU_557	205	0	0	0	0	2	0	0	0	0	47	0	0	0	0	0	0	0	0	0	67	0	0	0	0	89	0	0	0	0	0	Eukaryota; Rhizaria; Cercozoa; Filosa-Thecofilosea; Cryomonadida; Rhogostoma-lineage; Rhogostoma-lineage_X; Rhogostoma-lineage_X_sp.
OTU_1597	205	0	0	0	0	0	0	0	0	0	197	2	0	0	0	0	0	0	0	0	0	0	0	0	0	5	1	0	0	0	0	Eukaryota; Archaeplastida; Chlorophyta; Chlorophyceae; Chlorophyceae_X; CW-Chlamydomonadales; Chlorococcum
OTU_77	205	0	0	0	0	0	0	0	0	0	0	0	0	0	0	0	0	0	205	0	0	0	0	0	0	0	0	0	0	0	0	Unassigned
OTU_1149	204	0	0	0	0	0	0	0	0	0	0	0	0	173	0	0	0	0	0	0	0	0	0	1	0	0	0	0	30	0	0	Eukaryota; Opisthokonta; Metazoa; Arthropoda; Hexapoda; Collembola
OTU_2132	203	0	0	0	0	0	0	0	0	0	0	0	2	0	0	0	0	0	0	0	0	0	0	0	194	0	0	3	0	4	0	Eukaryota; Alveolata; Ciliophora; Spirotrichea; Choreotrichia; Choreotrichia_X; Rhizodomus; Rhizodomus_tagatzi
OTU_1462	198	0	0	0	0	55	0	6	8	0	87	15	0	27	0	0	0	0	0	0	0	0	0	0	0	0	0	0	0	0	0	Eukaryota; Opisthokonta; Fungi; Ascomycota; Pezizomycotina; Dothideomycetes
OTU_2003	197	0	0	0	0	0	0	0	0	0	142	0	0	0	0	0	0	0	0	0	0	0	0	0	0	55	0	0	0	0	0	Eukaryota; Alveolata; Ciliophora; Spirotrichea; Hypotrichia; Oxytrichidae; Oxytrichidae_X; Oxytrichidae_X_sp.
OTU_2850	196	108	0	38	41	9	0	0	0	0	0	0	0	0	0	0	0	0	0	0	0	0	0	0	0	0	0	0	0	0	0	Unassigned
OTU_1405	196	0	0	0	0	16	0	2	13	0	0	0	0	0	0	0	0	0	0	0	149	0	8	8	0	0	0	0	0	0	0	Eukaryota; Opisthokonta; Metazoa; Nematoda; Chromadorea; Chromadorea_X; Plectus
OTU_1139	195	0	0	0	0	0	0	28	0	165	0	0	0	0	0	0	0	0	0	0	0	0	2	0	0	0	0	0	0	0	0	Eukaryota; Alveolata; Dinophyta; Dinophyceae; Dinophyceae_X; Dinophyceae_XX; Warnowia; Warnowia_sp.
OTU_1095	195	0	0	0	0	0	0	0	0	0	0	97	44	0	0	0	0	0	0	0	0	0	0	0	0	0	4	50	0	0	0	Eukaryota; Opisthokonta; Metazoa; Craniata; Craniata_X; Chondrichthyes
OTU_1036	195	0	0	0	0	0	0	0	0	0	0	177	0	0	16	0	0	0	0	0	0	0	0	0	0	0	0	0	0	2	0	Eukaryota; Opisthokonta; Metazoa; Urochordata; Urochordata_X; Ascidiacea; Pyura
OTU_1525	193	0	0	0	0	3	0	0	0	0	0	0	0	0	0	0	0	0	0	0	2	0	0	0	164	0	0	0	0	24	0	Eukaryota; Opisthokonta; Metazoa; Cnidaria; Cnidaria_X; Hydrozoa
OTU_1557	192	0	0	0	4	48	0	2	2	0	95	2	10	29	0	0	0	0	0	0	0	0	0	0	0	0	0	0	0	0	0	Eukaryota; Opisthokonta; Fungi; Ascomycota; Pezizomycotina; Dothideomycetes; Dothideomycetes_X; Dothideomycetes_X_sp.
OTU_369	190	0	0	0	0	0	0	0	186	0	0	0	0	0	0	0	0	0	0	0	0	0	0	4	0	0	0	0	0	0	0	Unassigned
OTU_661	190	0	0	0	0	0	0	0	0	23	0	66	0	0	0	0	0	0	0	0	0	0	0	0	0	0	101	0	0	0	0	Eukaryota; Opisthokonta; Metazoa; Bryozoa; Bryozoa_X; Bryozoa_XX; Bowerbankia; Bowerbankia_imbricata
OTU_2222	189	0	0	1	0	0	0	0	0	0	0	19	0	0	3	0	0	0	9	0	0	3	0	0	0	0	40	3	0	111	0	Eukaryota; Alveolata; Ciliophora; Oligohymenophorea; Scuticociliatia; Parauronematidae; Miamiensis; Miamiensis_avidus
OTU_1322	189	0	0	0	0	0	0	4	6	0	4	0	0	85	0	0	0	0	0	0	5	0	0	6	0	0	0	0	79	0	0	Eukaryota; Alveolata; Apicomplexa; Apicomplexa_X; Colpodellidae; Colpodellidae_X; Colpodellidae_XX; Colpodellidae_XX_sp.
OTU_2862	186	0	0	0	186	0	0	0	0	0	0	0	0	0	0	0	0	0	0	0	0	0	0	0	0	0	0	0	0	0	0	Unassigned
OTU_1021	186	0	0	0	0	0	0	33	108	0	0	0	0	0	0	0	0	0	0	0	5	0	0	40	0	0	0	0	0	0	0	Eukaryota; Opisthokonta; Metazoa; Nematoda; Chromadorea; Chromadorea_X; Sabatieria; Sabatieria_sp.
OTU_1961	185	10	0	0	0	0	0	0	0	0	0	0	0	0	0	0	175	0	0	0	0	0	0	0	0	0	0	0	0	0	0	Eukaryota; Opisthokonta; Fungi; Basidiomycota; Ustilaginomycotina; Exobasidiomycetes; Entyloma; Entyloma_ficariae
OTU_52	185	3	87	57	0	0	16	0	0	0	0	0	0	0	8	0	0	12	0	0	0	0	0	0	0	0	0	0	0	0	2	Unassigned
OTU_1638	183	0	0	0	0	0	0	0	0	0	168	2	0	0	0	0	0	0	0	0	0	0	0	0	0	12	1	0	0	0	0	Eukaryota; Archaeplastida; Chlorophyta; Chlorophyceae; Chlorophyceae_X; CW-Chlamydomonadales; Chlorococcum; Chlorococcum_sp.
OTU_525	182	2	0	0	0	0	0	0	0	0	0	0	0	0	0	0	1	0	0	0	0	0	0	0	0	138	4	37	0	0	0	Eukaryota; Opisthokonta; Metazoa; Craniata; Craniata_X; Teleostei
OTU_1781	182	0	0	0	0	35	0	73	6	0	12	9	6	35	0	0	0	0	0	0	1	0	0	2	0	2	1	0	0	0	0	Eukaryota; Archaeplastida; Streptophyta; Embryophyceae; Embryophyceae_X; Embryophyceae_XX
OTU_701	180	0	0	12	0	0	9	0	0	0	0	0	0	0	0	0	2	0	11	1	2	143	0	0	0	0	0	0	0	0	0	Unassigned
OTU_835	180	0	0	0	0	0	0	0	0	2	0	2	16	0	6	9	0	0	0	0	0	0	0	0	102	0	0	21	0	12	10	Eukaryota; Opisthokonta; Metazoa; Arthropoda; Crustacea; Maxillopoda
OTU_430	180	0	0	0	0	0	0	0	0	0	0	0	0	0	0	0	178	0	0	0	0	2	0	0	0	0	0	0	0	0	0	Unassigned
OTU_80	178	0	0	0	0	0	0	0	0	0	0	0	0	0	0	0	178	0	0	0	0	0	0	0	0	0	0	0	0	0	0	Unassigned
OTU_324	176	0	0	0	0	0	0	0	0	0	0	0	0	155	0	0	0	0	0	0	0	0	0	0	0	0	0	0	21	0	0	Eukaryota; Rhizaria; Cercozoa; Filosa-Sarcomonadea; Glissomonadida; Allapsidae; Allapsidae_X; Allapsidae_X_sp.
OTU_2638	176	0	0	0	0	0	0	0	0	0	0	0	0	0	0	0	0	0	0	173	0	3	0	0	0	0	0	0	0	0	0	Unassigned
OTU_1563	174	0	0	0	0	0	0	0	0	174	0	0	0	0	0	0	0	0	0	0	0	0	0	0	0	0	0	0	0	0	0	Eukaryota; Opisthokonta; Metazoa; Nematoda; Enoplea; Enoplea_X; Viscosia; Viscosia_sp.
OTU_875	171	0	0	0	0	0	0	0	0	0	0	0	2	2	167	0	0	0	0	0	0	0	0	0	0	0	0	0	0	0	0	Unassigned
OTU_855	170	0	0	170	0	0	0	0	0	0	0	0	0	0	0	0	0	0	0	0	0	0	0	0	0	0	0	0	0	0	0	Unassigned
OTU_1278	170	0	0	0	0	0	0	0	0	0	0	0	0	0	0	0	133	0	0	37	0	0	0	0	0	0	0	0	0	0	0	Eukaryota; Opisthokonta; Choanoflagellida; Choanoflagellatea; Craspedida; Monosigidae_Group_A; Codosiga
OTU_2518	169	0	0	43	8	0	0	0	0	0	0	0	0	0	0	0	28	0	61	5	0	24	0	0	0	0	0	0	0	0	0	Eukaryota; Alveolata; Ciliophora; Phyllopharyngea; Cyrtophoria; Hartmannulidae; Hartmannulidae_X; Hartmannulidae_X_sp.
OTU_1406	169	0	0	0	0	94	0	2	4	0	0	0	0	69	0	0	0	0	0	0	0	0	0	0	0	0	0	0	0	0	0	Eukaryota; Opisthokonta; Fungi; Ascomycota; Pezizomycotina; Sordariomycetes; Seiridium
OTU_760	169	0	0	0	0	0	0	0	0	0	0	0	0	0	62	2	0	0	0	0	0	0	0	0	2	0	0	0	0	89	14	Eukaryota; Opisthokonta; Metazoa; Arthropoda; Crustacea; Maxillopoda
OTU_50	168	8	0	0	0	0	0	0	0	0	0	0	0	0	4	0	69	7	0	51	0	0	0	0	0	0	0	0	0	29	0	Eukaryota; Opisthokonta; Fungi; Chytridiomycota; Chytridiomycotina; Chytridiomycotina_X; Chytridiomycotina_X; Chytridiomycotina_X_sp.
OTU_467	168	0	0	0	0	0	0	0	161	0	0	0	0	0	0	0	0	0	0	0	0	0	0	7	0	0	0	0	0	0	0	Eukaryota; Opisthokonta; Metazoa; Platyhelminthes; Turbellaria; Rhabdocoela
OTU_1953	168	0	0	0	0	0	0	0	0	0	141	10	0	0	0	0	0	0	0	0	0	0	2	0	0	15	0	0	0	0	0	Eukaryota; Archaeplastida; Chlorophyta; Chlorophyceae; Chlorophyceae_X; CW-Chlamydomonadales; Neochlorosarcina; Neochlorosarcina_negevensis
OTU_2246	167	84	7	0	0	0	0	0	0	0	0	0	0	0	0	0	76	0	0	0	0	0	0	0	0	0	0	0	0	0	0	Eukaryota; Alveolata; Ciliophora; Oligohymenophorea; Scuticociliatia; Uronematidae; Uronema; Uronema_nigricans
OTU_1459	166	0	0	9	2	103	0	9	16	2	2	0	7	2	0	0	0	0	0	0	14	0	0	0	0	0	0	0	0	0	0	Eukaryota; Opisthokonta; Fungi; Ascomycota; Pezizomycotina; Eurotiomycetes; Cyphellophora
OTU_2314	166	0	0	0	157	0	0	0	0	0	0	0	0	0	0	0	0	0	0	9	0	0	0	0	0	0	0	0	0	0	0	Unassigned
OTU_1402	166	0	0	0	0	0	0	108	32	13	0	0	0	0	0	0	0	0	0	0	0	0	10	3	0	0	0	0	0	0	0	Eukaryota; Opisthokonta; Metazoa; Nematoda; Chromadorea; Chromadorea_X
OTU_876	166	0	0	0	0	0	0	0	30	0	0	0	0	0	0	0	0	0	0	0	0	0	0	136	0	0	0	0	0	0	0	Eukaryota; Opisthokonta; Metazoa; Tardigrada; Tardigrada_X; Tardigrada_XX; Ramazzottius; Ramazzottius_oberhaeuseri
OTU_820	165	0	0	0	0	2	0	22	138	0	0	0	0	0	0	0	0	0	0	0	0	0	0	3	0	0	0	0	0	0	0	Eukaryota; Opisthokonta; Metazoa; Arthropoda; Crustacea; Maxillopoda; Centropages; Centropages_typicus
OTU_601	165	0	0	0	0	0	0	0	0	0	0	0	0	0	0	0	161	0	0	2	0	2	0	0	0	0	0	0	0	0	0	Unassigned
OTU_1063	164	0	0	0	0	0	0	0	148	0	0	14	0	0	0	0	0	0	0	0	0	0	0	0	0	0	2	0	0	0	0	Eukaryota; Alveolata; Dinophyta; Dinophyceae; Dinophyceae_X; Dinophyceae_XX; Dinophyceae_XXX; Dinophyceae_XXX_sp.
OTU_2242	163	18	14	111	0	0	15	0	0	0	0	0	0	0	0	0	2	0	0	0	0	3	0	0	0	0	0	0	0	0	0	Eukaryota; Alveolata; Ciliophora; Oligohymenophorea; Scuticociliatia; Uronematidae; Uronema; Uronema_nigricans
OTU_1800	163	0	0	0	0	0	0	0	0	2	32	0	0	106	0	0	0	0	0	0	0	0	0	0	0	11	0	0	12	0	0	Eukaryota; Archaeplastida; Chlorophyta; Chlorophyceae; Chlorophyceae_X; CW-Chlamydomonadales
OTU_1797	162	0	72	15	6	0	0	0	0	0	0	0	0	0	32	0	0	37	0	0	0	0	0	0	0	0	0	0	0	0	0	Eukaryota; Opisthokonta; Fungi; Ascomycota; Saccharomycotina; Saccharomycetales; Candida; Candida_olivae
OTU_1532	162	0	0	0	0	70	15	4	6	14	2	2	0	0	0	2	0	0	0	0	19	0	10	11	0	4	0	0	3	0	0	Eukaryota; Archaeplastida; Chlorophyta; Trebouxiophyceae; Prasiolales; Prasiolales_X; Diplosphaera; Diplosphaera_sp.
OTU_375	162	0	0	0	0	0	0	6	2	0	0	0	0	0	0	0	0	0	0	0	0	0	74	80	0	0	0	0	0	0	0	Eukaryota; Rhizaria; Cercozoa; Endomyxa; Vampyrellida; Vampyrellida_X; Vampyrellida_clade_B; Vampyrellida_sp.
OTU_2099	161	0	0	0	0	0	0	0	0	0	0	122	0	0	0	0	0	0	0	0	0	0	0	0	3	0	36	0	0	0	0	Eukaryota; Alveolata; Dinophyta; Dinophyceae; Dinophyceae_X; Dinophyceae_XX; Neoceratium; Neoceratium_furca
OTU_2046	157	0	0	0	0	0	0	0	0	0	0	0	0	0	0	0	0	0	15	130	4	6	0	0	0	0	0	0	0	2	0	Eukaryota; Alveolata; Ciliophora; Spirotrichea; Euplotia; Uronychiidae; Diophrys; Diophrys_parappendiculata
OTU_1003	155	0	0	0	0	0	0	4	8	0	0	0	0	0	0	0	0	0	0	0	6	0	120	17	0	0	0	0	0	0	0	Eukaryota; Rhizaria; Cercozoa; Filosa-Thecofilosea; Cryomonadida; Cryothecomonas-lineage; Cryothecomonas; Cryothecomonas_sp.
OTU_949	154	0	2	0	0	0	0	0	0	0	0	0	0	0	0	0	0	141	0	0	0	0	0	0	0	11	0	0	0	0	0	Eukaryota; Amoebozoa; Lobosa; Tubulinea; Echinamoebida; Vermamoebidae; Vermamoeba; Hartmannella_vermiformis
OTU_2696	154	0	0	0	0	79	0	0	0	0	0	0	0	0	0	0	0	0	0	0	75	0	0	0	0	0	0	0	0	0	0	Unassigned
OTU_1050	154	0	0	0	0	75	0	2	23	2	0	0	0	43	0	0	0	0	0	0	4	0	2	0	0	1	0	0	2	0	0	Eukaryota; Opisthokonta; Fungi; Chytridiomycota; Chytridiomycotina; Chytridiomycetes
OTU_1033	154	0	0	0	0	0	0	47	80	0	0	0	0	0	0	0	0	0	0	0	0	0	12	15	0	0	0	0	0	0	0	Eukaryota; Opisthokonta; Metazoa; Mollusca; Bivalvia; Heteroconchia; Panopea; Panopea_generosa
OTU_2578	154	0	0	0	0	0	0	0	2	2	0	0	2	32	0	0	0	0	0	0	0	0	2	1	0	0	0	0	113	0	0	Unassigned
OTU_2362	154	0	0	0	0	0	0	0	0	0	0	40	2	0	2	0	0	0	0	1	0	0	0	0	0	0	28	8	0	73	0	Eukaryota; Alveolata; Ciliophora; Oligohymenophorea; Peniculia; Peniculia_X; Peniculia_XX; Peniculia_XX_sp.
OTU_572	154	0	0	0	0	0	0	0	0	0	0	0	0	127	0	0	0	0	0	0	0	0	0	0	0	0	0	0	27	0	0	Eukaryota; Rhizaria; Cercozoa; Endomyxa; Vampyrellida; Leptophryidae
OTU_2079	152	0	0	2	2	0	0	5	0	0	112	3	0	6	0	0	0	0	0	0	0	0	0	0	0	22	0	0	0	0	0	Eukaryota; Alveolata; Ciliophora; Spirotrichea; Hypotrichia; Hypotrichia_X; Hypotrichia_XX; Hypotrichia_XX_sp.
OTU_2399	151	0	0	67	0	20	0	0	62	0	0	0	0	0	0	0	0	0	0	0	2	0	0	0	0	0	0	0	0	0	0	Unassigned
OTU_1360	151	0	0	0	0	124	2	0	0	0	0	0	0	0	0	0	0	0	0	0	25	0	0	0	0	0	0	0	0	0	0	Eukaryota; Opisthokonta; Metazoa; Cnidaria; Cnidaria_X; Scyphozoa; Aurelia
OTU_1166	150	107	0	4	0	0	0	0	0	0	0	0	0	0	0	6	27	0	0	0	2	0	4	0	0	0	0	0	0	0	0	Eukaryota; Alveolata; Dinophyta; Dinophyceae; Dinophyceae_X; Pfiesteriaceae; Pfiesteria; Pfiesteria_piscicida
OTU_239	149	0	0	0	0	149	0	0	0	0	0	0	0	0	0	0	0	0	0	0	0	0	0	0	0	0	0	0	0	0	0	Eukaryota; Archaeplastida; Streptophyta; Embryophyceae; Embryophyceae_X; Embryophyceae_XX; Embryophyceae_XXX; Embryophyceae_XXX_sp.
OTU_330	148	147	0	0	0	0	0	0	0	0	0	0	0	0	0	0	1	0	0	0	0	0	0	0	0	0	0	0	0	0	0	Eukaryota; Opisthokonta; Metazoa; Arthropoda; Crustacea; Maxillopoda
OTU_2014	148	0	0	0	0	96	0	0	2	26	0	0	0	0	0	0	0	0	0	0	14	0	2	4	0	4	0	0	0	0	0	Eukaryota; Archaeplastida; Chlorophyta; Ulvophyceae; Ulvales-relatives; Ulvales-relatives_X; Dilabifilum; Dilabifilum_arthropyreniae
OTU_222	147	0	0	142	0	0	0	0	3	0	0	0	0	0	0	0	0	0	0	0	0	0	0	0	0	0	0	0	2	0	0	Eukaryota; Rhizaria; Cercozoa; Filosa-Sarcomonadea; Glissomonadida; Allapsidae; Allantion; Allantion_sp.
OTU_2626	147	0	0	61	0	0	0	0	0	0	0	0	0	0	0	0	0	0	86	0	0	0	0	0	0	0	0	0	0	0	0	Eukaryota; Opisthokonta; Metazoa; Nematoda; Chromadorea; Chromadorea_X; Aphelenchoides; Aphelenchoides_sp.
OTU_1598	147	0	0	0	0	2	0	0	8	0	0	0	0	65	0	0	0	0	0	0	0	0	0	7	0	0	0	0	65	0	0	Eukaryota; Alveolata; Apicomplexa; Apicomplexa_X; Colpodellidae; Colpodellidae_X; Colpodellidae_XX; Colpodellidae_XX_sp.
OTU_1318	146	0	0	0	0	82	0	11	25	2	0	0	0	26	0	0	0	0	0	0	0	0	0	0	0	0	0	0	0	0	0	Eukaryota; Opisthokonta; Fungi; Chytridiomycota; Chytridiomycotina; Chytridiomycetes; Spizellomycetales-and-Rhizophlyctidales; Spizellomycetales-and-Rhizophlyctidales_sp.
OTU_2169	146	0	0	0	0	0	0	0	0	0	85	4	0	0	0	0	0	0	0	0	12	0	0	0	0	44	1	0	0	0	0	Eukaryota; Alveolata; Ciliophora; Oligohymenophorea; Scuticociliatia; Uronematidae; Homalogastra; Homalogastra_setosa
OTU_2962	145	15	0	0	0	0	0	0	0	0	0	0	0	0	0	0	130	0	0	0	0	0	0	0	0	0	0	0	0	0	0	Eukaryota; Alveolata; Ciliophora; Litostomatea; Haptoria; Litonotidae; Loxophyllum
OTU_197	145	23	0	0	0	0	0	0	0	0	0	0	0	0	0	0	120	0	0	0	0	0	0	2	0	0	0	0	0	0	0	Unassigned
OTU_1413	144	0	14	0	0	130	0	0	0	0	0	0	0	0	0	0	0	0	0	0	0	0	0	0	0	0	0	0	0	0	0	Eukaryota; Opisthokonta; Fungi; Ascomycota; Pezizomycotina; Orbiliomycetes; Dactylella
OTU_477	144	0	0	0	0	0	0	3	2	0	0	0	0	0	0	0	0	0	0	0	0	0	118	21	0	0	0	0	0	0	0	Eukaryota; Rhizaria; Cercozoa; Filosa-Thecofilosea; Filosa-Thecofilosea_X; Mataza-lineage; Mataza-lineage_X
OTU_1661	142	0	0	0	0	0	0	0	0	0	0	0	0	0	4	0	0	0	0	0	3	14	0	0	0	2	53	0	0	66	0	Eukaryota; Opisthokonta; Metazoa; Placozoa; Placozoa_X; Placozoa_XX; Trichoplax; Trichoplax_sp.
OTU_2463	141	0	0	0	141	0	0	0	0	0	0	0	0	0	0	0	0	0	0	0	0	0	0	0	0	0	0	0	0	0	0	Eukaryota; Opisthokonta; Fungi; Cryptomycota; Cryptomycotina; Cryptomycotina_X; Cryptomycotina_XX; Cryptomycotina_XX_sp.
OTU_2948	140	30	0	0	0	0	0	0	0	0	0	0	0	0	0	0	110	0	0	0	0	0	0	0	0	0	0	0	0	0	0	Eukaryota; Alveolata; Ciliophora; Litostomatea; Haptoria; Litonotidae; Loxophyllum
OTU_2927	140	0	0	0	140	0	0	0	0	0	0	0	0	0	0	0	0	0	0	0	0	0	0	0	0	0	0	0	0	0	0	Eukaryota; Opisthokonta; Metazoa; Nematoda; Chromadorea; Chromadorea_X; Oscheius
OTU_797	140	0	0	0	0	0	0	9	101	0	0	0	0	0	0	0	0	0	0	0	0	0	22	8	0	0	0	0	0	0	0	Eukaryota; Opisthokonta; Metazoa; Arthropoda; Crustacea; Maxillopoda; Maxillopoda_X; Maxillopoda_X_sp.
OTU_1976	137	0	0	6	0	0	0	0	0	0	0	0	0	0	0	0	0	0	83	15	6	25	0	0	0	0	2	0	0	0	0	Eukaryota; Hacrobia; Cryptophyta; Cryptophyceae; Cryptophyceae_X; Goniomonadales; Goniomonas; Goniomonas_sp.
OTU_1035	137	0	0	0	0	56	0	2	0	0	35	0	0	36	0	0	0	0	0	0	4	0	0	0	0	4	0	0	0	0	0	Eukaryota; Opisthokonta; Fungi; Chytridiomycota; Chytridiomycotina; Chytridiomycetes
OTU_836	136	0	0	0	0	0	0	0	0	0	0	0	0	0	0	0	0	0	0	0	0	0	0	0	85	0	0	22	0	15	14	Eukaryota; Opisthokonta; Metazoa; Arthropoda; Crustacea; Maxillopoda; Oithona; Oithona_sp.
OTU_2662	136	0	0	0	0	0	0	0	0	0	0	0	0	0	0	0	0	0	0	0	0	0	0	0	0	0	0	0	136	0	0	Eukaryota
OTU_872	135	0	0	2	0	0	0	0	0	0	0	0	0	0	0	0	2	0	115	3	0	8	0	0	0	0	1	0	0	4	0	Unassigned
OTU_1365	135	0	0	0	0	0	0	0	0	2	7	0	0	126	0	0	0	0	0	0	0	0	0	0	0	0	0	0	0	0	0	Eukaryota; Opisthokonta; Fungi; Ascomycota; Pezizomycotina; Sordariomycetes; Sordariomycetes_X; Sordariomycetes_X_sp.
OTU_869	135	0	0	0	0	0	0	0	0	0	0	0	0	0	0	2	0	0	0	0	0	0	0	0	0	0	0	0	0	0	133	Eukaryota; Opisthokonta; Metazoa; Rotifera; Rotifera_X; Rotifera_XX
OTU_494	135	0	0	0	0	0	0	0	0	0	0	0	0	0	0	0	0	0	0	0	0	0	101	34	0	0	0	0	0	0	0	Eukaryota; Opisthokonta; Metazoa; Cnidaria; Cnidaria_X; Hydrozoa; Eirene; Eirene_brevistylus
OTU_596	134	0	0	0	3	14	4	4	2	0	0	0	3	93	0	0	0	0	0	0	0	0	0	0	0	0	0	0	11	0	0	Unassigned
OTU_625	134	0	0	0	0	0	0	0	0	0	0	0	6	0	16	6	0	0	0	0	0	4	0	0	25	0	0	2	0	26	49	Eukaryota; Opisthokonta; Metazoa; Arthropoda; Crustacea; Maxillopoda
OTU_2382	134	0	0	0	0	0	0	0	0	0	0	0	0	0	0	0	0	0	34	0	0	81	0	0	0	0	0	0	0	19	0	Eukaryota; Alveolata; Ciliophora; Oligohymenophorea; Scuticociliatia; Scuticociliatia_X; Scuticociliatia_XX; Scuticociliatia_XX_sp.
OTU_1642	133	2	0	3	126	0	0	0	0	0	0	0	0	0	0	0	0	0	0	0	0	0	0	0	0	0	0	0	2	0	0	Eukaryota; Archaeplastida; Streptophyta; Embryophyceae; Embryophyceae_X; Embryophyceae_XX; Xerosicyos
OTU_350	132	0	0	0	0	0	0	0	0	0	0	0	6	0	0	0	0	0	0	0	0	0	2	25	40	0	0	59	0	0	0	Eukaryota; Opisthokonta; Metazoa; Annelida; Annelida_X; Annelida_XX; Boccardia; Boccardia_proboscidea
OTU_2316	132	0	0	0	0	0	0	0	0	0	0	0	0	0	0	0	0	0	0	0	132	0	0	0	0	0	0	0	0	0	0	Eukaryota; Alveolata; Ciliophora; Oligohymenophorea; Sessilida; Vorticellidae
OTU_2593	131	0	0	0	0	0	0	0	0	0	0	0	0	4	0	0	0	0	0	0	0	0	0	0	0	0	0	0	127	0	0	Eukaryota; Alveolata; Ciliophora; Phyllopharyngea; Cyrtophoria; Chilodonellidae; Chilodonellidae_X; Chilodonellidae_X_sp.
OTU_1104	130	0	0	2	0	5	0	0	0	0	74	6	0	24	0	0	0	0	0	0	0	0	0	0	0	9	0	0	10	0	0	Eukaryota; Opisthokonta; Fungi; Chytridiomycota; Chytridiomycotina; Chytridiomycetes; Rhizophlyctis; Rhizophlyctis_rosea
OTU_581	129	0	0	0	0	0	0	129	0	0	0	0	0	0	0	0	0	0	0	0	0	0	0	0	0	0	0	0	0	0	0	Eukaryota; Opisthokonta; Metazoa; Arthropoda; Crustacea; Maxillopoda
OTU_1032	129	0	0	0	0	0	0	0	0	18	0	0	0	0	0	72	0	0	0	0	0	0	0	0	11	0	0	0	0	0	28	Eukaryota; Opisthokonta; Metazoa; Mollusca; Bivalvia; Mytiloida; Xenostrobus; Xenostrobus_securis
OTU_829	128	0	0	0	0	0	0	0	0	4	0	0	10	0	2	0	0	0	0	0	0	0	0	1	82	0	3	12	0	8	6	Eukaryota; Opisthokonta; Metazoa; Arthropoda; Crustacea; Maxillopoda; Maxillopoda_X; Maxillopoda_X_sp.
OTU_1799	128	0	0	0	0	0	0	0	0	0	2	0	0	0	0	0	0	0	0	2	0	0	42	0	0	81	1	0	0	0	0	Unassigned
OTU_1692	128	0	0	0	0	0	0	0	0	0	0	0	0	0	0	0	0	0	0	0	0	0	0	0	106	0	0	0	0	20	2	Eukaryota; Opisthokonta; Metazoa; Cnidaria; Cnidaria_X; Hydrozoa
OTU_2319	127	0	0	0	0	0	8	0	0	0	0	0	0	0	0	0	2	0	2	7	0	22	0	0	0	0	0	0	0	5	81	Eukaryota; Alveolata; Ciliophora; Oligohymenophorea; Scuticociliatia; Cinetochilidae; Cinetochilum
OTU_2175	126	95	0	3	24	0	2	0	0	2	0	0	0	0	0	0	0	0	0	0	0	0	0	0	0	0	0	0	0	0	0	Eukaryota; Opisthokonta; Fungi; Ascomycota; Pezizomycotina; Eurotiomycetes; Penicillium
OTU_646	126	0	0	119	0	0	0	0	0	0	0	0	0	0	0	0	0	0	7	0	0	0	0	0	0	0	0	0	0	0	0	Eukaryota; Opisthokonta; Metazoa; Bryozoa; Bryozoa_X; Bryozoa_XX; Bowerbankia; Bowerbankia_imbricata
OTU_1196	125	0	0	0	0	104	2	0	2	0	0	0	0	0	0	0	0	2	0	0	13	0	0	2	0	0	0	0	0	0	0	Eukaryota; Archaeplastida; Streptophyta; Embryophyceae; Embryophyceae_X; Embryophyceae_XX; Embryophyceae_XXX; Embryophyceae_XXX_sp.
OTU_2002	124	0	0	4	0	0	8	0	0	0	0	2	0	0	0	0	0	0	30	0	0	77	0	0	0	0	3	0	0	0	0	Eukaryota; Alveolata; Ciliophora; Spirotrichea; Hypotrichia; Oxytrichidae; Gonostomum
OTU_1620	124	0	0	0	0	109	0	0	0	0	15	0	0	0	0	0	0	0	0	0	0	0	0	0	0	0	0	0	0	0	0	Unassigned
OTU_2181	124	0	0	0	0	0	0	0	0	0	0	0	0	42	0	2	0	0	0	0	0	0	0	0	0	0	0	0	78	0	2	Eukaryota; Opisthokonta; Metazoa; Nematoda; Chromadorea; Chromadorea_X; Oscheius
OTU_1155	123	0	0	0	0	0	0	0	0	0	0	0	0	117	4	2	0	0	0	0	0	0	0	0	0	0	0	0	0	0	0	Eukaryota; Opisthokonta; Fungi; Ascomycota; Pezizomycotina; Pezizomycotina_X; Pithoascus; Pithoascus_langeronii
OTU_2955	122	2	0	0	0	0	0	0	0	2	0	2	0	0	2	0	4	0	0	0	0	0	0	0	57	0	2	6	0	39	6	Eukaryota; Alveolata; Ciliophora; Litostomatea; Haptoria; Didiniidae; Didiniidae_X; Didiniidae_X_sp.
OTU_14	122	0	0	107	0	0	0	0	0	0	0	0	0	0	0	15	0	0	0	0	0	0	0	0	0	0	0	0	0	0	0	Eukaryota; Opisthokonta; Metazoa; Arthropoda; Hexapoda; Insecta; Lepinotus; Lepinotus_sp.
OTU_382	121	0	0	0	0	30	0	0	0	0	0	0	0	0	0	0	0	0	0	0	82	0	0	1	0	8	0	0	0	0	0	Eukaryota; Rhizaria; Cercozoa; Filosa-Sarcomonadea; Cercomonadida; Cercomonadidae; Cercomonas
OTU_2780	121	0	0	0	0	0	0	0	0	0	0	0	0	0	0	0	0	0	0	0	0	0	0	0	0	121	0	0	0	0	0	Eukaryota; Alveolata; Ciliophora; Phyllopharyngea; Suctoria; Suctoria_X; Suctoria_XX; Suctoria_XX_sp.
OTU_1161	120	0	0	0	0	12	0	28	19	0	0	0	0	0	0	0	0	0	0	0	0	0	37	24	0	0	0	0	0	0	0	Eukaryota; Alveolata; Dinophyta; Dinophyceae; Dinophyceae_X; Dinophyceae_XX; Polykrikos; Polykrikos_tanit
OTU_1473	119	0	0	0	0	85	0	0	0	0	2	4	0	3	0	0	0	0	0	0	22	0	0	1	0	0	0	0	0	2	0	Eukaryota; Opisthokonta; Fungi; Ascomycota; Pezizomycotina; Orbiliomycetes; Orbiliomycetes_X; Orbiliomycetes_X_sp.
OTU_1798	119	0	0	0	0	0	0	0	47	0	0	0	0	0	0	0	0	0	0	0	0	0	0	72	0	0	0	0	0	0	0	Eukaryota; Opisthokonta; Metazoa; Nematoda; Chromadorea; Chromadorea_X
OTU_2516	119	0	0	0	0	0	0	0	0	0	0	7	0	0	0	0	0	0	0	0	0	14	0	0	0	2	93	1	0	2	0	Eukaryota; Alveolata; Ciliophora; Phyllopharyngea; Cyrtophoria; Hartmannulidae; Hartmannulidae_X
OTU_2978	118	30	0	0	0	0	0	0	0	0	0	0	0	0	0	0	86	0	0	0	0	0	0	0	0	2	0	0	0	0	0	Eukaryota; Alveolata; Ciliophora; Litostomatea; Haptoria
OTU_1140	118	0	2	0	0	114	0	0	2	0	0	0	0	0	0	0	0	0	0	0	0	0	0	0	0	0	0	0	0	0	0	Eukaryota; Opisthokonta; Fungi; Chytridiomycota; Chytridiomycotina; Chytridiomycetes; Spizellomycetales-and-Rhizophlyctidales; Spizellomycetales-and-Rhizophlyctidales_sp.
OTU_2835	118	0	0	0	0	0	0	3	3	0	0	0	0	0	0	0	0	0	0	0	0	0	9	103	0	0	0	0	0	0	0	Eukaryota; Alveolata; Ciliophora; Phyllopharyngea; Suctoria; Ephelotidae; Ephelota; Ephelota_sp.
OTU_2599	117	0	116	0	0	0	0	0	0	0	0	0	0	0	0	0	0	1	0	0	0	0	0	0	0	0	0	0	0	0	0	Unassigned
OTU_20	117	0	0	117	0	0	0	0	0	0	0	0	0	0	0	0	0	0	0	0	0	0	0	0	0	0	0	0	0	0	0	Unassigned
OTU_1905	116	0	0	0	0	4	0	0	0	0	0	0	0	0	0	0	0	0	0	0	68	0	0	0	0	44	0	0	0	0	0	Eukaryota; Opisthokonta; Choanoflagellida; Choanoflagellatea; Craspedida; Salpingoecidae_Group_C2; Salpingoecidae_Group_C2_X; Salpingoecidae_Group_C2_X_sp.
OTU_1039	116	0	0	0	0	0	0	116	0	0	0	0	0	0	0	0	0	0	0	0	0	0	0	0	0	0	0	0	0	0	0	Eukaryota; Hacrobia
OTU_2576	116	0	0	0	0	0	0	0	0	0	0	0	0	0	0	0	0	0	0	9	2	66	0	0	0	0	12	0	3	24	0	Unassigned
OTU_2129	115	0	0	0	110	0	0	0	0	0	0	0	0	0	0	0	0	0	0	5	0	0	0	0	0	0	0	0	0	0	0	Unassigned
OTU_707	113	8	2	70	0	0	0	0	0	0	0	0	0	0	0	0	9	18	5	1	0	0	0	0	0	0	0	0	0	0	0	Eukaryota; Opisthokonta; Choanoflagellida; Choanoflagellatea; Craspedida; Monosigidae_Group_M; Salpingoeca
OTU_1804	113	0	0	0	0	19	0	3	7	0	12	0	0	30	0	0	0	0	0	0	0	0	29	4	0	1	0	1	7	0	0	Eukaryota; Archaeplastida; Chlorophyta; Chlorophyceae; Chlorophyceae_X; Sphaeropleales; Bracteacoccus; Bracteacoccus_cohaerens
OTU_1419	112	0	0	2	78	4	20	0	0	0	0	0	0	0	0	0	0	0	0	4	3	0	0	0	0	0	0	0	1	0	0	Eukaryota; Archaeplastida; Chlorophyta; Chlorodendrophyceae; Chlorodendrales; Chlorodendrales_X; Tetraselmis
OTU_468	112	0	0	0	0	0	0	6	100	0	0	0	0	0	0	0	0	0	0	0	0	0	5	1	0	0	0	0	0	0	0	Eukaryota; Rhizaria; Cercozoa; Filosa-Thecofilosea; Cryomonadida; Protaspa-lineage; Protaspa-lineage_X; Protaspa-lineage_X_sp.
OTU_1153	112	0	0	0	0	0	0	0	111	0	0	0	0	0	0	0	0	0	0	0	0	0	0	1	0	0	0	0	0	0	0	Eukaryota; Opisthokonta; Metazoa; Nematoda; Chromadorea; Chromadorea_X; Camacolaimus; Camacolaimus_sp.
OTU_2855	111	0	0	0	111	0	0	0	0	0	0	0	0	0	0	0	0	0	0	0	0	0	0	0	0	0	0	0	0	0	0	Unassigned
OTU_2305	111	0	0	0	0	0	0	0	0	0	0	0	111	0	0	0	0	0	0	0	0	0	0	0	0	0	0	0	0	0	0	Eukaryota; Alveolata; Apicomplexa; Apicomplexa_X; Gregarines; Gregarines_X; Gregarines_XX; Gregarines_XX_sp.
OTU_1038	109	2	0	0	0	0	0	0	0	0	0	0	0	0	97	10	0	0	0	0	0	0	0	0	0	0	0	0	0	0	0	Eukaryota; Opisthokonta; Fungi; Ascomycota; Pezizomycotina; Sordariomycetes; Sodiomyces; Sodiomyces_alkalinus
OTU_1454	109	4	0	32	2	9	7	0	2	5	0	0	0	0	2	0	45	0	0	0	1	0	0	0	0	0	0	0	0	0	0	Eukaryota; Opisthokonta; Fungi; Ascomycota; Pezizomycotina; Eurotiomycetes; Fonsecaea; Fonsecaea_multimorphosa
OTU_2017	109	0	0	0	0	70	0	0	2	18	2	0	0	0	0	0	0	0	0	0	16	0	0	1	0	0	0	0	0	0	0	Eukaryota; Archaeplastida; Chlorophyta; Ulvophyceae; Ulvales-relatives; Ulvales-relatives_X; Dilabifilum; Dilabifilum_arthropyreniae
OTU_281	108	13	13	0	0	2	0	0	4	0	4	0	0	5	0	0	0	61	0	0	0	0	0	0	0	2	0	0	4	0	0	Eukaryota; Amoebozoa; Conosa; Variosea; ATCC50593-Flamella-WIM80-lineage; Flamella-lineage; Flamella
OTU_30	107	40	67	0	0	0	0	0	0	0	0	0	0	0	0	0	0	0	0	0	0	0	0	0	0	0	0	0	0	0	0	Eukaryota; Alveolata; Ciliophora; Spirotrichea; Euplotia; Euplotidae; Euplotes; Euplotes_encysticus
OTU_469	106	61	0	0	0	0	0	0	0	0	0	0	0	0	0	0	41	0	4	0	0	0	0	0	0	0	0	0	0	0	0	Eukaryota; Rhizaria; Cercozoa; Filosa-Granofilosea; Filosa-Granofilosea_X; Novel-Gran-234; Novel-Gran-234_X; Novel-Gran-234_X_sp.
OTU_2944	106	0	0	0	4	0	0	0	0	0	0	0	0	0	2	0	25	0	0	4	1	61	0	0	0	0	6	0	0	3	0	Eukaryota; Alveolata; Ciliophora; Litostomatea; Haptoria; Amphileptidae; Amphileptidae_X; Amphileptidae_X_sp.
OTU_1641	106	0	0	0	0	100	0	0	0	0	0	0	0	0	0	0	0	0	0	0	6	0	0	0	0	0	0	0	0	0	0	Eukaryota; Opisthokonta; Metazoa; Cnidaria; Cnidaria_X; Hydrozoa; Ectopleura; Ectopleura_larynx
OTU_205	106	0	0	0	0	2	0	0	0	0	0	2	0	0	2	0	0	0	0	5	8	31	0	0	0	0	56	0	0	0	0	Unassigned
OTU_106	106	0	0	0	0	0	0	0	0	0	0	0	0	0	0	0	0	106	0	0	0	0	0	0	0	0	0	0	0	0	0	Eukaryota; Amoebozoa; Lobosa; Lobosa_X; Centramoebida; Acanthamoebidae; Acanthamoeba; Acanthamoeba_sp.
OTU_506	104	0	0	5	0	0	0	0	0	0	0	0	0	0	0	0	6	0	4	40	1	43	0	0	0	0	3	0	0	2	0	Eukaryota; Rhizaria; Cercozoa; Filosa-Imbricatea; Thaumatomonadida; Thaumatomonadidae; Thaumatomonas; Thaumatomonas_sp.
OTU_944	104	0	0	0	4	0	0	0	2	2	0	0	0	0	40	0	0	0	0	9	0	16	0	11	0	0	0	0	0	20	0	Eukaryota; Opisthokonta; Metazoa; Platyhelminthes; Turbellaria; Macrostomorpha; Microstomum
OTU_470	104	0	0	0	0	0	0	0	0	0	0	0	0	0	0	0	0	0	7	29	0	25	0	0	0	0	25	0	2	16	0	Unassigned
OTU_713	104	0	0	0	0	0	0	0	0	0	0	0	0	0	0	0	0	0	0	21	37	46	0	0	0	0	0	0	0	0	0	Unassigned
OTU_2812	103	0	0	0	0	0	0	0	0	0	0	0	0	0	0	0	0	0	103	0	0	0	0	0	0	0	0	0	0	0	0	Unassigned
OTU_947	102	0	0	4	0	0	0	0	0	0	0	0	0	0	0	3	0	0	73	0	0	14	0	0	0	0	2	0	0	2	4	Unassigned
OTU_1152	102	0	0	0	0	0	0	0	63	0	0	0	0	0	0	0	0	0	0	0	0	0	0	39	0	0	0	0	0	0	0	Eukaryota; Opisthokonta; Metazoa; Nematoda; Chromadorea; Chromadorea_X; Axonolaimus; Axonolaimus_sp.
OTU_1164	101	0	0	0	0	17	0	4	78	0	0	0	0	2	0	0	0	0	0	0	0	0	0	0	0	0	0	0	0	0	0	Eukaryota; Opisthokonta; Fungi; Ascomycota; Pezizomycotina; Leotiomycetes; Tetracladium; Tetracladium_sp.
OTU_331	101	0	0	0	0	0	0	0	92	0	0	0	0	0	0	0	0	0	0	0	0	0	0	9	0	0	0	0	0	0	0	Unassigned
OTU_1109	101	0	0	0	0	0	0	0	0	0	82	0	0	11	0	0	0	0	0	0	0	0	0	0	0	4	0	0	4	0	0	Eukaryota; Opisthokonta; Fungi; Chytridiomycota; Chytridiomycotina; Chytridiomycetes; Spizellomycetales-and-Rhizophlyctidales; Spizellomycetales-and-Rhizophlyctidales_sp.
OTU_1645	100	0	0	0	0	0	0	0	0	0	0	0	0	0	0	0	0	0	0	0	0	0	0	0	55	0	19	3	0	9	14	Eukaryota; Alveolata; Dinophyta; Syndiniales; Dino-Group-I; Dino-Group-I-Clade-4; Euduboscquella; Euduboscquella_crenulata
OTU_2587	100	0	0	0	0	0	0	0	0	0	0	0	0	0	0	0	0	0	0	0	0	0	0	0	0	99	1	0	0	0	0	Unassigned
OTU_195	99	0	0	5	0	0	0	0	0	0	0	4	0	0	7	0	0	0	18	3	0	51	0	0	0	0	7	0	0	4	0	Unassigned
OTU_1067	99	0	0	0	0	0	0	0	0	0	0	2	0	0	0	0	0	0	0	0	0	0	0	0	0	1	88	2	0	4	2	Unassigned
OTU_2033	98	0	0	0	0	59	2	2	2	15	0	0	0	0	0	0	0	0	0	0	15	0	2	1	0	0	0	0	0	0	0	Eukaryota; Archaeplastida; Chlorophyta; Ulvophyceae; Ulvales-relatives; Ulvales-relatives_X; Dilabifilum; Dilabifilum_arthropyreniae
OTU_1098	98	0	0	0	0	22	0	4	2	4	63	0	0	0	0	0	0	0	0	0	3	0	0	0	0	0	0	0	0	0	0	Eukaryota; Opisthokonta; Fungi; Ascomycota; Pezizomycotina; Dothideomycetes; Dothideomycetes; Dothideomycetes_sp.
OTU_1962	98	0	0	0	0	0	0	25	27	0	0	0	0	0	0	0	0	0	0	0	0	0	46	0	0	0	0	0	0	0	0	Eukaryota; Rhizaria; Cercozoa; Filosa-Imbricatea; Filosa-Imbricatea_X; Novel-Clade-2; Novel-Clade-2_X; Novel-Clade-2_X_sp._strain2
OTU_2248	98	0	0	0	0	0	0	5	5	0	0	0	0	0	0	0	0	0	0	0	0	0	77	11	0	0	0	0	0	0	0	Eukaryota; Alveolata; Ciliophora; Spirotrichea; Oligotrichia; Strombidiidae; Strombidium; Strombidium_sp.
OTU_235	97	0	0	4	0	6	0	0	0	0	29	0	0	0	0	0	0	0	0	0	0	0	0	0	0	58	0	0	0	0	0	Eukaryota; Rhizaria; Cercozoa; Filosa-Sarcomonadea; Glissomonadida; Sandonidae; Sandona; Sandona_sp.
OTU_1713	97	0	0	0	0	6	0	0	0	0	26	0	4	11	0	0	0	0	0	0	22	0	0	0	0	23	2	0	3	0	0	Eukaryota; Opisthokonta; Metazoa; Rotifera; Rotifera_X; Rotifera_XX; Rotifera_XXX; Rotifera_XXX_sp.
OTU_1634	97	0	0	0	0	0	0	0	0	4	81	11	0	0	0	0	0	0	0	0	0	0	0	0	0	1	0	0	0	0	0	Eukaryota; Archaeplastida; Chlorophyta; Chlorophyceae; Chlorophyceae_X; CW-Chlamydomonadales
OTU_2054	97	0	0	0	0	0	0	0	0	0	26	0	0	0	0	0	0	0	0	0	0	0	0	0	0	69	2	0	0	0	0	Eukaryota; Alveolata; Ciliophora; Colpodea; Colpodida; Colpodidae; Colpoda
OTU_250	96	0	0	0	0	0	0	0	0	18	0	0	0	0	7	50	0	0	0	0	0	0	0	0	0	0	0	0	0	4	17	Eukaryota; Rhizaria; Cercozoa; Filosa-Imbricatea; Euglyphida; Ovulinatidae; Ovulinata; Ovulinata_parva
OTU_1903	96	0	0	0	0	0	0	0	0	0	48	10	0	0	0	0	0	0	0	0	0	0	0	0	0	36	2	0	0	0	0	Eukaryota; Archaeplastida; Chlorophyta; Chlorophyceae; Chlorophyceae_X; CW-Chlamydomonadales; Chlamydomonas
OTU_1699	95	40	0	0	0	0	0	0	0	0	0	0	0	0	0	0	55	0	0	0	0	0	0	0	0	0	0	0	0	0	0	Unassigned
OTU_1178	95	0	0	0	0	0	0	17	59	0	0	0	0	0	0	0	0	0	0	0	0	0	17	2	0	0	0	0	0	0	0	Eukaryota; Archaeplastida; Chlorophyta; Pyramimonadales; Pyramimonadales_X; Pyramimonadales_XX; Pterosperma; Pterosperma_cristatum
OTU_811	95	0	0	0	0	0	0	0	0	0	15	0	0	0	0	0	0	0	0	0	0	0	0	0	0	77	3	0	0	0	0	Eukaryota; Opisthokonta; Metazoa; Arthropoda; Chelicerata; Arachnida; Histiostoma
OTU_1759	94	63	0	0	0	0	0	0	0	0	0	0	0	0	0	0	31	0	0	0	0	0	0	0	0	0	0	0	0	0	0	Eukaryota; Opisthokonta; Choanoflagellida; Choanoflagellatea; Craspedida; Monosigidae_Group_A; Monosiga; Monosiga_brevicollis
OTU_565	94	0	87	0	0	0	0	0	2	0	0	0	0	2	0	0	0	0	0	0	0	0	0	2	0	0	0	0	1	0	0	Eukaryota; Rhizaria; Cercozoa; Filosa-Sarcomonadea; Cercomonadida; Paracercomonadidae; Paracercomonas; Paracercomonas_astra
OTU_718	94	0	0	0	0	0	0	0	0	0	0	0	0	0	4	90	0	0	0	0	0	0	0	0	0	0	0	0	0	0	0	Eukaryota; Opisthokonta; Metazoa; Arthropoda; Crustacea; Maxillopoda; Maxillopoda_X; Maxillopoda_X_sp.
OTU_1662	93	25	0	7	0	0	29	0	4	0	5	4	0	2	0	0	0	0	0	0	0	0	0	17	0	0	0	0	0	0	0	Eukaryota; Archaeplastida; Streptophyta; Embryophyceae; Embryophyceae_X; Embryophyceae_XX; Lycopersicon; Solanum_lycopersicum
OTU_759	93	0	0	0	0	0	2	0	0	0	0	0	0	2	0	0	0	0	0	9	0	0	0	0	0	10	0	0	70	0	0	Unassigned
OTU_652	93	0	0	0	0	0	0	0	93	0	0	0	0	0	0	0	0	0	0	0	0	0	0	0	0	0	0	0	0	0	0	Eukaryota; Opisthokonta; Metazoa; Platyhelminthes; Turbellaria; Rhabdocoela
OTU_3102	93	0	0	0	0	0	0	0	0	0	0	0	0	0	0	0	0	1	0	0	0	0	0	0	0	0	0	0	0	92	0	Eukaryota; Opisthokonta
OTU_2501	92	0	92	0	0	0	0	0	0	0	0	0	0	0	0	0	0	0	0	0	0	0	0	0	0	0	0	0	0	0	0	Unassigned
OTU_1985	92	0	0	0	0	2	10	0	0	0	0	0	0	0	0	0	0	0	0	0	23	57	0	0	0	0	0	0	0	0	0	Eukaryota; Alveolata; Ciliophora; Spirotrichea; Euplotia; Uronychiidae; Pseudodiophrys; Pseudodiophrys_nigricans
OTU_950	92	0	0	0	0	0	0	0	0	0	0	2	0	0	0	0	0	0	0	77	0	8	0	0	0	0	1	0	0	4	0	Eukaryota; Apusozoa; Apusomonadidae; Apusomonadidae_Group-1; Apusomonadidae_Group-1_X; Apusomonadidae_Group-1_XX; Apusomonadidae_Group-1_XXX; Apusomonadidae_Group-1_XXX_sp._strain1
OTU_2598	91	0	91	0	0	0	0	0	0	0	0	0	0	0	0	0	0	0	0	0	0	0	0	0	0	0	0	0	0	0	0	Unassigned
OTU_2610	91	0	0	0	0	8	0	0	0	0	0	0	0	31	0	0	0	0	0	0	10	0	0	0	0	0	0	0	42	0	0	Unassigned
OTU_2479	91	0	0	0	0	0	15	0	0	0	0	0	0	0	0	0	0	0	0	0	54	20	0	0	0	0	0	0	0	2	0	Unassigned
OTU_1148	91	0	0	0	0	0	0	0	0	0	0	0	0	0	0	6	0	0	0	3	82	0	0	0	0	0	0	0	0	0	0	Eukaryota; Apusozoa; Apusomonadidae; Apusomonadidae_Group-2; Apusomonadidae_Group-2_X; Apusomonadidae_Group-2_XX; Amastigomonas; Amastigomonas_debruynei
OTU_948	90	0	0	0	0	0	0	0	46	0	0	0	0	0	0	0	0	0	0	0	0	0	0	44	0	0	0	0	0	0	0	Eukaryota; Opisthokonta; Metazoa; Tardigrada; Tardigrada_X; Tardigrada_XX; Paramacrobiotus; Paramacrobiotus_richtersi
OTU_1420	90	0	0	0	0	0	0	0	0	0	83	0	0	0	0	0	0	0	0	1	0	0	0	0	0	6	0	0	0	0	0	Eukaryota; Archaeplastida; Chlorophyta; Trebouxiophyceae; Chlorellales; Chlorellales_X; Chlorella; Chlorella_vulgaris
OTU_1415	89	0	0	0	0	0	0	2	2	0	0	0	0	0	0	0	0	0	0	0	0	0	24	61	0	0	0	0	0	0	0	Eukaryota; Opisthokonta; Metazoa; Annelida; Annelida_X; Annelida_XX; Polycirrus
OTU_2474	89	0	0	0	0	0	0	0	0	0	0	0	0	0	0	0	0	89	0	0	0	0	0	0	0	0	0	0	0	0	0	Unassigned
OTU_1203	88	0	0	3	0	6	0	4	4	0	20	0	2	49	0	0	0	0	0	0	0	0	0	0	0	0	0	0	0	0	0	Eukaryota; Opisthokonta; Fungi; Ascomycota; Pezizomycotina; Dothideomycetes; Westerdykella
OTU_2776	88	0	0	0	0	13	0	33	41	0	0	0	0	0	0	0	0	0	0	0	0	0	0	1	0	0	0	0	0	0	0	Unassigned
OTU_647	87	0	0	0	0	0	0	0	0	0	0	0	0	0	4	0	0	0	0	0	0	0	82	0	0	0	1	0	0	0	0	Eukaryota; Opisthokonta; Metazoa; Bryozoa; Bryozoa_X; Bryozoa_XX
OTU_2200	87	0	0	0	0	0	0	0	0	0	0	0	0	0	0	0	0	0	0	0	0	87	0	0	0	0	0	0	0	0	0	Eukaryota; Alveolata; Ciliophora; Heterotrichea; Heterotrichida; Folliculinidae; Folliculinidae_X; Folliculinidae_X_sp.
OTU_2228	86	0	0	0	0	0	6	0	0	0	0	0	0	0	13	0	0	0	0	0	3	62	0	0	0	0	0	0	0	2	0	Eukaryota; Alveolata; Ciliophora; Oligohymenophorea; Scuticociliatia
OTU_1811	85	6	0	19	0	0	6	0	0	0	0	0	0	0	0	0	3	7	18	7	0	19	0	0	0	0	0	0	0	0	0	Eukaryota; Opisthokonta; Choanoflagellida; Choanoflagellatea; Choanoflagellatea_X; Choanoflagellatea_X_Group_L; Choanoflagellatea_X_Group_L_X; Choanoflagellatea_X_Group_L_X_sp.
OTU_2312	85	4	0	0	0	0	0	0	0	0	0	0	0	0	0	0	81	0	0	0	0	0	0	0	0	0	0	0	0	0	0	Eukaryota; Alveolata; Ciliophora; Oligohymenophorea; Scuticociliatia
OTU_1184	85	0	8	0	12	19	0	0	2	0	0	0	0	2	0	0	0	0	0	37	5	0	0	0	0	0	0	0	0	0	0	Eukaryota; Archaeplastida; Streptophyta; Embryophyceae; Embryophyceae_X; Embryophyceae_XX
OTU_1873	85	0	0	0	0	61	0	0	0	18	0	0	0	0	0	0	0	0	0	0	6	0	0	0	0	0	0	0	0	0	0	Eukaryota; Opisthokonta; Metazoa; Nematoda; Chromadorea; Chromadorea_X; Leptolaimus; Leptolaimus_sp.
OTU_1551	85	0	0	0	0	0	0	0	0	0	0	0	0	85	0	0	0	0	0	0	0	0	0	0	0	0	0	0	0	0	0	Eukaryota; Opisthokonta; Fungi; Ascomycota; Pezizomycotina; Pezizomycetes
OTU_301	85	0	0	0	0	0	0	0	0	0	0	0	0	0	0	0	0	0	0	0	0	0	37	48	0	0	0	0	0	0	0	Eukaryota; Rhizaria; Cercozoa; Endomyxa; Vampyrellida; Vampyrellida_X; Vampyrellida_clade_B; Vampyrellida_sp.
OTU_243	84	0	0	2	0	0	0	0	2	0	0	6	0	0	2	2	2	0	2	14	6	31	2	0	0	0	8	0	0	0	5	Eukaryota; Rhizaria; Cercozoa; Filosa-Chlorarachnea; Filosa-Chlorarachnea_X; LC104-lineage; LC104-lineage_X; LC104-lineage_X_sp.
OTU_326	84	0	0	0	0	0	0	27	2	0	0	0	0	0	0	0	0	0	0	0	0	0	47	8	0	0	0	0	0	0	0	Eukaryota; Opisthokonta; Metazoa; Arthropoda; Crustacea; Maxillopoda; Maxillopoda_X; Maxillopoda_X_sp.
OTU_1886	84	0	0	0	0	0	0	0	0	17	0	0	25	0	19	4	0	0	0	0	0	0	0	0	14	0	0	5	0	0	0	Eukaryota; Opisthokonta; Metazoa; Arthropoda; Crustacea; Maxillopoda
OTU_2252	84	0	0	0	0	0	0	0	0	0	0	0	0	0	0	0	1	0	0	0	0	83	0	0	0	0	0	0	0	0	0	Eukaryota; Alveolata; Ciliophora; Oligohymenophorea; Scuticociliatia; Pleuronematidae
OTU_19	83	0	0	0	0	0	0	0	0	0	0	0	0	0	83	0	0	0	0	0	0	0	0	0	0	0	0	0	0	0	0	Unassigned
OTU_168	83	0	0	0	0	0	0	0	0	0	0	0	0	0	0	0	0	0	83	0	0	0	0	0	0	0	0	0	0	0	0	Unassigned
OTU_1219	82	0	0	0	0	27	4	5	4	0	22	0	0	18	2	0	0	0	0	0	0	0	0	0	0	0	0	0	0	0	0	Eukaryota; Opisthokonta; Fungi; Ascomycota; Pezizomycotina; Dothideomycetes
OTU_965	82	0	0	0	0	4	0	20	0	0	0	2	0	0	6	0	0	0	0	0	3	0	0	1	22	0	3	5	0	13	3	Eukaryota; Opisthokonta; Metazoa; Arthropoda; Crustacea; Maxillopoda; Paracalanus; Paracalanus_parvus
OTU_2536	82	0	0	0	0	0	0	0	0	0	0	0	0	20	0	0	0	0	0	0	0	0	0	0	0	0	0	0	62	0	0	Eukaryota; Alveolata; Ciliophora; Phyllopharyngea; Cyrtophoria; Chilodonellidae; Chilodonellidae_X; Chilodonellidae_X_sp.
OTU_2470	82	0	0	0	0	0	0	0	0	0	0	0	0	0	0	0	0	0	9	3	1	54	0	0	0	0	7	0	0	8	0	Unassigned
OTU_1872	81	67	0	0	0	0	0	0	0	0	0	0	0	0	0	0	14	0	0	0	0	0	0	0	0	0	0	0	0	0	0	Eukaryota; Opisthokonta; Choanoflagellida; Choanoflagellatea; Craspedida; Salpingoecidae_Group_C2; Salpingoecidae_Group_C2_X; Salpingoecidae_Group_C2_X_sp.
OTU_1639	81	81	0	0	0	0	0	0	0	0	0	0	0	0	0	0	0	0	0	0	0	0	0	0	0	0	0	0	0	0	0	Eukaryota; Opisthokonta; Fungi; Ascomycota; Pezizomycotina; Sordariomycetes; Pleurotheciella; Pleurotheciella_rivularia
OTU_2247	81	0	0	0	4	0	0	0	0	0	0	17	0	58	0	0	0	0	0	0	0	0	0	0	0	0	0	0	2	0	0	Eukaryota; Opisthokonta; Fungi; Cryptomycota; Cryptomycotina; Cryptomycotina_X; Cryptomycotina_XX; Cryptomycotina_XX_sp.
OTU_795	81	0	0	0	0	49	0	0	0	0	0	0	0	0	0	0	0	0	0	0	32	0	0	0	0	0	0	0	0	0	0	Eukaryota; Opisthokonta; Metazoa; Arthropoda; Crustacea; Maxillopoda
OTU_15	80	0	0	0	62	0	0	0	0	0	0	18	0	0	0	0	0	0	0	0	0	0	0	0	0	0	0	0	0	0	0	Eukaryota; Alveolata; Ciliophora; Spirotrichea; Euplotia; Euplotidae; Euplotes; Euplotes_euryhalinus
OTU_2588	80	0	0	0	74	0	0	0	0	0	0	0	0	0	0	0	0	0	0	6	0	0	0	0	0	0	0	0	0	0	0	Eukaryota; Opisthokonta; Metazoa; Nematoda; Chromadorea; Chromadorea_X; Aphelenchoides; Aphelenchoides_sp.
OTU_1045	80	0	0	0	0	4	0	0	2	0	0	0	0	0	0	0	0	0	0	0	74	0	0	0	0	0	0	0	0	0	0	Eukaryota; Opisthokonta; Metazoa; Tardigrada; Tardigrada_X; Tardigrada_XX; Tardigrada; Tardigrada_sp.
OTU_1580	79	28	0	4	30	4	6	0	0	0	4	0	2	0	1	0	0	0	0	0	0	0	0	0	0	0	0	0	0	0	0	Eukaryota; Opisthokonta; Fungi; Ascomycota; Pezizomycotina; Eurotiomycetes
OTU_995	79	0	2	0	0	0	0	0	0	0	5	30	0	0	0	0	0	0	0	0	0	0	0	0	0	10	32	0	0	0	0	Eukaryota; Opisthokonta; Metazoa; Craniata; Craniata_X; Teleostei
OTU_1158	79	0	0	0	0	6	0	2	2	2	48	2	2	0	0	0	0	0	0	0	4	0	0	0	0	11	0	0	0	0	0	Eukaryota; Opisthokonta; Fungi; Ascomycota; Pezizomycotina; Dothideomycetes; Coniosporium; Coniosporium_uncinatum
OTU_1043	79	0	0	0	0	0	0	1	33	18	0	0	0	0	0	0	0	0	0	0	0	0	27	0	0	0	0	0	0	0	0	Eukaryota; Opisthokonta; Metazoa; Nematoda; Chromadorea; Chromadorea_X
OTU_1578	78	0	0	0	0	61	0	0	2	0	10	0	0	0	0	0	0	0	0	0	3	0	0	0	0	2	0	0	0	0	0	Eukaryota; Archaeplastida; Chlorophyta; Ulvophyceae; Ulotrichales; Ulotrichales_X; Urospora; Urospora_sp.
OTU_2543	78	0	0	0	0	0	0	0	0	0	0	0	0	0	0	0	0	0	0	0	0	0	0	0	0	76	0	0	2	0	0	Unassigned
OTU_16	77	0	0	77	0	0	0	0	0	0	0	0	0	0	0	0	0	0	0	0	0	0	0	0	0	0	0	0	0	0	0	Eukaryota; Alveolata; Ciliophora; Spirotrichea; Euplotia; Euplotidae; Euplotes; Euplotes_euryhalinus
OTU_1451	77	0	0	0	0	0	0	0	0	0	5	0	0	0	0	0	0	0	0	0	0	0	0	0	0	71	1	0	0	0	0	Eukaryota; Opisthokonta; Metazoa; Arthropoda; Chelicerata; Arachnida; Histiostoma
OTU_2367	77	0	0	0	0	0	0	0	0	0	0	0	0	4	0	0	0	0	0	0	0	0	0	0	0	38	0	0	35	0	0	Eukaryota; Alveolata; Ciliophora; Nassophorea; Nassophorea_X; Microthoracidae; Leptopharynx; Leptopharynx_costatus
OTU_2249	77	0	0	0	0	0	0	0	0	0	0	0	0	0	0	0	0	0	0	0	0	77	0	0	0	0	0	0	0	0	0	Eukaryota; Alveolata; Ciliophora; Heterotrichea; Heterotrichida; Folliculinidae; Folliculinidae_X; Folliculinidae_X_sp.
OTU_654	76	0	0	0	0	0	0	0	0	0	5	0	0	0	0	0	0	0	0	0	0	0	0	0	0	71	0	0	0	0	0	Unassigned
OTU_1101	75	0	0	0	0	42	0	22	11	0	0	0	0	0	0	0	0	0	0	0	0	0	0	0	0	0	0	0	0	0	0	Eukaryota; Opisthokonta; Fungi; Ascomycota; Pezizomycotina; Lecanoromycetes
OTU_1648	75	0	0	0	0	47	0	0	0	0	23	0	0	2	0	0	0	0	0	0	0	0	0	0	0	3	0	0	0	0	0	Eukaryota; Archaeplastida; Chlorophyta; Ulvophyceae; Ulvales-relatives; Ulvales-relatives_X; Desmochloris; Desmochloris_sp.
OTU_2307	75	0	0	0	0	6	0	0	0	0	0	0	0	0	0	0	0	0	0	2	66	0	0	1	0	0	0	0	0	0	0	Eukaryota; Alveolata; Ciliophora; Oligohymenophorea; Sessilida; Vorticellidae; Vorticellidae_X; Vorticellidae_X_sp.
OTU_580	75	0	0	0	0	0	0	0	0	0	12	0	0	0	0	0	0	0	0	0	0	0	0	0	0	63	0	0	0	0	0	Eukaryota; Rhizaria; Cercozoa; Filosa-Thecofilosea; Cryomonadida; Rhogostoma-lineage; Rhogostoma-lineage_X; Rhogostoma-lineage_X_sp.
OTU_651	75	0	0	0	0	0	0	0	0	0	0	0	0	0	0	0	0	0	0	0	0	0	0	0	24	0	0	0	0	37	14	Eukaryota; Opisthokonta; Metazoa; Bryozoa; Bryozoa_X; Bryozoa_XX
OTU_406	74	0	0	0	0	2	0	0	2	0	18	6	0	3	0	0	0	0	0	0	13	0	0	0	0	23	7	0	0	0	0	Eukaryota; Amoebozoa; Conosa; Variosea; ATCC50593-Flamella-WIM80-lineage; Flamella-lineage; Flamella-lineage_X; Flamella-lineage_X_sp.
OTU_2306	74	0	0	0	0	0	0	0	0	0	0	0	0	60	0	0	0	0	0	0	0	0	0	0	0	0	0	0	14	0	0	Eukaryota; Alveolata; Ciliophora; Oligohymenophorea; Sessilida; Vorticellidae; Vorticella; Vorticella_microstoma
OTU_653	73	11	21	2	0	2	18	4	0	0	0	2	0	0	0	0	0	1	0	0	6	2	4	0	0	0	0	0	0	0	0	Eukaryota; Opisthokonta; Metazoa; Craniata; Craniata_X; Craniata_XX
OTU_1329	73	0	0	0	0	46	0	0	5	0	10	0	4	3	0	0	0	0	0	0	5	0	0	0	0	0	0	0	0	0	0	Eukaryota; Archaeplastida; Chlorophyta; Trebouxiophyceae; Watanabea-Clade; Watanabea-Clade_X; Heveochlorella; Heveochlorella_sp.
OTU_2853	72	0	0	72	0	0	0	0	0	0	0	0	0	0	0	0	0	0	0	0	0	0	0	0	0	0	0	0	0	0	0	Unassigned
OTU_2727	72	0	0	29	0	0	9	0	0	0	0	12	0	0	0	0	0	0	0	0	0	22	0	0	0	0	0	0	0	0	0	Unassigned
OTU_1914	71	50	0	0	0	0	0	0	0	0	0	0	0	0	0	0	21	0	0	0	0	0	0	0	0	0	0	0	0	0	0	Eukaryota; Opisthokonta; Choanoflagellida; Choanoflagellatea; Craspedida; Salpingoecidae_Group_C2; Salpingoecidae_Group_C2_X; Salpingoecidae_Group_C2_X_sp.
OTU_1328	71	4	0	0	0	33	0	0	15	0	2	0	0	15	0	0	0	0	0	0	0	0	0	2	0	0	0	0	0	0	0	Eukaryota; Opisthokonta; Fungi; Ascomycota; Pezizomycotina; Sordariomycetes; Chaetomium; Chaetomium_globosum
OTU_1352	71	0	0	6	36	9	0	0	0	2	3	2	4	7	2	0	0	0	0	0	0	0	0	0	0	0	0	0	0	0	0	Eukaryota
OTU_1429	71	0	0	0	0	0	0	0	0	71	0	0	0	0	0	0	0	0	0	0	0	0	0	0	0	0	0	0	0	0	0	Eukaryota; Opisthokonta; Metazoa; Nematoda; Chromadorea; Chromadorea_X
OTU_2366	71	0	0	0	0	0	0	0	0	0	0	0	0	0	0	0	0	0	12	59	0	0	0	0	0	0	0	0	0	0	0	Eukaryota; Alveolata; Ciliophora; Phyllopharyngea; Cyrtophoria; Lynchellidae; Chlamydonellopsis; Chlamydonellopsis_sp.
OTU_2045	70	0	0	0	0	0	0	0	0	0	0	0	0	0	0	0	8	0	5	3	1	53	0	0	0	0	0	0	0	0	0	Eukaryota; Hacrobia; Cryptophyta; Cryptophyceae; Cryptophyceae_X; Goniomonadales; Goniomonas; Goniomonas_sp.
OTU_1154	70	0	0	0	0	0	0	0	0	0	0	0	0	0	0	0	0	0	0	5	55	9	0	1	0	0	0	0	0	0	0	Eukaryota; Alveolata; Ciliophora; Spirotrichea; Hypotrichia; Holostichidae; Anteholosticha
OTU_638	69	0	0	0	42	4	3	0	0	0	0	4	0	0	4	8	0	0	0	0	0	1	0	1	0	0	0	0	0	2	0	Eukaryota; Opisthokonta; Metazoa; Mollusca; Bivalvia; Mytiloida; Mytilus; Mytilus_trossulus
OTU_953	69	0	0	0	0	18	0	0	0	0	0	0	0	0	0	0	0	0	0	0	51	0	0	0	0	0	0	0	0	0	0	Eukaryota; Alveolata; Apicomplexa; Apicomplexa_X; Coccidia; Eimeriidae; Atoxoplasma; Atoxoplasma_sp.
OTU_1630	69	0	0	0	0	0	0	0	0	0	0	0	0	0	31	0	0	0	0	0	0	0	0	0	0	0	0	0	0	38	0	Eukaryota; Opisthokonta; Metazoa; Nematoda; Chromadorea; Chromadorea_X; Leptolaimus; Leptolaimus_sp.
OTU_2250	69	0	0	0	0	0	0	0	0	0	0	0	0	0	8	0	0	0	0	0	0	0	0	0	0	0	0	0	0	61	0	Eukaryota; Alveolata; Ciliophora; Oligohymenophorea; Scuticociliatia; Cohnilembidae; Cohnilembus; Cohnilembus_verminus
OTU_2308	68	8	0	0	0	0	0	0	0	0	0	0	0	0	0	0	60	0	0	0	0	0	0	0	0	0	0	0	0	0	0	Unassigned
OTU_2542	68	0	4	0	0	0	0	0	0	0	0	0	0	21	0	0	0	0	0	0	0	0	0	0	0	0	0	0	43	0	0	Unassigned
OTU_1635	68	0	0	43	2	0	2	0	0	0	0	0	0	0	0	19	0	0	2	0	0	0	0	0	0	0	0	0	0	0	0	Eukaryota; Hacrobia; Telonemia; Telonemia_X; Telonemia_XX; Telonemia-Group-1; Telonemia-Group-1_X; Telonemia-Group-1_X_sp.
OTU_323	68	0	0	0	6	0	0	0	0	0	0	0	0	0	0	0	0	0	0	62	0	0	0	0	0	0	0	0	0	0	0	Eukaryota; Hacrobia; Centroheliozoa; Centroheliozoa_X; Pterocystida
OTU_1795	67	0	0	0	0	0	0	0	14	0	0	0	0	46	0	0	0	0	0	0	3	0	0	3	0	0	0	0	1	0	0	Eukaryota; Opisthokonta; Metazoa; Nematoda; Chromadorea; Chromadorea_X; Panagrolaimus; Panagrolaimus_rigidus
OTU_2240	66	2	0	5	0	0	0	0	0	0	0	0	0	0	2	8	2	0	0	10	0	0	0	0	0	0	0	0	0	0	37	Eukaryota; Alveolata; Ciliophora; Oligohymenophorea; Scuticociliatia
OTU_2345	66	0	0	2	0	0	0	0	0	0	0	0	2	0	0	2	0	0	0	0	0	0	0	0	0	48	0	0	1	0	11	Eukaryota; Alveolata; Ciliophora; Oligohymenophorea; Sessilida; Vorticellidae
OTU_1679	66	0	0	0	0	2	0	0	18	0	2	0	0	0	0	0	0	0	0	0	44	0	0	0	0	0	0	0	0	0	0	Eukaryota; Archaeplastida; Streptophyta; Embryophyceae; Embryophyceae_X; Embryophyceae_XX
OTU_1904	66	0	0	0	0	0	0	2	0	0	55	0	0	0	0	0	0	0	0	0	0	0	0	0	0	9	0	0	0	0	0	Eukaryota; Archaeplastida; Chlorophyta; Chlorophyceae; Chlorophyceae_X; CW-Chlamydomonadales; Chlamydomonas
OTU_776	66	0	0	0	0	0	0	0	0	0	0	59	0	0	0	0	0	0	0	0	0	0	0	0	0	0	7	0	0	0	0	Eukaryota; Alveolata; Dinophyta; Dinophyceae; Dinophyceae_X; Dinophyceae_XX; Neoceratium; Neoceratium_fusus
OTU_688	66	0	0	0	0	0	0	0	0	0	0	0	0	0	0	0	0	0	0	0	0	0	2	0	0	0	23	41	0	0	0	Eukaryota; Opisthokonta; Metazoa; Arthropoda; Crustacea; Maxillopoda; Oithona; Oithona_sp.
OTU_1908	65	0	65	0	0	0	0	0	0	0	0	0	0	0	0	0	0	0	0	0	0	0	0	0	0	0	0	0	0	0	0	Unassigned
OTU_481	65	0	0	0	0	0	0	0	0	0	0	4	0	0	2	0	0	0	0	0	0	0	0	0	0	0	41	0	2	16	0	Eukaryota; Rhizaria; Cercozoa; Filosa-Imbricatea; Thaumatomonadida; Thaumatomonadidae; Thaumatomonas; Thaumatomonas_sp.
OTU_1963	64	0	0	9	0	0	0	0	0	0	0	0	0	0	0	0	0	0	0	0	3	47	0	0	0	0	2	0	0	3	0	Eukaryota; Alveolata; Ciliophora; Spirotrichea; Hypotrichia
OTU_2971	64	0	0	0	0	4	0	0	0	0	0	0	0	0	0	0	0	0	0	0	60	0	0	0	0	0	0	0	0	0	0	Eukaryota; Alveolata; Ciliophora; Litostomatea; Haptoria; Litonotidae; Loxophyllum
OTU_1150	64	0	0	0	0	2	0	0	0	0	0	0	0	0	0	0	0	0	0	6	10	46	0	0	0	0	0	0	0	0	0	Eukaryota; Apusozoa; Hilomonadea; Planomonadida; Planomonadidae; Planomonadidae_Group-1; Ancyromonas
OTU_204	63	0	0	20	0	0	0	0	0	0	0	0	0	0	0	0	2	0	24	1	0	12	0	0	0	0	2	0	0	2	0	Unassigned
OTU_1736	63	0	0	0	19	41	0	0	2	0	0	0	0	0	0	0	0	0	0	0	1	0	0	0	0	0	0	0	0	0	0	Eukaryota; Opisthokonta; Fungi; Ascomycota; Pezizomycotina; Eurotiomycetes
OTU_203	63	0	0	0	0	41	0	0	0	0	0	0	0	0	0	0	0	0	0	0	22	0	0	0	0	0	0	0	0	0	0	Eukaryota; Rhizaria; Cercozoa; Endomyxa; Vampyrellida; Penardia-lineage; Penardia-lineage_X; Penardia-lineage_X_sp.
OTU_2453	63	0	0	0	0	3	0	0	0	0	0	0	0	51	0	0	0	0	0	0	2	0	0	0	0	0	0	0	7	0	0	Unassigned
OTU_792	63	0	0	0	0	0	0	0	0	0	0	0	0	0	0	0	0	0	0	0	0	0	0	63	0	0	0	0	0	0	0	Eukaryota; Opisthokonta; Metazoa; Cnidaria; Cnidaria_X; Hydrozoa; Halecium
OTU_2044	62	50	0	0	0	0	0	0	0	0	0	0	0	0	0	0	11	0	0	1	0	0	0	0	0	0	0	0	0	0	0	Eukaryota; Hacrobia; Cryptophyta; Cryptophyceae; Cryptophyceae_X; Goniomonadales; Goniomonas; Goniomonas_sp.
OTU_1748	62	13	0	0	0	3	0	0	0	0	0	0	0	0	0	0	28	0	0	1	0	9	0	0	0	0	3	0	0	5	0	Eukaryota; Opisthokonta; Choanoflagellida; Choanoflagellatea; Acanthoecida; Acanthoecidae_Group_G; Acanthoecidae_Group_G_X; Acanthoecidae_Group_G_X_sp.
OTU_322	62	0	0	0	47	0	0	0	0	0	0	0	0	0	0	0	0	0	0	3	7	5	0	0	0	0	0	0	0	0	0	Eukaryota; Rhizaria; Cercozoa
OTU_802	62	0	0	0	0	62	0	0	0	0	0	0	0	0	0	0	0	0	0	0	0	0	0	0	0	0	0	0	0	0	0	Eukaryota; Opisthokonta; Metazoa; Arthropoda; Crustacea; Maxillopoda; Clausocalanus; Clausocalanus_furcatus
OTU_2774	62	0	0	0	0	4	0	31	27	0	0	0	0	0	0	0	0	0	0	0	0	0	0	0	0	0	0	0	0	0	0	Unassigned
OTU_2369	62	0	0	0	0	0	0	0	0	0	0	0	0	0	0	0	0	2	0	0	0	0	0	60	0	0	0	0	0	0	0	Eukaryota; Alveolata; Ciliophora; Litostomatea; Cyclotrichia; Cyclotrichia_X; Cyclotrichium; Cyclotrichium_sp.
OTU_663	61	50	0	0	0	0	0	0	0	0	0	0	0	0	0	0	9	0	0	0	2	0	0	0	0	0	0	0	0	0	0	Unassigned
OTU_254	61	0	0	20	0	0	0	0	0	0	0	2	0	0	4	0	2	0	14	5	1	5	0	0	0	0	8	0	0	0	0	Eukaryota; Rhizaria; Cercozoa; Filosa-Chlorarachnea; Filosa-Chlorarachnea_X; LC104-lineage; LC104-lineage_X; LC104-lineage_X_sp.
OTU_1492	61	0	0	5	0	0	0	0	0	0	0	0	0	0	0	0	0	0	0	3	6	30	9	2	1	0	3	0	0	0	2	Eukaryota; Alveolata; Dinophyta; Dinophyceae; Dinophyceae_X; Pfiesteriaceae; Cryptoperidiniopsis; Cryptoperidiniopsis_brodyi
OTU_879	61	0	0	0	0	0	0	13	41	0	0	0	0	0	0	0	0	0	0	0	0	0	7	0	0	0	0	0	0	0	0	Eukaryota; Opisthokonta; Metazoa; Rotifera; Rotifera_X; Rotifera_XX
OTU_2810	61	0	0	0	0	0	0	0	0	0	0	0	0	0	0	0	0	0	61	0	0	0	0	0	0	0	0	0	0	0	0	Eukaryota; Alveolata; Ciliophora; Colpodea; Cyrtolophosidida; Cyrtolophosididae; Aristerostoma; Aristerostoma_sp.
OTU_473	61	0	0	0	0	0	0	0	0	0	0	0	0	0	0	0	0	0	0	0	0	31	0	0	0	0	22	0	2	6	0	Eukaryota; Rhizaria; Cercozoa; Filosa-Thecofilosea; Filosa-Thecofilosea_X; Filosa-Thecofilosea_XX; Filosa-Thecofilosea_XXX; Filosa-Thecofilosea_XXX_sp._strain7
OTU_1381	60	0	0	3	2	27	0	4	16	0	0	0	0	5	0	0	0	0	0	0	1	0	0	0	0	2	0	0	0	0	0	Eukaryota; Opisthokonta; Fungi; Ascomycota; Pezizomycotina; Eurotiomycetes
OTU_1293	60	0	0	0	0	4	0	5	3	0	45	0	2	0	0	0	0	0	0	0	1	0	0	0	0	0	0	0	0	0	0	Eukaryota; Opisthokonta; Metazoa
OTU_1251	60	0	0	0	0	0	0	0	0	0	50	2	0	0	0	0	0	0	0	0	0	0	0	0	0	7	1	0	0	0	0	Eukaryota; Opisthokonta; Fungi; Chytridiomycota; Chytridiomycotina; Chytridiomycetes; Rhizophlyctis; Rhizophlyctis_rosea
OTU_1146	60	0	0	0	0	0	0	0	0	0	0	0	0	43	0	0	0	0	0	0	0	0	0	0	0	0	0	0	17	0	0	Eukaryota; Opisthokonta; Fungi; Ascomycota; Pezizomycotina; Pezizomycetes; Pezizomycetes_X; Pezizomycetes_X_sp.
OTU_715	59	18	0	0	0	0	0	0	0	0	0	0	0	0	0	0	41	0	0	0	0	0	0	0	0	0	0	0	0	0	0	Eukaryota; Hacrobia; Centroheliozoa; Centroheliozoa_X; Centroheliozoa_XX; Centroheliozoa_XXX; Centroheliozoa_XXXX; Centroheliozoa_XXXX_sp.
OTU_1706	59	6	0	9	0	0	5	0	0	0	0	0	0	0	0	0	0	1	13	2	0	17	0	0	0	0	0	0	0	6	0	Eukaryota; Opisthokonta; Choanoflagellida; Choanoflagellatea; Choanoflagellatea_X; Choanoflagellatea_X_Group_L; Choanoflagellatea_X_Group_L_X; Choanoflagellatea_X_Group_L_X_sp.
OTU_1897	59	0	8	4	0	14	2	0	0	0	0	9	0	0	19	3	0	0	0	0	0	0	0	0	0	0	0	0	0	0	0	Eukaryota; Archaeplastida; Streptophyta; Embryophyceae; Embryophyceae_X; Embryophyceae_XX; Brachypodium; Brachypodium_distachyon
OTU_1226	59	0	0	0	0	59	0	0	0	0	0	0	0	0	0	0	0	0	0	0	0	0	0	0	0	0	0	0	0	0	0	Eukaryota; Opisthokonta; Fungi; Fungi_X; Fungi_XX; Fungi_XXX; Fungi_XXXX; Fungi_XXXX_sp.
OTU_1656	59	0	0	0	0	9	0	0	2	2	46	0	0	0	0	0	0	0	0	0	0	0	0	0	0	0	0	0	0	0	0	Eukaryota; Archaeplastida; Chlorophyta; Trebouxiophyceae; Prasiolales; Prasiolales_X; Stichococcus; Stichococcus_bacillaris
OTU_1423	59	0	0	0	0	14	0	6	0	0	0	0	0	0	0	0	0	0	0	0	2	0	0	0	0	0	0	0	37	0	0	Eukaryota; Archaeplastida; Streptophyta; Embryophyceae; Embryophyceae_X; Embryophyceae_XX; Pittosporum
OTU_1062	59	0	0	0	0	0	0	6	15	0	0	0	0	0	0	0	0	0	0	0	0	0	35	3	0	0	0	0	0	0	0	Eukaryota; Rhizaria; Cercozoa; Filosa-Thecofilosea; Cryomonadida; Cryothecomonas-lineage; Cryothecomonas; Cryothecomonas_sp.
OTU_328	59	0	0	0	0	0	0	0	0	0	59	0	0	0	0	0	0	0	0	0	0	0	0	0	0	0	0	0	0	0	0	Unassigned
OTU_380	59	0	0	0	0	0	0	0	0	0	0	0	0	0	0	0	59	0	0	0	0	0	0	0	0	0	0	0	0	0	0	Eukaryota; Rhizaria; Cercozoa; Filosa-Granofilosea; Cryptofilida; Nanofilidae; Nanofila; Nanofila_sp.
OTU_655	59	0	0	0	0	0	0	0	0	0	0	0	0	0	0	0	0	0	0	0	0	0	54	5	0	0	0	0	0	0	0	Eukaryota; Rhizaria; Cercozoa; Filosa-Thecofilosea; Cryomonadida; Cryothecomonas-lineage; Cryothecomonas; Cryothecomonas_aestivalis
OTU_2197	58	0	0	0	0	0	0	0	0	0	22	0	0	0	0	0	0	0	0	0	1	0	0	0	0	34	1	0	0	0	0	Eukaryota; Opisthokonta; Metazoa; Nematoda; Chromadorea; Chromadorea_X; Oscheius; Oscheius_tipulae
OTU_1434	58	0	0	0	0	0	0	0	0	0	0	0	0	2	0	0	0	0	0	0	0	0	0	0	0	0	0	0	56	0	0	Eukaryota; Opisthokonta; Metazoa; Arthropoda
OTU_2467	57	0	0	2	8	34	4	0	0	0	0	4	0	3	0	0	0	0	0	0	0	0	0	0	0	0	0	0	0	2	0	Eukaryota; Opisthokonta; Fungi; Cryptomycota; Cryptomycotina; Cryptomycotina_X; Cryptomycotina_XX; Cryptomycotina_XX_sp.
OTU_2737	57	0	0	4	0	0	0	0	0	0	0	8	0	0	0	0	3	2	4	10	3	13	0	0	0	0	6	0	2	0	2	Unassigned
OTU_1659	57	0	0	0	0	51	0	0	0	0	0	0	0	0	0	0	0	0	0	0	0	0	0	6	0	0	0	0	0	0	0	Eukaryota; Opisthokonta; Metazoa; Arthropoda; Crustacea; Ostracoda
OTU_1556	57	0	0	0	0	29	0	5	17	0	0	0	0	0	0	0	0	0	0	0	4	0	2	0	0	0	0	0	0	0	0	Eukaryota; Opisthokonta; Fungi; Ascomycota; Pezizomycotina; Eurotiomycetes; Chaetothyriales; Chaetothyriales_sp.
OTU_1145	57	0	0	0	0	19	0	36	0	0	0	0	2	0	0	0	0	0	0	0	0	0	0	0	0	0	0	0	0	0	0	Eukaryota; Archaeplastida; Streptophyta; Embryophyceae; Embryophyceae_X; Embryophyceae_XX; Clematis
OTU_1057	57	0	0	0	0	0	0	21	36	0	0	0	0	0	0	0	0	0	0	0	0	0	0	0	0	0	0	0	0	0	0	Unassigned
OTU_476	57	0	0	0	0	0	0	0	0	0	0	4	0	0	0	0	3	0	0	0	0	0	0	0	0	0	40	0	2	5	3	Unassigned
OTU_1383	57	0	0	0	0	0	0	0	0	0	0	0	0	55	0	0	0	0	0	0	0	0	0	0	0	0	0	0	2	0	0	Eukaryota; Opisthokonta; Fungi; Chytridiomycota; Chytridiomycotina; Chytridiomycetes
OTU_2431	56	0	0	5	0	0	0	0	0	0	0	2	0	0	0	0	0	0	4	2	0	0	0	0	0	0	43	0	0	0	0	Eukaryota; Alveolata; Ciliophora; Phyllopharyngea; Cyrtophoria; Cyrtophoria_X; Pithites; Pithites_sp.
OTU_887	56	0	0	0	0	49	0	2	0	0	0	0	4	0	0	0	0	0	0	0	1	0	0	0	0	0	0	0	0	0	0	Eukaryota; Opisthokonta; Fungi
OTU_1302	56	0	0	0	0	15	0	0	4	0	4	0	0	24	0	0	0	0	0	0	7	0	0	0	0	0	0	0	2	0	0	Eukaryota; Opisthokonta; Fungi; Ascomycota; Pezizomycotina; Eurotiomycetes; Rhinocladiella; Rhinocladiella_sp.
OTU_1208	56	0	0	0	0	3	0	3	5	0	0	22	0	0	0	0	0	0	0	0	21	0	0	0	0	0	2	0	0	0	0	Eukaryota; Alveolata; Dinophyta; Dinophyceae; Dinophyceae_X; Dinophyceae_XX; Chytriodinium; Chytriodinium_roseum
OTU_1416	56	0	0	0	0	0	0	17	7	0	0	0	0	0	0	0	0	0	0	0	0	0	31	1	0	0	0	0	0	0	0	Eukaryota; Rhizaria; Cercozoa; Filosa-Imbricatea; Filosa-Imbricatea_X; Novel-Clade-2; Novel-Clade-2_X; Novel-Clade-2_X_sp._strain6
OTU_1085	56	0	0	0	0	0	0	20	2	0	0	0	0	0	0	0	0	0	0	0	0	0	34	0	0	0	0	0	0	0	0	Eukaryota; Opisthokonta; Metazoa; Nematoda; Chromadorea; Chromadorea_X; Halomonhystera
OTU_1660	56	0	0	0	0	0	0	9	16	0	0	0	0	0	0	0	0	0	0	0	0	0	27	4	0	0	0	0	0	0	0	Eukaryota; Opisthokonta; Metazoa; Nematoda; Chromadorea; Chromadorea_X; Chromadorina
OTU_2596	56	0	0	0	0	0	0	0	0	0	0	0	0	0	0	0	0	0	4	12	4	30	0	0	0	0	0	0	0	6	0	Unassigned
OTU_2615	55	0	0	2	0	0	0	0	0	0	0	0	0	0	0	0	0	0	4	0	0	49	0	0	0	0	0	0	0	0	0	Eukaryota; Alveolata; Ciliophora; Phyllopharyngea; Cyrtophoria; Dysteriidae; Dysteriidae; Dysteriidae_sp.
OTU_383	55	0	0	0	0	18	2	6	5	0	6	2	5	6	0	0	0	0	0	0	5	0	0	0	0	0	0	0	0	0	0	Eukaryota; Rhizaria; Cercozoa; Filosa-Sarcomonadea; Glissomonadida; Sandonidae; Sandona; Sandona_sp.
OTU_2311	55	0	0	0	0	0	0	0	0	0	0	0	0	0	0	0	0	0	2	4	0	47	0	0	0	0	0	0	0	2	0	Eukaryota; Alveolata; Ciliophora; Oligohymenophorea; Scuticociliatia; Cinetochilidae; Cinetochilum
OTU_2556	55	0	0	0	0	0	0	0	0	0	0	0	0	0	0	0	0	0	0	0	0	0	0	0	0	55	0	0	0	0	0	Unassigned
OTU_2673	54	46	0	0	0	0	0	0	0	0	0	0	0	0	0	0	8	0	0	0	0	0	0	0	0	0	0	0	0	0	0	Unassigned
OTU_935	54	2	0	0	0	0	0	0	0	0	0	0	0	0	0	0	9	0	0	12	2	27	0	0	0	0	0	0	0	2	0	Unassigned
OTU_1209	54	0	0	0	0	37	0	0	0	0	0	0	0	17	0	0	0	0	0	0	0	0	0	0	0	0	0	0	0	0	0	Eukaryota; Opisthokonta; Fungi; Chytridiomycota; Chytridiomycotina; Chytridiomycetes; Spizellomycetales-and-Rhizophlyctidales; Spizellomycetales-and-Rhizophlyctidales_sp.
OTU_1943	54	0	0	0	0	0	2	0	0	0	0	0	0	0	0	17	0	0	0	1	0	34	0	0	0	0	0	0	0	0	0	Eukaryota; Hacrobia; Cryptophyta; Cryptophyceae; Cryptophyceae_X; Goniomonadales
OTU_1163	54	0	0	0	0	0	0	0	0	0	0	0	0	0	0	0	0	0	0	0	0	0	0	33	21	0	0	0	0	0	0	Eukaryota; Opisthokonta; Metazoa; Annelida; Annelida_X; Annelida_XX
OTU_1629	53	2	2	3	16	2	0	0	0	2	24	0	2	0	0	0	0	0	0	0	0	0	0	0	0	0	0	0	0	0	0	Eukaryota; Opisthokonta; Fungi; Ascomycota; Pezizomycotina; Eurotiomycetes
OTU_31	53	0	0	13	17	17	0	0	0	0	0	0	0	0	0	6	0	0	0	0	0	0	0	0	0	0	0	0	0	0	0	Eukaryota; Alveolata; Ciliophora; Spirotrichea; Euplotia; Euplotidae; Euplotes
OTU_79	53	0	0	4	0	0	0	0	0	0	0	0	0	0	0	0	0	0	49	0	0	0	0	0	0	0	0	0	0	0	0	Unassigned
OTU_2646	53	0	0	0	53	0	0	0	0	0	0	0	0	0	0	0	0	0	0	0	0	0	0	0	0	0	0	0	0	0	0	Eukaryota; Opisthokonta; Metazoa; Nematoda; Chromadorea; Chromadorea_X; Aphelenchoides; Aphelenchoides_sp.
OTU_1802	53	0	0	0	0	0	0	2	14	0	0	0	0	0	0	0	0	0	0	0	0	0	29	8	0	0	0	0	0	0	0	Eukaryota; Archaeplastida; Chlorophyta; Chlorophyceae; Chlorophyceae_X; CW-Chlamydomonadales; Chlamydomonas; Chlamydomonas_raudensis
OTU_475	53	0	0	0	0	0	0	0	0	0	0	0	0	24	0	0	0	0	0	0	0	0	0	0	0	0	0	0	29	0	0	Eukaryota; Rhizaria; Cercozoa; Filosa-Thecofilosea; Cryomonadida; Rhogostoma-lineage; Rhogostoma-lineage_X; Rhogostoma-lineage_X_sp.
OTU_714	52	0	0	0	0	9	0	2	6	0	0	0	0	0	0	0	0	0	0	0	2	0	0	33	0	0	0	0	0	0	0	Eukaryota; Opisthokonta; Metazoa; Arthropoda; Crustacea; Maxillopoda; Maxillopoda_X; Maxillopoda_X_sp.
OTU_1829	52	0	0	0	0	2	0	0	0	0	38	0	2	0	0	0	0	0	0	0	0	0	5	1	0	4	0	0	0	0	0	Eukaryota; Archaeplastida; Chlorophyta; Chlorophyceae; Chlorophyceae_X; Sphaeropleales; Scenedesmus
OTU_2032	52	0	0	0	0	0	0	18	34	0	0	0	0	0	0	0	0	0	0	0	0	0	0	0	0	0	0	0	0	0	0	Unassigned
OTU_796	52	0	0	0	0	0	0	0	0	0	0	5	0	0	0	0	0	0	0	0	0	0	0	0	5	0	42	0	0	0	0	Eukaryota; Rhizaria; Radiolaria; Polycystinea; Collodaria-Nassellarida; Nassellarida; Nassellarida_X; Nassellarida_X_sp.
OTU_877	52	0	0	0	0	0	0	0	0	0	0	0	0	0	11	41	0	0	0	0	0	0	0	0	0	0	0	0	0	0	0	Eukaryota; Opisthokonta; Metazoa; Arthropoda; Crustacea; Maxillopoda
OTU_2434	52	0	0	0	0	0	0	0	0	0	0	0	0	0	0	0	1	3	0	1	39	0	0	0	0	0	0	0	0	4	4	Unassigned
OTU_1044	52	0	0	0	0	0	0	0	0	0	0	0	0	0	0	0	0	0	0	0	0	0	0	0	52	0	0	0	0	0	0	Eukaryota; Opisthokonta; Metazoa; Nemertea; Nemertea_X; Nemertea_XX; Notospermus; Notospermus_sp.
OTU_2661	51	2	0	0	0	0	0	0	0	0	0	0	0	0	0	0	49	0	0	0	0	0	0	0	0	0	0	0	0	0	0	Unassigned
OTU_388	51	0	0	0	0	0	0	0	0	51	0	0	0	0	0	0	0	0	0	0	0	0	0	0	0	0	0	0	0	0	0	Eukaryota; Opisthokonta; Metazoa; Arthropoda; Crustacea; Maxillopoda; Maxillopoda_X; Maxillopoda_X_sp.
OTU_1521	51	0	0	0	0	0	0	0	0	0	2	0	0	0	0	0	0	0	0	1	0	0	0	0	0	46	2	0	0	0	0	Eukaryota; Opisthokonta; Metazoa; Arthropoda; Chelicerata; Arachnida; Histiostoma
OTU_3074	51	0	0	0	0	0	0	0	0	0	0	0	0	0	0	0	4	0	0	0	47	0	0	0	0	0	0	0	0	0	0	Eukaryota; Opisthokonta; Fungi; Microsporidiomycota; Microsporidiomycotina; Microsporidiomycotina_X; Octosporea; Octosporea_muscaedomesticae
OTU_482	50	0	0	2	0	0	0	0	0	0	0	0	0	0	0	0	4	3	0	41	0	0	0	0	0	0	0	0	0	0	0	Unassigned
OTU_798	50	0	0	0	0	0	0	0	4	0	0	0	0	0	0	0	0	0	0	0	0	0	0	46	0	0	0	0	0	0	0	Eukaryota; Opisthokonta; Metazoa; Arthropoda; Crustacea; Maxillopoda
OTU_131	50	0	0	0	0	0	0	0	0	0	41	0	0	0	0	0	0	0	0	0	0	0	0	0	0	9	0	0	0	0	0	Eukaryota; Rhizaria; Cercozoa; Filosa-Sarcomonadea; Glissomonadida; Sandonidae
OTU_706	50	0	0	0	0	0	0	0	0	0	48	0	0	0	0	0	0	0	0	0	0	0	0	0	0	2	0	0	0	0	0	Eukaryota; Opisthokonta; Metazoa; Arthropoda; Chelicerata; Arachnida; Vidia; Vidia_sp.
OTU_472	50	0	0	0	0	0	0	0	0	0	0	0	0	0	0	0	0	0	0	4	0	33	0	0	0	0	6	0	0	7	0	Eukaryota; Rhizaria; Cercozoa; Filosa-Imbricatea; Marimonadida; Marimonadida_X; Marimonadida_XX
OTU_47	50	0	0	0	0	0	0	0	0	0	0	0	0	0	0	0	0	0	0	6	0	39	0	0	0	0	3	0	0	2	0	Eukaryota; Amoebozoa; Lobosa; Discosea-Longamoebia; Dermamoebida; Dermamoebidae; Dermamoebidae_X; Dermamoebidae_X_sp.
OTU_1669	50	0	0	0	0	0	0	0	0	0	0	0	0	0	0	0	0	0	0	0	0	0	0	0	41	0	0	0	0	9	0	Eukaryota; Opisthokonta; Metazoa; Cnidaria; Cnidaria_X; Hydrozoa
OTU_1436	49	0	49	0	0	0	0	0	0	0	0	0	0	0	0	0	0	0	0	0	0	0	0	0	0	0	0	0	0	0	0	Eukaryota; Opisthokonta; Metazoa; Nematoda; Chromadorea; Chromadorea_X; Poikilolaimus; Poikilolaimus_oxycercus
OTU_2279	49	0	0	20	0	0	0	0	0	0	0	0	0	0	0	0	0	0	29	0	0	0	0	0	0	0	0	0	0	0	0	Eukaryota; Alveolata; Ciliophora; Oligohymenophorea; Scuticociliatia; Scuticociliatia_X
OTU_1297	49	0	0	0	0	32	0	2	8	2	4	0	0	0	0	0	0	0	0	0	0	0	0	1	0	0	0	0	0	0	0	Eukaryota; Archaeplastida; Chlorophyta; Trebouxiophyceae; Chlorellales; Chlorellales_X; Lobosphaera
OTU_75	49	0	0	0	0	47	0	0	2	0	0	0	0	0	0	0	0	0	0	0	0	0	0	0	0	0	0	0	0	0	0	Eukaryota; Opisthokonta; Fungi; Ascomycota; Pezizomycotina; Lecanoromycetes; Heterodermia; Heterodermia_boryi
OTU_2363	49	0	0	0	0	41	0	5	0	0	2	0	0	0	0	0	0	0	0	0	1	0	0	0	0	0	0	0	0	0	0	Eukaryota; Alveolata; Apicomplexa; Apicomplexa_X; Gregarines; Gregarines_X; Leidyana; Leidyana_erratica
OTU_2365	49	0	0	0	0	0	47	0	0	0	0	0	0	0	0	0	0	0	0	0	0	2	0	0	0	0	0	0	0	0	0	Unassigned
OTU_387	49	0	0	0	0	0	0	0	49	0	0	0	0	0	0	0	0	0	0	0	0	0	0	0	0	0	0	0	0	0	0	Unassigned
OTU_181	49	0	0	0	0	0	0	0	0	0	33	0	0	0	0	0	0	0	0	0	0	0	0	0	0	16	0	0	0	0	0	Eukaryota; Rhizaria; Cercozoa; Filosa-Sarcomonadea; Glissomonadida; Sandonidae; Sandona; Sandona_sp.
OTU_2938	49	0	0	0	0	0	0	0	0	0	0	0	0	0	0	0	0	0	0	5	3	14	0	0	0	0	5	0	2	20	0	Eukaryota; Alveolata; Ciliophora; Litostomatea; Haptoria; Spathidiidae
OTU_2338	49	0	0	0	0	0	0	0	0	0	0	0	0	0	0	0	0	0	0	3	0	46	0	0	0	0	0	0	0	0	0	Eukaryota; Alveolata; Ciliophora; Oligohymenophorea; Sessilida; Vorticellidae; Pseudovorticella; Pseudovorticella_sp.
OTU_1909	48	0	0	8	2	0	0	0	0	0	0	2	0	0	6	0	0	1	12	0	0	2	0	0	0	0	5	0	0	10	0	Unassigned
OTU_1411	48	0	0	0	0	33	0	0	0	0	2	0	0	0	0	0	0	0	0	0	13	0	0	0	0	0	0	0	0	0	0	Eukaryota; Archaeplastida; Chlorophyta; Trebouxiophyceae; Chlorellales; Chlorellales_X
OTU_2050	48	0	0	0	0	0	0	48	0	0	0	0	0	0	0	0	0	0	0	0	0	0	0	0	0	0	0	0	0	0	0	Unassigned
OTU_1644	48	0	0	0	0	0	0	0	0	48	0	0	0	0	0	0	0	0	0	0	0	0	0	0	0	0	0	0	0	0	0	Eukaryota; Opisthokonta; Metazoa; Nematoda; Chromadorea; Chromadorea_X
OTU_1000	48	0	0	0	0	0	0	0	0	0	4	0	0	0	0	0	0	39	0	0	0	0	0	0	0	5	0	0	0	0	0	Eukaryota; Amoebozoa; Lobosa; Tubulinea; Echinamoebida; Vermamoebidae; Vermamoeba; Hartmannella_vermiformis
OTU_378	48	0	0	0	0	0	0	0	0	0	0	0	0	0	0	0	48	0	0	0	0	0	0	0	0	0	0	0	0	0	0	Unassigned
OTU_1424	47	2	0	0	0	0	0	0	0	0	0	0	0	0	0	0	15	0	0	0	0	0	0	0	0	28	0	0	2	0	0	Eukaryota; Amoebozoa; Conosa; Variosea; Variosea_X; Filamoebidae; Filamoeba; Filamoeba_sp.
OTU_194	47	0	0	2	0	0	0	0	0	0	0	0	0	0	0	0	0	0	0	21	0	24	0	0	0	0	0	0	0	0	0	Unassigned
OTU_1915	47	0	0	0	5	0	0	0	0	0	12	0	0	0	0	0	0	0	0	0	0	0	0	0	0	30	0	0	0	0	0	Unassigned
OTU_883	47	0	0	0	0	36	0	0	0	0	0	0	0	0	0	0	0	0	0	0	11	0	0	0	0	0	0	0	0	0	0	Unassigned
OTU_1418	47	0	0	0	0	0	0	0	0	0	47	0	0	0	0	0	0	0	0	0	0	0	0	0	0	0	0	0	0	0	0	Eukaryota; Opisthokonta; Fungi; Ascomycota; Pezizomycotina; Sordariomycetes; Sordariomycetes_X; Sordariomycetes_X_sp.
OTU_381	47	0	0	0	0	0	0	0	0	0	0	0	0	0	0	0	47	0	0	0	0	0	0	0	0	0	0	0	0	0	0	Unassigned
OTU_2134	47	0	0	0	0	0	0	0	0	0	0	0	0	0	0	0	0	0	0	0	0	47	0	0	0	0	0	0	0	0	0	Eukaryota; Alveolata; Ciliophora; Spirotrichea; Euplotia; Aspidiscidae; Aspidisca; Aspidisca_sp.
OTU_3147	47	0	0	0	0	0	0	0	0	0	0	0	0	0	0	0	0	0	0	0	0	0	41	6	0	0	0	0	0	0	0	Eukaryota; Opisthokonta; Metazoa; Cnidaria; Cnidaria_X; Hydrozoa; Clytia; Clytia_sp.
OTU_658	46	0	4	0	0	0	0	0	0	0	0	0	0	0	0	0	0	42	0	0	0	0	0	0	0	0	0	0	0	0	0	Unassigned
OTU_1052	46	0	0	0	0	13	0	0	0	0	2	0	0	30	0	0	0	0	0	0	0	0	0	0	0	0	0	0	1	0	0	Eukaryota
OTU_199	45	2	0	16	0	0	0	0	0	0	0	0	0	0	0	0	1	0	14	0	0	9	0	0	0	0	1	0	0	2	0	Unassigned
OTU_327	45	0	0	1	0	0	0	0	0	0	0	0	0	0	0	0	0	0	2	10	1	27	0	0	0	0	3	1	0	0	0	Eukaryota; Amoebozoa; Conosa; Variosea; Variosea_X; Schizoplasmodiids; Nematostelium; Nematostelium_ovatum
OTU_1026	45	0	0	0	0	45	0	0	0	0	0	0	0	0	0	0	0	0	0	0	0	0	0	0	0	0	0	0	0	0	0	Unassigned
OTU_2094	45	0	0	0	0	32	0	0	6	0	7	0	0	0	0	0	0	0	0	0	0	0	0	0	0	0	0	0	0	0	0	Eukaryota; Alveolata; Apicomplexa; Apicomplexa_X; Gregarines; Gregarines_X; Ascogregarina; Ascogregarina_taiwanensis
OTU_2007	45	0	0	0	0	0	0	0	43	0	0	0	0	0	0	0	0	0	0	0	0	0	0	2	0	0	0	0	0	0	0	Eukaryota; Alveolata; Ciliophora; Spirotrichea; Choreotrichia; Strombidinopsidae; Strombidinopsis; Strombidinopsis_acuminata
OTU_1147	45	0	0	0	0	0	0	0	0	45	0	0	0	0	0	0	0	0	0	0	0	0	0	0	0	0	0	0	0	0	0	Eukaryota; Opisthokonta; Metazoa; Annelida; Annelida_X; Annelida_XX; Polyophthalmus; Polyophthalmus_pictus
OTU_2280	45	0	0	0	0	0	0	0	0	0	3	0	0	0	0	0	0	0	0	0	0	0	0	0	0	42	0	0	0	0	0	Eukaryota; Alveolata; Ciliophora; Oligohymenophorea; Peritrichia; Peritrichia_X; Peritrichia_XX; Peritrichia_XX_sp.
OTU_2667	45	0	0	0	0	0	0	0	0	0	0	0	0	0	0	0	45	0	0	0	0	0	0	0	0	0	0	0	0	0	0	Unassigned
OTU_379	44	4	0	0	0	0	0	0	0	0	0	0	0	0	0	0	40	0	0	0	0	0	0	0	0	0	0	0	0	0	0	Eukaryota; Rhizaria; Cercozoa
OTU_1046	44	0	21	0	0	0	0	0	0	0	0	0	0	0	23	0	0	0	0	0	0	0	0	0	0	0	0	0	0	0	0	Eukaryota; Opisthokonta; Fungi; Ascomycota; Pezizomycotina
OTU_2758	44	0	0	29	3	0	8	0	0	0	0	2	0	0	0	0	0	0	0	0	0	2	0	0	0	0	0	0	0	0	0	Unassigned
OTU_1173	44	0	0	9	8	10	11	0	0	0	6	0	0	0	0	0	0	0	0	0	0	0	0	0	0	0	0	0	0	0	0	Eukaryota; Opisthokonta; Fungi; Ascomycota; Pezizomycotina; Dothideomycetes
OTU_1742	44	0	0	0	0	39	0	0	2	0	3	0	0	0	0	0	0	0	0	0	0	0	0	0	0	0	0	0	0	0	0	Eukaryota; Opisthokonta; Fungi; Ascomycota; Pezizomycotina; Dothideomycetes; Pyrenochaeta
OTU_2778	44	0	0	0	0	4	0	0	0	0	0	0	0	0	0	0	0	0	0	0	40	0	0	0	0	0	0	0	0	0	0	Eukaryota; Alveolata; Ciliophora; Phyllopharyngea; Suctoria; Suctoria_X; Suctoria_XX; Suctoria_XX_sp.
OTU_1640	44	0	0	0	0	0	0	0	44	0	0	0	0	0	0	0	0	0	0	0	0	0	0	0	0	0	0	0	0	0	0	Eukaryota; Opisthokonta; Metazoa; Nematoda; Chromadorea; Chromadorea_X
OTU_151	44	0	0	0	0	0	0	0	0	0	0	0	0	0	0	0	0	0	7	1	0	24	0	0	0	0	4	2	0	6	0	Unassigned
OTU_2435	44	0	0	0	0	0	0	0	0	0	0	0	0	0	0	0	0	0	0	0	44	0	0	0	0	0	0	0	0	0	0	Eukaryota; Alveolata; Ciliophora; Oligohymenophorea; Sessilida; Vorticellidae; Vorticellides
OTU_578	43	0	0	4	0	0	0	2	0	0	10	0	0	11	0	0	0	0	0	0	0	0	0	0	0	14	0	0	2	0	0	Eukaryota; Rhizaria; Cercozoa; Filosa-Sarcomonadea; Glissomonadida; Allapsidae; Viridiraptor; Viridiraptor_invadens
OTU_1186	43	0	0	2	12	17	0	0	4	0	2	0	0	6	0	0	0	0	0	0	0	0	0	0	0	0	0	0	0	0	0	Eukaryota
OTU_592	43	0	0	0	0	15	0	11	9	0	6	0	0	0	0	0	0	0	0	0	1	0	0	1	0	0	0	0	0	0	0	Eukaryota; Archaeplastida; Streptophyta; Embryophyceae; Embryophyceae_X; Embryophyceae_XX
OTU_1334	43	0	0	0	0	0	0	5	0	0	0	0	0	36	0	0	0	0	0	0	2	0	0	0	0	0	0	0	0	0	0	Eukaryota; Opisthokonta; Fungi; Ascomycota; Pezizomycotina; Dothideomycetes
OTU_955	43	0	0	0	0	0	0	0	0	43	0	0	0	0	0	0	0	0	0	0	0	0	0	0	0	0	0	0	0	0	0	Unassigned
OTU_579	43	0	0	0	0	0	0	0	0	36	0	0	0	0	0	0	0	0	0	0	0	0	0	0	1	0	0	0	0	2	4	Eukaryota; Opisthokonta; Metazoa; Arthropoda; Crustacea; Maxillopoda
OTU_1194	43	0	0	0	0	0	0	0	0	41	0	0	0	0	0	0	0	0	0	0	2	0	0	0	0	0	0	0	0	0	0	Eukaryota; Opisthokonta; Metazoa; Echinodermata; Echinodermata_X; Echinodermata_XX
OTU_1426	43	0	0	0	0	0	0	0	0	0	2	41	0	0	0	0	0	0	0	0	0	0	0	0	0	0	0	0	0	0	0	Eukaryota; Opisthokonta; Fungi; Chytridiomycota; Chytridiomycotina; Chytridiomycetes; Clydaea; Clydaea_vesicula
OTU_172	43	0	0	0	0	0	0	0	0	0	0	0	0	0	2	0	0	0	0	0	0	0	0	0	41	0	0	0	0	0	0	Eukaryota; Opisthokonta; Metazoa; Mollusca; Gastropoda; Heterobranchia
OTU_921	43	0	0	0	0	0	0	0	0	0	0	0	0	0	0	0	0	0	0	0	0	25	0	0	0	0	9	0	0	9	0	Eukaryota; Apusozoa; Apusomonadidae; Apusomonadidae_Group-1; Apusomonadidae_Group-1_X; Apusomonadidae_Group-1_XX; Apusomonadidae_Group-1_XXX; Apusomonadidae_Group-1_XXX_sp._strain1
OTU_479	42	0	0	0	0	4	0	0	4	2	0	0	0	22	0	0	0	0	0	0	4	0	2	1	0	2	0	0	1	0	0	Eukaryota; Rhizaria; Cercozoa; Filosa-Sarcomonadea; Glissomonadida; Sandonidae; Sandonidae_X; Sandonidae_X_sp.
OTU_2268	42	0	0	0	0	0	0	0	0	0	0	0	0	0	5	0	3	0	0	0	0	9	0	0	0	0	0	0	0	4	21	Eukaryota; Alveolata; Ciliophora; Colpodea; Cyrtolophosidida; Cyrtolophosididae; Aristerostoma; Aristerostoma_sp.
OTU_193	42	0	0	0	0	0	0	0	0	0	0	0	0	0	0	0	0	40	0	0	1	0	0	1	0	0	0	0	0	0	0	Eukaryota; Rhizaria; Cercozoa; Filosa-Granofilosea; Filosa-Granofilosea_X; he2-lineage; he2-lineage_X; he2-lineage_X_sp.
OTU_2330	42	0	0	0	0	0	0	0	0	0	0	0	0	0	0	0	0	0	0	0	6	0	0	0	0	35	1	0	0	0	0	Eukaryota; Alveolata; Ciliophora; Oligohymenophorea; Sessilida; Vorticellidae; Vorticellidae_X; Vorticellidae_X_sp.
OTU_2142	41	12	0	0	0	29	0	0	0	0	0	0	0	0	0	0	0	0	0	0	0	0	0	0	0	0	0	0	0	0	0	Eukaryota; Alveolata; Apicomplexa; Apicomplexa_X; Gregarines; Gregarines_X
OTU_2694	41	4	0	0	0	0	0	0	0	0	0	0	0	0	0	0	37	0	0	0	0	0	0	0	0	0	0	0	0	0	0	Unassigned
OTU_1470	41	2	0	0	0	38	0	0	0	0	0	0	0	0	0	0	0	0	0	0	1	0	0	0	0	0	0	0	0	0	0	Eukaryota; Archaeplastida; Chlorophyta; Trebouxiophyceae; Chlorellales; Chlorellales_X; Neocystis
OTU_91	41	0	0	2	0	0	0	0	0	0	0	0	0	0	0	0	7	0	16	14	0	2	0	0	0	0	0	0	0	0	0	Unassigned
OTU_1860	41	0	0	0	4	0	0	0	0	0	0	0	0	0	0	0	0	0	0	37	0	0	0	0	0	0	0	0	0	0	0	Unassigned
OTU_1157	41	0	0	0	0	18	0	2	4	0	15	0	0	2	0	0	0	0	0	0	0	0	0	0	0	0	0	0	0	0	0	Eukaryota; Opisthokonta; Fungi; Ascomycota; Pezizomycotina; Dothideomycetes
OTU_954	41	0	0	0	0	0	0	16	25	0	0	0	0	0	0	0	0	0	0	0	0	0	0	0	0	0	0	0	0	0	0	Unassigned
OTU_1165	41	0	0	0	0	0	0	0	2	0	0	0	0	0	0	0	0	0	0	0	0	0	28	11	0	0	0	0	0	0	0	Unassigned
OTU_583	41	0	0	0	0	0	0	0	0	2	0	2	0	0	0	0	0	0	0	0	19	0	0	0	0	0	2	16	0	0	0	Eukaryota; Opisthokonta; Metazoa; Craniata; Craniata_X; Teleostei; Nematalosa; Nematalosa_erebi
OTU_899	41	0	0	0	0	0	0	0	0	2	0	0	0	0	0	0	0	0	0	0	0	0	0	0	30	0	0	5	0	2	2	Eukaryota; Opisthokonta; Metazoa; Rotifera; Rotifera_X; Rotifera_XX; Synchaeta
OTU_2190	41	0	0	0	0	0	0	0	0	0	0	35	0	0	0	0	0	0	0	0	0	0	0	0	0	0	6	0	0	0	0	Eukaryota; Alveolata; Dinophyta; Dinophyceae; Dinophyceae_X; Dinophyceae_XX; Neoceratium; Neoceratium_furca
OTU_300	41	0	0	0	0	0	0	0	0	0	0	0	0	0	0	0	0	0	0	0	0	0	0	0	0	0	0	41	0	0	0	Eukaryota; Opisthokonta; Metazoa; Craniata; Craniata_X; Teleostei; Nematalosa; Nematalosa_erebi
OTU_386	40	40	0	0	0	0	0	0	0	0	0	0	0	0	0	0	0	0	0	0	0	0	0	0	0	0	0	0	0	0	0	Unassigned
OTU_2714	40	0	0	10	0	0	0	0	0	0	0	17	0	0	10	0	0	0	0	0	0	2	0	0	0	0	1	0	0	0	0	Unassigned
OTU_2253	40	0	0	0	6	0	0	0	0	0	0	0	0	0	0	0	0	0	0	32	0	0	2	0	0	0	0	0	0	0	0	Eukaryota; Alveolata; Ciliophora; Oligohymenophorea; Scuticociliatia
OTU_2547	40	0	0	0	0	38	0	0	2	0	0	0	0	0	0	0	0	0	0	0	0	0	0	0	0	0	0	0	0	0	0	Unassigned
OTU_2243	40	0	0	0	0	5	0	0	12	10	0	0	0	0	0	0	0	0	0	0	9	0	0	4	0	0	0	0	0	0	0	Eukaryota; Opisthokonta; Metazoa; Nematoda; Chromadorea; Chromadorea_X; Pellioditis
OTU_1442	40	0	0	0	0	0	40	0	0	0	0	0	0	0	0	0	0	0	0	0	0	0	0	0	0	0	0	0	0	0	0	Eukaryota; Opisthokonta; Fungi; Ascomycota; Pezizomycotina; Leotiomycetes; Synchaetomella; Synchaetomella_lunatospora
OTU_2792	40	0	0	0	0	0	0	0	0	0	0	0	0	0	0	0	0	0	0	0	0	0	0	0	0	40	0	0	0	0	0	Unassigned
OTU_2777	39	31	0	0	0	0	0	0	0	0	0	0	0	0	0	0	8	0	0	0	0	0	0	0	0	0	0	0	0	0	0	Unassigned
OTU_1276	39	0	0	0	0	0	0	2	0	0	2	0	0	0	0	0	0	0	0	0	25	0	0	0	0	9	1	0	0	0	0	Eukaryota; Opisthokonta; Choanoflagellida; Choanoflagellatea; Craspedida; Monosigidae_Group_A; Monosiga; Monosiga_brevicollis
OTU_2100	39	0	0	0	0	0	0	0	0	0	3	0	0	0	0	0	0	0	0	0	0	0	0	0	0	36	0	0	0	0	0	Unassigned
OTU_1666	39	0	0	0	0	0	0	0	0	0	0	0	0	0	0	0	0	0	0	2	0	0	0	0	0	37	0	0	0	0	0	Eukaryota; Opisthokonta; Choanoflagellida; Choanoflagellatea; Craspedida; Salpingoecidae_Group_C2; Salpingoecidae_Group_C2_X; Salpingoecidae_Group_C2_X_sp.
OTU_1647	38	0	13	5	0	0	0	0	0	0	0	0	0	0	0	0	0	20	0	0	0	0	0	0	0	0	0	0	0	0	0	Eukaryota; Opisthokonta; Metazoa; Arthropoda; Chelicerata; Arachnida; Glycyphagus; Glycyphagus_hypudaei
OTU_1047	38	0	4	0	34	0	0	0	0	0	0	0	0	0	0	0	0	0	0	0	0	0	0	0	0	0	0	0	0	0	0	Eukaryota; Opisthokonta; Fungi; Ascomycota; Pezizomycotina; Lecanoromycetes
OTU_1917	38	0	0	2	0	0	0	0	0	0	0	0	0	0	0	0	5	0	0	0	5	0	0	0	0	0	3	0	0	0	23	Eukaryota; Alveolata; Ciliophora; Spirotrichea; Protocruziida; Protocruziida_X; Protocruzia; Protocruzia_sp.
OTU_1167	38	0	0	0	2	0	0	0	0	0	0	7	0	0	5	0	0	0	0	22	0	0	0	0	0	0	0	0	0	2	0	Eukaryota; Hacrobia; Picobiliphyta; Picobiliphyta_X; Picobiliphyta_XX; Picobiliphyta_XXX; Picobiliphyta_XXXX; Picobiliphyta_XXXX_sp._strain10
OTU_2987	38	0	0	0	0	12	0	0	0	0	0	0	0	0	0	0	0	0	0	0	26	0	0	0	0	0	0	0	0	0	0	Eukaryota; Alveolata; Ciliophora; Litostomatea; Haptoria; Litonotidae; Litonotus; Litonotus_pictus
OTU_727	38	0	0	0	0	0	0	34	0	0	0	0	0	0	0	0	0	0	0	0	0	0	4	0	0	0	0	0	0	0	0	Eukaryota; Opisthokonta; Metazoa; Gastrotricha; Gastrotricha_X; Gastrotricha_XX
OTU_1250	38	0	0	0	0	0	0	2	6	0	0	17	0	0	0	0	0	0	0	0	2	0	0	6	0	1	1	0	3	0	0	Eukaryota; Alveolata; Dinophyta; Dinophyceae; Dinophyceae_X; Dinophyceae_XX; Gymnodinium; Gymnodinium_sp._strain7
OTU_1542	38	0	0	0	0	0	0	0	0	38	0	0	0	0	0	0	0	0	0	0	0	0	0	0	0	0	0	0	0	0	0	Eukaryota; Archaeplastida; Streptophyta; Embryophyceae; Embryophyceae_X; Embryophyceae_XX; Zostera
OTU_298	38	0	0	0	0	0	0	0	0	0	0	0	0	17	0	0	0	0	0	0	0	0	0	0	0	0	0	0	21	0	0	Eukaryota; Rhizaria; Cercozoa; Filosa-Imbricatea; Thaumatomonadida; Thaumatomonadidae; Thaumatomonas; Thaumatomonas_sp.
OTU_957	38	0	0	0	0	0	0	0	0	0	0	0	0	0	0	0	0	38	0	0	0	0	0	0	0	0	0	0	0	0	0	Eukaryota; Amoebozoa; Lobosa; Tubulinea; Echinamoebida; Vermamoebidae; Vermamoeba; Hartmannella_vermiformis
OTU_2945	38	0	0	0	0	0	0	0	0	0	0	0	0	0	0	0	0	0	0	26	0	12	0	0	0	0	0	0	0	0	0	Unassigned
OTU_2381	37	35	0	0	0	0	0	0	0	0	0	0	0	0	0	0	2	0	0	0	0	0	0	0	0	0	0	0	0	0	0	Eukaryota; Opisthokonta; Fungi; Cryptomycota; Cryptomycotina; Cryptomycotina_X; Cryptomycotina_XX; Cryptomycotina_XX_sp.
OTU_2871	37	0	37	0	0	0	0	0	0	0	0	0	0	0	0	0	0	0	0	0	0	0	0	0	0	0	0	0	0	0	0	Unassigned
OTU_1355	37	0	0	0	0	37	0	0	0	0	0	0	0	0	0	0	0	0	0	0	0	0	0	0	0	0	0	0	0	0	0	Eukaryota; Opisthokonta; Fungi; Ascomycota; Pezizomycotina; Dothideomycetes; Mycosphaerella; Mycosphaerella_latebrosa
OTU_2522	37	0	0	0	0	36	0	0	0	0	0	0	0	0	0	0	0	0	0	0	1	0	0	0	0	0	0	0	0	0	0	Eukaryota; Opisthokonta; Metazoa; Nematoda; Chromadorea; Chromadorea_X; Aphelenchoides; Aphelenchoides_sp.
OTU_502	37	0	0	0	0	0	0	0	0	0	0	0	0	27	0	0	0	0	0	0	0	0	0	0	0	0	0	0	10	0	0	Eukaryota; Rhizaria; Cercozoa; Filosa-Sarcomonadea; Glissomonadida; Allapsidae; Teretomonas; Teretomonas_rotunda
OTU_2254	37	0	0	0	0	0	0	0	0	0	0	0	0	0	2	0	11	0	10	0	4	4	0	4	0	0	0	0	0	2	0	Eukaryota; Alveolata; Ciliophora; Oligohymenophorea; Peritrichia
OTU_2063	36	0	0	2	0	23	2	0	0	0	0	0	0	0	7	0	0	0	0	0	0	2	0	0	0	0	0	0	0	0	0	Unassigned
OTU_2313	36	0	0	3	0	0	0	0	0	0	2	0	0	0	0	0	0	0	0	0	0	0	0	0	0	31	0	0	0	0	0	Eukaryota; Alveolata; Ciliophora; Oligohymenophorea; Peritrichia; Opisthonectidae; Opisthonecta
OTU_2364	36	0	0	0	36	0	0	0	0	0	0	0	0	0	0	0	0	0	0	0	0	0	0	0	0	0	0	0	0	0	0	Unassigned
OTU_1307	36	0	0	0	0	22	0	2	0	0	4	7	0	0	0	0	0	0	0	0	1	0	0	0	0	0	0	0	0	0	0	Eukaryota; Opisthokonta; Fungi; Ascomycota; Pezizomycotina; Dothideomycetes
OTU_1412	36	0	0	0	0	0	0	19	10	0	0	0	0	0	0	0	0	0	0	0	0	0	0	7	0	0	0	0	0	0	0	Eukaryota; Opisthokonta; Metazoa; Nematoda; Chromadorea; Chromadorea_X
OTU_1425	36	0	0	0	0	0	0	0	0	0	0	0	0	0	0	0	0	0	0	0	0	0	33	3	0	0	0	0	0	0	0	Eukaryota; Opisthokonta; Metazoa; Annelida; Annelida_X; Annelida_XX; Maldane; Maldane_sarsi
OTU_1911	35	23	0	0	0	0	0	0	0	0	0	0	0	0	0	0	12	0	0	0	0	0	0	0	0	0	0	0	0	0	0	Unassigned
OTU_2819	35	0	0	3	0	0	0	0	0	0	0	0	0	0	0	0	0	0	32	0	0	0	0	0	0	0	0	0	0	0	0	Eukaryota; Alveolata; Ciliophora; Phyllopharyngea; Suctoria; Suctoria_X; Suctoria_XX; Suctoria_XX_sp.
OTU_3026	35	0	0	2	0	0	0	0	0	0	0	33	0	0	0	0	0	0	0	0	0	0	0	0	0	0	0	0	0	0	0	Unassigned
OTU_484	35	0	0	1	0	0	0	0	0	0	0	0	0	0	0	0	3	0	0	5	0	9	0	11	0	0	4	0	0	0	2	Eukaryota; Rhizaria; Cercozoa; Filosa-Granofilosea; Cryptofilida; Nanofilidae; Nanofila; Nanofila_sp.
OTU_1042	35	0	0	0	0	32	0	3	0	0	0	0	0	0	0	0	0	0	0	0	0	0	0	0	0	0	0	0	0	0	0	Eukaryota; Opisthokonta; Fungi; Fungi_X; Fungi_XX; Fungi_XXX; Fungi_XXXX; Fungi_XXXX_sp.
OTU_1017	35	0	0	0	0	17	0	7	8	0	0	0	0	0	0	0	0	0	0	0	3	0	0	0	0	0	0	0	0	0	0	Eukaryota; Archaeplastida; Streptophyta; Embryophyceae; Embryophyceae_X; Embryophyceae_XX
OTU_498	35	0	0	0	0	9	0	0	4	0	14	0	0	2	0	0	0	0	0	0	1	0	2	0	0	2	1	0	0	0	0	Eukaryota; Rhizaria; Cercozoa; Filosa-Sarcomonadea; Glissomonadida; Sandonidae; Sandonidae_X; Sandonidae_X_sp.
OTU_231	35	0	0	0	0	0	22	0	0	0	0	0	0	0	0	0	0	0	0	0	0	11	0	0	0	2	0	0	0	0	0	Eukaryota; Rhizaria; Cercozoa; Filosa-Granofilosea; Limnofilida; Limnofilidae; Limnofila; Limnofila_borokensis
OTU_1012	35	0	0	0	0	0	0	15	20	0	0	0	0	0	0	0	0	0	0	0	0	0	0	0	0	0	0	0	0	0	0	Unassigned
OTU_1806	35	0	0	0	0	0	0	0	0	0	15	0	0	0	0	0	0	0	0	0	0	0	0	0	0	20	0	0	0	0	0	Eukaryota; Archaeplastida; Chlorophyta; Chlorophyceae; Chlorophyceae_X; CW-Chlamydomonadales; Heterochlamydomonas
OTU_1160	35	0	0	0	0	0	0	0	0	0	0	0	0	0	0	0	0	0	0	0	0	0	0	0	31	0	0	0	0	4	0	Eukaryota; Opisthokonta; Metazoa; Nemertea; Nemertea_X; Nemertea_XX
OTU_480	35	0	0	0	0	0	0	0	0	0	0	0	0	0	0	0	0	0	0	0	0	0	0	0	0	0	0	0	0	2	33	Unassigned
OTU_1374	34	0	2	0	0	6	20	0	0	2	0	0	0	0	4	0	0	0	0	0	0	0	0	0	0	0	0	0	0	0	0	Eukaryota; Opisthokonta; Metazoa; Urochordata; Urochordata_X; Ascidiacea; Botryllus
OTU_487	34	0	0	13	0	0	0	0	0	0	0	0	0	0	0	0	0	0	0	0	0	0	8	13	0	0	0	0	0	0	0	Eukaryota; Rhizaria; Cercozoa; Filosa-Granofilosea; Cryptofilida; Novel-Gran-1; Novel-Gran-1_X; Novel-Gran-1_X_sp.
OTU_2135	34	0	0	2	0	0	0	0	32	0	0	0	0	0	0	0	0	0	0	0	0	0	0	0	0	0	0	0	0	0	0	Eukaryota; Alveolata; Apicomplexa; Apicomplexa_X; Gregarines; Gregarines_X
OTU_961	34	0	0	0	0	8	0	0	0	0	0	0	0	0	0	0	0	0	0	0	26	0	0	0	0	0	0	0	0	0	0	Unassigned
OTU_1170	34	0	0	0	0	2	14	0	0	0	0	2	0	0	12	0	0	0	0	0	0	0	0	0	0	0	0	0	0	4	0	Eukaryota; Opisthokonta; Metazoa; Urochordata; Urochordata_X; Ascidiacea
OTU_1919	34	0	0	0	0	2	0	0	0	0	32	0	0	0	0	0	0	0	0	0	0	0	0	0	0	0	0	0	0	0	0	Unassigned
OTU_1649	34	0	0	0	0	0	0	22	12	0	0	0	0	0	0	0	0	0	0	0	0	0	0	0	0	0	0	0	0	0	0	Eukaryota; Opisthokonta; Metazoa; Nematoda; Enoplea; Enoplea_X; Halalaimus; Halalaimus_sp.
OTU_799	34	0	0	0	0	0	0	0	14	0	0	0	0	0	0	0	0	0	0	0	0	0	0	20	0	0	0	0	0	0	0	Eukaryota; Opisthokonta; Metazoa; Annelida; Annelida_X; Annelida_XX
OTU_2374	34	0	0	0	0	0	0	0	0	0	7	0	0	0	0	0	0	0	0	0	0	0	0	0	0	27	0	0	0	0	0	Eukaryota; Alveolata; Ciliophora; Oligohymenophorea; Sessilida; Vorticellidae; Vorticella; Vorticella_microstoma
OTU_2961	34	0	0	0	0	0	0	0	0	0	0	0	0	0	0	0	0	34	0	0	0	0	0	0	0	0	0	0	0	0	0	Eukaryota; Alveolata; Ciliophora; Litostomatea; Haptoria; Amphileptidae
OTU_2402	34	0	0	0	0	0	0	0	0	0	0	0	0	0	0	0	0	0	0	1	5	28	0	0	0	0	0	0	0	0	0	Eukaryota; Alveolata; Ciliophora; Oligohymenophorea; Astomatia; Radiophryidae; Durchoniella; Durchoniella_sp.
OTU_3158	34	0	0	0	0	0	0	0	0	0	0	0	0	0	0	0	0	0	0	0	0	0	24	10	0	0	0	0	0	0	0	Eukaryota; Opisthokonta; Metazoa; Cnidaria; Cnidaria_X; Hydrozoa; Clytia; Clytia_sp.
OTU_2574	34	0	0	0	0	0	0	0	0	0	0	0	0	0	0	0	0	0	0	0	0	0	0	0	0	29	0	0	5	0	0	Eukaryota; Alveolata; Ciliophora; Phyllopharyngea; Cyrtophoria; Chilodonellidae
OTU_2797	34	0	0	0	0	0	0	0	0	0	0	0	0	0	0	0	0	0	0	0	0	0	0	0	0	34	0	0	0	0	0	Eukaryota; Alveolata; Ciliophora; Phyllopharyngea; Suctoria; Suctoria_X; Suctoria_XX; Suctoria_XX_sp.
OTU_1643	33	0	4	0	0	0	0	0	0	0	0	0	0	0	0	0	0	29	0	0	0	0	0	0	0	0	0	0	0	0	0	Eukaryota; Amoebozoa; Conosa; Variosea; Variosea_X; Filamoebidae; Filamoeba; Filamoeba_nolandi
OTU_891	33	0	0	0	0	5	0	0	0	0	0	0	0	0	0	0	0	0	0	1	7	12	0	8	0	0	0	0	0	0	0	Eukaryota; Opisthokonta; Metazoa; Rotifera; Rotifera_X; Rotifera_XX
OTU_509	33	0	0	0	0	5	0	2	0	0	0	0	0	0	0	0	0	0	0	0	18	0	8	0	0	0	0	0	0	0	0	Eukaryota; Rhizaria; Cercozoa; Filosa-Thecofilosea; Cryomonadida; Protaspa-lineage; Protaspa-lineage_X; Protaspa-lineage_X_sp._strain45
OTU_1498	33	0	0	0	0	0	2	0	0	0	0	0	0	0	0	0	0	0	0	2	0	29	0	0	0	0	0	0	0	0	0	Eukaryota; Opisthokonta; Choanoflagellida; Choanoflagellatea; Acanthoecida; Acanthoecida_X; Acanthoecida_XX; Acanthoecida_XX_sp.
OTU_1921	33	0	0	0	0	0	0	2	0	0	22	0	0	6	0	0	0	0	0	0	0	0	0	0	0	3	0	0	0	0	0	Eukaryota; Archaeplastida; Chlorophyta; Chlorophyceae; Chlorophyceae_X; CW-Chlamydomonadales; Chlamydomonas
OTU_716	33	0	0	0	0	0	0	0	29	0	0	0	0	0	0	0	0	0	0	0	0	0	0	4	0	0	0	0	0	0	0	Eukaryota; Opisthokonta; Metazoa; Arthropoda; Crustacea; Maxillopoda
OTU_2729	33	0	0	0	0	0	0	0	31	0	0	0	0	0	0	0	0	0	0	0	0	0	0	2	0	0	0	0	0	0	0	Unassigned
OTU_964	33	0	0	0	0	0	0	0	0	2	27	0	0	2	0	0	0	0	0	0	0	0	0	0	0	2	0	0	0	0	0	Eukaryota; Opisthokonta; Metazoa; Urochordata; Urochordata_X; Ascidiacea; Salpa
OTU_2205	33	0	0	0	0	0	0	0	0	0	14	0	0	0	0	0	0	0	0	0	0	0	0	0	0	19	0	0	0	0	0	Eukaryota; Opisthokonta; Metazoa; Nematoda; Chromadorea; Chromadorea_X; Oscheius; Oscheius_tipulae
OTU_1214	33	0	0	0	0	0	0	0	0	0	0	0	3	0	2	0	0	0	0	0	0	0	0	0	28	0	0	0	0	0	0	Eukaryota; Opisthokonta; Metazoa; Cnidaria; Cnidaria_X; Hydrozoa; Hydrozoa_X; Hydrozoa_X_sp.
OTU_2377	33	0	0	0	0	0	0	0	0	0	0	0	0	0	0	0	0	0	33	0	0	0	0	0	0	0	0	0	0	0	0	Eukaryota; Alveolata; Ciliophora; Colpodea; Cyrtolophosidida; Cyrtolophosididae; Aristerostoma; Aristerostoma_sp.
OTU_2375	32	19	0	0	0	0	0	0	0	0	0	0	0	0	2	0	11	0	0	0	0	0	0	0	0	0	0	0	0	0	0	Unassigned
OTU_1231	32	2	0	0	0	5	0	0	0	0	2	0	0	21	0	0	0	0	0	0	0	0	0	0	0	0	0	0	2	0	0	Eukaryota; Opisthokonta; Fungi; Mucoromycota; Mucoromycotina; Mucoromycotina_X; Mucoromycotina_XX; Mucoromycotina_XX_sp.
OTU_2583	32	0	12	0	0	0	0	0	0	0	0	0	0	0	0	0	0	20	0	0	0	0	0	0	0	0	0	0	0	0	0	Unassigned
OTU_1910	32	0	0	0	0	32	0	0	0	0	0	0	0	0	0	0	0	0	0	0	0	0	0	0	0	0	0	0	0	0	0	Eukaryota; Opisthokonta; Metazoa; Platyhelminthes; Turbellaria; Seriata; Palombiella; Palombiella_stephensoni
OTU_1655	32	0	0	0	0	26	0	2	0	0	0	0	0	0	0	0	0	0	0	0	4	0	0	0	0	0	0	0	0	0	0	Eukaryota; Amoebozoa; Breviatea; Breviatea; Breviatea_X; Subulatomonas-lineage; Subulatomonas-lineage_X; Subulatomonas-lineage_X_sp.
OTU_555	32	0	0	0	0	0	0	0	4	0	0	0	0	0	28	0	0	0	0	0	0	0	0	0	0	0	0	0	0	0	0	Eukaryota; Rhizaria; Cercozoa; Filosa-Sarcomonadea; Glissomonadida; Sandonidae; Sandonidae_X; Sandonidae_X_sp.
OTU_1665	32	0	0	0	0	0	0	0	0	0	0	5	0	0	4	0	0	0	0	0	0	0	0	21	0	0	0	0	0	2	0	Eukaryota; Opisthokonta; Metazoa; Cnidaria; Cnidaria_X; Hydrozoa; Coryne
OTU_2818	32	0	0	0	0	0	0	0	0	0	0	0	0	0	32	0	0	0	0	0	0	0	0	0	0	0	0	0	0	0	0	Unassigned
OTU_2251	32	0	0	0	0	0	0	0	0	0	0	0	0	0	0	0	0	0	0	0	0	0	0	0	2	0	0	0	0	20	10	Unassigned
OTU_2517	32	0	0	0	0	0	0	0	0	0	0	0	0	0	0	0	0	0	0	0	0	0	0	0	0	32	0	0	0	0	0	Unassigned
OTU_2465	31	0	22	0	0	0	0	0	0	0	0	0	0	0	0	9	0	0	0	0	0	0	0	0	0	0	0	0	0	0	0	Eukaryota; Opisthokonta; Fungi; Fungi_X; Fungi_XX; Fungi_XXX; Fungi_XXXX; Fungi_XXXX_sp.
OTU_2717	31	0	0	21	0	8	0	0	0	2	0	0	0	0	0	0	0	0	0	0	0	0	0	0	0	0	0	0	0	0	0	Unassigned
OTU_1433	31	0	0	9	0	0	0	0	0	0	0	0	0	0	0	0	0	0	22	0	0	0	0	0	0	0	0	0	0	0	0	Unassigned
OTU_2956	31	0	0	0	0	0	0	0	28	0	0	0	0	0	0	0	0	0	0	0	0	0	0	3	0	0	0	0	0	0	0	Eukaryota; Alveolata; Ciliophora; Litostomatea; Haptoria; Haptoria_X
OTU_2791	31	0	0	0	0	0	0	0	0	0	0	0	0	0	0	0	0	0	0	0	1	0	0	0	0	30	0	0	0	0	0	Unassigned
OTU_2401	31	0	0	0	0	0	0	0	0	0	0	0	0	0	0	0	0	0	0	0	0	30	0	0	0	0	1	0	0	0	0	Eukaryota; Alveolata; Ciliophora; Oligohymenophorea; Astomatia; Radiophryidae; Durchoniella; Durchoniella_sp.
OTU_1602	30	6	10	0	0	4	0	0	2	0	4	0	0	4	0	0	0	0	0	0	0	0	0	0	0	0	0	0	0	0	0	Eukaryota; Opisthokonta; Fungi; Ascomycota; Pezizomycotina; Sordariomycetes; Phaeoacremonium
OTU_2391	30	0	4	0	0	0	0	0	0	0	0	0	0	0	0	0	0	25	0	1	0	0	0	0	0	0	0	0	0	0	0	Eukaryota; Alveolata; Ciliophora; Oligohymenophorea; Sessilida; Vorticellidae; Vorticellidae_X; Vorticellidae_X_sp.
OTU_1156	30	0	0	2	0	0	0	0	0	0	0	0	0	28	0	0	0	0	0	0	0	0	0	0	0	0	0	0	0	0	0	Eukaryota; Opisthokonta; Fungi; Ascomycota; Taphrinomycotina; Taphrinomycetes; Protomyces; Protomyces_inouyei
OTU_1162	30	0	0	0	0	0	0	0	30	0	0	0	0	0	0	0	0	0	0	0	0	0	0	0	0	0	0	0	0	0	0	Eukaryota; Opisthokonta; Metazoa; Tardigrada; Tardigrada_X; Tardigrada_XX; Tardigrada; Tardigrada_sp.
OTU_1172	30	0	0	0	0	0	0	0	0	0	30	0	0	0	0	0	0	0	0	0	0	0	0	0	0	0	0	0	0	0	0	Eukaryota; Opisthokonta; Fungi; Chytridiomycota; Chytridiomycotina; Chytridiomycetes; Spizellomycetales-and-Rhizophlyctidales; Spizellomycetales-and-Rhizophlyctidales_sp.
OTU_1960	30	0	0	0	0	0	0	0	0	0	30	0	0	0	0	0	0	0	0	0	0	0	0	0	0	0	0	0	0	0	0	Unassigned
OTU_1809	30	0	0	0	0	0	0	0	0	0	2	0	0	18	0	0	0	0	0	0	0	0	0	0	0	0	0	0	10	0	0	Eukaryota; Opisthokonta; Mesomycetozoa; Ichthyosporea; Ichthyosphonida; Pseudoperkinsidae
OTU_2500	30	0	0	0	0	0	0	0	0	0	0	2	0	11	0	0	0	0	0	0	0	0	0	0	0	0	0	0	17	0	0	Unassigned
OTU_1439	30	0	0	0	0	0	0	0	0	0	0	0	0	0	0	0	0	0	0	1	1	11	0	0	0	2	6	0	0	9	0	Eukaryota; Apusozoa; Apusomonadidae; Apusomonadidae_Group-1; Apusomonadidae_Group-1_X; Apusomonadidae_Group-1_XX; Amastigomonas; Amastigomonas_bermudensis
OTU_1441	29	0	0	0	27	0	0	0	2	0	0	0	0	0	0	0	0	0	0	0	0	0	0	0	0	0	0	0	0	0	0	Eukaryota; Opisthokonta; Fungi; Ascomycota; Pezizomycotina; Sordariomycetes
OTU_2141	29	0	0	0	28	0	0	0	0	0	0	0	0	0	0	0	0	0	0	1	0	0	0	0	0	0	0	0	0	0	0	Unassigned
OTU_2892	29	0	0	0	0	27	0	2	0	0	0	0	0	0	0	0	0	0	0	0	0	0	0	0	0	0	0	0	0	0	0	Eukaryota; Alveolata; Apicomplexa; Apicomplexa_X; Gregarines; Gregarines_X; Selenidium; Selenidium_sp.
OTU_1621	29	0	0	0	0	28	0	0	0	0	0	0	0	0	0	0	0	1	0	0	0	0	0	0	0	0	0	0	0	0	0	Eukaryota; Archaeplastida; Streptophyta; Embryophyceae; Embryophyceae_X; Embryophyceae_XX
OTU_1428	29	0	0	0	0	0	0	0	28	0	0	0	0	0	0	0	0	0	0	0	0	0	0	1	0	0	0	0	0	0	0	Eukaryota; Opisthokonta; Metazoa; Nematoda; Enoplea; Enoplea_X; Halalaimus; Halalaimus_sp.
OTU_1041	29	0	0	0	0	0	0	0	0	0	0	0	28	0	0	0	0	0	0	0	0	0	0	0	0	0	0	1	0	0	0	Eukaryota; Opisthokonta; Metazoa; Nematoda; Chromadorea; Chromadorea_X; Chromadorea_XX; Chromadorea_XX_sp.
OTU_755	29	0	0	0	0	0	0	0	0	0	0	0	0	0	2	2	0	0	4	0	5	8	0	0	0	0	0	0	0	4	4	Unassigned
OTU_1431	29	0	0	0	0	0	0	0	0	0	0	0	0	0	0	0	0	0	0	3	2	20	0	0	0	0	4	0	0	0	0	Eukaryota; Opisthokonta; Choanoflagellida; Choanoflagellatea; Acanthoecida; Stephanoecidae_Group_H; Stephanoecidae_Group_H_X; Stephanoecidae_Group_H_X_sp.
OTU_220	29	0	0	0	0	0	0	0	0	0	0	0	0	0	0	0	0	0	0	0	0	16	0	1	0	0	6	0	0	6	0	Eukaryota; Rhizaria; Cercozoa; Filosa-Granofilosea; Filosa-Granofilosea_X; he2-lineage; he2-lineage_X; he2-lineage_X_sp.
OTU_2690	29	0	0	0	0	0	0	0	0	0	0	0	0	0	0	0	0	0	0	0	0	2	0	0	0	6	11	0	0	10	0	Unassigned
OTU_2519	29	0	0	0	0	0	0	0	0	0	0	0	0	0	0	0	0	0	0	0	0	0	0	0	0	29	0	0	0	0	0	Unassigned
OTU_1818	28	2	0	0	0	0	0	0	0	0	0	0	0	0	0	0	7	0	2	3	1	8	0	0	0	0	3	0	0	2	0	Unassigned
OTU_2854	28	0	0	6	0	0	0	0	0	0	0	2	0	0	5	0	0	0	2	1	3	3	0	0	0	0	2	0	0	4	0	Eukaryota; Alveolata; Ciliophora; Phyllopharyngea; Suctoria; Suctoria_X; Suctoria_XX; Suctoria_XX_sp.
OTU_1664	28	0	0	1	0	0	0	0	0	0	0	0	0	0	0	0	0	0	5	3	0	18	0	0	0	0	1	0	0	0	0	Eukaryota; Opisthokonta; Choanoflagellida; Choanoflagellatea; Acanthoecida; Acanthoecidae_Group_G
OTU_444	28	0	0	0	0	4	0	0	0	0	0	0	0	16	0	0	0	0	0	0	0	0	2	0	0	0	0	0	6	0	0	Eukaryota; Opisthokonta; Fungi; Mucoromycota; Mucoromycotina; Mucoromycotina_X; Mucor
OTU_1827	28	0	0	0	0	0	0	0	0	0	3	0	0	0	0	0	0	0	0	0	0	0	0	0	0	22	0	0	3	0	0	Eukaryota; Opisthokonta; Choanoflagellida; Choanoflagellatea; Craspedida; Salpingoecidae_Group_C2; Salpingoecidae_Group_C2_X; Salpingoecidae_Group_C2_X_sp.
OTU_2370	28	0	0	0	0	0	0	0	0	0	0	0	0	13	0	0	0	0	0	0	0	0	0	0	0	0	0	0	15	0	0	Eukaryota; Alveolata; Ciliophora; Colpodea; Cyrtolophosidida; Cyrtolophosididae; Cyrtolophosididae_X; Cyrtolophosididae_X_sp.
OTU_656	28	0	0	0	0	0	0	0	0	0	0	0	0	0	0	6	1	0	0	0	0	0	0	0	0	0	3	0	0	8	10	Eukaryota; Rhizaria; Cercozoa
OTU_677	28	0	0	0	0	0	0	0	0	0	0	0	0	0	0	0	0	9	3	1	1	10	0	0	0	0	0	0	0	4	0	Unassigned
OTU_1657	28	0	0	0	0	0	0	0	0	0	0	0	0	0	0	0	0	0	6	0	0	22	0	0	0	0	0	0	0	0	0	Eukaryota; Alveolata; Ciliophora; Spirotrichea; Protocruziida; Protocruziida_X; Protocruzia
OTU_2701	28	0	0	0	0	0	0	0	0	0	0	0	0	0	0	0	0	0	0	26	0	2	0	0	0	0	0	0	0	0	0	Unassigned
OTU_2332	28	0	0	0	0	0	0	0	0	0	0	0	0	0	0	0	0	0	0	0	0	0	0	0	0	28	0	0	0	0	0	Unassigned
OTU_2888	28	0	0	0	0	0	0	0	0	0	0	0	0	0	0	0	0	0	0	0	0	0	0	0	0	0	0	0	0	28	0	Eukaryota; Opisthokonta; Metazoa; Arthropoda; Crustacea; Maxillopoda; Paracyclopina; Paracyclopina_nana
OTU_1654	27	0	0	8	0	0	0	0	0	0	0	0	0	0	0	0	0	0	0	1	0	17	0	0	0	0	1	0	0	0	0	Eukaryota; Opisthokonta; Metazoa; Arthropoda; Crustacea; Ostracoda
OTU_452	27	0	0	4	0	0	0	0	0	0	0	2	0	0	0	0	0	0	0	1	2	8	0	0	0	0	4	0	0	6	0	Unassigned
OTU_1694	27	0	0	0	0	6	0	0	0	0	13	0	0	0	0	0	0	0	0	0	4	0	0	0	0	3	0	0	1	0	0	Eukaryota; Opisthokonta; Fungi; Ascomycota; Pezizomycotina; Eurotiomycetes; Knufia
OTU_478	27	0	0	0	0	0	0	8	4	0	0	12	0	0	0	0	0	0	0	0	0	0	3	0	0	0	0	0	0	0	0	Eukaryota; Rhizaria; Cercozoa; Filosa-Thecofilosea; Cryomonadida; Protaspa-lineage; Protaspa-lineage_X; Protaspa-lineage_X_sp.
OTU_2866	27	0	0	0	0	0	0	0	0	0	0	27	0	0	0	0	0	0	0	0	0	0	0	0	0	0	0	0	0	0	0	Eukaryota; Alveolata; Dinophyta; Dinophyceae; Dinophyceae_X; Dinophyceae_XX; Neoceratium; Neoceratium_furca
OTU_2565	27	0	0	0	0	0	0	0	0	0	0	2	0	0	0	0	0	0	2	0	0	8	0	0	0	0	9	0	0	6	0	Eukaryota; Alveolata; Ciliophora; Phyllopharyngea; Cyrtophoria; Hartmannulidae; Hartmannulidae_X; Hartmannulidae_X_sp.
OTU_493	27	0	0	0	0	0	0	0	0	0	0	6	0	0	0	0	0	0	0	0	0	0	0	0	0	0	16	0	0	5	0	Eukaryota; Rhizaria; Cercozoa; Filosa-Imbricatea; Thaumatomonadida; Thaumatomonadidae; Thaumatomastix; Thaumatomastix_sp.
OTU_2322	27	0	0	0	0	0	0	0	0	0	0	0	0	0	0	0	27	0	0	0	0	0	0	0	0	0	0	0	0	0	0	Eukaryota; Alveolata; Ciliophora; Plagiopylea; Odontostomatida; Epalxellidae; Epalxella; Epalxella_antiquorum
OTU_2406	27	0	0	0	0	0	0	0	0	0	0	0	0	0	0	0	8	3	0	0	0	0	0	0	0	0	0	0	0	6	10	Unassigned
OTU_696	26	0	0	22	0	0	0	0	4	0	0	0	0	0	0	0	0	0	0	0	0	0	0	0	0	0	0	0	0	0	0	Eukaryota; Archaeplastida; Streptophyta; Embryophyceae; Embryophyceae_X; Embryophyceae_XX; Coprosma
OTU_1192	26	0	0	2	8	0	0	0	0	0	0	2	0	0	0	0	2	0	4	3	0	0	0	0	0	0	5	0	0	0	0	Eukaryota; Alveolata; Dinophyta; Dinophyceae; Dinophyceae_X; Dinophyceae_XX; Dinophyceae_XXX; Dinophyceae_XXX_sp._strain25
OTU_1965	26	0	0	1	0	0	0	0	0	0	0	0	0	0	0	0	0	0	2	13	2	5	0	0	0	0	3	0	0	0	0	Eukaryota; Hacrobia; Cryptophyta; Cryptophyceae; Cryptophyceae_X; Goniomonadales; Goniomonas; Goniomonas_sp.
OTU_1479	26	0	0	0	7	8	0	0	2	0	0	9	0	0	0	0	0	0	0	0	0	0	0	0	0	0	0	0	0	0	0	Eukaryota; Opisthokonta; Fungi; Ascomycota; Pezizomycotina; Sordariomycetes
OTU_2852	26	0	0	0	0	17	0	7	0	0	0	0	0	0	0	0	0	0	0	0	2	0	0	0	0	0	0	0	0	0	0	Unassigned
OTU_1435	26	0	0	0	0	16	0	0	0	0	2	0	0	5	0	0	0	0	0	0	3	0	0	0	0	0	0	0	0	0	0	Eukaryota; Opisthokonta; Fungi; Chytridiomycota; Chytridiomycotina; Chytridiomycetes; Spizellomycetales-and-Rhizophlyctidales; Spizellomycetales-and-Rhizophlyctidales_sp.
OTU_3073	26	0	0	0	0	6	0	0	0	0	0	0	0	0	0	0	0	0	0	0	20	0	0	0	0	0	0	0	0	0	0	Eukaryota; Opisthokonta; Fungi; Microsporidiomycota; Microsporidiomycotina; Microsporidiomycotina_X; Anncaliia; Anncaliia_algerae
OTU_2296	26	0	0	0	0	2	2	6	2	0	0	0	0	0	4	10	0	0	0	0	0	0	0	0	0	0	0	0	0	0	0	Eukaryota; Opisthokonta; Fungi; Cryptomycota; Cryptomycotina; Cryptomycotina_X; Cryptomycotina_XX; Cryptomycotina_XX_sp.
OTU_285	26	0	0	0	0	0	14	0	0	0	0	0	0	0	0	0	0	0	0	0	0	6	0	0	0	6	0	0	0	0	0	Eukaryota; Rhizaria; Cercozoa; Filosa-Granofilosea; Limnofilida; Limnofilidae; Limnofila; Limnofila_borokensis
OTU_1855	26	0	0	0	0	0	8	0	0	0	0	0	0	0	0	0	0	0	0	0	0	4	0	0	0	4	0	0	10	0	0	Eukaryota; Opisthokonta; Choanoflagellida; Choanoflagellatea; Craspedida; Salpingoecidae_Group_C2; Salpingoecidae_Group_C2_X; Salpingoecidae_Group_C2_X_sp.
OTU_1874	26	0	0	0	0	0	0	2	0	0	24	0	0	0	0	0	0	0	0	0	0	0	0	0	0	0	0	0	0	0	0	Eukaryota; Archaeplastida; Chlorophyta; Chlorophyceae; Chlorophyceae_X; Sphaeropleales; Deasonia; Deasonia_sp.
OTU_1735	26	0	0	0	0	0	0	0	0	26	0	0	0	0	0	0	0	0	0	0	0	0	0	0	0	0	0	0	0	0	0	Eukaryota; Opisthokonta; Metazoa; Nematoda; Enoplea; Enoplea_X; Viscosia; Viscosia_sp.
OTU_1851	26	0	0	0	0	0	0	0	0	0	0	0	0	0	0	0	0	0	0	0	0	9	0	0	0	0	5	1	0	11	0	Eukaryota; Opisthokonta; Metazoa; Placozoa; Placozoa_X; Placozoa_XX; Trichoplax; Trichoplax_sp.
OTU_2344	26	0	0	0	0	0	0	0	0	0	0	0	0	0	0	0	0	0	0	0	0	0	0	0	0	26	0	0	0	0	0	Eukaryota; Alveolata; Ciliophora; Oligohymenophorea; Sessilida; Vorticellidae
OTU_1291	25	13	0	0	0	0	0	0	0	0	10	0	0	2	0	0	0	0	0	0	0	0	0	0	0	0	0	0	0	0	0	Eukaryota; Opisthokonta; Fungi; Ascomycota; Pezizomycotina; Eurotiomycetes; Elaphomyces
OTU_1225	25	2	0	0	0	5	0	0	0	0	0	0	0	2	0	0	0	0	0	0	16	0	0	0	0	0	0	0	0	0	0	Eukaryota; Alveolata; Dinophyta; Dinophyceae; Dinophyceae_X; Dinophyceae_XX
OTU_2936	25	0	0	10	0	0	0	0	0	0	0	0	0	0	0	0	0	0	0	0	0	1	0	12	0	0	0	0	0	2	0	Eukaryota; Alveolata; Ciliophora; Litostomatea; Haptoria; Amphileptidae; Amphileptidae_X; Amphileptidae_X_sp.
OTU_1180	25	0	0	6	0	0	0	0	0	0	0	0	0	0	0	0	2	0	0	3	9	0	0	5	0	0	0	0	0	0	0	Eukaryota; Opisthokonta; Metazoa; Arthropoda; Hexapoda; Collembola
OTU_1176	25	0	0	0	0	0	0	0	15	0	0	0	0	0	0	0	0	0	0	0	0	0	0	10	0	0	0	0	0	0	0	Eukaryota; Opisthokonta; Metazoa; Nematoda; Chromadorea; Chromadorea_X; Desmolaimus; Desmolaimus_sp.
OTU_471	25	0	0	0	0	0	0	0	0	0	25	0	0	0	0	0	0	0	0	0	0	0	0	0	0	0	0	0	0	0	0	Eukaryota; Rhizaria; Cercozoa; Novel-Clade-10-12; Tremulida; Tremulidae; Tremula; Tremula_longifila
OTU_719	25	0	0	0	0	0	0	0	0	0	2	0	0	0	0	0	0	0	0	0	0	0	0	0	0	23	0	0	0	0	0	Unassigned
OTU_710	25	0	0	0	0	0	0	0	0	0	0	6	0	0	19	0	0	0	0	0	0	0	0	0	0	0	0	0	0	0	0	Unassigned
OTU_1181	25	0	0	0	0	0	0	0	0	0	0	0	0	0	0	0	1	0	0	19	0	5	0	0	0	0	0	0	0	0	0	Eukaryota; Alveolata; Dinophyta; Dinophyceae; Dinophyceae_X; Dinophyceae_XX; Cochlodinium; Cochlodinium_polykrikoides
OTU_2149	25	0	0	0	0	0	0	0	0	0	0	0	0	0	0	0	1	0	2	2	0	2	0	0	0	0	13	0	0	5	0	Eukaryota; Alveolata; Ciliophora; Oligohymenophorea; Scuticociliatia; Scuticociliatia_X; Scuticociliatia_XX; Scuticociliatia_XX_sp.
OTU_284	25	0	0	0	0	0	0	0	0	0	0	0	0	0	0	0	0	0	2	8	0	15	0	0	0	0	0	0	0	0	0	Unassigned
OTU_68	25	0	0	0	0	0	0	0	0	0	0	0	0	0	0	0	0	0	0	16	9	0	0	0	0	0	0	0	0	0	0	Unassigned
OTU_384	25	0	0	0	0	0	0	0	0	0	0	0	0	0	0	0	0	0	0	0	25	0	0	0	0	0	0	0	0	0	0	Unassigned
OTU_2318	25	0	0	0	0	0	0	0	0	0	0	0	0	0	0	0	0	0	0	0	0	14	0	0	0	0	0	0	0	11	0	Eukaryota; Alveolata; Ciliophora; Oligohymenophorea; Scuticociliatia; Cinetochilidae; Cinetochilum
OTU_1450	25	0	0	0	0	0	0	0	0	0	0	0	0	0	0	0	0	0	0	0	0	4	0	0	0	0	17	0	0	4	0	Unassigned
OTU_1233	24	2	0	0	0	0	0	0	0	0	0	0	0	0	0	0	22	0	0	0	0	0	0	0	0	0	0	0	0	0	0	Eukaryota; Opisthokonta; Choanoflagellida; Choanoflagellatea; Craspedida; Salpingoecidae_Group_C2; Salpingoecidae_Group_C2_X; Salpingoecidae_Group_C2_X_sp.
OTU_576	24	0	0	4	0	0	0	0	0	0	0	0	0	0	0	0	0	0	2	2	0	0	0	16	0	0	0	0	0	0	0	Eukaryota; Rhizaria; Cercozoa; Filosa-Granofilosea; Cryptofilida; Nanofilidae; Nanofila; Nanofila_sp.
OTU_1971	24	0	0	2	6	0	0	2	0	0	0	0	0	0	0	0	0	0	0	14	0	0	0	0	0	0	0	0	0	0	0	Unassigned
OTU_960	24	0	0	0	0	3	0	0	15	0	0	0	0	0	0	0	0	0	0	0	0	0	0	6	0	0	0	0	0	0	0	Eukaryota; Opisthokonta; Metazoa; Tardigrada; Tardigrada_X; Tardigrada_XX; Acutuncus
OTU_1037	24	0	0	0	0	6	0	0	0	0	12	6	0	0	0	0	0	0	0	0	0	0	0	0	0	0	0	0	0	0	0	Eukaryota; Opisthokonta; Fungi; Ascomycota; Pezizomycotina; Leotiomycetes; Leotiomycetes_X; Leotiomycetes_X_sp.
OTU_888	24	0	0	0	0	0	0	0	4	0	0	0	0	0	0	0	0	0	0	0	0	0	0	19	0	0	0	1	0	0	0	Eukaryota; Opisthokonta; Metazoa; Craniata; Craniata_X; Archosauria
OTU_486	24	0	0	0	0	0	0	0	2	0	2	0	0	0	0	0	0	0	0	0	0	0	0	0	0	20	0	0	0	0	0	Eukaryota; Rhizaria; Cercozoa; Filosa-Sarcomonadea; Glissomonadida; Proleptomonadidae; Proleptomonas; Proleptomonas_faecicola
OTU_1754	24	0	0	0	0	0	0	0	0	0	6	0	0	0	0	0	0	0	0	0	0	0	0	0	0	15	0	0	3	0	0	Eukaryota; Opisthokonta; Choanoflagellida; Choanoflagellatea; Craspedida; Salpingoecidae_Group_C2; Salpingoecidae_Group_C2_X; Salpingoecidae_Group_C2_X_sp.
OTU_2957	24	0	0	0	0	0	0	0	0	0	0	8	0	0	0	0	0	0	4	0	0	0	0	0	0	0	12	0	0	0	0	Eukaryota; Alveolata; Ciliophora; Litostomatea; Haptoria; Litonotidae; Litonotus; Litonotus_paracygnus
OTU_886	24	0	0	0	0	0	0	0	0	0	0	0	0	0	9	0	0	0	0	0	0	0	0	0	0	0	0	0	0	13	2	Eukaryota; Opisthokonta; Metazoa; Metazoa_X; Metazoa_XX; Metazoa_XXX; Protodrilus
OTU_733	24	0	0	0	0	0	0	0	0	0	0	0	0	0	2	7	0	0	0	0	0	0	2	0	3	0	0	0	0	8	2	Eukaryota; Opisthokonta; Metazoa; Arthropoda; Crustacea; Maxillopoda; Tachidius; Tachidius_triangularis
OTU_2340	24	0	0	0	0	0	0	0	0	0	0	0	0	0	0	2	2	0	3	0	2	6	0	0	0	0	0	0	0	0	9	Eukaryota; Alveolata; Ciliophora; Colpodea; Cyrtolophosidida; Cyrtolophosididae; Aristerostoma; Aristerostoma_sp.
OTU_288	24	0	0	0	0	0	0	0	0	0	0	0	0	0	0	0	19	0	0	2	0	0	0	0	0	0	3	0	0	0	0	Unassigned
OTU_2438	24	0	0	0	0	0	0	0	0	0	0	0	0	0	0	0	0	0	0	7	5	2	0	0	0	0	8	0	0	2	0	Unassigned
OTU_3162	24	0	0	0	0	0	0	0	0	0	0	0	0	0	0	0	0	0	0	0	0	1	0	0	0	0	0	0	0	23	0	Unassigned
OTU_608	24	0	0	0	0	0	0	0	0	0	0	0	0	0	0	0	0	0	0	0	0	0	21	3	0	0	0	0	0	0	0	Eukaryota; Opisthokonta; Metazoa; Cnidaria; Cnidaria_X; Hydrozoa; Clytia; Clytia_sp.
OTU_2010	23	15	0	0	0	0	0	0	0	0	0	0	0	0	0	0	8	0	0	0	0	0	0	0	0	0	0	0	0	0	0	Eukaryota; Alveolata
OTU_2723	23	20	0	0	0	0	0	0	0	0	0	0	0	0	0	0	3	0	0	0	0	0	0	0	0	0	0	0	0	0	0	Unassigned
OTU_1650	23	0	0	3	0	0	0	4	16	0	0	0	0	0	0	0	0	0	0	0	0	0	0	0	0	0	0	0	0	0	0	Eukaryota; Alveolata; Dinophyta; Syndiniales; Dino-Group-I; Dino-Group-I-Clade-4; Dino-Group-I-Clade-4_X; Dino-Group-I-Clade-4_X_sp._strain5
OTU_1174	23	0	0	0	0	21	0	0	0	2	0	0	0	0	0	0	0	0	0	0	0	0	0	0	0	0	0	0	0	0	0	Eukaryota; Archaeplastida; Streptophyta; Embryophyceae; Embryophyceae_X; Embryophyceae_XX; Prumnopitys
OTU_1681	23	0	0	0	0	14	0	0	0	0	0	0	0	0	0	0	0	0	0	0	9	0	0	0	0	0	0	0	0	0	0	Eukaryota; Amoebozoa; Breviatea; Breviatea; Breviatea_X; Subulatomonas-lineage; Subulatomonas-lineage_X; Subulatomonas-lineage_X_sp.
OTU_1465	23	0	0	0	0	11	0	0	0	0	0	0	0	0	0	0	0	0	0	0	12	0	0	0	0	0	0	0	0	0	0	Eukaryota; Archaeplastida; Streptophyta; Embryophyceae; Embryophyceae_X; Embryophyceae_XX
OTU_2133	23	0	0	0	0	0	0	0	2	0	0	0	0	0	0	0	0	0	0	0	0	0	0	1	20	0	0	0	0	0	0	Eukaryota; Alveolata; Ciliophora; Spirotrichea; Choreotrichia; Tintinnidae; Tintinnopsis
OTU_2331	23	0	0	0	0	0	0	0	0	0	5	0	0	0	0	0	0	0	0	0	2	0	0	0	0	16	0	0	0	0	0	Eukaryota; Alveolata; Ciliophora; Oligohymenophorea; Sessilida; Vorticellidae; Vorticellidae_X; Vorticellidae_X_sp.
OTU_1854	23	0	0	0	0	0	0	0	0	0	0	0	0	0	0	0	0	0	0	0	3	0	0	0	0	20	0	0	0	0	0	Eukaryota; Alveolata; Ciliophora; Oligohymenophorea; Sessilida; Vorticellidae; Vorticellidae_X; Vorticellidae_X_sp.
OTU_1981	22	0	0	6	0	0	0	0	0	0	0	0	0	0	0	0	0	0	13	0	0	0	0	0	0	0	1	0	0	2	0	Eukaryota; Alveolata; Ciliophora; Spirotrichea; Euplotia; Certesiidae; Certesia; Certesia_quadrinucleata
OTU_1190	22	0	0	4	0	0	0	0	0	0	0	2	0	0	2	0	0	0	0	0	0	0	0	0	0	0	3	1	0	10	0	Unassigned
OTU_2255	22	0	0	5	0	0	0	0	0	0	0	0	0	0	0	0	0	0	17	0	0	0	0	0	0	0	0	0	0	0	0	Eukaryota; Alveolata; Ciliophora; Oligohymenophorea; Scuticociliatia; Orchitophryidae; Metanophrys
OTU_27	22	0	0	0	22	0	0	0	0	0	0	0	0	0	0	0	0	0	0	0	0	0	0	0	0	0	0	0	0	0	0	Eukaryota; Amoebozoa; Lobosa; Lobosa_X; Centramoebida; Balamuthiidae; Balamuthia; Balamuthia_mandrillaris
OTU_1468	22	0	0	0	0	6	0	0	0	0	0	0	0	0	0	0	0	0	0	0	14	0	0	0	0	0	0	0	2	0	0	Eukaryota; Opisthokonta; Metazoa; Nematoda; Chromadorea
OTU_329	22	0	0	0	0	0	2	0	0	0	0	7	0	0	0	0	0	0	0	0	0	2	0	0	0	0	6	0	0	5	0	Eukaryota; Rhizaria; Cercozoa; Filosa-Imbricatea; Thaumatomonadida; Thaumatomonadidae; Thaumatomonas; Thaumatomonas_sp.
OTU_1051	22	0	0	0	0	0	0	16	6	0	0	0	0	0	0	0	0	0	0	0	0	0	0	0	0	0	0	0	0	0	0	Eukaryota; Opisthokonta; Metazoa; Nematoda; Chromadorea; Chromadorea_X; Spirinia; Spirinia_parasitifera
OTU_2634	22	0	0	0	0	0	0	0	0	22	0	0	0	0	0	0	0	0	0	0	0	0	0	0	0	0	0	0	0	0	0	Eukaryota; Opisthokonta; Metazoa; Nematoda; Chromadorea; Chromadorea_X; Aphelenchoides; Aphelenchoides_sp.
OTU_42	22	0	0	0	0	0	0	0	0	0	22	0	0	0	0	0	0	0	0	0	0	0	0	0	0	0	0	0	0	0	0	Unassigned
OTU_363	22	0	0	0	0	0	0	0	0	0	2	0	0	0	0	0	0	0	0	0	0	0	0	0	0	20	0	0	0	0	0	Eukaryota; Rhizaria; Cercozoa; Filosa-Thecofilosea; Cryomonadida; Rhogostoma-lineage; Rhogostoma-lineage_X; Rhogostoma-lineage_X_sp.
OTU_889	22	0	0	0	0	0	0	0	0	0	0	0	0	0	20	0	0	0	0	0	0	0	0	0	0	0	0	0	0	2	0	Eukaryota; Opisthokonta; Metazoa; Arthropoda; Crustacea; Branchiopoda; Artemia
OTU_1432	22	0	0	0	0	0	0	0	0	0	0	0	0	0	2	18	0	0	0	0	0	0	0	0	0	0	0	0	0	2	0	Eukaryota; Alveolata; Dinophyta; Dinophyceae; Dinophyceae_X; Dinophyceae_XX; Gonyaulax; Gonyaulax_polygramma
OTU_2053	22	0	0	0	0	0	0	0	0	0	0	0	0	0	0	0	0	0	2	0	0	5	0	0	0	0	12	0	0	3	0	Eukaryota; Apusozoa; Hilomonadea; Planomonadida; Planomonadidae; Planomonadidae_Group-1; Fabomonas; Fabomonas_tropica
OTU_2052	22	0	0	0	0	0	0	0	0	0	0	0	0	0	0	0	0	0	0	22	0	0	0	0	0	0	0	0	0	0	0	Eukaryota; Alveolata; Ciliophora; Colpodea; Colpodida; Colpodidae
OTU_2407	22	0	0	0	0	0	0	0	0	0	0	0	0	0	0	0	0	0	0	0	22	0	0	0	0	0	0	0	0	0	0	Eukaryota; Alveolata; Ciliophora; Oligohymenophorea; Sessilida; Vorticellidae
OTU_2008	22	0	0	0	0	0	0	0	0	0	0	0	0	0	0	0	0	0	0	0	4	18	0	0	0	0	0	0	0	0	0	Eukaryota; Alveolata; Ciliophora; Spirotrichea; Hypotrichia
OTU_575	22	0	0	0	0	0	0	0	0	0	0	0	0	0	0	0	0	0	0	0	0	0	0	0	22	0	0	0	0	0	0	Eukaryota; Opisthokonta; Metazoa; Nemertea; Nemertea_X; Nemertea_XX; Hubrechtella; Hubrechtella_dubia
OTU_256	22	0	0	0	0	0	0	0	0	0	0	0	0	0	0	0	0	0	0	0	0	0	0	0	0	22	0	0	0	0	0	Unassigned
OTU_809	22	0	0	0	0	0	0	0	0	0	0	0	0	0	0	0	0	0	0	0	0	0	0	0	0	21	1	0	0	0	0	Eukaryota; Opisthokonta; Choanoflagellida; Choanoflagellatea; Craspedida; Monosigidae_Group_M; Monosigidae_Group_M_X; Monosigidae_Group_M_X_sp.
OTU_3167	22	0	0	0	0	0	0	0	0	0	0	0	0	0	0	0	0	0	0	0	0	0	0	0	0	0	0	0	0	22	0	Unassigned
OTU_21	21	21	0	0	0	0	0	0	0	0	0	0	0	0	0	0	0	0	0	0	0	0	0	0	0	0	0	0	0	0	0	Unassigned
OTU_1729	21	6	0	0	0	0	0	0	0	9	0	0	0	6	0	0	0	0	0	0	0	0	0	0	0	0	0	0	0	0	0	Eukaryota; Archaeplastida; Streptophyta; Embryophyceae; Embryophyceae_X; Embryophyceae_XX
OTU_1803	21	0	0	4	6	0	0	0	0	0	0	11	0	0	0	0	0	0	0	0	0	0	0	0	0	0	0	0	0	0	0	Eukaryota; Hacrobia; Telonemia; Telonemia_X; Telonemia_XX; Telonemia-Group-1; Telonemia-Group-1_X; Telonemia-Group-1_X_sp.
OTU_1834	21	0	0	4	0	0	0	0	0	0	0	0	0	0	0	0	1	0	0	4	0	12	0	0	0	0	0	0	0	0	0	Eukaryota; Opisthokonta; Choanoflagellida; Choanoflagellatea; Acanthoecida; Acanthoecidae_Group_G
OTU_1175	21	0	0	0	0	20	0	0	0	0	0	0	0	0	0	0	0	0	0	0	1	0	0	0	0	0	0	0	0	0	0	Eukaryota; Opisthokonta; Fungi; Chytridiomycota; Chytridiomycotina; Chytridiomycetes; Powellomyces
OTU_1614	21	0	0	0	0	5	0	0	4	0	11	0	0	0	0	0	0	0	0	0	0	0	0	1	0	0	0	0	0	0	0	Eukaryota; Archaeplastida; Chlorophyta; Trebouxiophyceae; Trebouxiophyceae_X; Trebouxiophyceae_XX
OTU_1682	21	0	0	0	0	10	11	0	0	0	0	0	0	0	0	0	0	0	0	0	0	0	0	0	0	0	0	0	0	0	0	Eukaryota; Opisthokonta; Mesomycetozoa; Ichthyosporea; Ichthyosphonida; Abeoformidae_Group_MAIP_1
OTU_1830	21	0	0	0	0	4	5	2	2	6	0	0	0	0	0	0	0	0	0	0	0	0	2	0	0	0	0	0	0	0	0	Eukaryota; Opisthokonta; Mesomycetozoa; Ichthyosporea; Ichthyosphonida; Pseudoperkinsidae; Pseudoperkinsus; Pseudoperkinsus_tapetis
OTU_1427	21	0	0	0	0	4	0	4	11	0	2	0	0	0	0	0	0	0	0	0	0	0	0	0	0	0	0	0	0	0	0	Eukaryota; Opisthokonta; Fungi; Ascomycota; Pezizomycotina; Eurotiomycetes; Capronia; Capronia_pilosella
OTU_894	21	0	0	0	0	0	5	0	0	0	0	0	0	0	0	0	0	0	0	0	0	16	0	0	0	0	0	0	0	0	0	Unassigned
OTU_884	21	0	0	0	0	0	0	0	0	19	0	0	0	0	0	0	0	0	0	0	0	0	0	0	2	0	0	0	0	0	0	Eukaryota; Opisthokonta; Metazoa; Arthropoda; Crustacea; Maxillopoda
OTU_1421	21	0	0	0	0	0	0	0	0	0	17	0	0	0	0	0	0	0	0	0	0	0	0	0	0	4	0	0	0	0	0	Eukaryota; Opisthokonta; Fungi; Chytridiomycota; Chytridiomycotina; Chytridiomycetes
OTU_1823	21	0	0	0	0	0	0	0	0	0	13	0	0	0	0	0	0	0	0	0	0	0	0	0	0	6	0	0	2	0	0	Eukaryota; Archaeplastida; Chlorophyta; Chlorophyceae; Chlorophyceae_X; CW-Chlamydomonadales; Carteria; Carteria_eugametos
OTU_1819	21	0	0	0	0	0	0	0	0	0	17	0	0	0	0	0	0	0	0	0	0	0	0	0	0	4	0	0	0	0	0	Eukaryota; Archaeplastida; Chlorophyta; Chlorophyceae; Chlorophyceae_X; CW-Chlamydomonadales; Chlamydomonas; Chlamydomonas_sp.
OTU_2144	21	0	0	0	0	0	0	0	0	0	21	0	0	0	0	0	0	0	0	0	0	0	0	0	0	0	0	0	0	0	0	Unassigned
OTU_332	21	0	0	0	0	0	0	0	0	0	0	10	0	0	0	0	0	0	0	0	0	0	0	0	0	0	4	0	0	7	0	Eukaryota; Rhizaria; Cercozoa
OTU_2720	21	0	0	0	0	0	0	0	0	0	0	0	0	0	14	7	0	0	0	0	0	0	0	0	0	0	0	0	0	0	0	Unassigned
OTU_1807	21	0	0	0	0	0	0	0	0	0	0	0	0	0	1	0	0	0	8	4	0	8	0	0	0	0	0	0	0	0	0	Eukaryota; Alveolata; Ciliophora; Spirotrichea; Euplotia; Certesiidae; Certesia; Certesia_quadrinucleata
OTU_1070	21	0	0	0	0	0	0	0	0	0	0	0	0	0	0	0	0	0	4	0	0	4	0	0	0	0	1	0	0	12	0	Unassigned
OTU_1056	21	0	0	0	0	0	0	0	0	0	0	0	0	0	0	0	0	0	0	0	2	0	0	3	1	0	12	1	0	2	0	Eukaryota; Stramenopiles; Ochrophyta; Bacillariophyta; Bacillariophyta_X; Polar-centric-Mediophyceae; Chaetoceros
OTU_2013	21	0	0	0	0	0	0	0	0	0	0	0	0	0	0	0	0	0	0	0	0	21	0	0	0	0	0	0	0	0	0	Eukaryota; Hacrobia; Cryptophyta; Cryptophyceae; Cryptophyceae_X; Goniomonadales; Goniomonas
OTU_2703	21	0	0	0	0	0	0	0	0	0	0	0	0	0	0	0	0	0	0	0	0	0	6	15	0	0	0	0	0	0	0	Unassigned
OTU_3151	21	0	0	0	0	0	0	0	0	0	0	0	0	0	0	0	0	0	0	0	0	0	8	13	0	0	0	0	0	0	0	Eukaryota; Opisthokonta; Metazoa; Cnidaria; Cnidaria_X; Hydrozoa; Gonothyraea; Gonothyraea_loveni
OTU_722	21	0	0	0	0	0	0	0	0	0	0	0	0	0	0	0	0	0	0	0	0	0	0	0	13	0	0	0	0	4	4	Unassigned
OTU_2540	21	0	0	0	0	0	0	0	0	0	0	0	0	0	0	0	0	0	0	0	0	0	0	0	0	21	0	0	0	0	0	Eukaryota; Alveolata; Ciliophora; Phyllopharyngea; Cyrtophoria; Chilodonellidae; Pseudochilodonopsis; Pseudochilodonopsis_fluviatilis
OTU_2632	20	20	0	0	0	0	0	0	0	0	0	0	0	0	0	0	0	0	0	0	0	0	0	0	0	0	0	0	0	0	0	Unassigned
OTU_1197	20	0	0	0	4	0	0	2	0	12	2	0	0	0	0	0	0	0	0	0	0	0	0	0	0	0	0	0	0	0	0	Eukaryota; Opisthokonta; Fungi; Ascomycota; Pezizomycotina; Lecanoromycetes
OTU_1832	20	0	0	0	2	0	0	0	0	0	0	0	0	0	0	0	0	0	0	16	0	2	0	0	0	0	0	0	0	0	0	Eukaryota; Opisthokonta; Choanoflagellida; Choanoflagellatea; Craspedida; Monosigidae_Group_B; Monosigidae_Group_B_X; Monosigidae_Group_B_X_sp.
OTU_2048	20	0	0	0	0	0	0	16	0	0	0	0	0	0	0	0	0	0	0	0	0	0	3	1	0	0	0	0	0	0	0	Eukaryota; Alveolata; Ciliophora; Spirotrichea; Oligotrichia; Strombidiidae; Parallelostrombidium; Parallelostrombidium_sp.
OTU_595	20	0	0	0	0	0	0	8	0	0	0	0	0	0	0	0	0	0	0	0	0	0	0	2	10	0	0	0	0	0	0	Eukaryota; Opisthokonta; Metazoa; Mollusca; Bivalvia; Heteroconchia
OTU_1869	20	0	0	0	0	0	0	0	0	20	0	0	0	0	0	0	0	0	0	0	0	0	0	0	0	0	0	0	0	0	0	Eukaryota; Archaeplastida; Rhodophyta; Florideophyceae; Colaconematales; Colaconematales_X; Colaconema; Colaconema_sp.
OTU_537	20	0	0	0	0	0	0	0	0	0	14	0	0	4	0	0	0	0	0	0	0	0	0	0	0	2	0	0	0	0	0	Eukaryota; Rhizaria; Cercozoa; Filosa-Sarcomonadea; Glissomonadida; Sandonidae; Sandonidae_X; Sandonidae_X_sp.
OTU_355	20	0	0	0	0	0	0	0	0	0	2	0	0	11	0	0	0	0	0	0	0	0	0	0	0	7	0	0	0	0	0	Unassigned
OTU_2049	20	0	0	0	0	0	0	0	0	0	0	0	0	16	0	0	0	0	0	0	3	0	0	0	0	1	0	0	0	0	0	Eukaryota; Alveolata
OTU_730	20	0	0	0	0	0	0	0	0	0	0	0	0	18	0	0	0	0	0	0	0	0	0	0	0	2	0	0	0	0	0	Unassigned
OTU_225	20	0	0	0	0	0	0	0	0	0	0	0	0	0	0	0	6	0	2	0	0	10	0	0	0	0	2	0	0	0	0	Eukaryota; Rhizaria; Cercozoa; Filosa-Chlorarachnea; Filosa-Chlorarachnea_X; LC104-lineage; LC104-lineage_X; LC104-lineage_X_sp.
OTU_507	20	0	0	0	0	0	0	0	0	0	0	0	0	0	0	0	4	0	0	0	0	0	0	0	0	0	0	0	0	2	14	Unassigned
OTU_2994	20	0	0	0	0	0	0	0	0	0	0	0	0	0	0	0	0	20	0	0	0	0	0	0	0	0	0	0	0	0	0	Eukaryota; Amoebozoa; Lobosa; Tubulinea; Echinamoebida; Vermamoebidae; Vermamoeba; Hartmannella_vermiformis
OTU_362	20	0	0	0	0	0	0	0	0	0	0	0	0	0	0	0	0	0	0	0	0	2	0	0	0	0	6	0	0	12	0	Unassigned
OTU_2172	20	0	0	0	0	0	0	0	0	0	0	0	0	0	0	0	0	0	0	0	0	0	12	7	0	0	1	0	0	0	0	Eukaryota; Alveolata; Ciliophora; Spirotrichea; Choreotrichia; Tintinnidae; Leprotintinnus; Leprotintinnus_pellucidus
OTU_3117	20	0	0	0	0	0	0	0	0	0	0	0	0	0	0	0	0	0	0	0	0	0	7	13	0	0	0	0	0	0	0	Eukaryota; Opisthokonta; Metazoa; Cnidaria; Cnidaria_X; Hydrozoa; Clytia; Clytia_sp.
OTU_2569	19	18	0	0	0	0	0	0	0	0	0	0	0	0	0	0	0	1	0	0	0	0	0	0	0	0	0	0	0	0	0	Eukaryota; Opisthokonta; Fungi; Cryptomycota; Cryptomycotina; Cryptomycotina_X; Cryptomycotina_XX; Cryptomycotina_XX_sp.
OTU_282	19	0	0	17	0	0	0	0	0	0	0	0	0	0	0	0	0	0	2	0	0	0	0	0	0	0	0	0	0	0	0	Eukaryota; Hacrobia; Centroheliozoa; Centroheliozoa_X; Centroheliozoa_XX; Centroheliozoa_XXX; Centroheliozoa_XXXX; Centroheliozoa_XXXX_sp.
OTU_1009	19	0	0	0	0	19	0	0	0	0	0	0	0	0	0	0	0	0	0	0	0	0	0	0	0	0	0	0	0	0	0	Eukaryota; Opisthokonta; Fungi; Fungi_X; Fungi_XX; Fungi_XXX; Fungi_XXXX; Fungi_XXXX_sp.
OTU_1599	19	0	0	0	0	17	0	0	0	0	2	0	0	0	0	0	0	0	0	0	0	0	0	0	0	0	0	0	0	0	0	Eukaryota; Opisthokonta; Fungi; Ascomycota; Pezizomycotina; Dothideomycetes
OTU_1430	19	0	0	0	0	16	0	0	0	0	0	0	0	0	0	0	0	0	0	0	3	0	0	0	0	0	0	0	0	0	0	Eukaryota; Opisthokonta; Fungi; Ascomycota; Pezizomycotina; Eurotiomycetes; Fonsecaea
OTU_2636	19	0	0	0	0	9	0	0	2	0	0	0	0	4	0	0	0	0	0	0	2	0	0	2	0	0	0	0	0	0	0	Unassigned
OTU_1824	19	0	0	0	0	2	0	0	0	0	0	0	0	15	0	0	0	0	0	0	2	0	0	0	0	0	0	0	0	0	0	Eukaryota; Opisthokonta; Fungi; Ascomycota; Pezizomycotina; Sordariomycetes; Melanospora; Melanospora_zamiae
OTU_2901	19	0	0	0	0	4	0	0	15	0	0	0	0	0	0	0	0	0	0	0	0	0	0	0	0	0	0	0	0	0	0	Eukaryota; Opisthokonta; Metazoa; Nematoda; Chromadorea; Chromadorea_X; Pellioditis
OTU_3051	19	0	0	0	0	0	19	0	0	0	0	0	0	0	0	0	0	0	0	0	0	0	0	0	0	0	0	0	0	0	0	Unassigned
OTU_1653	19	0	0	0	0	0	2	0	0	0	0	0	0	0	0	0	0	0	0	0	0	14	0	0	0	0	3	0	0	0	0	Eukaryota; Rhizaria; Cercozoa; Filosa-Imbricatea; Filosa-Imbricatea_X; Novel-Clade-2; Novel-Clade-2_X; Novel-Clade-2_X_sp.
OTU_2061	19	0	0	0	0	0	0	0	14	0	0	0	0	0	0	0	0	0	0	0	0	0	0	5	0	0	0	0	0	0	0	Eukaryota; Alveolata; Ciliophora; Spirotrichea; Choreotrichia; Lynnellidae; Lynnella; Lynnella_semiglobulosa
OTU_1453	19	0	0	0	0	0	0	0	6	0	0	0	0	0	0	0	0	0	0	0	0	0	0	13	0	0	0	0	0	0	0	Eukaryota; Opisthokonta; Metazoa; Annelida; Annelida_X; Annelida_XX
OTU_1752	19	0	0	0	0	0	0	0	0	6	0	0	0	13	0	0	0	0	0	0	0	0	0	0	0	0	0	0	0	0	0	Eukaryota; Archaeplastida; Streptophyta; Embryophyceae; Embryophyceae_X; Embryophyceae_XX
OTU_842	19	0	0	0	0	0	0	0	0	2	0	0	0	0	9	0	0	0	0	0	0	0	0	0	5	0	0	3	0	0	0	Eukaryota; Opisthokonta; Metazoa; Arthropoda; Crustacea; Maxillopoda
OTU_1858	19	0	0	0	0	0	0	0	0	0	11	2	0	4	0	0	0	0	0	0	0	0	0	0	0	0	0	0	2	0	0	Eukaryota; Archaeplastida; Chlorophyta; Chlorophyceae; Chlorophyceae_X; CW-Chlamydomonadales; Chlorogonium
OTU_962	19	0	0	0	0	0	0	0	0	0	0	10	0	0	0	0	0	0	0	0	0	0	0	0	0	0	9	0	0	0	0	Eukaryota; Stramenopiles; Ochrophyta; Bacillariophyta; Bacillariophyta_X; Radial-centric-basal-Coscinodiscophyceae; Proboscia; Proboscia_sp.
OTU_1238	19	0	0	0	0	0	0	0	0	0	0	0	0	9	0	0	0	0	0	0	0	0	0	0	0	0	0	0	10	0	0	Eukaryota; Opisthokonta; Metazoa; Arthropoda; Hexapoda; Collembola
OTU_260	19	0	0	0	0	0	0	0	0	0	0	0	0	0	0	0	1	0	0	2	1	15	0	0	0	0	0	0	0	0	0	Eukaryota; Rhizaria; Cercozoa; Filosa-Metromonadea; Metromonadida; Metromonadidae; Metromonadidae_X; Metromonadidae_X_sp.
OTU_1239	19	0	0	0	0	0	0	0	0	0	0	0	0	0	0	0	0	19	0	0	0	0	0	0	0	0	0	0	0	0	0	Unassigned
OTU_2103	19	0	0	0	0	0	0	0	0	0	0	0	0	0	0	0	0	0	4	2	0	12	0	0	0	0	1	0	0	0	0	Unassigned
OTU_1835	19	0	0	0	0	0	0	0	0	0	0	0	0	0	0	0	0	0	0	19	0	0	0	0	0	0	0	0	0	0	0	Unassigned
OTU_2060	19	0	0	0	0	0	0	0	0	0	0	0	0	0	0	0	0	0	0	3	0	13	0	0	1	0	0	0	0	0	2	Eukaryota; Hacrobia; Cryptophyta; Cryptophyceae; Cryptophyceae_X; Goniomonadales; Goniomonas
OTU_1813	19	0	0	0	0	0	0	0	0	0	0	0	0	0	0	0	0	0	0	2	0	0	4	0	0	0	0	0	0	13	0	Eukaryota; Opisthokonta; Metazoa; Porifera; Porifera_X; Demospongiae; Hymeniacidon; Hymeniacidon_sinapium
OTU_742	19	0	0	0	0	0	0	0	0	0	0	0	0	0	0	0	0	0	0	0	19	0	0	0	0	0	0	0	0	0	0	Eukaryota; Opisthokonta; Metazoa; Annelida; Annelida_X; Annelida_XX; Capitella
OTU_2733	19	0	0	0	0	0	0	0	0	0	0	0	0	0	0	0	0	0	0	0	8	0	0	0	0	11	0	0	0	0	0	Unassigned
OTU_709	19	0	0	0	0	0	0	0	0	0	0	0	0	0	0	0	0	0	0	0	0	0	2	17	0	0	0	0	0	0	0	Eukaryota; Opisthokonta; Metazoa; Arthropoda; Crustacea; Maxillopoda
OTU_3101	19	0	0	0	0	0	0	0	0	0	0	0	0	0	0	0	0	0	0	0	0	0	0	0	0	14	2	3	0	0	0	Eukaryota; Opisthokonta; Metazoa; Craniata; Craniata_X; Teleostei
OTU_2796	19	0	0	0	0	0	0	0	0	0	0	0	0	0	0	0	0	0	0	0	0	0	0	0	0	19	0	0	0	0	0	Unassigned
OTU_3141	19	0	0	0	0	0	0	0	0	0	0	0	0	0	0	0	0	0	0	0	0	0	0	0	0	0	0	0	0	19	0	Eukaryota
OTU_2317	18	18	0	0	0	0	0	0	0	0	0	0	0	0	0	0	0	0	0	0	0	0	0	0	0	0	0	0	0	0	0	Eukaryota; Opisthokonta; Metazoa; Nematoda; Chromadorea; Chromadorea_X; Chromadorea_XX; Chromadorea_XX_sp.
OTU_185	18	2	0	0	0	0	0	0	0	0	0	0	0	0	0	0	16	0	0	0	0	0	0	0	0	0	0	0	0	0	0	Unassigned
OTU_1951	18	0	0	16	0	0	0	0	0	0	0	0	0	0	2	0	0	0	0	0	0	0	0	0	0	0	0	0	0	0	0	Eukaryota; Opisthokonta; Mesomycetozoa; Ichthyosporea; Ichthyosphonida; Abeoformidae_Group_MAIP_1; Ichthyosporea; Ichthyosporea_sp.
OTU_2607	18	0	0	0	0	18	0	0	0	0	0	0	0	0	0	0	0	0	0	0	0	0	0	0	0	0	0	0	0	0	0	Eukaryota; Alveolata; Apicomplexa; Apicomplexa_X; Novel-Apicomplexa-Class-2; Novel-Apicomplexa-Class-2_X; Novel-Apicomplexa-Class-2_XX; Novel-Apicomplexa-Class-2_XX_sp.
OTU_3163	18	0	0	0	0	18	0	0	0	0	0	0	0	0	0	0	0	0	0	0	0	0	0	0	0	0	0	0	0	0	0	Eukaryota; Opisthokonta; Metazoa; Arthropoda; Crustacea; Maxillopoda
OTU_1255	18	0	0	0	0	5	0	6	3	0	0	0	0	0	0	0	0	0	0	0	0	0	4	0	0	0	0	0	0	0	0	Eukaryota; Archaeplastida; Chlorophyta; Pyramimonadales; Pyramimonadales_X; Pyramimonadales_XX; Pterosperma; Pterosperma_cristatum
OTU_283	18	0	0	0	0	0	5	0	0	0	0	0	0	0	0	0	0	0	0	1	1	5	0	0	0	0	4	0	0	2	0	Eukaryota; Rhizaria; Cercozoa; Filosa-Granofilosea; Filosa-Granofilosea_X; Novel-Gran-234; Novel-Gran-234_X; Novel-Gran-234_X_sp.
OTU_803	18	0	0	0	0	0	14	0	0	0	0	0	0	0	0	0	0	0	0	0	0	4	0	0	0	0	0	0	0	0	0	Eukaryota; Rhizaria; Cercozoa; Filosa-Sarcomonadea; Cercomonadida; Paracercomonadidae; Paracercomonas; Paracercomonas_sp.
OTU_2396	18	0	0	0	0	0	0	0	0	4	0	0	0	0	14	0	0	0	0	0	0	0	0	0	0	0	0	0	0	0	0	Eukaryota; Opisthokonta; Metazoa; Arthropoda; Crustacea; Maxillopoda
OTU_2059	18	0	0	0	0	0	0	0	0	0	2	0	0	0	0	0	0	0	0	0	0	0	0	0	0	16	0	0	0	0	0	Eukaryota; Alveolata; Ciliophora; Colpodea; Colpodida; Colpodidae
OTU_2179	18	0	0	0	0	0	0	0	0	0	2	0	0	0	0	0	0	0	0	0	0	0	0	0	0	16	0	0	0	0	0	Eukaryota; Alveolata; Ciliophora; Colpodea; Colpodida
OTU_2039	18	0	0	0	0	0	0	0	0	0	0	5	0	0	0	0	2	0	0	1	0	8	0	0	0	0	0	0	0	0	2	Eukaryota; Hacrobia; Cryptophyta; Cryptophyceae; Cryptophyceae_X; Goniomonadales; Goniomonas
OTU_2298	18	0	0	0	0	0	0	0	0	0	0	0	2	0	0	16	0	0	0	0	0	0	0	0	0	0	0	0	0	0	0	Eukaryota; Opisthokonta; Metazoa
OTU_737	18	0	0	0	0	0	0	0	0	0	0	0	0	0	7	0	0	0	0	0	0	0	0	0	1	0	0	0	0	4	6	Eukaryota; Opisthokonta; Metazoa; Annelida; Annelida_X; Annelida_XX; Boccardia; Boccardia_proboscidea
OTU_412	18	0	0	0	0	0	0	0	0	0	0	0	0	0	0	0	8	0	0	8	0	2	0	0	0	0	0	0	0	0	0	Unassigned
OTU_2206	18	0	0	0	0	0	0	0	0	0	0	0	0	0	0	0	2	0	0	3	0	13	0	0	0	0	0	0	0	0	0	Unassigned
OTU_503	18	0	0	0	0	0	0	0	0	0	0	0	0	0	0	0	0	18	0	0	0	0	0	0	0	0	0	0	0	0	0	Eukaryota; Amoebozoa; Conosa; Variosea; ATCC50593-Flamella-WIM80-lineage; Flamella-lineage; Flamella
OTU_1808	18	0	0	0	0	0	0	0	0	0	0	0	0	0	0	0	0	0	0	12	0	4	0	0	0	0	0	0	0	2	0	Eukaryota; Alveolata; Perkinsea; Perkinsida; Perkinsida_X; Perkinsida_XX
OTU_591	18	0	0	0	0	0	0	0	0	0	0	0	0	0	0	0	0	0	0	5	3	0	0	0	0	0	4	0	0	6	0	Eukaryota; Rhizaria; Cercozoa; Endomyxa; Vampyrellida; Vampyrellida_X; Vampyrellida_clade_B; Vampyrellida_sp.
OTU_2539	18	0	0	0	0	0	0	0	0	0	0	0	0	0	0	0	0	0	0	1	0	0	0	0	0	16	1	0	0	0	0	Eukaryota; Alveolata; Ciliophora; Phyllopharyngea; Cyrtophoria; Chilodonellidae; Chilodonellidae_X; Chilodonellidae_X_sp.
OTU_901	18	0	0	0	0	0	0	0	0	0	0	0	0	0	0	0	0	0	0	0	0	18	0	0	0	0	0	0	0	0	0	Unassigned
OTU_599	18	0	0	0	0	0	0	0	0	0	0	0	0	0	0	0	0	0	0	0	0	0	0	0	0	18	0	0	0	0	0	Eukaryota; Rhizaria; Cercozoa; Filosa-Thecofilosea; Cryomonadida; Rhogostoma-lineage
OTU_3122	18	0	0	0	0	0	0	0	0	0	0	0	0	0	0	0	0	0	0	0	0	0	0	0	0	14	3	1	0	0	0	Eukaryota; Opisthokonta; Metazoa; Craniata; Craniata_X; Teleostei; Salmo; Salmo_salar
OTU_2781	18	0	0	0	0	0	0	0	0	0	0	0	0	0	0	0	0	0	0	0	0	0	0	0	0	18	0	0	0	0	0	Eukaryota; Alveolata; Ciliophora; Phyllopharyngea; Suctoria; Suctoria_X; Suctoria_XX; Suctoria_XX_sp.
OTU_864	17	0	9	0	0	0	0	0	0	0	0	0	0	0	0	4	0	4	0	0	0	0	0	0	0	0	0	0	0	0	0	Eukaryota; Opisthokonta; Choanoflagellida; Choanoflagellatea; Craspedida; Monosigidae_Group_A; Monosiga; Monosiga_brevicollis
OTU_2721	17	0	3	0	14	0	0	0	0	0	0	0	0	0	0	0	0	0	0	0	0	0	0	0	0	0	0	0	0	0	0	Eukaryota; Opisthokonta; Fungi; Cryptomycota; Cryptomycotina; Cryptomycotina_X; Cryptomycotina_XX; Cryptomycotina_XX_sp.
OTU_474	17	0	0	15	0	0	0	0	0	0	0	0	0	2	0	0	0	0	0	0	0	0	0	0	0	0	0	0	0	0	0	Eukaryota; Opisthokonta; Fungi; Mucoromycota; Mucoromycotina; Mucoromycotina_X; Mucor; Mucor_circinelloides_f._circinelloides
OTU_2525	17	0	0	8	0	0	0	0	0	0	0	0	0	0	0	0	0	0	7	0	0	0	0	0	0	0	0	0	0	2	0	Eukaryota; Alveolata; Ciliophora; Phyllopharyngea; Cyrtophoria; Hartmannulidae; Hartmannulidae_X; Hartmannulidae_X_sp.
OTU_2619	17	0	0	1	0	0	0	0	0	0	0	0	0	0	0	0	0	0	14	0	0	2	0	0	0	0	0	0	0	0	0	Eukaryota; Alveolata; Ciliophora; Spirotrichea; Euplotia; Aspidiscidae; Aspidisca; Aspidisca_hexeris
OTU_1928	17	0	0	1	0	0	0	0	0	0	0	0	0	0	0	0	3	0	6	2	0	0	0	0	0	0	1	0	0	4	0	Eukaryota; Hacrobia; Cryptophyta; Cryptophyceae; Cryptophyceae_X
OTU_2832	17	0	0	0	7	0	0	0	10	0	0	0	0	0	0	0	0	0	0	0	0	0	0	0	0	0	0	0	0	0	0	Eukaryota; Alveolata; Apicomplexa; Apicomplexa_X; Novel-Apicomplexa-Class-1; Novel-Apicomplexa-Class-1_X; Novel-Apicomplexa-Class-1_XX; Novel-Apicomplexa-Class-1_XX_sp.
OTU_279	17	0	0	0	0	15	0	0	0	0	2	0	0	0	0	0	0	0	0	0	0	0	0	0	0	0	0	0	0	0	0	Eukaryota; Archaeplastida; Streptophyta; Embryophyceae; Embryophyceae_X; Embryophyceae_XX; Embryophyceae_XXX; Embryophyceae_XXX_sp.
OTU_1188	17	0	0	0	0	6	0	0	0	0	11	0	0	0	0	0	0	0	0	0	0	0	0	0	0	0	0	0	0	0	0	Eukaryota; Opisthokonta; Fungi; Ascomycota; Taphrinomycotina; Taphrinomycetes; Taphrina; Taphrina_alni
OTU_1712	17	0	0	0	0	4	2	0	2	0	0	0	0	0	0	0	0	0	0	0	9	0	0	0	0	0	0	0	0	0	0	Eukaryota; Archaeplastida; Streptophyta; Embryophyceae; Embryophyceae_X; Embryophyceae_XX; Plantago
OTU_1970	17	0	0	0	0	0	17	0	0	0	0	0	0	0	0	0	0	0	0	0	0	0	0	0	0	0	0	0	0	0	0	Unassigned
OTU_1054	17	0	0	0	0	0	4	0	2	7	0	0	0	0	2	0	0	0	0	0	0	0	2	0	0	0	0	0	0	0	0	Eukaryota; Opisthokonta; Metazoa; Urochordata; Urochordata_X; Ascidiacea; Styela; Styela_plicata
OTU_1663	17	0	0	0	0	0	0	1	0	4	0	0	8	0	0	0	0	0	0	4	0	0	0	0	0	0	0	0	0	0	0	Eukaryota; Archaeplastida; Streptophyta; Embryophyceae; Embryophyceae_X; Embryophyceae_XX; Populus; Populus_trichocarpa
OTU_1058	17	0	0	0	0	0	0	0	0	0	17	0	0	0	0	0	0	0	0	0	0	0	0	0	0	0	0	0	0	0	0	Eukaryota; Opisthokonta; Metazoa; Urochordata; Urochordata_X; Ascidiacea; Thalia; Thalia_sp.
OTU_2259	17	0	0	0	0	0	0	0	0	0	0	2	0	0	0	0	0	0	0	6	1	8	0	0	0	0	0	0	0	0	0	Eukaryota; Apusozoa; Apusomonadidae; Apusomonadidae_Group-2; Apusomonadidae_Group-2B; Apusomonadidae_Group-2B_X; Apusomonadidae_Group-2B_XX; Apusomonadidae_Group-2B_XX_sp.
OTU_2403	17	0	0	0	0	0	0	0	0	0	0	0	0	0	0	0	7	0	3	7	0	0	0	0	0	0	0	0	0	0	0	Eukaryota; Alveolata; Ciliophora; Oligohymenophorea; Astomatia; Radiophryidae; Durchoniella; Durchoniella_sp.
OTU_1506	17	0	0	0	0	0	0	0	0	0	0	0	0	0	0	0	3	0	0	0	0	2	0	0	0	0	8	0	0	4	0	Unassigned
OTU_404	17	0	0	0	0	0	0	0	0	0	0	0	0	0	0	0	1	0	0	1	2	7	0	3	0	0	3	0	0	0	0	Unassigned
OTU_60	17	0	0	0	0	0	0	0	0	0	0	0	0	0	0	0	0	0	17	0	0	0	0	0	0	0	0	0	0	0	0	Unassigned
OTU_1833	17	0	0	0	0	0	0	0	0	0	0	0	0	0	0	0	0	0	0	17	0	0	0	0	0	0	0	0	0	0	0	Unassigned
OTU_826	17	0	0	0	0	0	0	0	0	0	0	0	0	0	0	0	0	0	0	0	0	0	17	0	0	0	0	0	0	0	0	Eukaryota; Opisthokonta; Metazoa; Arthropoda; Crustacea; Maxillopoda
OTU_1509	17	0	0	0	0	0	0	0	0	0	0	0	0	0	0	0	0	0	0	0	0	0	0	0	0	0	17	0	0	0	0	Eukaryota; Alveolata; Dinophyta; Dinophyceae; Dinophyceae_X; Dinophyceae_XX; Neoceratium
OTU_1440	16	16	0	0	0	0	0	0	0	0	0	0	0	0	0	0	0	0	0	0	0	0	0	0	0	0	0	0	0	0	0	Eukaryota; Opisthokonta; Metazoa; Nematoda; Chromadorea; Chromadorea_X; Poikilolaimus; Poikilolaimus_oxycercus
OTU_827	16	6	0	0	0	0	0	0	0	0	0	0	0	0	0	0	10	0	0	0	0	0	0	0	0	0	0	0	0	0	0	Eukaryota; Opisthokonta; Choanoflagellida; Choanoflagellatea; Acanthoecida; Acanthoecidae_Group_G; Acanthoecidae_Group_G_X; Acanthoecidae_Group_G_X_sp.
OTU_2191	16	16	0	0	0	0	0	0	0	0	0	0	0	0	0	0	0	0	0	0	0	0	0	0	0	0	0	0	0	0	0	Eukaryota; Opisthokonta; Metazoa; Nematoda; Chromadorea; Chromadorea_X; Chromadorea_XX; Chromadorea_XX_sp.
OTU_1103	16	0	0	16	0	0	0	0	0	0	0	0	0	0	0	0	0	0	0	0	0	0	0	0	0	0	0	0	0	0	0	Unassigned
OTU_966	16	0	0	0	0	12	0	0	0	0	0	0	0	0	0	0	0	0	0	0	4	0	0	0	0	0	0	0	0	0	0	Eukaryota; Opisthokonta; Metazoa; Nematoda; Chromadorea; Chromadorea_X; Chromadorea_XX; Chromadorea_XX_sp.
OTU_1471	16	0	0	0	0	14	0	0	0	0	2	0	0	0	0	0	0	0	0	0	0	0	0	0	0	0	0	0	0	0	0	Eukaryota; Archaeplastida; Streptophyta; Embryophyceae; Embryophyceae_X; Embryophyceae_XX; Magnolia
OTU_1923	16	0	0	0	0	7	0	0	0	0	0	0	0	5	0	0	0	0	0	0	4	0	0	0	0	0	0	0	0	0	0	Eukaryota; Archaeplastida; Chlorophyta; Ulvophyceae; Trentepohliales; Trentepohliales_X; Trentepohlia; Trentepohlia_sp.
OTU_1437	16	0	0	0	0	2	0	0	0	0	0	12	0	2	0	0	0	0	0	0	0	0	0	0	0	0	0	0	0	0	0	Eukaryota; Opisthokonta; Fungi; Ascomycota; Pezizomycotina; Dothideomycetes; Trematosphaeria; Trematosphaeria_sp.
OTU_1658	16	0	0	0	0	0	0	16	0	0	0	0	0	0	0	0	0	0	0	0	0	0	0	0	0	0	0	0	0	0	0	Eukaryota; Opisthokonta; Metazoa; Arthropoda; Crustacea; Ostracoda
OTU_732	16	0	0	0	0	0	0	16	0	0	0	0	0	0	0	0	0	0	0	0	0	0	0	0	0	0	0	0	0	0	0	Eukaryota; Opisthokonta; Metazoa; Arthropoda; Crustacea; Maxillopoda; Maxillopoda_X; Maxillopoda_X_sp.
OTU_1222	16	0	0	0	0	0	0	11	2	0	0	0	0	0	0	0	0	0	0	0	1	0	2	0	0	0	0	0	0	0	0	Eukaryota; Alveolata; Dinophyta; Syndiniales; Dino-Group-I; Dino-Group-I-Clade-1; Dino-Group-I-Clade-1_X; Dino-Group-I-Clade-1_X_sp._strain1
OTU_1475	16	0	0	0	0	0	0	2	14	0	0	0	0	0	0	0	0	0	0	0	0	0	0	0	0	0	0	0	0	0	0	Eukaryota; Opisthokonta; Fungi; Ascomycota; Pezizomycotina; Dothideomycetes
OTU_2919	16	0	0	0	0	0	0	0	14	2	0	0	0	0	0	0	0	0	0	0	0	0	0	0	0	0	0	0	0	0	0	Unassigned
OTU_1545	16	0	0	0	0	0	0	0	16	0	0	0	0	0	0	0	0	0	0	0	0	0	0	0	0	0	0	0	0	0	0	Eukaryota; Opisthokonta; Fungi; Ascomycota; Pezizomycotina; Pezizomycotina_X; Cordierites; Cordierites_guianensis
OTU_804	16	0	0	0	0	0	0	0	0	16	0	0	0	0	0	0	0	0	0	0	0	0	0	0	0	0	0	0	0	0	0	Eukaryota; Opisthokonta; Metazoa; Arthropoda; Crustacea; Maxillopoda
OTU_1217	16	0	0	0	0	0	0	0	0	0	3	0	0	2	0	0	0	0	0	0	0	0	2	0	0	0	0	0	9	0	0	Eukaryota; Alveolata; Dinophyta; Dinophyceae; Dinophyceae_X; Dinophyceae_XX; Heterocapsa; Heterocapsa_triquetra
OTU_586	16	0	0	0	0	0	0	0	0	0	2	0	0	0	0	0	0	1	0	0	0	0	13	0	0	0	0	0	0	0	0	Eukaryota; Amoebozoa; Conosa; Variosea; ATCC50593-Flamella-WIM80-lineage; Flamella-lineage; Flamella-lineage_X; Flamella-lineage_X_sp.
OTU_854	16	0	0	0	0	0	0	0	0	0	2	14	0	0	0	0	0	0	0	0	0	0	0	0	0	0	0	0	0	0	0	Eukaryota; Opisthokonta; Metazoa; Urochordata; Urochordata_X; Appendicularia; Oikopleura; Oikopleura_dioica
OTU_1507	16	0	0	0	0	0	0	0	0	0	0	4	0	0	0	0	0	0	0	0	0	3	0	0	3	0	6	0	0	0	0	Eukaryota; Opisthokonta; Metazoa; Entoprocta; Entoprocta_X; Entoprocta_XX; Barentsia
OTU_1048	16	0	0	0	0	0	0	0	0	0	0	0	0	0	15	0	0	0	0	0	0	0	0	0	0	0	1	0	0	0	0	Eukaryota; Opisthokonta; Metazoa; Urochordata; Urochordata_X; Ascidiacea; Ciona; Ciona_intestinalis
OTU_483	16	0	0	0	0	0	0	0	0	0	0	0	0	0	0	0	0	0	4	3	0	0	0	0	0	0	0	0	0	6	3	Unassigned
OTU_805	16	0	0	0	0	0	0	0	0	0	0	0	0	0	0	0	0	0	2	4	0	7	0	0	0	0	3	0	0	0	0	Unassigned
OTU_1941	16	0	0	0	0	0	0	0	0	0	0	0	0	0	0	0	0	0	0	16	0	0	0	0	0	0	0	0	0	0	0	Unassigned
OTU_801	16	0	0	0	0	0	0	0	0	0	0	0	0	0	0	0	0	0	0	0	16	0	0	0	0	0	0	0	0	0	0	Eukaryota; Rhizaria; Radiolaria; Polycystinea; Collodaria-Nassellarida; Nassellarida; Lithomelissa
OTU_3157	16	0	0	0	0	0	0	0	0	0	0	0	0	0	0	0	0	0	0	0	1	0	6	9	0	0	0	0	0	0	0	Eukaryota; Opisthokonta; Metazoa; Cnidaria; Cnidaria_X; Hydrozoa
OTU_490	16	0	0	0	0	0	0	0	0	0	0	0	0	0	0	0	0	0	0	0	0	0	9	7	0	0	0	0	0	0	0	Eukaryota; Rhizaria; Cercozoa; Filosa-Thecofilosea; Ebriida; Botuliformidae; Botuliformidae_X; Botuliformidae_X_sp.
OTU_2857	16	0	0	0	0	0	0	0	0	0	0	0	0	0	0	0	0	0	0	0	0	0	0	16	0	0	0	0	0	0	0	Eukaryota; Alveolata; Ciliophora; Phyllopharyngea; Suctoria; Acinetidae
OTU_670	16	0	0	0	0	0	0	0	0	0	0	0	0	0	0	0	0	0	0	0	0	0	0	0	16	0	0	0	0	0	0	Eukaryota; Opisthokonta; Metazoa; Arthropoda; Crustacea; Maxillopoda
OTU_2173	15	4	0	0	0	0	0	0	0	0	0	0	0	0	0	0	11	0	0	0	0	0	0	0	0	0	0	0	0	0	0	Unassigned
OTU_9	15	0	0	15	0	0	0	0	0	0	0	0	0	0	0	0	0	0	0	0	0	0	0	0	0	0	0	0	0	0	0	Unassigned
OTU_2801	15	0	0	2	0	0	0	0	0	0	0	0	0	0	0	0	0	0	13	0	0	0	0	0	0	0	0	0	0	0	0	Unassigned
OTU_1082	15	0	0	4	0	0	0	0	0	0	0	0	0	0	0	0	0	0	9	0	0	2	0	0	0	0	0	0	0	0	0	Unassigned
OTU_262	15	0	0	2	6	0	0	0	0	0	0	0	0	0	0	0	0	0	0	1	0	2	0	0	0	0	2	0	0	2	0	Eukaryota; Opisthokonta; Choanoflagellida; Choanoflagellatea; Acanthoecida; Stephanoecidae_Group_I; Stephanoeca; Stephanoeca_diplocostata
OTU_1562	15	0	0	0	0	13	0	0	0	0	2	0	0	0	0	0	0	0	0	0	0	0	0	0	0	0	0	0	0	0	0	Eukaryota; Opisthokonta; Fungi; Ascomycota; Pezizomycotina; Dothideomycetes
OTU_2237	15	0	0	0	0	7	0	6	0	0	0	0	0	2	0	0	0	0	0	0	0	0	0	0	0	0	0	0	0	0	0	Eukaryota; Opisthokonta
OTU_2171	15	0	0	0	0	15	0	0	0	0	0	0	0	0	0	0	0	0	0	0	0	0	0	0	0	0	0	0	0	0	0	Eukaryota; Alveolata; Apicomplexa; Apicomplexa_X; Gregarines; Gregarines_X; Gregarines_XX; Gregarines_XX_sp._strain8
OTU_780	15	0	0	0	0	15	0	0	0	0	0	0	0	0	0	0	0	0	0	0	0	0	0	0	0	0	0	0	0	0	0	Unassigned
OTU_2485	15	0	0	0	0	3	0	0	0	0	0	0	0	0	0	0	0	0	0	0	12	0	0	0	0	0	0	0	0	0	0	Eukaryota; Alveolata; Ciliophora; Phyllopharyngea; Cyrtophoria; Chlamydodontidae; Chlamydodon
OTU_1171	15	0	0	0	0	11	0	2	2	0	0	0	0	0	0	0	0	0	0	0	0	0	0	0	0	0	0	0	0	0	0	Eukaryota; Opisthokonta; Fungi; Ascomycota; Pezizomycotina; Dothideomycetes
OTU_1482	15	0	0	0	0	2	0	6	4	0	3	0	0	0	0	0	0	0	0	0	0	0	0	0	0	0	0	0	0	0	0	Eukaryota; Opisthokonta; Fungi; Ascomycota; Pezizomycotina; Eurotiomycetes; Eurotiomycetes_X; Eurotiomycetes_X_sp.
OTU_1561	15	0	0	0	0	6	0	0	8	0	0	0	0	0	0	0	0	0	0	0	1	0	0	0	0	0	0	0	0	0	0	Eukaryota; Archaeplastida; Chlorophyta; Trebouxiophyceae; Trebouxiophyceae_X; Trebouxiophyceae_XX; Dictyochloropsis; Dictyochloropsis_splendida
OTU_1262	15	0	0	0	0	2	0	0	0	0	7	0	0	2	0	0	0	0	0	0	0	0	0	0	0	2	0	0	2	0	0	Eukaryota; Opisthokonta; Fungi; Chytridiomycota; Chytridiomycotina; Chytridiomycetes; Gaertneriomyces; Gaertneriomyces_semiglobifer
OTU_897	15	0	0	0	0	0	0	0	14	0	0	0	0	0	0	0	0	0	0	0	0	0	0	1	0	0	0	0	0	0	0	Eukaryota; Opisthokonta; Metazoa; Annelida; Annelida_X; Annelida_XX; Salvatoria
OTU_2506	15	0	0	0	0	0	0	0	15	0	0	0	0	0	0	0	0	0	0	0	0	0	0	0	0	0	0	0	0	0	0	Unassigned
OTU_885	15	0	0	0	0	0	0	0	10	0	0	0	0	0	0	0	0	0	0	0	1	0	0	4	0	0	0	0	0	0	0	Eukaryota; Opisthokonta; Metazoa; Nematoda; Chromadorea; Chromadorea_X; Chromadorea_XX; Chromadorea_XX_sp.
OTU_939	15	0	0	0	0	0	0	0	0	15	0	0	0	0	0	0	0	0	0	0	0	0	0	0	0	0	0	0	0	0	0	Eukaryota; Opisthokonta; Metazoa; Nematoda; Chromadorea; Chromadorea_X
OTU_2207	15	0	0	0	0	0	0	0	0	0	0	15	0	0	0	0	0	0	0	0	0	0	0	0	0	0	0	0	0	0	0	Eukaryota; Opisthokonta; Metazoa; Nematoda; Chromadorea; Chromadorea_X; Panagrolaimus; Panagrolaimus_sp.
OTU_6	15	0	0	0	0	0	0	0	0	0	0	0	0	0	15	0	0	0	0	0	0	0	0	0	0	0	0	0	0	0	0	Eukaryota; Opisthokonta; Metazoa; Annelida; Annelida_X; Annelida_XX
OTU_1975	15	0	0	0	0	0	0	0	0	0	0	0	0	0	0	0	0	0	0	5	0	6	0	0	0	0	2	0	0	0	2	Eukaryota; Alveolata
OTU_124	15	0	0	0	0	0	0	0	0	0	0	0	0	0	0	0	0	0	0	0	0	10	0	0	0	0	0	0	0	5	0	Eukaryota; Alveolata; Ciliophora; Spirotrichea; Euplotia; Uronychiidae; Paradiophrys; Paradiophrys_irmgard
OTU_598	15	0	0	0	0	0	0	0	0	0	0	0	0	0	0	0	0	0	0	0	0	0	0	15	0	0	0	0	0	0	0	Unassigned
OTU_2768	15	0	0	0	0	0	0	0	0	0	0	0	0	0	0	0	0	0	0	0	0	0	0	0	0	15	0	0	0	0	0	Eukaryota; Alveolata; Ciliophora; Phyllopharyngea; Suctoria; Suctoria_X; Suctoria_XX; Suctoria_XX_sp.
OTU_2707	14	8	0	0	0	0	0	0	0	0	0	0	0	0	0	0	6	0	0	0	0	0	0	0	0	0	0	0	0	0	0	Unassigned
OTU_2654	14	2	0	9	0	0	0	0	0	0	0	0	0	0	0	2	1	0	0	0	0	0	0	0	0	0	0	0	0	0	0	Unassigned
OTU_1764	14	2	0	0	0	0	0	0	0	0	10	0	0	0	0	0	0	0	0	0	0	0	0	0	0	2	0	0	0	0	0	Eukaryota; Opisthokonta; Fungi; Ascomycota; Pezizomycotina; Eurotiomycetes; Endocarpon; Endocarpon_diffractellum
OTU_1913	14	0	0	5	0	0	0	0	0	0	0	0	0	0	0	0	0	0	8	0	1	0	0	0	0	0	0	0	0	0	0	Eukaryota; Opisthokonta
OTU_1118	14	0	0	2	0	5	3	0	4	0	0	0	0	0	0	0	0	0	0	0	0	0	0	0	0	0	0	0	0	0	0	Eukaryota; Opisthokonta; Fungi; Ascomycota; Pezizomycotina; Dothideomycetes
OTU_1480	14	0	0	2	0	0	0	3	0	0	7	0	0	0	0	0	0	0	0	0	0	0	0	2	0	0	0	0	0	0	0	Eukaryota; Archaeplastida; Chlorophyta; Trebouxiophyceae; Microthamniales; Microthamniales_X; Asterochloris; Asterochloris_phycobiontica
OTU_1247	14	0	0	4	0	0	0	0	0	0	0	0	0	0	0	0	4	0	2	0	0	0	0	4	0	0	0	0	0	0	0	Eukaryota; Alveolata; Ciliophora; Spirotrichea; Protocruziida; Protocruziida_X; Protocruzia
OTU_2112	14	0	0	0	2	0	0	0	0	0	0	0	0	0	0	0	0	0	0	0	0	0	0	0	0	12	0	0	0	0	0	Eukaryota; Alveolata; Ciliophora; Colpodea; Colpodida; Colpodidae; Colpoda; Colpoda_lucida
OTU_1339	14	0	0	0	0	6	0	0	0	0	6	0	0	2	0	0	0	0	0	0	0	0	0	0	0	0	0	0	0	0	0	Eukaryota; Opisthokonta; Fungi; Ascomycota; Pezizomycotina
OTU_1530	14	0	0	0	0	2	6	0	0	0	0	0	0	0	0	0	0	0	0	1	5	0	0	0	0	0	0	0	0	0	0	Eukaryota; Opisthokonta; Metazoa; Arthropoda; Chelicerata; Arachnida
OTU_1726	14	0	0	0	0	0	0	2	4	0	0	0	0	0	0	0	0	0	0	0	0	0	0	8	0	0	0	0	0	0	0	Unassigned
OTU_1284	14	0	0	0	0	0	0	3	10	0	0	0	0	0	0	0	0	0	0	0	0	0	0	1	0	0	0	0	0	0	0	Eukaryota; Opisthokonta; Metazoa; Kinorhyncha; Kinorhyncha_X; Kinorhyncha_XX; Echinoderes
OTU_2923	14	0	0	0	0	0	0	5	0	0	0	0	0	0	0	0	0	0	0	0	0	0	9	0	0	0	0	0	0	0	0	Unassigned
OTU_504	14	0	0	0	0	0	0	2	9	0	0	0	0	0	0	0	0	0	0	0	0	0	2	1	0	0	0	0	0	0	0	Eukaryota; Rhizaria; Cercozoa; Filosa-Thecofilosea; Cryomonadida; Protaspa-lineage
OTU_2894	14	0	0	0	0	0	0	0	14	0	0	0	0	0	0	0	0	0	0	0	0	0	0	0	0	0	0	0	0	0	0	Eukaryota; Alveolata; Apicomplexa; Apicomplexa_X; Gregarines; Gregarines_X
OTU_2047	14	0	0	0	0	0	0	0	4	0	0	0	0	0	0	0	0	0	0	0	0	0	8	2	0	0	0	0	0	0	0	Eukaryota; Rhizaria; Cercozoa; Filosa-Imbricatea; Filosa-Imbricatea_X; Novel-Clade-2; Novel-Clade-2_X; Novel-Clade-2_X_sp._strain5
OTU_1805	14	0	0	0	0	0	0	0	0	14	0	0	0	0	0	0	0	0	0	0	0	0	0	0	0	0	0	0	0	0	0	Eukaryota; Opisthokonta; Metazoa; Porifera; Porifera_X; Demospongiae
OTU_813	14	0	0	0	0	0	0	0	0	0	2	2	0	0	0	0	0	0	0	0	0	0	0	0	0	9	1	0	0	0	0	Eukaryota; Amoebozoa; Conosa; Variosea; Variosea_X; Protosteliids; Protostelium; Protostelium_nocturnum
OTU_1444	14	0	0	0	0	0	0	0	0	0	0	0	0	12	0	0	0	0	0	0	0	0	0	0	0	0	0	0	2	0	0	Eukaryota; Opisthokonta; Fungi; Ascomycota; Pezizomycotina; Pezizomycetes
OTU_210	14	0	0	0	0	0	0	0	0	0	0	0	0	9	0	0	0	0	0	0	0	0	0	0	0	0	0	0	5	0	0	Eukaryota; Excavata; Malawimonadidae; Malawimonadidae_X; Malawimonadidae_XX; Malawimonadidae_XXX; Malawimonas; Malawimonas_jakobiformis
OTU_2997	14	0	0	0	0	0	0	0	0	0	0	0	0	0	8	6	0	0	0	0	0	0	0	0	0	0	0	0	0	0	0	Eukaryota; Opisthokonta; Metazoa; Arthropoda; Crustacea; Maxillopoda; Maxillopoda_X; Maxillopoda_X_sp.
OTU_895	14	0	0	0	0	0	0	0	0	0	0	0	0	0	0	0	0	0	8	0	0	6	0	0	0	0	0	0	0	0	0	Eukaryota; Apusozoa; Mantamonadidea; Mantamonadida; Mantamonadida_X; Mantamonadida_XX; Mantamonas; Mantamonas_plastica
OTU_589	14	0	0	0	0	0	0	0	0	0	0	0	0	0	0	0	0	0	0	14	0	0	0	0	0	0	0	0	0	0	0	Unassigned
OTU_126	14	0	0	0	0	0	0	0	0	0	0	0	0	0	0	0	0	0	0	4	0	10	0	0	0	0	0	0	0	0	0	Unassigned
OTU_138	14	0	0	0	0	0	0	0	0	0	0	0	0	0	0	0	0	0	0	2	0	8	0	0	0	0	3	1	0	0	0	Unassigned
OTU_2751	14	0	0	0	0	0	0	0	0	0	0	0	0	0	0	0	0	0	0	0	7	0	0	0	0	7	0	0	0	0	0	Eukaryota; Amoebozoa; Conosa; Variosea; ATCC50593-Flamella-WIM80-lineage; Flamella-lineage; Flamella-lineage_X; Flamella-lineage_X_sp.
OTU_2104	14	0	0	0	0	0	0	0	0	0	0	0	0	0	0	0	0	0	0	0	1	4	0	0	0	0	9	0	0	0	0	Eukaryota; Alveolata; Ciliophora; Spirotrichea; Spirotrichea_X; Pseudoamphisiellidae; Pseudoamphisiella; Pseudoamphisiella_alveolata
OTU_2594	14	0	0	0	0	0	0	0	0	0	0	0	0	0	0	0	0	0	0	0	0	3	0	0	0	0	4	0	0	7	0	Eukaryota; Alveolata; Ciliophora; Heterotrichea; Heterotrichida; Condylostomatidae; Condylostoma; Condylostoma_curva
OTU_973	14	0	0	0	0	0	0	0	0	0	0	0	0	0	0	0	0	0	0	0	0	2	0	0	0	0	8	0	0	4	0	Unassigned
OTU_405	14	0	0	0	0	0	0	0	0	0	0	0	0	0	0	0	0	0	0	0	0	0	0	0	14	0	0	0	0	0	0	Unassigned
OTU_906	14	0	0	0	0	0	0	0	0	0	0	0	0	0	0	0	0	0	0	0	0	0	0	0	12	0	0	2	0	0	0	Eukaryota; Opisthokonta; Metazoa; Rotifera; Rotifera_X; Rotifera_XX
OTU_3115	14	0	0	0	0	0	0	0	0	0	0	0	0	0	0	0	0	0	0	0	0	0	0	0	0	14	0	0	0	0	0	Eukaryota; Alveolata; Ciliophora; Oligohymenophorea; Sessilida; Vorticellidae; Vorticella
OTU_505	14	0	0	0	0	0	0	0	0	0	0	0	0	0	0	0	0	0	0	0	0	0	0	0	0	2	0	0	12	0	0	Eukaryota; Opisthokonta; Metazoa; Arthropoda; Chelicerata; Arachnida
OTU_2730	13	13	0	0	0	0	0	0	0	0	0	0	0	0	0	0	0	0	0	0	0	0	0	0	0	0	0	0	0	0	0	Unassigned
OTU_2734	13	13	0	0	0	0	0	0	0	0	0	0	0	0	0	0	0	0	0	0	0	0	0	0	0	0	0	0	0	0	0	Unassigned
OTU_987	13	2	0	0	0	0	0	0	0	0	0	0	0	0	0	0	0	0	0	9	0	2	0	0	0	0	0	0	0	0	0	Eukaryota; Apusozoa; Apusomonadidae; Apusomonadidae_Group-1; Apusomonadidae_Group-1_X; Apusomonadidae_Group-1_XX; Apusomonadidae_Group-1_XXX; Apusomonadidae_Group-1_XXX_sp.
OTU_3018	13	0	0	0	13	0	0	0	0	0	0	0	0	0	0	0	0	0	0	0	0	0	0	0	0	0	0	0	0	0	0	Unassigned
OTU_2769	13	0	0	0	2	2	0	0	0	0	0	0	0	0	0	0	0	1	0	0	8	0	0	0	0	0	0	0	0	0	0	Unassigned
OTU_1646	13	0	0	0	0	7	0	1	2	0	0	0	0	0	0	0	0	0	0	0	1	0	2	0	0	0	0	0	0	0	0	Eukaryota; Archaeplastida; Chlorophyta; Ulvophyceae; Ulvales-relatives; Ulvales-relatives_X; Percursaria; Percursaria_percursa
OTU_2873	13	0	0	0	0	13	0	0	0	0	0	0	0	0	0	0	0	0	0	0	0	0	0	0	0	0	0	0	0	0	0	Unassigned
OTU_1780	13	0	0	0	0	11	0	0	0	0	0	0	0	2	0	0	0	0	0	0	0	0	0	0	0	0	0	0	0	0	0	Eukaryota; Opisthokonta; Metazoa; Rotifera; Rotifera_X; Rotifera_XX; Rotifera_XXX; Rotifera_XXX_sp.
OTU_1564	13	0	0	0	0	2	0	0	8	0	2	0	0	0	0	0	0	0	0	0	1	0	0	0	0	0	0	0	0	0	0	Eukaryota; Opisthokonta; Fungi; Ascomycota; Pezizomycotina; Dothideomycetes
OTU_1053	13	0	0	0	0	0	0	4	5	0	0	0	0	0	0	0	0	0	0	0	0	0	3	1	0	0	0	0	0	0	0	Eukaryota; Archaeplastida; Chlorophyta; Pyramimonadales; Pyramimonadales_X; Pyramimonadales_XX; Pterosperma; Pterosperma_cristatum
OTU_968	13	0	0	0	0	0	0	2	11	0	0	0	0	0	0	0	0	0	0	0	0	0	0	0	0	0	0	0	0	0	0	Unassigned
OTU_165	13	0	0	0	0	0	0	0	2	0	0	0	0	7	0	0	0	0	0	0	0	0	0	0	0	0	0	0	4	0	0	Eukaryota; Rhizaria; Cercozoa; Filosa-Sarcomonadea; Glissomonadida; Allapsidae; Allantion; Allantion_sp.
OTU_1040	13	0	0	0	0	0	0	0	0	13	0	0	0	0	0	0	0	0	0	0	0	0	0	0	0	0	0	0	0	0	0	Eukaryota; Opisthokonta; Metazoa; Urochordata; Urochordata_X; Ascidiacea; Pyura
OTU_814	13	0	0	0	0	0	0	0	0	13	0	0	0	0	0	0	0	0	0	0	0	0	0	0	0	0	0	0	0	0	0	Eukaryota; Opisthokonta; Metazoa; Nematoda; Chromadorea; Chromadorea_X; Chromadorea_XX; Chromadorea_XX_sp.
OTU_2155	13	0	0	0	0	0	0	0	0	2	0	0	2	0	0	0	0	0	0	0	0	0	0	0	9	0	0	0	0	0	0	Eukaryota; Opisthokonta; Metazoa; Arthropoda
OTU_546	13	0	0	0	0	0	0	0	0	0	2	0	0	0	0	0	0	0	0	0	1	0	0	0	0	8	2	0	0	0	0	Unassigned
OTU_2009	13	0	0	0	0	0	0	0	0	0	6	0	0	2	0	0	0	0	0	0	0	0	0	0	0	4	0	0	1	0	0	Eukaryota; Alveolata; Ciliophora; Colpodea; Colpodida
OTU_2321	13	0	0	0	0	0	0	0	0	0	8	0	0	0	0	0	0	0	0	0	1	0	0	0	0	4	0	0	0	0	0	Unassigned
OTU_1303	13	0	0	0	0	0	0	0	0	0	0	13	0	0	0	0	0	0	0	0	0	0	0	0	0	0	0	0	0	0	0	Eukaryota; Alveolata; Dinophyta; Dinophyceae; Dinophyceae_X; Dinophyceae_XX; Neoceratium
OTU_3044	13	0	0	0	0	0	0	0	0	0	0	0	13	0	0	0	0	0	0	0	0	0	0	0	0	0	0	0	0	0	0	Eukaryota; Opisthokonta; Metazoa; Arthropoda; Crustacea; Maxillopoda
OTU_2620	13	0	0	0	0	0	0	0	0	0	0	0	0	4	0	0	0	0	0	0	0	0	0	0	0	0	0	0	9	0	0	Unassigned
OTU_497	13	0	0	0	0	0	0	0	0	0	0	0	0	0	13	0	0	0	0	0	0	0	0	0	0	0	0	0	0	0	0	Unassigned
OTU_752	13	0	0	0	0	0	0	0	0	0	0	0	0	0	1	0	0	0	0	0	0	0	0	0	12	0	0	0	0	0	0	Eukaryota; Opisthokonta; Metazoa; Mollusca; Bivalvia; Heteroconchia; Mesodesma
OTU_1503	13	0	0	0	0	0	0	0	0	0	0	0	0	0	2	0	0	0	0	0	0	0	0	0	11	0	0	0	0	0	0	Eukaryota; Opisthokonta; Metazoa; Echinodermata; Echinodermata_X; Echinodermata_XX
OTU_173	13	0	0	0	0	0	0	0	0	0	0	0	0	0	0	0	0	0	0	2	0	0	0	0	0	11	0	0	0	0	0	Eukaryota; Amoebozoa; Conosa; Variosea; Variosea_X; Cavosteliids; Schizoplasmodiopsis; Schizoplasmodiopsis_amoeboidea
OTU_132	13	0	0	0	0	0	0	0	0	0	0	0	0	0	0	0	0	0	0	4	0	8	0	0	0	0	1	0	0	0	0	Unassigned
OTU_2735	13	0	0	0	0	0	0	0	0	0	0	0	0	0	0	0	0	0	0	0	0	13	0	0	0	0	0	0	0	0	0	Eukaryota; Opisthokonta; Metazoa; Nematoda; Chromadorea; Chromadorea_X; Cephalobus; Cephalobus_sp.
OTU_286	13	0	0	0	0	0	0	0	0	0	0	0	0	0	0	0	0	0	0	0	0	3	0	0	0	0	6	0	0	4	0	Unassigned
OTU_892	13	0	0	0	0	0	0	0	0	0	0	0	0	0	0	0	0	0	0	0	0	0	13	0	0	0	0	0	0	0	0	Eukaryota; Opisthokonta; Metazoa; Nematoda; Chromadorea; Chromadorea_X; Terschellingia; Terschellingia_longicaudata
OTU_392	13	0	0	0	0	0	0	0	0	0	0	0	0	0	0	0	0	0	0	0	0	0	2	0	0	0	0	0	11	0	0	Eukaryota; Rhizaria; Cercozoa; Filosa-Sarcomonadea; Cercomonadida; Cercomonadidae; Cavernomonas
OTU_3088	13	0	0	0	0	0	0	0	0	0	0	0	0	0	0	0	0	0	0	0	0	0	0	0	0	13	0	0	0	0	0	Unassigned
OTU_3111	13	0	0	0	0	0	0	0	0	0	0	0	0	0	0	0	0	0	0	0	0	0	0	0	0	13	0	0	0	0	0	Eukaryota; Alveolata; Ciliophora; Oligohymenophorea; Sessilida; Vorticellidae; Vorticella
OTU_910	13	0	0	0	0	0	0	0	0	0	0	0	0	0	0	0	0	0	0	0	0	0	0	0	0	13	0	0	0	0	0	Eukaryota; Amoebozoa; Conosa; Variosea; Variosea_X; Protosteliids; Protostelium; Protostelium_nocturnum
OTU_34	12	12	0	0	0	0	0	0	0	0	0	0	0	0	0	0	0	0	0	0	0	0	0	0	0	0	0	0	0	0	0	Unassigned
OTU_2765	12	0	0	6	0	0	2	0	0	0	0	4	0	0	0	0	0	0	0	0	0	0	0	0	0	0	0	0	0	0	0	Unassigned
OTU_1311	12	0	0	2	0	0	0	0	0	4	0	6	0	0	0	0	0	0	0	0	0	0	0	0	0	0	0	0	0	0	0	Eukaryota; Archaeplastida; Chlorophyta; Trebouxiophyceae; Trebouxiophyceae_X; Trebouxiophyceae_XX; Phyllosiphon; Phyllosiphon_arisari
OTU_1837	12	0	0	5	0	0	0	0	0	0	0	0	0	0	0	0	1	0	2	2	0	0	0	0	0	0	2	0	0	0	0	Eukaryota; Opisthokonta; Choanoflagellida; Choanoflagellatea; Craspedida; Monosigidae_Group_A; Monosiga; Monosiga_brevicollis
OTU_2204	12	0	0	6	0	0	0	0	0	0	0	0	0	0	0	0	0	0	0	0	0	5	0	0	0	0	1	0	0	0	0	Eukaryota; Alveolata; Ciliophora; Spirotrichea; Euplotia; Aspidiscidae; Aspidisca; Aspidisca_sp.
OTU_488	12	0	0	2	0	0	0	0	2	0	0	0	0	0	0	0	3	0	2	1	0	0	0	0	0	0	2	0	0	0	0	Unassigned
OTU_1569	12	0	0	0	12	0	0	0	0	0	0	0	0	0	0	0	0	0	0	0	0	0	0	0	0	0	0	0	0	0	0	Eukaryota; Archaeplastida; Chlorophyta; Trebouxiophyceae; Chlorellales; Chlorellales_X; Picochlorum; Picochlorum_sp.
OTU_1182	12	0	0	0	2	0	0	0	0	0	0	0	0	0	0	0	0	0	0	2	0	4	0	0	0	0	2	0	0	2	0	Eukaryota; Apusozoa; Apusomonadidae; Apusomonadidae_Group-1; Apusomonadidae_Group-1_X; Apusomonadidae_Group-1_XX; Amastigomonas; Amastigomonas_bermudensis
OTU_1571	12	0	0	0	0	10	0	0	0	0	0	0	0	2	0	0	0	0	0	0	0	0	0	0	0	0	0	0	0	0	0	Eukaryota; Opisthokonta; Fungi; Ascomycota; Pezizomycotina; Eurotiomycetes; Eurotiomycetes_X; Eurotiomycetes_X_sp.
OTU_1793	12	0	0	0	0	5	0	0	4	0	0	0	0	0	0	0	0	0	0	0	3	0	0	0	0	0	0	0	0	0	0	Eukaryota; Archaeplastida; Chlorophyta; Trebouxiophyceae; Trebouxiophyceae_X; Trebouxiophyceae_XX; Dictyochloropsis; Dictyochloropsis_splendida
OTU_370	12	0	0	0	0	5	0	2	4	0	0	0	0	0	0	0	0	0	0	0	1	0	0	0	0	0	0	0	0	0	0	Eukaryota; Rhizaria; Cercozoa; Filosa-Sarcomonadea; Glissomonadida; Sandonidae; Sandonidae_X; Sandonidae_X_sp.
OTU_1476	12	0	0	0	0	11	0	0	0	0	0	0	0	0	0	0	0	1	0	0	0	0	0	0	0	0	0	0	0	0	0	Eukaryota; Archaeplastida; Streptophyta; Embryophyceae; Embryophyceae_X; Embryophyceae_XX; Fallopia; Fallopia_multiflora
OTU_495	12	0	0	0	0	2	0	3	0	0	0	0	0	2	0	0	0	0	0	0	2	0	0	0	0	3	0	0	0	0	0	Eukaryota; Rhizaria; Cercozoa; Filosa-Sarcomonadea; Glissomonadida; Sandonidae; Sandona; Sandona_sp.
OTU_931	12	0	0	0	0	10	0	0	0	0	0	0	2	0	0	0	0	0	0	0	0	0	0	0	0	0	0	0	0	0	0	Eukaryota; Opisthokonta; Fungi
OTU_1743	12	0	0	0	0	6	6	0	0	0	0	0	0	0	0	0	0	0	0	0	0	0	0	0	0	0	0	0	0	0	0	Unassigned
OTU_952	12	0	0	0	0	0	7	0	0	0	0	0	0	0	2	0	0	0	0	0	0	3	0	0	0	0	0	0	0	0	0	Eukaryota; Opisthokonta; Choanoflagellida; Choanoflagellatea; Acanthoecida; Stephanoecidae_Group_I; Stephanoecidae_Group_I_X; Stephanoecidae_Group_I_X_sp.
OTU_919	12	0	0	0	0	0	2	0	0	8	0	0	0	0	0	0	0	0	0	0	0	2	0	0	0	0	0	0	0	0	0	Eukaryota; Opisthokonta; Metazoa; Arthropoda; Crustacea; Maxillopoda
OTU_1504	12	0	0	0	0	0	0	10	0	0	0	0	0	0	0	0	0	0	0	0	2	0	0	0	0	0	0	0	0	0	0	Eukaryota; Archaeplastida; Streptophyta; Embryophyceae; Embryophyceae_X; Embryophyceae_XX; Rheum
OTU_1790	12	0	0	0	0	0	0	8	4	0	0	0	0	0	0	0	0	0	0	0	0	0	0	0	0	0	0	0	0	0	0	Eukaryota; Opisthokonta; Metazoa; Nematoda; Chromadorea; Chromadorea_X
OTU_1343	12	0	0	0	0	0	0	0	12	0	0	0	0	0	0	0	0	0	0	0	0	0	0	0	0	0	0	0	0	0	0	Unassigned
OTU_2767	12	0	0	0	0	0	0	0	0	0	8	0	0	0	0	0	0	0	0	0	0	0	0	0	0	4	0	0	0	0	0	Unassigned
OTU_1438	12	0	0	0	0	0	0	0	0	0	2	0	0	0	6	0	0	0	0	0	0	4	0	0	0	0	0	0	0	0	0	Unassigned
OTU_445	12	0	0	0	0	0	0	0	0	0	2	0	0	10	0	0	0	0	0	0	0	0	0	0	0	0	0	0	0	0	0	Eukaryota; Rhizaria; Cercozoa; Novel-Clade-10-12; Tremulida; Tremulidae; Tremula; Tremula_longifila
OTU_2101	12	0	0	0	0	0	0	0	0	0	0	10	0	0	0	0	0	0	0	0	1	0	0	0	0	0	1	0	0	0	0	Eukaryota; Hacrobia; Cryptophyta; Cryptophyceae; Cryptophyceae_X; Cryptomonadales; Cryptomonadales_X; Cryptomonadales_X_sp.
OTU_2775	12	0	0	0	0	0	0	0	0	0	0	0	0	2	0	0	0	0	0	0	0	0	0	0	0	8	0	0	2	0	0	Unassigned
OTU_712	12	0	0	0	0	0	0	0	0	0	0	0	0	0	12	0	0	0	0	0	0	0	0	0	0	0	0	0	0	0	0	Eukaryota; Rhizaria; Cercozoa; Endomyxa; Vampyrellida; Vampyrellida_X; Vampyrellida_clade_B; Vampyrellida_sp.
OTU_626	12	0	0	0	0	0	0	0	0	0	0	0	0	0	0	12	0	0	0	0	0	0	0	0	0	0	0	0	0	0	0	Eukaryota; Rhizaria; Cercozoa; Filosa-Thecofilosea; Filosa-Thecofilosea_X; Novel-Clade-4; Novel-Clade-4_X
OTU_2376	12	0	0	0	0	0	0	0	0	0	0	0	0	0	0	0	12	0	0	0	0	0	0	0	0	0	0	0	0	0	0	Eukaryota; Alveolata; Ciliophora; Oligohymenophorea; Sessilida; Vorticellidae
OTU_2664	12	0	0	0	0	0	0	0	0	0	0	0	0	0	0	0	12	0	0	0	0	0	0	0	0	0	0	0	0	0	0	Unassigned
OTU_141	12	0	0	0	0	0	0	0	0	0	0	0	0	0	0	0	12	0	0	0	0	0	0	0	0	0	0	0	0	0	0	Unassigned
OTU_84	12	0	0	0	0	0	0	0	0	0	0	0	0	0	0	0	0	0	12	0	0	0	0	0	0	0	0	0	0	0	0	Unassigned
OTU_3171	12	0	0	0	0	0	0	0	0	0	0	0	0	0	0	0	0	0	4	1	0	7	0	0	0	0	0	0	0	0	0	Eukaryota
OTU_48	12	0	0	0	0	0	0	0	0	0	0	0	0	0	0	0	0	0	0	1	0	4	0	0	0	0	5	0	0	2	0	Unassigned
OTU_2650	12	0	0	0	0	0	0	0	0	0	0	0	0	0	0	0	0	0	0	0	12	0	0	0	0	0	0	0	0	0	0	Eukaryota; Amoebozoa; Lobosa; Lobosa_X; Himatismenida; Parvamoebidae; Parvamoeba; Parvamoeba_sp.
OTU_2208	12	0	0	0	0	0	0	0	0	0	0	0	0	0	0	0	0	0	0	0	2	0	0	10	0	0	0	0	0	0	0	Eukaryota; Alveolata; Ciliophora; Phyllopharyngea; Synhymenia; Orthodonellidae; Orthodonella; Orthodonella_sp.
OTU_540	12	0	0	0	0	0	0	0	0	0	0	0	0	0	0	0	0	0	0	0	1	2	7	1	0	0	0	1	0	0	0	Eukaryota; Rhizaria; Cercozoa; Filosa-Thecofilosea; Ebriida; Botuliformidae; Botuliformidae_X; Botuliformidae_X_sp.
OTU_3039	12	0	0	0	0	0	0	0	0	0	0	0	0	0	0	0	0	0	0	0	0	0	0	0	8	0	0	0	0	2	2	Eukaryota; Alveolata; Ciliophora; Spirotrichea; Choreotrichia; Xystonellidae; Favella; Favella_ehrenbergii
OTU_1169	12	0	0	0	0	0	0	0	0	0	0	0	0	0	0	0	0	0	0	0	0	0	0	0	0	12	0	0	0	0	0	Unassigned
OTU_2532	12	0	0	0	0	0	0	0	0	0	0	0	0	0	0	0	0	0	0	0	0	0	0	0	0	12	0	0	0	0	0	Unassigned
OTU_394	12	0	0	0	0	0	0	0	0	0	0	0	0	0	0	0	0	0	0	0	0	0	0	0	0	2	5	0	0	5	0	Eukaryota; Rhizaria; Cercozoa; Filosa-Thecofilosea; Ventricleftida
OTU_1828	11	7	0	0	0	0	0	0	0	0	0	0	0	0	0	0	4	0	0	0	0	0	0	0	0	0	0	0	0	0	0	Unassigned
OTU_1826	11	10	0	0	0	0	0	0	0	0	0	0	0	0	0	0	1	0	0	0	0	0	0	0	0	0	0	0	0	0	0	Eukaryota; Opisthokonta; Choanoflagellida; Choanoflagellatea; Craspedida; Monosigidae_Group_A; Monosiga; Monosiga_brevicollis
OTU_2373	11	11	0	0	0	0	0	0	0	0	0	0	0	0	0	0	0	0	0	0	0	0	0	0	0	0	0	0	0	0	0	Eukaryota; Opisthokonta; Metazoa; Nematoda; Chromadorea; Chromadorea_X; Chromadorea_XX; Chromadorea_XX_sp.
OTU_2371	11	0	11	0	0	0	0	0	0	0	0	0	0	0	0	0	0	0	0	0	0	0	0	0	0	0	0	0	0	0	0	Unassigned
OTU_1195	11	0	0	2	0	0	9	0	0	0	0	0	0	0	0	0	0	0	0	0	0	0	0	0	0	0	0	0	0	0	0	Eukaryota; Opisthokonta; Fungi; Ascomycota; Pezizomycotina; Lecanoromycetes; Amandinea; Amandinea_punctata
OTU_2802	11	0	0	2	0	0	0	0	0	0	0	0	0	0	0	0	0	0	9	0	0	0	0	0	0	0	0	0	0	0	0	Unassigned
OTU_154	11	0	0	2	2	0	0	0	0	0	0	0	0	0	0	0	5	0	2	0	0	0	0	0	0	0	0	0	0	0	0	Unassigned
OTU_40	11	0	0	0	11	0	0	0	0	0	0	0	0	0	0	0	0	0	0	0	0	0	0	0	0	0	0	0	0	0	0	Unassigned
OTU_1168	11	0	0	0	0	11	0	0	0	0	0	0	0	0	0	0	0	0	0	0	0	0	0	0	0	0	0	0	0	0	0	Eukaryota; Opisthokonta; Fungi; Ascomycota; Pezizomycotina; Pezizomycotina_X; Heleiosa; Heleiosa_barbatula
OTU_78	11	0	0	0	0	9	0	0	0	0	0	0	0	0	0	0	0	0	0	0	2	0	0	0	0	0	0	0	0	0	0	Unassigned
OTU_1199	11	0	0	0	0	11	0	0	0	0	0	0	0	0	0	0	0	0	0	0	0	0	0	0	0	0	0	0	0	0	0	Eukaryota; Opisthokonta; Metazoa; Nematoda; Enoplea; Enoplea_X; Oncholaimidae; Oncholaimidae_sp.
OTU_1825	11	0	0	0	0	11	0	0	0	0	0	0	0	0	0	0	0	0	0	0	0	0	0	0	0	0	0	0	0	0	0	Eukaryota; Archaeplastida; Chlorophyta; Ulvophyceae; Ulvales-relatives; Ulvales-relatives_X; Dilabifilum
OTU_2718	11	0	0	0	0	11	0	0	0	0	0	0	0	0	0	0	0	0	0	0	0	0	0	0	0	0	0	0	0	0	0	Unassigned
OTU_1064	11	0	0	0	0	11	0	0	0	0	0	0	0	0	0	0	0	0	0	0	0	0	0	0	0	0	0	0	0	0	0	Unassigned
OTU_1204	11	0	0	0	0	6	4	0	0	0	0	0	0	0	0	0	0	0	0	0	1	0	0	0	0	0	0	0	0	0	0	Eukaryota; Archaeplastida; Chlorophyta; Trebouxiophyceae; Trebouxiophyceae_X; Trebouxiophyceae_XX; Dictyochloropsis; Dictyochloropsis_splendida
OTU_1254	11	0	0	0	0	2	0	0	0	0	0	0	0	0	0	0	0	0	0	1	2	0	2	0	0	0	0	0	4	0	0	Eukaryota; Alveolata; Dinophyta; Dinophyceae; Dinophyceae_X; Dinophyceae_XX; Dinophyceae_XXX; Dinophyceae_XXX_sp._strain63
OTU_2875	11	0	0	0	0	0	0	7	4	0	0	0	0	0	0	0	0	0	0	0	0	0	0	0	0	0	0	0	0	0	0	Unassigned
OTU_2140	11	0	0	0	0	0	0	11	0	0	0	0	0	0	0	0	0	0	0	0	0	0	0	0	0	0	0	0	0	0	0	Eukaryota; Alveolata; Apicomplexa; Apicomplexa_X; Gregarines; Gregarines_X; Gregarines_XX; Gregarines_XX_sp.
OTU_1575	11	0	0	0	0	0	0	2	2	2	0	0	0	0	5	0	0	0	0	0	0	0	0	0	0	0	0	0	0	0	0	Eukaryota; Opisthokonta; Fungi; Ascomycota; Pezizomycotina; Sordariomycetes
OTU_2136	11	0	0	0	0	0	0	0	11	0	0	0	0	0	0	0	0	0	0	0	0	0	0	0	0	0	0	0	0	0	0	Unassigned
OTU_1274	11	0	0	0	0	0	0	0	2	0	0	0	0	0	0	0	0	0	0	0	0	0	2	7	0	0	0	0	0	0	0	Eukaryota; Alveolata; Dinophyta; Dinophyceae; Dinophyceae_X; Dinophyceae_XX; Polykrikos; Polykrikos_kofoidii
OTU_1536	11	0	0	0	0	0	0	0	4	0	6	0	0	0	0	0	0	0	0	0	1	0	0	0	0	0	0	0	0	0	0	Eukaryota; Opisthokonta; Fungi; Chytridiomycota; Chytridiomycotina; Chytridiomycetes
OTU_261	11	0	0	0	0	0	0	0	0	11	0	0	0	0	0	0	0	0	0	0	0	0	0	0	0	0	0	0	0	0	0	Unassigned
OTU_662	11	0	0	0	0	0	0	0	0	2	6	0	0	3	0	0	0	0	0	0	0	0	0	0	0	0	0	0	0	0	0	Eukaryota; Rhizaria; Cercozoa; Endomyxa; Vampyrellida; Vampyrellida_X
OTU_401	11	0	0	0	0	0	0	0	0	0	0	5	0	0	0	0	0	0	0	0	0	0	0	0	0	0	6	0	0	0	0	Unassigned
OTU_2272	11	0	0	0	0	0	0	0	0	0	0	2	0	0	0	0	0	0	0	0	9	0	0	0	0	0	0	0	0	0	0	Eukaryota; Apusozoa; Apusomonadidae; Apusomonadidae_Group-2; Apusomonadidae_Group-2B; Apusomonadidae_Group-2B_X; Apusomonadidae_Group-2B_XX; Apusomonadidae_Group-2B_XX_sp.
OTU_2180	11	0	0	0	0	0	0	0	0	0	0	0	0	0	0	0	1	0	0	10	0	0	0	0	0	0	0	0	0	0	0	Eukaryota; Alveolata; Ciliophora; Spirotrichea; Licnophoria; Licnophoridae; Licnophora; Licnophora_lyngbycola
OTU_258	11	0	0	0	0	0	0	0	0	0	0	0	0	0	0	0	0	0	11	0	0	0	0	0	0	0	0	0	0	0	0	Unassigned
OTU_295	11	0	0	0	0	0	0	0	0	0	0	0	0	0	0	0	0	0	7	0	2	2	0	0	0	0	0	0	0	0	0	Unassigned
OTU_985	11	0	0	0	0	0	0	0	0	0	0	0	0	0	0	0	0	0	0	3	0	8	0	0	0	0	0	0	0	0	0	Unassigned
OTU_2424	11	0	0	0	0	0	0	0	0	0	0	0	0	0	0	0	0	0	0	1	0	9	0	0	0	0	0	1	0	0	0	Unassigned
OTU_584	11	0	0	0	0	0	0	0	0	0	0	0	0	0	0	0	0	0	0	1	0	0	0	0	0	0	6	1	0	3	0	Eukaryota; Rhizaria; Cercozoa; Filosa; Filosa_X; Filosa_XX; Micrometopion; Micrometopion_nutans
OTU_815	11	0	0	0	0	0	0	0	0	0	0	0	0	0	0	0	0	0	0	0	11	0	0	0	0	0	0	0	0	0	0	Unassigned
OTU_1670	11	0	0	0	0	0	0	0	0	0	0	0	0	0	0	0	0	0	0	0	1	0	0	10	0	0	0	0	0	0	0	Eukaryota; Archaeplastida; Chlorophyta; Trebouxiophyceae; Trebouxiophyceae_X; Trebouxiophyceae_XX; Coccomyxa; Coccomyxa_sp.
OTU_2838	11	0	0	0	0	0	0	0	0	0	0	0	0	0	0	0	0	0	0	0	1	0	8	2	0	0	0	0	0	0	0	Eukaryota; Alveolata; Ciliophora; Phyllopharyngea; Suctoria; Ephelotidae; Ephelota; Ephelota_sp.
OTU_228	11	0	0	0	0	0	0	0	0	0	0	0	0	0	0	0	0	0	0	0	0	10	0	0	0	0	1	0	0	0	0	Eukaryota; Rhizaria; Cercozoa; Filosa-Granofilosea; Cryptofilida; Novel-Gran-1; Novel-Gran-1_X; Novel-Gran-1_X_sp.
OTU_2282	11	0	0	0	0	0	0	0	0	0	0	0	0	0	0	0	0	0	0	0	0	0	0	0	11	0	0	0	0	0	0	Eukaryota; Alveolata; Ciliophora; Spirotrichea; Choreotrichia; Dictyocystidae; Codonellopsis; Codonellopsis_orthoceras
OTU_838	11	0	0	0	0	0	0	0	0	0	0	0	0	0	0	0	0	0	0	0	0	0	0	0	9	0	0	0	0	2	0	Eukaryota; Opisthokonta; Metazoa; Rotifera; Rotifera_X; Rotifera_XX
OTU_180	11	0	0	0	0	0	0	0	0	0	0	0	0	0	0	0	0	0	0	0	0	0	0	0	0	10	0	0	1	0	0	Unassigned
OTU_3123	11	0	0	0	0	0	0	0	0	0	0	0	0	0	0	0	0	0	0	0	0	0	0	0	0	11	0	0	0	0	0	Eukaryota; Opisthokonta; Metazoa; Craniata; Craniata_X; Teleostei; Salmo; Salmo_salar
OTU_3114	11	0	0	0	0	0	0	0	0	0	0	0	0	0	0	0	0	0	0	0	0	0	0	0	0	9	0	0	2	0	0	Eukaryota; Alveolata; Ciliophora; Oligohymenophorea; Sessilida; Vorticellidae; Vorticella
OTU_2794	11	0	0	0	0	0	0	0	0	0	0	0	0	0	0	0	0	0	0	0	0	0	0	0	0	11	0	0	0	0	0	Unassigned
OTU_292	11	0	0	0	0	0	0	0	0	0	0	0	0	0	0	0	0	0	0	0	0	0	0	0	0	0	7	0	0	2	2	Eukaryota; Rhizaria; Cercozoa; Filosa-Metromonadea; Metopiida; Metopiidae; Metopion; Metopion_fluens
OTU_753	11	0	0	0	0	0	0	0	0	0	0	0	0	0	0	0	0	0	0	0	0	0	0	0	0	0	0	11	0	0	0	Eukaryota; Opisthokonta; Metazoa; Craniata; Craniata_X; Teleostei; Macquaria
OTU_3156	11	0	0	0	0	0	0	0	0	0	0	0	0	0	0	0	0	0	0	0	0	0	0	0	0	0	0	0	11	0	0	Unassigned
OTU_1236	11	0	0	0	0	0	0	0	0	0	0	0	0	0	0	0	0	0	0	0	0	0	0	0	0	0	0	0	11	0	0	Eukaryota; Alveolata; Dinophyta; Dinophyceae; Dinophyceae_X; Dinophyceae_XX; Alexandrium
OTU_2870	11	0	0	0	0	0	0	0	0	0	0	0	0	0	0	0	0	0	0	0	0	0	0	0	0	0	0	0	0	11	0	Eukaryota; Opisthokonta; Choanoflagellida; Choanoflagellatea; Acanthoecida
OTU_399	10	5	0	0	0	0	0	0	0	0	0	0	0	0	0	0	5	0	0	0	0	0	0	0	0	0	0	0	0	0	0	Unassigned
OTU_33	10	10	0	0	0	0	0	0	0	0	0	0	0	0	0	0	0	0	0	0	0	0	0	0	0	0	0	0	0	0	0	Unassigned
OTU_2644	10	10	0	0	0	0	0	0	0	0	0	0	0	0	0	0	0	0	0	0	0	0	0	0	0	0	0	0	0	0	0	Unassigned
OTU_2560	10	0	10	0	0	0	0	0	0	0	0	0	0	0	0	0	0	0	0	0	0	0	0	0	0	0	0	0	0	0	0	Unassigned
OTU_3025	10	0	10	0	0	0	0	0	0	0	0	0	0	0	0	0	0	0	0	0	0	0	0	0	0	0	0	0	0	0	0	Eukaryota; Opisthokonta; Fungi; Cryptomycota; Cryptomycotina; Cryptomycotina_X; Cryptomycotina_XX; Cryptomycotina_XX_sp.
OTU_2507	10	0	10	0	0	0	0	0	0	0	0	0	0	0	0	0	0	0	0	0	0	0	0	0	0	0	0	0	0	0	0	Unassigned
OTU_2911	10	0	0	5	0	2	0	0	0	0	0	3	0	0	0	0	0	0	0	0	0	0	0	0	0	0	0	0	0	0	0	Unassigned
OTU_2415	10	0	0	10	0	0	0	0	0	0	0	0	0	0	0	0	0	0	0	0	0	0	0	0	0	0	0	0	0	0	0	Unassigned
OTU_2475	10	0	0	2	0	2	4	0	0	0	0	2	0	0	0	0	0	0	0	0	0	0	0	0	0	0	0	0	0	0	0	Unassigned
OTU_1676	10	0	0	2	0	0	0	0	0	0	0	0	0	0	0	0	0	0	0	3	0	5	0	0	0	0	0	0	0	0	0	Eukaryota; Opisthokonta; Choanoflagellida; Choanoflagellatea; Acanthoecida; Acanthoecidae_Group_G; Acanthoecidae_Group_G_X; Acanthoecidae_Group_G_X_sp.
OTU_1607	10	0	0	2	0	0	0	0	0	0	2	0	0	6	0	0	0	0	0	0	0	0	0	0	0	0	0	0	0	0	0	Eukaryota; Opisthokonta; Fungi; Ascomycota; Pezizomycotina; Sordariomycetes; Sordariomycetes_X; Sordariomycetes_X_sp.
OTU_2489	10	0	0	0	0	10	0	0	0	0	0	0	0	0	0	0	0	0	0	0	0	0	0	0	0	0	0	0	0	0	0	Unassigned
OTU_145	10	0	0	0	0	10	0	0	0	0	0	0	0	0	0	0	0	0	0	0	0	0	0	0	0	0	0	0	0	0	0	Eukaryota; Rhizaria; Cercozoa; Filosa-Sarcomonadea; Glissomonadida; Allapsidae; Group-Te; Group_Te_sp.
OTU_1745	10	0	0	0	0	8	0	0	2	0	0	0	0	0	0	0	0	0	0	0	0	0	0	0	0	0	0	0	0	0	0	Eukaryota; Opisthokonta; Fungi; Ascomycota; Saccharomycotina; Saccharomycetales
OTU_2426	10	0	0	0	0	2	0	0	0	0	0	0	0	0	0	0	0	0	0	0	8	0	0	0	0	0	0	0	0	0	0	Unassigned
OTU_1687	10	0	0	0	0	2	0	0	0	0	0	0	7	0	0	0	0	0	0	0	0	0	0	0	0	0	0	1	0	0	0	Eukaryota; Archaeplastida; Streptophyta; Embryophyceae; Embryophyceae_X; Embryophyceae_XX; Theobroma; Theobroma_cacao
OTU_1674	10	0	0	0	0	0	3	0	0	0	0	0	0	0	0	0	0	0	0	0	0	7	0	0	0	0	0	0	0	0	0	Eukaryota; Apusozoa; Apusomonadidae; Apusomonadidae_Group-1; Apusomonadidae_Group-1_X; Apusomonadidae_Group-1_XX; Apusomonadidae_Group-1_XXX; Apusomonadidae_Group-1_XXX_sp.
OTU_1969	10	0	0	0	0	0	0	5	4	0	0	0	0	0	0	0	0	0	0	0	0	0	0	1	0	0	0	0	0	0	0	Eukaryota; Opisthokonta; Metazoa; Nematoda; Chromadorea; Chromadorea_X; Calomicrolaimus; Calomicrolaimus_sp.
OTU_2784	10	0	0	0	0	0	0	8	2	0	0	0	0	0	0	0	0	0	0	0	0	0	0	0	0	0	0	0	0	0	0	Unassigned
OTU_1338	10	0	0	0	0	0	0	7	2	0	0	0	0	0	0	0	0	0	0	0	0	0	0	1	0	0	0	0	0	0	0	Unassigned
OTU_2333	10	0	0	0	0	0	0	4	0	0	0	0	0	0	0	0	0	0	0	0	0	0	6	0	0	0	0	0	0	0	0	Unassigned
OTU_644	10	0	0	0	0	0	0	0	10	0	0	0	0	0	0	0	0	0	0	0	0	0	0	0	0	0	0	0	0	0	0	Unassigned
OTU_3003	10	0	0	0	0	0	0	0	0	10	0	0	0	0	0	0	0	0	0	0	0	0	0	0	0	0	0	0	0	0	0	Unassigned
OTU_2544	10	0	0	0	0	0	0	0	0	4	0	0	0	0	6	0	0	0	0	0	0	0	0	0	0	0	0	0	0	0	0	Eukaryota; Opisthokonta; Metazoa; Arthropoda; Crustacea; Maxillopoda
OTU_1731	10	0	0	0	0	0	0	0	0	0	2	0	0	0	0	0	7	0	0	0	0	0	0	1	0	0	0	0	0	0	0	Eukaryota; Archaeplastida; Streptophyta; Embryophyceae; Embryophyceae_X; Embryophyceae_XX; Allium; Allium_cepa
OTU_1534	10	0	0	0	0	0	0	0	0	0	10	0	0	0	0	0	0	0	0	0	0	0	0	0	0	0	0	0	0	0	0	Eukaryota; Opisthokonta; Fungi; Ascomycota; Pezizomycotina; Dothideomycetes; Dothideomycetes_X; Dothideomycetes_X_sp.
OTU_1234	10	0	0	0	0	0	0	0	0	0	8	0	0	0	0	0	0	0	0	0	0	0	0	0	0	2	0	0	0	0	0	Unassigned
OTU_2335	10	0	0	0	0	0	0	0	0	0	2	0	0	0	0	0	0	0	0	0	0	0	0	0	0	8	0	0	0	0	0	Eukaryota; Alveolata; Ciliophora; Oligohymenophorea; Sessilida; Vorticellidae
OTU_2883	10	0	0	0	0	0	0	0	0	0	0	5	3	0	0	0	0	0	0	0	0	0	0	0	0	0	0	0	0	0	2	Eukaryota; Opisthokonta; Metazoa; Arthropoda; Crustacea; Maxillopoda; Paracalanus; Paracalanus_parvus
OTU_2286	10	0	0	0	0	0	0	0	0	0	0	0	0	2	0	0	0	0	0	0	0	0	0	0	0	7	1	0	0	0	0	Unassigned
OTU_3137	10	0	0	0	0	0	0	0	0	0	0	0	0	0	10	0	0	0	0	0	0	0	0	0	0	0	0	0	0	0	0	Unassigned
OTU_2817	10	0	0	0	0	0	0	0	0	0	0	0	0	0	7	0	0	0	0	0	0	0	0	0	0	0	0	1	0	2	0	Eukaryota; Alveolata; Ciliophora; Phyllopharyngea; Suctoria
OTU_29	10	0	0	0	0	0	0	0	0	0	0	0	0	0	4	6	0	0	0	0	0	0	0	0	0	0	0	0	0	0	0	Eukaryota; Opisthokonta; Metazoa; Annelida; Annelida_X; Annelida_XX; Spirobranchus; Spirobranchus_cariniferus
OTU_741	10	0	0	0	0	0	0	0	0	0	0	0	0	0	2	0	0	0	0	0	0	0	6	0	2	0	0	0	0	0	0	Eukaryota; Opisthokonta; Metazoa; Mollusca; Bivalvia; Heteroconchia; Lasaea
OTU_3098	10	0	0	0	0	0	0	0	0	0	0	0	0	0	0	0	10	0	0	0	0	0	0	0	0	0	0	0	0	0	0	Eukaryota; Alveolata; Dinophyta
OTU_402	10	0	0	0	0	0	0	0	0	0	0	0	0	0	0	0	0	0	0	5	0	1	0	0	0	0	4	0	0	0	0	Unassigned
OTU_2341	10	0	0	0	0	0	0	0	0	0	0	0	0	0	0	0	0	0	0	1	1	8	0	0	0	0	0	0	0	0	0	Eukaryota; Alveolata; Ciliophora; Oligohymenophorea; Sessilida; Vorticellidae; Vorticella
OTU_196	10	0	0	0	0	0	0	0	0	0	0	0	0	0	0	0	0	0	0	1	2	4	0	0	0	0	0	0	0	3	0	Unassigned
OTU_227	10	0	0	0	0	0	0	0	0	0	0	0	0	0	0	0	0	0	0	0	5	2	0	0	0	3	0	0	0	0	0	Unassigned
OTU_2624	10	0	0	0	0	0	0	0	0	0	0	0	0	0	0	0	0	0	0	0	1	8	0	0	0	0	1	0	0	0	0	Eukaryota; Alveolata; Ciliophora; Phyllopharyngea; Cyrtophoria; Hartmannulidae; Heterohartmannula; Heterohartmannula_fangi
OTU_3041	10	0	0	0	0	0	0	0	0	0	0	0	0	0	0	0	0	0	0	0	0	10	0	0	0	0	0	0	0	0	0	Eukaryota; Opisthokonta; Metazoa; Nematoda; Chromadorea; Chromadorea_X; Aphelenchoides; Aphelenchoides_fragariae
OTU_1452	10	0	0	0	0	0	0	0	0	0	0	0	0	0	0	0	0	0	0	0	0	9	0	0	0	0	1	0	0	0	0	Eukaryota; Apusozoa; Apusomonadidae; Apusomonadidae_Group-1; Apusomonadidae_Group-1_X; Apusomonadidae_Group-1_XX; Apusomonadidae_Group-1_XXX; Apusomonadidae_Group-1_XXX_sp.
OTU_590	10	0	0	0	0	0	0	0	0	0	0	0	0	0	0	0	0	0	0	0	0	10	0	0	0	0	0	0	0	0	0	Eukaryota; Opisthokonta; Fungi; Chytridiomycota; Chytridiomycotina; Chytridiomycetes; Spizellomyces; Spizellomyces_sp.
OTU_1690	10	0	0	0	0	0	0	0	0	0	0	0	0	0	0	0	0	0	0	0	0	7	0	0	0	0	1	0	0	2	0	Unassigned
OTU_1259	10	0	0	0	0	0	0	0	0	0	0	0	0	0	0	0	0	0	0	0	0	2	0	0	0	0	6	0	0	2	0	Eukaryota; Hacrobia; Katablepharidophyta; Katablepharidaceae; Katablepharidales; Katablepharidales_X; Katablepharidales_XX
OTU_1074	10	0	0	0	0	0	0	0	0	0	0	0	0	0	0	0	0	0	0	0	0	0	4	6	0	0	0	0	0	0	0	Eukaryota; Opisthokonta; Metazoa; Mollusca; Bivalvia; Mytiloida; Musculista; Musculista_senhousia
OTU_1257	10	0	0	0	0	0	0	0	0	0	0	0	0	0	0	0	0	0	0	0	0	0	6	4	0	0	0	0	0	0	0	Unassigned
OTU_2264	10	0	0	0	0	0	0	0	0	0	0	0	0	0	0	0	0	0	0	0	0	0	0	0	0	10	0	0	0	0	0	Eukaryota; Alveolata; Ciliophora; Litostomatea; Cyclotrichia; Cyclotrichia_X; Cyclotrichia_XX; Cyclotrichia_XX_sp.
OTU_2757	10	0	0	0	0	0	0	0	0	0	0	0	0	0	0	0	0	0	0	0	0	0	0	0	0	10	0	0	0	0	0	Eukaryota; Opisthokonta; Choanoflagellida; Choanoflagellatea; Craspedida; Salpingoecidae_Group_C2; Salpingoecidae_Group_C2_X; Salpingoecidae_Group_C2_X_sp.
OTU_49	9	9	0	0	0	0	0	0	0	0	0	0	0	0	0	0	0	0	0	0	0	0	0	0	0	0	0	0	0	0	0	Unassigned
OTU_2716	9	7	0	0	0	0	0	0	0	0	0	0	0	0	0	0	2	0	0	0	0	0	0	0	0	0	0	0	0	0	0	Unassigned
OTU_2660	9	4	0	0	0	0	0	0	0	0	2	0	0	3	0	0	0	0	0	0	0	0	0	0	0	0	0	0	0	0	0	Unassigned
OTU_1821	9	0	5	0	0	4	0	0	0	0	0	0	0	0	0	0	0	0	0	0	0	0	0	0	0	0	0	0	0	0	0	Eukaryota; Opisthokonta; Mesomycetozoa; Ichthyosporea; Ichthyosphonida; Abeoformidae_Group_MAIP_1; Ichthyosporea; Ichthyosporea_sp.
OTU_1460	9	0	9	0	0	0	0	0	0	0	0	0	0	0	0	0	0	0	0	0	0	0	0	0	0	0	0	0	0	0	0	Unassigned
OTU_2724	9	0	0	5	0	0	0	0	0	0	0	0	0	0	0	0	0	0	0	0	0	0	0	0	0	0	2	0	0	2	0	Unassigned
OTU_2265	9	0	0	5	0	0	0	0	0	0	2	0	0	0	0	0	0	0	0	0	0	0	0	0	0	2	0	0	0	0	0	Eukaryota; Alveolata; Ciliophora; Oligohymenophorea; Scuticociliatia; Scuticociliatia_X; Scuticociliatia_XX; Scuticociliatia_XX_sp.
OTU_1289	9	0	0	8	0	0	0	0	0	0	0	0	0	0	0	0	0	0	0	0	1	0	0	0	0	0	0	0	0	0	0	Eukaryota; Opisthokonta; Metazoa; Arthropoda; Hexapoda; Collembola
OTU_2065	9	0	0	2	0	0	0	0	0	0	0	0	0	0	0	0	1	0	0	0	0	4	0	0	0	0	0	0	0	2	0	Eukaryota; Alveolata; Ciliophora; Spirotrichea; Hypotrichia; Pseudokeronopsidae; Pseudokeronopsis; Pseudokeronopsis_rubra
OTU_553	9	0	0	2	0	2	0	0	0	0	0	0	0	4	0	0	0	0	0	0	1	0	0	0	0	0	0	0	0	0	0	Eukaryota; Rhizaria; Cercozoa; Filosa-Sarcomonadea; Glissomonadida; Sandonidae
OTU_2158	9	0	0	0	9	0	0	0	0	0	0	0	0	0	0	0	0	0	0	0	0	0	0	0	0	0	0	0	0	0	0	Eukaryota; Opisthokonta; Metazoa; Nematoda; Chromadorea; Chromadorea_X; Oscheius
OTU_2162	9	0	0	0	9	0	0	0	0	0	0	0	0	0	0	0	0	0	0	0	0	0	0	0	0	0	0	0	0	0	0	Unassigned
OTU_1559	9	0	0	0	2	2	0	0	2	0	2	0	0	0	0	0	0	0	0	0	1	0	0	0	0	0	0	0	0	0	0	Eukaryota; Opisthokonta; Fungi; Ascomycota; Pezizomycotina; Eurotiomycetes
OTU_1510	9	0	0	0	0	5	0	0	0	0	0	0	0	2	0	0	0	0	0	0	2	0	0	0	0	0	0	0	0	0	0	Eukaryota; Opisthokonta; Fungi; Ascomycota; Pezizomycotina; Eurotiomycetes; Phaeomoniella
OTU_2577	9	0	0	0	0	3	0	0	6	0	0	0	0	0	0	0	0	0	0	0	0	0	0	0	0	0	0	0	0	0	0	Eukaryota; Alveolata; Apicomplexa; Apicomplexa_X; Colpodellidae; Colpodellidae_X; Colpodellidae_XX; Colpodellidae_XX_sp.
OTU_3037	9	0	0	0	0	9	0	0	0	0	0	0	0	0	0	0	0	0	0	0	0	0	0	0	0	0	0	0	0	0	0	Unassigned
OTU_1505	9	0	0	0	0	5	0	0	0	0	0	0	0	0	0	0	0	0	0	0	4	0	0	0	0	0	0	0	0	0	0	Eukaryota; Amoebozoa; Breviatea; Breviatea; Breviatea_X; Subulatomonas-lineage; Subulatomonas-lineage_X; Subulatomonas-lineage_X_sp.
OTU_1107	9	0	0	0	0	2	0	0	7	0	0	0	0	0	0	0	0	0	0	0	0	0	0	0	0	0	0	0	0	0	0	Eukaryota; Archaeplastida; Chlorophyta; Trebouxiophyceae; Watanabea-Clade; Watanabea-Clade_X; Dictyochloropsis
OTU_273	9	0	0	0	0	4	0	0	5	0	0	0	0	0	0	0	0	0	0	0	0	0	0	0	0	0	0	0	0	0	0	Eukaryota; Rhizaria; Cercozoa; Filosa-Sarcomonadea; Glissomonadida; Glissomonadida_X; Glissomonadida_XX; Glissomonadida_XX_sp.
OTU_619	9	0	0	0	0	4	0	0	0	0	0	0	0	0	0	0	0	0	0	0	5	0	0	0	0	0	0	0	0	0	0	Unassigned
OTU_1314	9	0	0	0	0	2	2	0	4	0	0	0	0	0	0	0	0	0	0	0	0	0	0	1	0	0	0	0	0	0	0	Eukaryota; Alveolata; Dinophyta; Syndiniales; Dino-Group-I; Dino-Group-I-Clade-1; Dino-Group-I-Clade-1_X; Dino-Group-I-Clade-1_X_sp.
OTU_499	9	0	0	0	0	2	0	2	0	0	0	0	0	0	0	0	0	0	0	0	5	0	0	0	0	0	0	0	0	0	0	Eukaryota; Rhizaria; Cercozoa; Filosa-Sarcomonadea; Cercomonadida; Cercomonadidae; Cercomonas
OTU_2902	9	0	0	0	0	2	0	0	0	0	0	0	0	0	0	0	0	0	0	0	7	0	0	0	0	0	0	0	0	0	0	Unassigned
OTU_1678	9	0	0	0	0	0	2	0	0	0	0	0	0	0	0	0	0	0	0	0	0	7	0	0	0	0	0	0	0	0	0	Eukaryota; Opisthokonta; Choanoflagellida; Choanoflagellatea; Acanthoecida; Acanthoecidae_Group_G
OTU_2260	9	0	0	0	0	0	2	0	0	0	0	0	0	0	0	0	0	0	0	0	0	7	0	0	0	0	0	0	0	0	0	Eukaryota; Alveolata; Ciliophora; Oligohymenophorea; Scuticociliatia; Orchitophryidae
OTU_2925	9	0	0	0	0	0	0	9	0	0	0	0	0	0	0	0	0	0	0	0	0	0	0	0	0	0	0	0	0	0	0	Unassigned
OTU_1477	9	0	0	0	0	0	0	2	0	0	0	0	0	7	0	0	0	0	0	0	0	0	0	0	0	0	0	0	0	0	0	Eukaryota; Opisthokonta; Fungi; Ascomycota; Pezizomycotina; Sordariomycetes; Acremonium; Acremonium_sp.
OTU_334	9	0	0	0	0	0	0	6	0	0	0	0	0	0	0	0	0	0	0	0	0	0	3	0	0	0	0	0	0	0	0	Eukaryota; Opisthokonta; Metazoa; Platyhelminthes; Turbellaria; Rhabdocoela
OTU_3119	9	0	0	0	0	0	0	0	9	0	0	0	0	0	0	0	0	0	0	0	0	0	0	0	0	0	0	0	0	0	0	Unassigned
OTU_1313	9	0	0	0	0	0	0	0	8	0	0	0	0	0	0	0	0	0	0	0	0	0	0	1	0	0	0	0	0	0	0	Unassigned
OTU_2404	9	0	0	0	0	0	0	0	2	0	0	0	0	0	0	0	0	0	0	0	0	0	0	7	0	0	0	0	0	0	0	Eukaryota; Alveolata; Ciliophora; Litostomatea; Cyclotrichia; Mesodiniidae; Askenasi; Askenasi_sp.
OTU_1922	9	0	0	0	0	0	0	0	0	4	5	0	0	0	0	0	0	0	0	0	0	0	0	0	0	0	0	0	0	0	0	Eukaryota; Archaeplastida; Chlorophyta; Chlorophyceae; Chlorophyceae_X; CW-Chlamydomonadales; Chlamydomonas
OTU_2164	9	0	0	0	0	0	0	0	0	2	0	0	2	0	5	0	0	0	0	0	0	0	0	0	0	0	0	0	0	0	0	Eukaryota; Opisthokonta; Metazoa; Arthropoda; Crustacea; Maxillopoda; Maxillopoda_X; Maxillopoda_X_sp.
OTU_1535	9	0	0	0	0	0	0	0	0	0	9	0	0	0	0	0	0	0	0	0	0	0	0	0	0	0	0	0	0	0	0	Eukaryota; Opisthokonta; Fungi; Ascomycota; Pezizomycotina; Laboulbeniomycetes; Chalara
OTU_489	9	0	0	0	0	0	0	0	0	0	2	0	0	0	0	0	0	0	0	0	0	0	0	0	0	0	3	0	0	4	0	Eukaryota; Rhizaria; Cercozoa; Filosa-Thecofilosea; Cryomonadida; Protaspa-lineage; Protaspa-lineage_X
OTU_2889	9	0	0	0	0	0	0	0	0	0	0	6	0	0	0	0	0	0	0	0	0	1	0	1	0	0	1	0	0	0	0	Unassigned
OTU_1306	9	0	0	0	0	0	0	0	0	0	0	8	0	0	0	0	0	0	0	0	1	0	0	0	0	0	0	0	0	0	0	Eukaryota; Alveolata; Dinophyta; Dinophyceae; Suessiales; Suessiales_X; Symbiodinium; Symbiodinium_sp.
OTU_1081	9	0	0	0	0	0	0	0	0	0	0	2	0	0	0	0	0	0	0	0	1	0	0	0	0	0	6	0	0	0	0	Eukaryota; Hacrobia; Haptophyta; Prymnesiophyceae; Phaeocystales; Phaeocystaceae; Phaeocystis; Phaeocystis_globosa
OTU_2302	9	0	0	0	0	0	0	0	0	0	0	0	9	0	0	0	0	0	0	0	0	0	0	0	0	0	0	0	0	0	0	Eukaryota; Opisthokonta; Metazoa
OTU_914	9	0	0	0	0	0	0	0	0	0	0	0	2	0	2	0	0	0	0	0	0	0	0	0	3	0	0	0	0	2	0	Eukaryota; Opisthokonta; Metazoa; Arthropoda; Crustacea; Maxillopoda; Paracalanus; Paracalanus_parvus
OTU_2106	9	0	0	0	0	0	0	0	0	0	0	0	0	7	0	0	0	0	0	0	0	0	0	0	0	0	0	0	2	0	0	Eukaryota; Amoebozoa; Lobosa; Tubulinea; Leptomyxida; Flabellulidae; Paraflabellula; Paraflabellula_hoguae
OTU_834	9	0	0	0	0	0	0	0	0	0	0	0	0	0	0	0	3	4	2	0	0	0	0	0	0	0	0	0	0	0	0	Eukaryota; Hacrobia; Centroheliozoa; Centroheliozoa_X; Pterocystida
OTU_2412	9	0	0	0	0	0	0	0	0	0	0	0	0	0	0	0	0	0	2	2	1	2	0	0	0	0	0	2	0	0	0	Unassigned
OTU_81	9	0	0	0	0	0	0	0	0	0	0	0	0	0	0	0	0	0	2	0	0	7	0	0	0	0	0	0	0	0	0	Eukaryota; Amoebozoa; Lobosa; Discosea-Longamoebia; Dermamoebida; Dermamoebidae; Dermamoebidae_X; Dermamoebidae_X_sp.
OTU_746	9	0	0	0	0	0	0	0	0	0	0	0	0	0	0	0	0	0	2	4	0	0	0	0	0	0	3	0	0	0	0	Unassigned
OTU_182	9	0	0	0	0	0	0	0	0	0	0	0	0	0	0	0	0	0	0	9	0	0	0	0	0	0	0	0	0	0	0	Unassigned
OTU_2097	9	0	0	0	0	0	0	0	0	0	0	0	0	0	0	0	0	0	0	0	8	0	0	1	0	0	0	0	0	0	0	Eukaryota; Alveolata; Ciliophora; Spirotrichea; Choreotrichia; Tintinnidae; Eutintinnus; Eutintinnus_pectinis
OTU_1930	9	0	0	0	0	0	0	0	0	0	0	0	0	0	0	0	0	0	0	0	1	8	0	0	0	0	0	0	0	0	0	Unassigned
OTU_230	9	0	0	0	0	0	0	0	0	0	0	0	0	0	0	0	0	0	0	0	9	0	0	0	0	0	0	0	0	0	0	Unassigned
OTU_2098	9	0	0	0	0	0	0	0	0	0	0	0	0	0	0	0	0	0	0	0	4	0	3	0	0	0	2	0	0	0	0	Eukaryota; Alveolata; Ciliophora; Spirotrichea; Oligotrichia; Strombidiidae; Strombidium
OTU_958	9	0	0	0	0	0	0	0	0	0	0	0	0	0	0	0	0	0	0	0	0	3	0	0	0	0	3	3	0	0	0	Eukaryota; Apusozoa; Apusomonadidae; Apusomonadidae_Group-1; Apusomonadidae_Group-1_X; Apusomonadidae_Group-1_XX; Apusomonadidae_Group-1_XXX; Apusomonadidae_Group-1_XXX_sp._strain1
OTU_1448	9	0	0	0	0	0	0	0	0	0	0	0	0	0	0	0	0	0	0	0	0	3	0	0	0	0	6	0	0	0	0	Eukaryota; Apusozoa; Apusomonadidae; Apusomonadidae_Group-1; Apusomonadidae_Group-1_X; Apusomonadidae_Group-1_XX; Apusomonadidae_Group-1_XXX; Apusomonadidae_Group-1_XXX_sp.
OTU_2346	9	0	0	0	0	0	0	0	0	0	0	0	0	0	0	0	0	0	0	0	0	9	0	0	0	0	0	0	0	0	0	Eukaryota; Alveolata; Ciliophora; Colpodea; Cyrtolophosidida; Cyrtolophosididae; Aristerostoma; Aristerostoma_sp.
OTU_2890	9	0	0	0	0	0	0	0	0	0	0	0	0	0	0	0	0	0	0	0	0	9	0	0	0	0	0	0	0	0	0	Eukaryota; Alveolata; Ciliophora; Litostomatea; Haptoria; Haptoria_X; Haptoria_XX; Haptoria_XX_sp.
OTU_233	9	0	0	0	0	0	0	0	0	0	0	0	0	0	0	0	0	0	0	0	0	0	0	5	4	0	0	0	0	0	0	Eukaryota; Opisthokonta; Metazoa; Mollusca; Gastropoda; Caenogastropoda
OTU_3093	9	0	0	0	0	0	0	0	0	0	0	0	0	0	0	0	0	0	0	0	0	0	0	0	0	9	0	0	0	0	0	Eukaryota; Alveolata; Ciliophora; Oligohymenophorea; Sessilida; Vorticellidae
OTU_1455	9	0	0	0	0	0	0	0	0	0	0	0	0	0	0	0	0	0	0	0	0	0	0	0	0	9	0	0	0	0	0	Eukaryota; Amoebozoa; Conosa; Variosea; Variosea_X; Protosteliids; Protostelium; Protostelium_nocturnum
OTU_158	9	0	0	0	0	0	0	0	0	0	0	0	0	0	0	0	0	0	0	0	0	0	0	0	0	9	0	0	0	0	0	Eukaryota; Rhizaria; Cercozoa; Filosa-Sarcomonadea; Glissomonadida; Allapsidae; Group-Te; Group_Te_sp.
OTU_2581	9	0	0	0	0	0	0	0	0	0	0	0	0	0	0	0	0	0	0	0	0	0	0	0	0	1	0	0	8	0	0	Unassigned
OTU_723	9	0	0	0	0	0	0	0	0	0	0	0	0	0	0	0	0	0	0	0	0	0	0	0	0	0	9	0	0	0	0	Eukaryota; Rhizaria; Cercozoa; Filosa-Imbricatea; Marimonadida; Marimonadida_X; Marimonadida_XX; Marimonadida_XX_sp.
OTU_3170	9	0	0	0	0	0	0	0	0	0	0	0	0	0	0	0	0	0	0	0	0	0	0	0	0	0	0	3	0	4	2	Eukaryota; Alveolata; Ciliophora; Spirotrichea; Choreotrichia; Stenosemellidae; Stenosemella; Stenosemella_ventricosa
OTU_2960	9	0	0	0	0	0	0	0	0	0	0	0	0	0	0	0	0	0	0	0	0	0	0	0	0	0	0	0	0	9	0	Eukaryota; Alveolata; Ciliophora; Litostomatea; Haptoria; Haptoria_X; Haptoria_XX; Haptoria_XX_sp.
OTU_1464	8	8	0	0	0	0	0	0	0	0	0	0	0	0	0	0	0	0	0	0	0	0	0	0	0	0	0	0	0	0	0	Eukaryota; Opisthokonta; Fungi; Ascomycota; Pezizomycotina; Sordariomycetes; Colletotrichum; Colletotrichum_sp.
OTU_2658	8	8	0	0	0	0	0	0	0	0	0	0	0	0	0	0	0	0	0	0	0	0	0	0	0	0	0	0	0	0	0	Unassigned
OTU_1986	8	4	0	0	0	0	0	0	0	0	0	0	0	0	0	0	4	0	0	0	0	0	0	0	0	0	0	0	0	0	0	Unassigned
OTU_1388	8	0	2	2	0	0	0	0	0	0	4	0	0	0	0	0	0	0	0	0	0	0	0	0	0	0	0	0	0	0	0	Eukaryota; Opisthokonta; Fungi; Ascomycota; Pezizomycotina; Eurotiomycetes; Eurotiomycetes_X; Eurotiomycetes_X_sp.
OTU_2027	8	0	0	4	0	0	0	0	0	0	0	0	0	0	0	0	1	0	0	0	0	3	0	0	0	0	0	0	0	0	0	Eukaryota; Hacrobia; Cryptophyta; Cryptophyceae; Cryptophyceae_X; Goniomonadales; Goniomonas; Goniomonas_sp.
OTU_2918	8	0	0	2	0	0	0	0	0	0	0	0	0	0	0	6	0	0	0	0	0	0	0	0	0	0	0	0	0	0	0	Eukaryota; Opisthokonta; Fungi; Ascomycota; Saccharomycotina; Saccharomycetales; Yarrowia; Yarrowia_lipolytica
OTU_1588	8	0	0	6	0	0	0	0	0	0	0	2	0	0	0	0	0	0	0	0	0	0	0	0	0	0	0	0	0	0	0	Eukaryota; Archaeplastida; Streptophyta; Embryophyceae; Embryophyceae_X; Embryophyceae_XX; Sorghum; Sorghum_bicolor
OTU_635	8	0	0	2	0	4	2	0	0	0	0	0	0	0	0	0	0	0	0	0	0	0	0	0	0	0	0	0	0	0	0	Unassigned
OTU_1786	8	0	0	3	0	0	0	0	0	2	0	0	0	2	0	0	0	0	0	0	0	0	0	0	0	1	0	0	0	0	0	Eukaryota; Opisthokonta; Fungi; Ascomycota; Pezizomycotina; Dothideomycetes
OTU_963	8	0	0	2	0	0	0	0	0	0	0	0	0	0	0	0	3	0	0	0	0	3	0	0	0	0	0	0	0	0	0	Unassigned
OTU_1517	8	0	0	2	0	0	0	0	0	0	0	0	0	0	0	0	0	0	2	0	4	0	0	0	0	0	0	0	0	0	0	Eukaryota; Opisthokonta; Metazoa; Arthropoda; Chelicerata; Arachnida
OTU_3056	8	0	0	0	8	0	0	0	0	0	0	0	0	0	0	0	0	0	0	0	0	0	0	0	0	0	0	0	0	0	0	Unassigned
OTU_1270	8	0	0	0	4	0	2	0	0	0	0	0	0	0	0	0	0	0	0	2	0	0	0	0	0	0	0	0	0	0	0	Eukaryota; Opisthokonta; Choanoflagellida; Choanoflagellatea; Craspedida; Monosigidae_Group_A; Choanoeca; Choanoeca_perplexa
OTU_1177	8	0	0	0	0	4	0	0	0	0	0	0	0	0	0	0	0	0	0	0	4	0	0	0	0	0	0	0	0	0	0	Eukaryota; Opisthokonta; Metazoa; Nematoda; Chromadorea; Chromadorea_X
OTU_1366	8	0	0	0	0	8	0	0	0	0	0	0	0	0	0	0	0	0	0	0	0	0	0	0	0	0	0	0	0	0	0	Eukaryota; Opisthokonta; Fungi; Ascomycota; Pezizomycotina; Dothideomycetes
OTU_561	8	0	0	0	0	4	0	0	4	0	0	0	0	0	0	0	0	0	0	0	0	0	0	0	0	0	0	0	0	0	0	Eukaryota; Rhizaria; Cercozoa; Filosa-Sarcomonadea; Glissomonadida; Sandonidae; Sandonidae_X; Sandonidae_X_sp.
OTU_856	8	0	0	0	0	0	0	2	0	6	0	0	0	0	0	0	0	0	0	0	0	0	0	0	0	0	0	0	0	0	0	Eukaryota; Opisthokonta; Metazoa; Arthropoda; Crustacea; Maxillopoda
OTU_213	8	0	0	0	0	0	0	2	4	0	0	0	0	0	0	0	0	0	0	0	2	0	0	0	0	0	0	0	0	0	0	Eukaryota; Rhizaria; Cercozoa; Filosa-Sarcomonadea; Glissomonadida; Sandonidae; Sandonidae_X; Sandonidae_X_sp.
OTU_1685	8	0	0	0	0	0	0	0	7	0	0	0	0	0	0	0	0	0	0	0	0	0	0	1	0	0	0	0	0	0	0	Eukaryota; Amoebozoa; Breviatea; Breviatea; Breviatea_X; Subulatomonas-lineage; Subulatomonas-lineage_X; Subulatomonas-lineage_X_sp.
OTU_2360	8	0	0	0	0	0	0	0	6	0	0	0	0	0	0	0	0	0	0	0	0	0	0	2	0	0	0	0	0	0	0	Eukaryota; Alveolata; Ciliophora; Colpodea; Cyrtolophosidida; Cyrtolophosididae
OTU_1739	8	0	0	0	0	0	0	0	8	0	0	0	0	0	0	0	0	0	0	0	0	0	0	0	0	0	0	0	0	0	0	Eukaryota; Opisthokonta; Metazoa; Cnidaria; Cnidaria_X; Anthozoa
OTU_2109	8	0	0	0	0	0	0	0	4	0	0	0	0	0	0	0	0	0	0	0	3	0	0	0	0	0	1	0	0	0	0	Eukaryota; Alveolata; Ciliophora; Spirotrichea; Oligotrichia; Strombidiidae; Strombidium; Strombidium_biarmatum
OTU_1740	8	0	0	0	0	0	0	0	8	0	0	0	0	0	0	0	0	0	0	0	0	0	0	0	0	0	0	0	0	0	0	Eukaryota; Opisthokonta; Metazoa; Nematoda; Enoplea; Enoplea_X; Mermis; Mermis_nigrescens
OTU_313	8	0	0	0	0	0	0	0	2	0	4	0	0	0	0	0	0	0	0	0	0	0	0	0	0	2	0	0	0	0	0	Eukaryota; Rhizaria; Cercozoa; Filosa-Imbricatea; Euglyphida; Trinematidae; Trinema
OTU_2395	8	0	0	0	0	0	0	0	0	2	0	0	6	0	0	0	0	0	0	0	0	0	0	0	0	0	0	0	0	0	0	Eukaryota; Opisthokonta; Metazoa; Arthropoda
OTU_1760	8	0	0	0	0	0	0	0	0	2	0	0	0	6	0	0	0	0	0	0	0	0	0	0	0	0	0	0	0	0	0	Unassigned
OTU_690	8	0	0	0	0	0	0	0	0	0	4	0	0	4	0	0	0	0	0	0	0	0	0	0	0	0	0	0	0	0	0	Unassigned
OTU_616	8	0	0	0	0	0	0	0	0	0	2	0	0	0	0	0	0	0	0	0	1	0	0	0	0	5	0	0	0	0	0	Eukaryota; Amoebozoa; Conosa; Variosea; ATCC50593-Flamella-WIM80-lineage; Flamella-lineage; Flamella-lineage_X; Flamella-lineage_X_sp.
OTU_1778	8	0	0	0	0	0	0	0	0	0	8	0	0	0	0	0	0	0	0	0	0	0	0	0	0	0	0	0	0	0	0	Eukaryota; Opisthokonta; Fungi; Ascomycota; Pezizomycotina; Eurotiomycetes; Endocarpon; Endocarpon_diffractellum
OTU_1945	8	0	0	0	0	0	0	0	0	0	2	0	0	0	0	0	0	0	0	0	0	0	0	0	0	5	1	0	0	0	0	Eukaryota; Opisthokonta; Metazoa; Arthropoda; Chelicerata; Arachnida; Histiostoma; Histiostoma_sp.
OTU_2058	8	0	0	0	0	0	0	0	0	0	0	8	0	0	0	0	0	0	0	0	0	0	0	0	0	0	0	0	0	0	0	Unassigned
OTU_3016	8	0	0	0	0	0	0	0	0	0	0	8	0	0	0	0	0	0	0	0	0	0	0	0	0	0	0	0	0	0	0	Unassigned
OTU_2085	8	0	0	0	0	0	0	0	0	0	0	8	0	0	0	0	0	0	0	0	0	0	0	0	0	0	0	0	0	0	0	Eukaryota; Alveolata; Ciliophora; Spirotrichea; Oligotrichia; Strombidiidae; Laboea; Laboea_strobila
OTU_1246	8	0	0	0	0	0	0	0	0	0	0	4	0	0	0	0	0	0	0	4	0	0	0	0	0	0	0	0	0	0	0	Eukaryota; Hacrobia; Haptophyta; Prymnesiophyceae; Prymnesiales; Chrysochromulinaceae; Chrysochromulina; Chrysochromulina_throndsenii
OTU_765	8	0	0	0	0	0	0	0	0	0	0	0	4	0	0	0	0	0	0	0	0	0	0	0	0	0	0	4	0	0	0	Eukaryota; Opisthokonta; Metazoa; Arthropoda; Crustacea; Maxillopoda; Tachidius; Tachidius_triangularis
OTU_1265	8	0	0	0	0	0	0	0	0	0	0	0	0	2	0	0	0	0	0	0	0	0	0	0	0	0	0	0	6	0	0	Eukaryota; Opisthokonta; Metazoa; Arthropoda; Chelicerata; Arachnida; Steatoda
OTU_629	8	0	0	0	0	0	0	0	0	0	0	0	0	8	0	0	0	0	0	0	0	0	0	0	0	0	0	0	0	0	0	Unassigned
OTU_1613	8	0	0	0	0	0	0	0	0	0	0	0	0	8	0	0	0	0	0	0	0	0	0	0	0	0	0	0	0	0	0	Eukaryota; Opisthokonta; Fungi; Ascomycota; Pezizomycotina; Pezizomycetes; Ascodesmis; Ascodesmis_sphaerospora
OTU_2137	8	0	0	0	0	0	0	0	0	0	0	0	0	0	3	0	0	0	0	0	0	0	0	0	5	0	0	0	0	0	0	Eukaryota; Alveolata; Ciliophora; Spirotrichea; Choreotrichia; Dictyocystidae; Codonella; Codonella_aspera
OTU_1075	8	0	0	0	0	0	0	0	0	0	0	0	0	0	4	0	0	0	0	0	0	0	0	0	0	0	2	0	0	2	0	Eukaryota; Alveolata; Ciliophora; Spirotrichea; Protocruziida; Protocruziida_X; Protocruzia; Protocruzia_sp.
OTU_2138	8	0	0	0	0	0	0	0	0	0	0	0	0	0	0	8	0	0	0	0	0	0	0	0	0	0	0	0	0	0	0	Eukaryota; Opisthokonta; Metazoa; Arthropoda; Crustacea; Maxillopoda; Maxillopoda_X; Maxillopoda_X_sp.
OTU_2234	8	0	0	0	0	0	0	0	0	0	0	0	0	0	0	8	0	0	0	0	0	0	0	0	0	0	0	0	0	0	0	Eukaryota; Opisthokonta; Metazoa; Arthropoda; Crustacea; Maxillopoda
OTU_2015	8	0	0	0	0	0	0	0	0	0	0	0	0	0	0	0	4	0	0	4	0	0	0	0	0	0	0	0	0	0	0	Eukaryota; Alveolata; Ciliophora; Spirotrichea; Euplotia; Uronychiidae; Uronychia
OTU_3154	8	0	0	0	0	0	0	0	0	0	0	0	0	0	0	0	0	8	0	0	0	0	0	0	0	0	0	0	0	0	0	Eukaryota; Opisthokonta; Metazoa; Nematoda; Chromadorea; Chromadorea_X; Aphelenchoides; Aphelenchoides_bicaudatus
OTU_3095	8	0	0	0	0	0	0	0	0	0	0	0	0	0	0	0	0	1	0	0	0	0	0	0	0	0	0	0	0	7	0	Eukaryota; Alveolata; Ciliophora; Spirotrichea; Euplotia; Euplotidae; Euplotes
OTU_69	8	0	0	0	0	0	0	0	0	0	0	0	0	0	0	0	0	0	8	0	0	0	0	0	0	0	0	0	0	0	0	Unassigned
OTU_88	8	0	0	0	0	0	0	0	0	0	0	0	0	0	0	0	0	0	8	0	0	0	0	0	0	0	0	0	0	0	0	Unassigned
OTU_2071	8	0	0	0	0	0	0	0	0	0	0	0	0	0	0	0	0	0	6	0	0	2	0	0	0	0	0	0	0	0	0	Eukaryota; Hacrobia; Cryptophyta; Cryptophyceae; Cryptophyceae_X; Goniomonadales; Goniomonas; Goniomonas_sp.
OTU_218	8	0	0	0	0	0	0	0	0	0	0	0	0	0	0	0	0	0	2	0	1	3	0	2	0	0	0	0	0	0	0	Unassigned
OTU_56	8	0	0	0	0	0	0	0	0	0	0	0	0	0	0	0	0	0	0	6	0	0	0	0	0	0	0	0	0	2	0	Eukaryota; Excavata; Discoba; Jakobida; Jakobida_X; Jakobidae; Jakoba; Jakoba_libera
OTU_1518	8	0	0	0	0	0	0	0	0	0	0	0	0	0	0	0	0	0	0	2	0	6	0	0	0	0	0	0	0	0	0	Unassigned
OTU_1697	8	0	0	0	0	0	0	0	0	0	0	0	0	0	0	0	0	0	0	2	0	0	0	0	0	0	0	0	2	0	4	Unassigned
OTU_593	8	0	0	0	0	0	0	0	0	0	0	0	0	0	0	0	0	0	0	1	0	0	2	2	0	0	1	0	0	2	0	Eukaryota; Rhizaria; Cercozoa; Filosa-Metromonadea; Metromonadida; Metromonadidae; Metromonadidae_X; Metromonadidae_X_sp.
OTU_664	8	0	0	0	0	0	0	0	0	0	0	0	0	0	0	0	0	0	0	0	8	0	0	0	0	0	0	0	0	0	0	Unassigned
OTU_2874	8	0	0	0	0	0	0	0	0	0	0	0	0	0	0	0	0	0	0	0	1	0	0	0	0	0	0	0	3	0	4	Eukaryota; Alveolata; Ciliophora; Oligohymenophorea; Scuticociliatia; Cinetochilidae; Cinetochilum
OTU_2984	8	0	0	0	0	0	0	0	0	0	0	0	0	0	0	0	0	0	0	0	0	6	0	0	0	0	0	0	0	2	0	Eukaryota; Amoebozoa; Lobosa; Discosea-Flabellinia; Dactylopodida; Paramoebidae; Pseudoparamoeba
OTU_3013	8	0	0	0	0	0	0	0	0	0	0	0	0	0	0	0	0	0	0	0	0	8	0	0	0	0	0	0	0	0	0	Eukaryota; Alveolata; Ciliophora; Colpodea; Cyrtolophosidida; Cyrtolophosididae; Aristerostoma; Aristerostoma_sp.
OTU_103	8	0	0	0	0	0	0	0	0	0	0	0	0	0	0	0	0	0	0	0	0	6	0	2	0	0	0	0	0	0	0	Unassigned
OTU_435	8	0	0	0	0	0	0	0	0	0	0	0	0	0	0	0	0	0	0	0	0	8	0	0	0	0	0	0	0	0	0	Unassigned
OTU_2334	8	0	0	0	0	0	0	0	0	0	0	0	0	0	0	0	0	0	0	0	0	6	0	0	0	0	2	0	0	0	0	Eukaryota; Alveolata; Ciliophora
OTU_437	8	0	0	0	0	0	0	0	0	0	0	0	0	0	0	0	0	0	0	0	0	8	0	0	0	0	0	0	0	0	0	Eukaryota; Rhizaria; Cercozoa; Filosa-Granofilosea; Filosa-Granofilosea_X; Massiteriidae; Massisteria; Massisteria_sp.
OTU_830	8	0	0	0	0	0	0	0	0	0	0	0	0	0	0	0	0	0	0	0	0	0	2	6	0	0	0	0	0	0	0	Eukaryota; Opisthokonta; Metazoa; Annelida; Annelida_X; Annelida_XX; Autolytus
OTU_121	8	0	0	0	0	0	0	0	0	0	0	0	0	0	0	0	0	0	0	0	0	0	0	0	8	0	0	0	0	0	0	Eukaryota; Opisthokonta; Metazoa; Mollusca; Gastropoda; Vetigastropoda
OTU_981	8	0	0	0	0	0	0	0	0	0	0	0	0	0	0	0	0	0	0	0	0	0	0	0	8	0	0	0	0	0	0	Eukaryota; Opisthokonta; Metazoa; Arthropoda; Crustacea; Maxillopoda; Critomolgus; Critomolgus_sp.
OTU_983	8	0	0	0	0	0	0	0	0	0	0	0	0	0	0	0	0	0	0	0	0	0	0	0	8	0	0	0	0	0	0	Eukaryota; Opisthokonta; Metazoa; Annelida; Annelida_X; Annelida_XX; Glycinde
OTU_1243	8	0	0	0	0	0	0	0	0	0	0	0	0	0	0	0	0	0	0	0	0	0	0	0	8	0	0	0	0	0	0	Eukaryota; Opisthokonta; Metazoa; Annelida; Annelida_X; Annelida_XX; Glycera; Glycera_capitata
OTU_2146	8	0	0	0	0	0	0	0	0	0	0	0	0	0	0	0	0	0	0	0	0	0	0	0	8	0	0	0	0	0	0	Eukaryota; Alveolata; Ciliophora; Spirotrichea; Choreotrichia; Tintinnidae; Tintinnopsis; Tintinnopsis_sp.
OTU_740	8	0	0	0	0	0	0	0	0	0	0	0	0	0	0	0	0	0	0	0	0	0	0	0	6	0	0	0	0	0	2	Eukaryota; Opisthokonta; Metazoa; Arthropoda; Crustacea; Maxillopoda; Tachidius; Tachidius_triangularis
OTU_408	8	0	0	0	0	0	0	0	0	0	0	0	0	0	0	0	0	0	0	0	0	0	0	0	2	0	0	6	0	0	0	Unassigned
OTU_2531	8	0	0	0	0	0	0	0	0	0	0	0	0	0	0	0	0	0	0	0	0	0	0	0	0	6	0	0	2	0	0	Unassigned
OTU_3009	8	0	0	0	0	0	0	0	0	0	0	0	0	0	0	0	0	0	0	0	0	0	0	0	0	8	0	0	0	0	0	Eukaryota; Alveolata; Ciliophora; Oligohymenophorea; Sessilida; Vorticellidae; Vorticellidae_X; Vorticellidae_X_sp.
OTU_2746	8	0	0	0	0	0	0	0	0	0	0	0	0	0	0	0	0	0	0	0	0	0	0	0	0	8	0	0	0	0	0	Eukaryota; Rhizaria; Cercozoa; Filosa-Thecofilosea; Cryomonadida; Rhogostoma-lineage
OTU_2967	8	0	0	0	0	0	0	0	0	0	0	0	0	0	0	0	0	0	0	0	0	0	0	0	0	1	5	0	0	2	0	Eukaryota; Alveolata; Ciliophora; Litostomatea; Haptoria; Litonotidae; Litonotidae_X; Litonotidae_X_sp.
OTU_307	8	0	0	0	0	0	0	0	0	0	0	0	0	0	0	0	0	0	0	0	0	0	0	0	0	0	8	0	0	0	0	Eukaryota; Rhizaria; Cercozoa; Filosa-Imbricatea; Marimonadida; Marimonadida_X; Marimonadida_XX; Marimonadida_XX_sp.
OTU_657	8	0	0	0	0	0	0	0	0	0	0	0	0	0	0	0	0	0	0	0	0	0	0	0	0	0	2	0	0	6	0	Unassigned
OTU_3120	8	0	0	0	0	0	0	0	0	0	0	0	0	0	0	0	0	0	0	0	0	0	0	0	0	0	0	0	8	0	0	Eukaryota; Opisthokonta; Metazoa
OTU_3159	8	0	0	0	0	0	0	0	0	0	0	0	0	0	0	0	0	0	0	0	0	0	0	0	0	0	0	0	8	0	0	Unassigned
OTU_1993	7	7	0	0	0	0	0	0	0	0	0	0	0	0	0	0	0	0	0	0	0	0	0	0	0	0	0	0	0	0	0	Eukaryota; Opisthokonta; Metazoa; Nematoda; Chromadorea; Chromadorea_X; Chromadorea_XX; Chromadorea_XX_sp.
OTU_3045	7	7	0	0	0	0	0	0	0	0	0	0	0	0	0	0	0	0	0	0	0	0	0	0	0	0	0	0	0	0	0	Unassigned
OTU_1686	7	5	0	0	0	0	0	0	0	0	0	0	0	0	0	0	2	0	0	0	0	0	0	0	0	0	0	0	0	0	0	Eukaryota; Opisthokonta; Choanoflagellida; Choanoflagellatea; Choanoflagellatea_X; Choanoflagellatea_X_Group_L; Choanoflagellatea_X_Group_L_X; Choanoflagellatea_X_Group_L_X_sp.
OTU_2116	7	6	0	0	0	0	0	0	0	0	0	0	0	0	0	0	1	0	0	0	0	0	0	0	0	0	0	0	0	0	0	Eukaryota; Alveolata; Perkinsea; Perkinsida; Perkinsida_X; Perkinsida_XX; Perkinsida_XXX; Perkinsida_XXX_sp.
OTU_8	7	0	0	7	0	0	0	0	0	0	0	0	0	0	0	0	0	0	0	0	0	0	0	0	0	0	0	0	0	0	0	Unassigned
OTU_1576	7	0	0	2	4	0	0	0	0	0	0	0	0	0	0	0	0	0	0	1	0	0	0	0	0	0	0	0	0	0	0	Eukaryota; Archaeplastida; Chlorophyta; Chlorodendrophyceae; Chlorodendrales; Chlorodendrales_X; Chlorodendrales_XX; Chlorodendrales_XX_sp._strain1
OTU_2940	7	0	0	7	0	0	0	0	0	0	0	0	0	0	0	0	0	0	0	0	0	0	0	0	0	0	0	0	0	0	0	Unassigned
OTU_1108	7	0	0	1	0	0	0	0	0	0	0	0	0	0	6	0	0	0	0	0	0	0	0	0	0	0	0	0	0	0	0	Eukaryota; Opisthokonta; Fungi; Ascomycota; Saccharomycotina; Stephanoascales; Candida; Candida_sp.
OTU_361	7	0	0	1	0	0	0	0	0	0	0	0	0	0	0	0	0	0	2	0	0	1	0	0	0	0	3	0	0	0	0	Eukaryota; Rhizaria; Cercozoa; Filosa-Granofilosea; Filosa-Granofilosea_X; Novel-Gran-234; Novel-Gran-234_X; Novel-Gran-234_X_sp.
OTU_1683	7	0	0	0	7	0	0	0	0	0	0	0	0	0	0	0	0	0	0	0	0	0	0	0	0	0	0	0	0	0	0	Eukaryota; Opisthokonta; Fungi; Basidiomycota; Agaricomycotina; Agaricomycetes; Hyphodontia
OTU_618	7	0	0	0	2	0	0	0	0	0	0	0	0	0	0	0	0	0	0	1	2	1	0	0	0	0	1	0	0	0	0	Unassigned
OTU_1984	7	0	0	0	4	0	0	0	0	0	0	0	0	0	0	0	0	0	0	3	0	0	0	0	0	0	0	0	0	0	0	Eukaryota; Alveolata; Dinophyta; Dinophyceae; Dinophyceae_X; Dinophyceae_XX; Cochlodinium; Cochlodinium_polykrikoides
OTU_1362	7	0	0	0	0	5	0	0	2	0	0	0	0	0	0	0	0	0	0	0	0	0	0	0	0	0	0	0	0	0	0	Eukaryota; Opisthokonta; Fungi; Ascomycota; Pezizomycotina; Dothideomycetes
OTU_2210	7	0	0	0	0	6	0	0	0	0	0	0	0	0	0	0	0	0	0	0	1	0	0	0	0	0	0	0	0	0	0	Eukaryota; Alveolata; Apicomplexa; Apicomplexa_X; Gregarines; Gregarines_X; Gregarines_XX; Gregarines_XX_sp.
OTU_244	7	0	0	0	0	7	0	0	0	0	0	0	0	0	0	0	0	0	0	0	0	0	0	0	0	0	0	0	0	0	0	Eukaryota; Archaeplastida; Streptophyta; Embryophyceae; Embryophyceae_X; Embryophyceae_XX; Embryophyceae_XXX; Embryophyceae_XXX_sp.
OTU_1684	7	0	0	0	0	2	0	0	2	3	0	0	0	0	0	0	0	0	0	0	0	0	0	0	0	0	0	0	0	0	0	Eukaryota; Archaeplastida; Chlorophyta; Trebouxiophyceae; Trebouxiophyceae_X; Trebouxiophyceae_XX; Dictyochloropsis; Dictyochloropsis_irregularis
OTU_786	7	0	0	0	0	0	7	0	0	0	0	0	0	0	0	0	0	0	0	0	0	0	0	0	0	0	0	0	0	0	0	Unassigned
OTU_2922	7	0	0	0	0	0	2	0	0	0	0	0	0	0	0	0	0	0	2	0	0	3	0	0	0	0	0	0	0	0	0	Eukaryota; Alveolata; Ciliophora; Litostomatea; Cyclotrichia; Mesodiniidae; Mesodinium; Mesodinium_pulex
OTU_1457	7	0	0	0	0	0	0	7	0	0	0	0	0	0	0	0	0	0	0	0	0	0	0	0	0	0	0	0	0	0	0	Eukaryota; Alveolata; Dinophyta; Syndiniales; Dino-Group-I; Dino-Group-I-Clade-1; Dino-Group-I-Clade-1_X; Dino-Group-I-Clade-1_X_sp.
OTU_2422	7	0	0	0	0	0	0	5	2	0	0	0	0	0	0	0	0	0	0	0	0	0	0	0	0	0	0	0	0	0	0	Eukaryota; Opisthokonta; Fungi; Cryptomycota; Cryptomycotina; Cryptomycotina_X; Cryptomycotina_XX; Cryptomycotina_XX_sp.
OTU_812	7	0	0	0	0	0	0	4	0	0	0	0	0	0	0	0	0	0	0	0	0	0	3	0	0	0	0	0	0	0	0	Eukaryota; Opisthokonta; Metazoa; Arthropoda; Crustacea; Maxillopoda; Maxillopoda_X; Maxillopoda_X_sp.
OTU_544	7	0	0	0	0	0	0	2	0	0	2	0	0	0	0	0	0	0	0	0	0	0	0	0	0	3	0	0	0	0	0	Eukaryota; Rhizaria; Cercozoa; Filosa-Sarcomonadea; Glissomonadida; Sandonidae; Sandona; Sandona_sp.
OTU_681	7	0	0	0	0	0	0	2	0	0	0	0	0	0	0	0	0	0	0	0	0	0	0	5	0	0	0	0	0	0	0	Eukaryota; Opisthokonta; Metazoa; Arthropoda; Crustacea; Maxillopoda
OTU_2789	7	0	0	0	0	0	0	3	2	0	0	0	0	0	0	0	0	0	0	0	0	0	2	0	0	0	0	0	0	0	0	Unassigned
OTU_1060	7	0	0	0	0	0	0	0	7	0	0	0	0	0	0	0	0	0	0	0	0	0	0	0	0	0	0	0	0	0	0	Unassigned
OTU_2528	7	0	0	0	0	0	0	0	7	0	0	0	0	0	0	0	0	0	0	0	0	0	0	0	0	0	0	0	0	0	0	Unassigned
OTU_1072	7	0	0	0	0	0	0	0	0	2	0	0	0	0	0	0	0	0	0	0	0	0	0	0	0	5	0	0	0	0	0	Eukaryota; Opisthokonta; Choanoflagellida; Choanoflagellatea; Craspedida; Salpingoecidae_Group_C3; Salpingoecidae_Group_C3_X; Salpingoecidae_Group_C3_X_sp.
OTU_1784	7	0	0	0	0	0	0	0	0	0	7	0	0	0	0	0	0	0	0	0	0	0	0	0	0	0	0	0	0	0	0	Eukaryota; Archaeplastida; Chlorophyta; Chlorophyceae; Chlorophyceae_X; CW-Chlamydomonadales
OTU_2266	7	0	0	0	0	0	0	0	0	0	4	0	0	0	0	0	0	0	0	0	0	3	0	0	0	0	0	0	0	0	0	Unassigned
OTU_1810	7	0	0	0	0	0	0	0	0	0	2	0	0	0	0	0	0	0	0	0	0	0	0	0	0	5	0	0	0	0	0	Eukaryota; Archaeplastida; Chlorophyta; Chlorophyceae; Chlorophyceae_X; CW-Chlamydomonadales; Chlamydomonas; Chlamydomonas_sp.
OTU_1900	7	0	0	0	0	0	0	0	0	0	0	7	0	0	0	0	0	0	0	0	0	0	0	0	0	0	0	0	0	0	0	Eukaryota; Opisthokonta; Mesomycetozoa; Ichthyosporea; Ichthyosphonida; Pseudoperkinsidae; Anurofeca
OTU_1816	7	0	0	0	0	0	0	0	0	0	0	4	0	0	0	0	0	0	0	0	0	0	0	0	0	0	0	0	0	3	0	Unassigned
OTU_2257	7	0	0	0	0	0	0	0	0	0	0	0	7	0	0	0	0	0	0	0	0	0	0	0	0	0	0	0	0	0	0	Unassigned
OTU_3049	7	0	0	0	0	0	0	0	0	0	0	0	7	0	0	0	0	0	0	0	0	0	0	0	0	0	0	0	0	0	0	Eukaryota; Opisthokonta; Metazoa; Arthropoda; Crustacea; Maxillopoda; Temora
OTU_734	7	0	0	0	0	0	0	0	0	0	0	0	7	0	0	0	0	0	0	0	0	0	0	0	0	0	0	0	0	0	0	Eukaryota; Opisthokonta; Metazoa; Nematoda; Chromadorea; Chromadorea_X; Philonema
OTU_582	7	0	0	0	0	0	0	0	0	0	0	0	2	0	0	0	0	0	0	0	1	0	0	0	3	0	1	0	0	0	0	Eukaryota; Rhizaria; Cercozoa; Filosa-Imbricatea; Thaumatomonadida; Thaumatomonadida_X; Thaumatomonadida_XX; Thaumatomonadida_XX_sp.
OTU_134	7	0	0	0	0	0	0	0	0	0	0	0	0	5	0	0	0	0	0	0	0	0	0	0	0	0	0	0	2	0	0	Unassigned
OTU_660	7	0	0	0	0	0	0	0	0	0	0	0	0	5	0	0	0	0	0	0	0	0	0	2	0	0	0	0	0	0	0	Eukaryota; Rhizaria; Cercozoa; Filosa-Sarcomonadea; Cercomonadida; Cercomonadidae; Eocercomonas
OTU_3136	7	0	0	0	0	0	0	0	0	0	0	0	0	0	7	0	0	0	0	0	0	0	0	0	0	0	0	0	0	0	0	Eukaryota; Opisthokonta; Metazoa; Arthropoda; Crustacea; Maxillopoda; Maxillopoda_X; Maxillopoda_X_sp.
OTU_2754	7	0	0	0	0	0	0	0	0	0	0	0	0	0	7	0	0	0	0	0	0	0	0	0	0	0	0	0	0	0	0	Eukaryota; Opisthokonta; Metazoa; Arthropoda; Crustacea; Maxillopoda
OTU_3164	7	0	0	0	0	0	0	0	0	0	0	0	0	0	5	2	0	0	0	0	0	0	0	0	0	0	0	0	0	0	0	Eukaryota; Opisthokonta
OTU_1008	7	0	0	0	0	0	0	0	0	0	0	0	0	0	7	0	0	0	0	0	0	0	0	0	0	0	0	0	0	0	0	Unassigned
OTU_356	7	0	0	0	0	0	0	0	0	0	0	0	0	0	0	0	7	0	0	0	0	0	0	0	0	0	0	0	0	0	0	Unassigned
OTU_3079	7	0	0	0	0	0	0	0	0	0	0	0	0	0	0	0	1	2	0	0	1	2	0	0	0	0	0	1	0	0	0	Unassigned
OTU_266	7	0	0	0	0	0	0	0	0	0	0	0	0	0	0	0	1	0	0	0	0	2	0	0	0	0	2	0	0	2	0	Eukaryota; Rhizaria; Cercozoa; Endomyxa; Reticulosida; Filoretidae; Filoreta; Filoreta_sp.
OTU_2386	7	0	0	0	0	0	0	0	0	0	0	0	0	0	0	0	0	0	5	0	0	2	0	0	0	0	0	0	0	0	0	Eukaryota; Alveolata; Ciliophora; Colpodea; Cyrtolophosidida; Cyrtolophosididae; Aristerostoma; Aristerostoma_sp.
OTU_2602	7	0	0	0	0	0	0	0	0	0	0	0	0	0	0	0	0	0	2	0	0	2	0	0	0	0	1	0	0	2	0	Unassigned
OTU_2220	7	0	0	0	0	0	0	0	0	0	0	0	0	0	0	0	0	0	2	1	2	2	0	0	0	0	0	0	0	0	0	Eukaryota; Alveolata; Ciliophora; Heterotrichea; Heterotrichida; Folliculinidae
OTU_2269	7	0	0	0	0	0	0	0	0	0	0	0	0	0	0	0	0	0	2	0	0	3	0	0	0	0	0	0	0	2	0	Eukaryota; Alveolata; Ciliophora; Oligohymenophorea; Scuticociliatia; Scuticociliatia_X; Scuticociliatia_XX; Scuticociliatia_XX_sp.
OTU_3149	7	0	0	0	0	0	0	0	0	0	0	0	0	0	0	0	0	0	0	7	0	0	0	0	0	0	0	0	0	0	0	Unassigned
OTU_1241	7	0	0	0	0	0	0	0	0	0	0	0	0	0	0	0	0	0	0	2	0	2	0	0	0	0	1	0	0	2	0	Eukaryota; Alveolata; Dinophyta; Dinophyceae; Dinophyceae_X; Dinophyceae_XX; Dinophyceae_XXX
OTU_1497	7	0	0	0	0	0	0	0	0	0	0	0	0	0	0	0	0	0	0	1	0	6	0	0	0	0	0	0	0	0	0	Unassigned
OTU_152	7	0	0	0	0	0	0	0	0	0	0	0	0	0	0	0	0	0	0	3	0	0	0	0	0	0	0	0	0	0	4	Unassigned
OTU_2177	7	0	0	0	0	0	0	0	0	0	0	0	0	0	0	0	0	0	0	0	5	0	0	0	0	2	0	0	0	0	0	Unassigned
OTU_188	7	0	0	0	0	0	0	0	0	0	0	0	0	0	0	0	0	0	0	0	0	2	0	2	0	0	1	0	0	2	0	Eukaryota; Rhizaria; Cercozoa; Filosa-Granofilosea; Filosa-Granofilosea_X; he2-lineage; he2-lineage_X; he2-lineage_X_sp.
OTU_659	7	0	0	0	0	0	0	0	0	0	0	0	0	0	0	0	0	0	0	0	0	7	0	0	0	0	0	0	0	0	0	Unassigned
OTU_212	7	0	0	0	0	0	0	0	0	0	0	0	0	0	0	0	0	0	0	0	0	4	0	0	0	0	0	0	0	3	0	Unassigned
OTU_2771	7	0	0	0	0	0	0	0	0	0	0	0	0	0	0	0	0	0	0	0	0	0	0	7	0	0	0	0	0	0	0	Unassigned
OTU_3028	7	0	0	0	0	0	0	0	0	0	0	0	0	0	0	0	0	0	0	0	0	0	0	0	5	0	0	0	0	0	2	Eukaryota; Alveolata; Ciliophora; Spirotrichea; Choreotrichia; Xystonellidae; Favella; Favella_ehrenbergii
OTU_2545	7	0	0	0	0	0	0	0	0	0	0	0	0	0	0	0	0	0	0	0	0	0	0	0	0	7	0	0	0	0	0	Eukaryota; Alveolata; Ciliophora; Phyllopharyngea; Cyrtophoria; Chilodonellidae; Chilodonellidae_X; Chilodonellidae_X_sp.
OTU_808	7	0	0	0	0	0	0	0	0	0	0	0	0	0	0	0	0	0	0	0	0	0	0	0	0	7	0	0	0	0	0	Unassigned
OTU_2021	7	0	0	0	0	0	0	0	0	0	0	0	0	0	0	0	0	0	0	0	0	0	0	0	0	6	1	0	0	0	0	Unassigned
OTU_485	7	0	0	0	0	0	0	0	0	0	0	0	0	0	0	0	0	0	0	0	0	0	0	0	0	0	6	1	0	0	0	Eukaryota; Rhizaria; Cercozoa; Filosa-Thecofilosea; Ventricleftida
OTU_391	7	0	0	0	0	0	0	0	0	0	0	0	0	0	0	0	0	0	0	0	0	0	0	0	0	0	3	0	0	4	0	Unassigned
OTU_880	7	0	0	0	0	0	0	0	0	0	0	0	0	0	0	0	0	0	0	0	0	0	0	0	0	0	2	0	3	2	0	Eukaryota; Apusozoa; Hilomonadea; Planomonadida; Planomonadidae; Planomonadidae_Group-1; Fabomonas; Fabomonas_tropica
OTU_2998	7	0	0	0	0	0	0	0	0	0	0	0	0	0	0	0	0	0	0	0	0	0	0	0	0	0	0	0	7	0	0	Eukaryota; Opisthokonta; Fungi; Chytridiomycota; Chytridiomycotina; Chytridiomycotina_X; Chytridiomycotina_X; Chytridiomycotina_X_sp.
OTU_524	7	0	0	0	0	0	0	0	0	0	0	0	0	0	0	0	0	0	0	0	0	0	0	0	0	0	0	0	7	0	0	Unassigned
OTU_2903	7	0	0	0	0	0	0	0	0	0	0	0	0	0	0	0	0	0	0	0	0	0	0	0	0	0	0	0	0	7	0	Eukaryota; Alveolata; Ciliophora; Oligohymenophorea; Scuticociliatia; Pseudocohnilembidae; Pseudocohnilembus; Pseudocohnilembus_persalinus
OTU_276	6	6	0	0	0	0	0	0	0	0	0	0	0	0	0	0	0	0	0	0	0	0	0	0	0	0	0	0	0	0	0	Unassigned
OTU_1733	6	6	0	0	0	0	0	0	0	0	0	0	0	0	0	0	0	0	0	0	0	0	0	0	0	0	0	0	0	0	0	Unassigned
OTU_2357	6	6	0	0	0	0	0	0	0	0	0	0	0	0	0	0	0	0	0	0	0	0	0	0	0	0	0	0	0	0	0	Eukaryota; Opisthokonta; Metazoa; Nematoda; Chromadorea; Chromadorea_X; Chromadorea_XX; Chromadorea_XX_sp.
OTU_2361	6	6	0	0	0	0	0	0	0	0	0	0	0	0	0	0	0	0	0	0	0	0	0	0	0	0	0	0	0	0	0	Eukaryota; Alveolata; Dinophyta; Dinophyceae; Dinophyceae_X; Dinophyceae_XX
OTU_43	6	6	0	0	0	0	0	0	0	0	0	0	0	0	0	0	0	0	0	0	0	0	0	0	0	0	0	0	0	0	0	Unassigned
OTU_2184	6	2	0	0	0	0	0	0	0	0	0	0	0	0	0	0	4	0	0	0	0	0	0	0	0	0	0	0	0	0	0	Unassigned
OTU_1511	6	0	2	0	0	0	0	0	0	0	0	0	0	0	0	0	0	2	0	2	0	0	0	0	0	0	0	0	0	0	0	Eukaryota; Opisthokonta; Fungi; Ascomycota; Pezizomycotina; Dothideomycetes; Ochroconis
OTU_1115	6	0	0	6	0	0	0	0	0	0	0	0	0	0	0	0	0	0	0	0	0	0	0	0	0	0	0	0	0	0	0	Eukaryota; Archaeplastida; Streptophyta; Embryophyceae; Embryophyceae_X; Embryophyceae_XX
OTU_846	6	0	0	4	0	0	0	0	0	0	0	0	0	0	0	0	2	0	0	0	0	0	0	0	0	0	0	0	0	0	0	Eukaryota; Hacrobia; Centroheliozoa; Centroheliozoa_X; Pterocystida; Pterocystidae; Raineriophrys; Raineriophrys_sp.
OTU_1553	6	0	0	6	0	0	0	0	0	0	0	0	0	0	0	0	0	0	0	0	0	0	0	0	0	0	0	0	0	0	0	Eukaryota; Opisthokonta; Fungi; Ascomycota; Pezizomycotina; Dothideomycetes
OTU_1747	6	0	0	6	0	0	0	0	0	0	0	0	0	0	0	0	0	0	0	0	0	0	0	0	0	0	0	0	0	0	0	Eukaryota; Opisthokonta; Metazoa; Nematoda; Chromadorea; Chromadorea_X
OTU_1875	6	0	0	2	0	0	0	0	0	0	0	4	0	0	0	0	0	0	0	0	0	0	0	0	0	0	0	0	0	0	0	Eukaryota; Opisthokonta; Mesomycetozoa; Ichthyosporea; Ichthyosphonida; Pseudoperkinsidae
OTU_2628	6	0	0	0	6	0	0	0	0	0	0	0	0	0	0	0	0	0	0	0	0	0	0	0	0	0	0	0	0	0	0	Unassigned
OTU_2117	6	0	0	0	6	0	0	0	0	0	0	0	0	0	0	0	0	0	0	0	0	0	0	0	0	0	0	0	0	0	0	Unassigned
OTU_302	6	0	0	0	4	0	0	0	0	0	0	0	0	0	0	0	0	0	0	0	0	0	0	0	0	2	0	0	0	0	0	Eukaryota; Amoebozoa; Conosa; Variosea; Variosea_X; Schizoplasmodiids
OTU_2798	6	0	0	0	0	5	0	0	0	0	0	0	0	0	0	0	0	0	0	0	1	0	0	0	0	0	0	0	0	0	0	Unassigned
OTU_774	6	0	0	0	0	6	0	0	0	0	0	0	0	0	0	0	0	0	0	0	0	0	0	0	0	0	0	0	0	0	0	Eukaryota; Opisthokonta; Metazoa; Arthropoda; Crustacea; Maxillopoda
OTU_1704	6	0	0	0	0	2	0	0	2	0	0	0	0	0	0	0	0	0	0	0	2	0	0	0	0	0	0	0	0	0	0	Eukaryota; Opisthokonta; Fungi; Ascomycota; Pezizomycotina; Eurotiomycetes; Eurotiomycetes_X; Eurotiomycetes_X_sp.
OTU_552	6	0	0	0	0	4	0	0	2	0	0	0	0	0	0	0	0	0	0	0	0	0	0	0	0	0	0	0	0	0	0	Eukaryota; Rhizaria; Cercozoa; Filosa-Sarcomonadea; Glissomonadida; Sandonidae; Sandona; Sandona_aporians
OTU_1618	6	0	0	0	0	6	0	0	0	0	0	0	0	0	0	0	0	0	0	0	0	0	0	0	0	0	0	0	0	0	0	Eukaryota; Opisthokonta; Fungi; Ascomycota; Pezizomycotina; Eurotiomycetes; Eurotiomycetes_X; Eurotiomycetes_X_sp.
OTU_1762	6	0	0	0	0	2	0	0	2	0	2	0	0	0	0	0	0	0	0	0	0	0	0	0	0	0	0	0	0	0	0	Eukaryota; Opisthokonta; Fungi; Ascomycota; Pezizomycotina; Dothideomycetes
OTU_2814	6	0	0	0	0	2	0	0	0	0	0	0	0	0	0	0	0	0	0	0	4	0	0	0	0	0	0	0	0	0	0	Eukaryota; Alveolata; Ciliophora; Phyllopharyngea; Suctoria; Suctoria_X; Suctoria_XX; Suctoria_XX_sp.
OTU_1351	6	0	0	0	0	4	0	0	0	0	0	0	0	0	0	0	0	0	0	0	2	0	0	0	0	0	0	0	0	0	0	Eukaryota; Opisthokonta; Fungi; Ascomycota; Pezizomycotina; Dothideomycetes
OTU_240	6	0	0	0	0	2	0	0	0	0	0	0	0	0	0	4	0	0	0	0	0	0	0	0	0	0	0	0	0	0	0	Eukaryota; Rhizaria; Cercozoa; Filosa-Sarcomonadea; Filosa-Sarcomonadea_X; Filosa-Sarcomonadea_XX; Filosa-Sarcomonadea_XXX; Filosa-Sarcomonadea_XXX_sp.
OTU_2118	6	0	0	0	0	4	0	0	2	0	0	0	0	0	0	0	0	0	0	0	0	0	0	0	0	0	0	0	0	0	0	Eukaryota; Alveolata; Apicomplexa; Apicomplexa_X; Gregarines; Gregarines_X; Gregarines_XX; Gregarines_XX_sp.
OTU_1586	6	0	0	0	0	0	0	2	2	0	0	0	0	0	0	0	0	0	0	0	0	0	0	2	0	0	0	0	0	0	0	Unassigned
OTU_967	6	0	0	0	0	0	0	3	2	0	0	0	0	0	0	0	0	0	0	0	0	0	0	1	0	0	0	0	0	0	0	Unassigned
OTU_500	6	0	0	0	0	0	0	3	0	2	0	0	0	0	0	0	0	0	0	0	0	0	0	1	0	0	0	0	0	0	0	Eukaryota; Rhizaria; Cercozoa; Filosa-Sarcomonadea; Glissomonadida; Sandonidae; Sandona; Sandona_sp.
OTU_2154	6	0	0	0	0	0	0	2	4	0	0	0	0	0	0	0	0	0	0	0	0	0	0	0	0	0	0	0	0	0	0	Unassigned
OTU_1991	6	0	0	0	0	0	0	4	2	0	0	0	0	0	0	0	0	0	0	0	0	0	0	0	0	0	0	0	0	0	0	Eukaryota; Opisthokonta; Metazoa; Nematoda; Chromadorea; Chromadorea_X; Chromadorea_XX; Chromadorea_XX_sp.
OTU_1949	6	0	0	0	0	0	0	2	2	0	0	0	0	2	0	0	0	0	0	0	0	0	0	0	0	0	0	0	0	0	0	Eukaryota
OTU_1020	6	0	0	0	0	0	0	4	2	0	0	0	0	0	0	0	0	0	0	0	0	0	0	0	0	0	0	0	0	0	0	Unassigned
OTU_90	6	0	0	0	0	0	0	4	2	0	0	0	0	0	0	0	0	0	0	0	0	0	0	0	0	0	0	0	0	0	0	Unassigned
OTU_863	6	0	0	0	0	0	0	6	0	0	0	0	0	0	0	0	0	0	0	0	0	0	0	0	0	0	0	0	0	0	0	Eukaryota; Opisthokonta; Metazoa; Arthropoda; Crustacea; Maxillopoda; Maxillopoda_X; Maxillopoda_X_sp.
OTU_566	6	0	0	0	0	0	0	4	2	0	0	0	0	0	0	0	0	0	0	0	0	0	0	0	0	0	0	0	0	0	0	Eukaryota; Rhizaria; Cercozoa; Filosa-Imbricatea; Thaumatomonadida; Thaumatomonadidae; Thaumatomonas
OTU_3063	6	0	0	0	0	0	0	6	0	0	0	0	0	0	0	0	0	0	0	0	0	0	0	0	0	0	0	0	0	0	0	Eukaryota; Opisthokonta; Metazoa; Mollusca; Gastropoda; Dendronotoidea-Arminoidea-Aeolidoidea; Eubranchus
OTU_2840	6	0	0	0	0	0	0	0	5	0	0	0	0	0	0	0	0	0	0	0	0	0	0	1	0	0	0	0	0	0	0	Unassigned
OTU_2970	6	0	0	0	0	0	0	0	6	0	0	0	0	0	0	0	0	0	0	0	0	0	0	0	0	0	0	0	0	0	0	Unassigned
OTU_539	6	0	0	0	0	0	0	0	2	0	0	0	0	0	0	0	0	0	0	0	0	0	0	2	0	2	0	0	0	0	0	Eukaryota; Rhizaria; Cercozoa; Filosa-Sarcomonadea; Cercomonadida; Cercomonadidae; Eocercomonas
OTU_3012	6	0	0	0	0	0	0	0	6	0	0	0	0	0	0	0	0	0	0	0	0	0	0	0	0	0	0	0	0	0	0	Eukaryota; Opisthokonta; Metazoa; Arthropoda; Crustacea; Ostracoda
OTU_2629	6	0	0	0	0	0	0	0	0	6	0	0	0	0	0	0	0	0	0	0	0	0	0	0	0	0	0	0	0	0	0	Eukaryota; Opisthokonta; Fungi; Ascomycota; Saccharomycotina; Saccharomycetales; Metschnikowia; Metschnikowia_reukaufii
OTU_1751	6	0	0	0	0	0	0	0	0	6	0	0	0	0	0	0	0	0	0	0	0	0	0	0	0	0	0	0	0	0	0	Eukaryota; Archaeplastida; Streptophyta; Embryophyceae; Embryophyceae_X; Embryophyceae_XX; Zostera
OTU_1688	6	0	0	0	0	0	0	0	0	2	0	0	0	0	0	0	0	0	0	0	0	0	0	0	0	0	0	0	0	4	0	Eukaryota; Opisthokonta; Metazoa; Cnidaria; Cnidaria_X; Anthozoa
OTU_462	6	0	0	0	0	0	0	0	0	2	0	0	0	0	0	0	0	0	0	0	4	0	0	0	0	0	0	0	0	0	0	Eukaryota; Opisthokonta; Metazoa; Arthropoda; Crustacea; Maxillopoda
OTU_2885	6	0	0	0	0	0	0	0	0	2	0	0	2	0	2	0	0	0	0	0	0	0	0	0	0	0	0	0	0	0	0	Eukaryota; Opisthokonta; Metazoa; Arthropoda; Crustacea; Maxillopoda
OTU_1013	6	0	0	0	0	0	0	0	0	0	6	0	0	0	0	0	0	0	0	0	0	0	0	0	0	0	0	0	0	0	0	Unassigned
OTU_1552	6	0	0	0	0	0	0	0	0	0	2	2	0	2	0	0	0	0	0	0	0	0	0	0	0	0	0	0	0	0	0	Eukaryota; Opisthokonta; Fungi; Ascomycota; Pezizomycotina; Sordariomycetes; Pestalotiopsis
OTU_1938	6	0	0	0	0	0	0	0	0	0	4	0	0	0	0	0	0	0	0	0	0	0	0	0	0	2	0	0	0	0	0	Eukaryota; Archaeplastida; Chlorophyta; Chlorophyceae; Chlorophyceae_X; CW-Chlamydomonadales
OTU_934	6	0	0	0	0	0	0	0	0	0	6	0	0	0	0	0	0	0	0	0	0	0	0	0	0	0	0	0	0	0	0	Eukaryota; Archaeplastida; Streptophyta; Embryophyceae; Embryophyceae_X; Embryophyceae_XX
OTU_1996	6	0	0	0	0	0	0	0	0	0	6	0	0	0	0	0	0	0	0	0	0	0	0	0	0	0	0	0	0	0	0	Unassigned
OTU_606	6	0	0	0	0	0	0	0	0	0	2	0	0	0	0	0	0	0	0	0	0	0	0	0	0	4	0	0	0	0	0	Eukaryota
OTU_2157	6	0	0	0	0	0	0	0	0	0	2	0	0	0	0	0	0	0	0	0	2	0	0	0	0	2	0	0	0	0	0	Unassigned
OTU_2105	6	0	0	0	0	0	0	0	0	0	0	3	0	0	0	0	0	0	0	0	3	0	0	0	0	0	0	0	0	0	0	Eukaryota; Alveolata; Ciliophora; Spirotrichea; Choreotrichia; Tintinnidae; Eutintinnus
OTU_2409	6	0	0	0	0	0	0	0	0	0	0	4	0	0	0	0	0	0	0	0	0	0	0	0	0	0	2	0	0	0	0	Eukaryota; Alveolata; Ciliophora; Oligohymenophorea; Apostomatia; Foettingeriidae
OTU_1327	6	0	0	0	0	0	0	0	0	0	0	6	0	0	0	0	0	0	0	0	0	0	0	0	0	0	0	0	0	0	0	Eukaryota; Alveolata; Dinophyta; Dinophyceae; Dinophyceae_X; Dinophyceae_XX; Neoceratium
OTU_2779	6	0	0	0	0	0	0	0	0	0	0	0	6	0	0	0	0	0	0	0	0	0	0	0	0	0	0	0	0	0	0	Unassigned
OTU_1738	6	0	0	0	0	0	0	0	0	0	0	0	0	6	0	0	0	0	0	0	0	0	0	0	0	0	0	0	0	0	0	Eukaryota; Opisthokonta; Fungi; Cryptomycota; Cryptomycotina; Cryptomycotina_X; Cryptomycotina_XX; Cryptomycotina_XX_sp.
OTU_2605	6	0	0	0	0	0	0	0	0	0	0	0	0	2	0	0	0	0	0	0	0	0	0	0	0	0	0	0	4	0	0	Eukaryota; Alveolata; Apicomplexa; Apicomplexa_X; Colpodellidae; Colpodellidae_X; Colpodellidae_XX; Colpodellidae_XX_sp.
OTU_2427	6	0	0	0	0	0	0	0	0	0	0	0	0	6	0	0	0	0	0	0	0	0	0	0	0	0	0	0	0	0	0	Eukaryota; Alveolata; Apicomplexa; Apicomplexa_X; Colpodellidae; Colpodellidae_X; Colpodella; Colpodella_tetrahymenae
OTU_2196	6	0	0	0	0	0	0	0	0	0	0	0	0	6	0	0	0	0	0	0	0	0	0	0	0	0	0	0	0	0	0	Eukaryota; Amoebozoa; Lobosa; Tubulinea; Nolandida; Nolandellidae; Nolandellidae_X; Nolandellidae_X_sp.
OTU_92	6	0	0	0	0	0	0	0	0	0	0	0	0	4	0	0	0	0	0	0	0	0	0	0	0	0	0	0	2	0	0	Unassigned
OTU_3166	6	0	0	0	0	0	0	0	0	0	0	0	0	0	4	2	0	0	0	0	0	0	0	0	0	0	0	0	0	0	0	Eukaryota; Opisthokonta; Metazoa; Arthropoda; Crustacea; Maxillopoda
OTU_3118	6	0	0	0	0	0	0	0	0	0	0	0	0	0	4	2	0	0	0	0	0	0	0	0	0	0	0	0	0	0	0	Eukaryota; Opisthokonta; Metazoa; Arthropoda; Crustacea; Maxillopoda; Maxillopoda_X; Maxillopoda_X_sp.
OTU_373	6	0	0	0	0	0	0	0	0	0	0	0	0	0	4	2	0	0	0	0	0	0	0	0	0	0	0	0	0	0	0	Unassigned
OTU_1716	6	0	0	0	0	0	0	0	0	0	0	0	0	0	4	0	0	0	0	0	0	0	0	0	0	0	2	0	0	0	0	Eukaryota; Opisthokonta; Choanoflagellida; Choanoflagellatea; Acanthoecida; Stephanoecidae_Group_H; Stephanoecidae_Group_H_X; Stephanoecidae_Group_H_X_sp.
OTU_349	6	0	0	0	0	0	0	0	0	0	0	0	0	0	2	0	0	0	0	0	2	0	2	0	0	0	0	0	0	0	0	Eukaryota; Rhizaria; Cercozoa; Filosa-Imbricatea; Euglyphida; Paulinellidae; Paulinella; Paulinella_sp.
OTU_1078	6	0	0	0	0	0	0	0	0	0	0	0	0	0	2	2	0	0	0	0	0	0	0	0	0	0	0	0	0	0	2	Eukaryota; Alveolata; Dinophyta; Dinophyceae; Dinophyceae_X; Dinophyceae_XX; Protoperidinium; Protoperidinium_conicum
OTU_3173	6	0	0	0	0	0	0	0	0	0	0	0	0	0	0	6	0	0	0	0	0	0	0	0	0	0	0	0	0	0	0	Eukaryota; Opisthokonta; Metazoa; Arthropoda; Crustacea; Maxillopoda; Temora
OTU_257	6	0	0	0	0	0	0	0	0	0	0	0	0	0	0	0	2	0	0	0	0	0	0	0	0	0	1	0	0	3	0	Unassigned
OTU_1817	6	0	0	0	0	0	0	0	0	0	0	0	0	0	0	0	6	0	0	0	0	0	0	0	0	0	0	0	0	0	0	Eukaryota; Opisthokonta; Fungi
OTU_2980	6	0	0	0	0	0	0	0	0	0	0	0	0	0	0	0	6	0	0	0	0	0	0	0	0	0	0	0	0	0	0	Eukaryota; Alveolata; Ciliophora; Litostomatea; Haptoria; Amphileptidae; Amphileptus
OTU_2425	6	0	0	0	0	0	0	0	0	0	0	0	0	0	0	0	0	6	0	0	0	0	0	0	0	0	0	0	0	0	0	Unassigned
OTU_908	6	0	0	0	0	0	0	0	0	0	0	0	0	0	0	0	0	0	4	0	0	2	0	0	0	0	0	0	0	0	0	Unassigned
OTU_2530	6	0	0	0	0	0	0	0	0	0	0	0	0	0	0	0	0	0	6	0	0	0	0	0	0	0	0	0	0	0	0	Eukaryota; Alveolata; Ciliophora; Phyllopharyngea; Cyrtophoria; Hartmannulidae; Hartmannulidae_X; Hartmannulidae_X_sp.
OTU_545	6	0	0	0	0	0	0	0	0	0	0	0	0	0	0	0	0	0	2	0	0	3	0	0	0	0	1	0	0	0	0	Unassigned
OTU_2674	6	0	0	0	0	0	0	0	0	0	0	0	0	0	0	0	0	0	2	4	0	0	0	0	0	0	0	0	0	0	0	Unassigned
OTU_265	6	0	0	0	0	0	0	0	0	0	0	0	0	0	0	0	0	0	2	0	0	0	0	0	0	0	2	0	0	2	0	Unassigned
OTU_2946	6	0	0	0	0	0	0	0	0	0	0	0	0	0	0	0	0	0	2	0	0	0	4	0	0	0	0	0	0	0	0	Unassigned
OTU_2378	6	0	0	0	0	0	0	0	0	0	0	0	0	0	0	0	0	0	2	0	0	0	0	0	0	0	0	0	0	4	0	Eukaryota; Alveolata; Ciliophora; Colpodea; Cyrtolophosidida; Cyrtolophosididae; Aristerostoma; Aristerostoma_sp.
OTU_532	6	0	0	0	0	0	0	0	0	0	0	0	0	0	0	0	0	0	2	0	0	2	0	0	0	0	0	0	0	2	0	Unassigned
OTU_2270	6	0	0	0	0	0	0	0	0	0	0	0	0	0	0	0	0	0	0	5	0	0	0	0	1	0	0	0	0	0	0	Eukaryota; Alveolata; Ciliophora; Prostomatea; Prostomatea-1; Prostomatea-1_X; Prostomatea-1_XX; Prostomatea-1_XX_sp.
OTU_904	6	0	0	0	0	0	0	0	0	0	0	0	0	0	0	0	0	0	0	1	0	0	0	0	0	0	1	0	0	4	0	Unassigned
OTU_518	6	0	0	0	0	0	0	0	0	0	0	0	0	0	0	0	0	0	0	3	1	2	0	0	0	0	0	0	0	0	0	Unassigned
OTU_2187	6	0	0	0	0	0	0	0	0	0	0	0	0	0	0	0	0	0	0	0	6	0	0	0	0	0	0	0	0	0	0	Eukaryota; Apusozoa; Apusomonadidae; Apusomonadidae_Group-2; Apusomonadidae_Group-2B; Apusomonadidae_Group-2B_X; Apusomonadidae_Group-2B_XX; Apusomonadidae_Group-2B_XX_sp.
OTU_1848	6	0	0	0	0	0	0	0	0	0	0	0	0	0	0	0	0	0	0	0	6	0	0	0	0	0	0	0	0	0	0	Eukaryota; Opisthokonta; Fungi; Chytridiomycota; Chytridiomycotina; Chytridiomycetes; Spizellomycetales-and-Rhizophlyctidales; Spizellomycetales-and-Rhizophlyctidales_sp.
OTU_2186	6	0	0	0	0	0	0	0	0	0	0	0	0	0	0	0	0	0	0	0	5	0	0	0	0	0	0	1	0	0	0	Eukaryota; Alveolata; Ciliophora; Oligohymenophorea; Scuticociliatia; Loxocephalidae
OTU_754	6	0	0	0	0	0	0	0	0	0	0	0	0	0	0	0	0	0	0	0	6	0	0	0	0	0	0	0	0	0	0	Eukaryota; Rhizaria; Cercozoa; Endomyxa; Vampyrellida; Vampyrellida_X; Vampyrellida_clade_B; Vampyrellida_sp.
OTU_523	6	0	0	0	0	0	0	0	0	0	0	0	0	0	0	0	0	0	0	0	1	2	0	0	0	0	2	0	1	0	0	Unassigned
OTU_2380	6	0	0	0	0	0	0	0	0	0	0	0	0	0	0	0	0	0	0	0	6	0	0	0	0	0	0	0	0	0	0	Unassigned
OTU_345	6	0	0	0	0	0	0	0	0	0	0	0	0	0	0	0	0	0	0	0	6	0	0	0	0	0	0	0	0	0	0	Unassigned
OTU_3083	6	0	0	0	0	0	0	0	0	0	0	0	0	0	0	0	0	0	0	0	1	0	2	0	3	0	0	0	0	0	0	Unassigned
OTU_2990	6	0	0	0	0	0	0	0	0	0	0	0	0	0	0	0	0	0	0	0	0	6	0	0	0	0	0	0	0	0	0	Unassigned
OTU_1443	6	0	0	0	0	0	0	0	0	0	0	0	0	0	0	0	0	0	0	0	0	6	0	0	0	0	0	0	0	0	0	Eukaryota; Apusozoa; Hilomonadea; Planomonadida; Planomonadidae; Planomonadidae_Group-1; Planomonas; Planomonas_sp.
OTU_389	6	0	0	0	0	0	0	0	0	0	0	0	0	0	0	0	0	0	0	0	0	3	0	0	0	0	0	0	0	3	0	Unassigned
OTU_336	6	0	0	0	0	0	0	0	0	0	0	0	0	0	0	0	0	0	0	0	0	2	0	0	0	0	1	0	0	3	0	Unassigned
OTU_170	6	0	0	0	0	0	0	0	0	0	0	0	0	0	0	0	0	0	0	0	0	6	0	0	0	0	0	0	0	0	0	Unassigned
OTU_2275	6	0	0	0	0	0	0	0	0	0	0	0	0	0	0	0	0	0	0	0	0	4	0	0	0	0	0	0	0	2	0	Eukaryota; Alveolata; Ciliophora; Oligohymenophorea; Scuticociliatia
OTU_516	6	0	0	0	0	0	0	0	0	0	0	0	0	0	0	0	0	0	0	0	0	3	0	0	0	0	3	0	0	0	0	Unassigned
OTU_2320	6	0	0	0	0	0	0	0	0	0	0	0	0	0	0	0	0	0	0	0	0	0	4	2	0	0	0	0	0	0	0	Unassigned
OTU_2715	6	0	0	0	0	0	0	0	0	0	0	0	0	0	0	0	0	0	0	0	0	0	4	2	0	0	0	0	0	0	0	Unassigned
OTU_915	6	0	0	0	0	0	0	0	0	0	0	0	0	0	0	0	0	0	0	0	0	0	6	0	0	0	0	0	0	0	0	Unassigned
OTU_2799	6	0	0	0	0	0	0	0	0	0	0	0	0	0	0	0	0	0	0	0	0	0	2	4	0	0	0	0	0	0	0	Eukaryota; Alveolata; Ciliophora; Phyllopharyngea; Suctoria; Suctoria_X; Suctoria_XX; Suctoria_XX_sp.
OTU_2457	6	0	0	0	0	0	0	0	0	0	0	0	0	0	0	0	0	0	0	0	0	0	4	2	0	0	0	0	0	0	0	Unassigned
OTU_2710	6	0	0	0	0	0	0	0	0	0	0	0	0	0	0	0	0	0	0	0	0	0	0	6	0	0	0	0	0	0	0	Unassigned
OTU_1266	6	0	0	0	0	0	0	0	0	0	0	0	0	0	0	0	0	0	0	0	0	0	0	0	6	0	0	0	0	0	0	Eukaryota; Opisthokonta; Metazoa; Annelida; Annelida_X; Annelida_XX; Prionospio
OTU_2950	6	0	0	0	0	0	0	0	0	0	0	0	0	0	0	0	0	0	0	0	0	0	0	0	6	0	0	0	0	0	0	Eukaryota; Alveolata; Ciliophora; Litostomatea; Haptoria
OTU_535	6	0	0	0	0	0	0	0	0	0	0	0	0	0	0	0	0	0	0	0	0	0	0	0	3	0	0	3	0	0	0	Unassigned
OTU_2323	6	0	0	0	0	0	0	0	0	0	0	0	0	0	0	0	0	0	0	0	0	0	0	0	0	6	0	0	0	0	0	Eukaryota; Alveolata; Ciliophora; Oligohymenophorea; Peritrichia; Vaginicolidae; Vaginicolidae_X; Vaginicolidae_X_sp.
OTU_229	6	0	0	0	0	0	0	0	0	0	0	0	0	0	0	0	0	0	0	0	0	0	0	0	0	3	3	0	0	0	0	Unassigned
OTU_2529	6	0	0	0	0	0	0	0	0	0	0	0	0	0	0	0	0	0	0	0	0	0	0	0	0	6	0	0	0	0	0	Eukaryota; Alveolata; Ciliophora; Phyllopharyngea; Cyrtophoria; Chilodonellidae; Chilodonellidae_X; Chilodonellidae_X_sp.
OTU_2831	6	0	0	0	0	0	0	0	0	0	0	0	0	0	0	0	0	0	0	0	0	0	0	0	0	6	0	0	0	0	0	Unassigned
OTU_3061	6	0	0	0	0	0	0	0	0	0	0	0	0	0	0	0	0	0	0	0	0	0	0	0	0	6	0	0	0	0	0	Eukaryota; Opisthokonta; Metazoa; Craniata; Craniata_X; Teleostei; Salmo; Salmo_salar
OTU_2069	6	0	0	0	0	0	0	0	0	0	0	0	0	0	0	0	0	0	0	0	0	0	0	0	0	6	0	0	0	0	0	Unassigned
OTU_1087	6	0	0	0	0	0	0	0	0	0	0	0	0	0	0	0	0	0	0	0	0	0	0	0	0	6	0	0	0	0	0	Unassigned
OTU_291	6	0	0	0	0	0	0	0	0	0	0	0	0	0	0	0	0	0	0	0	0	0	0	0	0	0	2	0	0	4	0	Eukaryota; Rhizaria; Cercozoa; Filosa-Granofilosea; Filosa-Granofilosea_X; Novel-Gran-234; Novel-Gran-234_X; Novel-Gran-234_X_sp.
OTU_2912	6	0	0	0	0	0	0	0	0	0	0	0	0	0	0	0	0	0	0	0	0	0	0	0	0	0	3	1	2	0	0	Eukaryota; Alveolata; Ciliophora; Spirotrichea; Euplotia; Aspidiscidae; Aspidisca
OTU_1447	6	0	0	0	0	0	0	0	0	0	0	0	0	0	0	0	0	0	0	0	0	0	0	0	0	0	3	0	0	3	0	Eukaryota; Alveolata; Dinophyta
OTU_2454	6	0	0	0	0	0	0	0	0	0	0	0	0	0	0	0	0	0	0	0	0	0	0	0	0	0	2	0	0	4	0	Unassigned
OTU_353	6	0	0	0	0	0	0	0	0	0	0	0	0	0	0	0	0	0	0	0	0	0	0	0	0	0	0	0	6	0	0	Unassigned
OTU_2481	6	0	0	0	0	0	0	0	0	0	0	0	0	0	0	0	0	0	0	0	0	0	0	0	0	0	0	0	0	6	0	Eukaryota; Alveolata; Ciliophora; Phyllopharyngea; Cyrtophoria; Hartmannulidae; Hartmannulidae_X; Hartmannulidae_X_sp.
OTU_1245	6	0	0	0	0	0	0	0	0	0	0	0	0	0	0	0	0	0	0	0	0	0	0	0	0	0	0	0	0	6	0	Eukaryota; Stramenopiles; Stramenopiles_X; Bicoecea; Bicoecales; Bicoecaceae; Bicosoeca; Bicosoeca_sp._strain1
OTU_2909	6	0	0	0	0	0	0	0	0	0	0	0	0	0	0	0	0	0	0	0	0	0	0	0	0	0	0	0	0	6	0	Eukaryota; Alveolata; Ciliophora; Spirotrichea; Euplotia; Aspidiscidae; Aspidisca; Aspidisca_steini
OTU_508	6	0	0	0	0	0	0	0	0	0	0	0	0	0	0	0	0	0	0	0	0	0	0	0	0	0	0	0	0	0	6	Unassigned
OTU_1968	5	5	0	0	0	0	0	0	0	0	0	0	0	0	0	0	0	0	0	0	0	0	0	0	0	0	0	0	0	0	0	Eukaryota; Opisthokonta; Metazoa; Nematoda; Chromadorea; Chromadorea_X; Chromadorea_XX; Chromadorea_XX_sp.
OTU_1	5	5	0	0	0	0	0	0	0	0	0	0	0	0	0	0	0	0	0	0	0	0	0	0	0	0	0	0	0	0	0	Unassigned
OTU_1271	5	2	0	0	0	0	0	0	0	0	0	0	0	0	0	0	3	0	0	0	0	0	0	0	0	0	0	0	0	0	0	Unassigned
OTU_2471	5	0	5	0	0	0	0	0	0	0	0	0	0	0	0	0	0	0	0	0	0	0	0	0	0	0	0	0	0	0	0	Unassigned
OTU_1485	5	0	3	0	2	0	0	0	0	0	0	0	0	0	0	0	0	0	0	0	0	0	0	0	0	0	0	0	0	0	0	Eukaryota; Opisthokonta; Fungi; Ascomycota; Pezizomycotina; Dothideomycetes; Dothideomycetes; Dothideomycetes_sp.
OTU_819	5	0	0	5	0	0	0	0	0	0	0	0	0	0	0	0	0	0	0	0	0	0	0	0	0	0	0	0	0	0	0	Eukaryota; Opisthokonta; Metazoa; Arthropoda; Crustacea; Maxillopoda
OTU_2418	5	0	0	5	0	0	0	0	0	0	0	0	0	0	0	0	0	0	0	0	0	0	0	0	0	0	0	0	0	0	0	Eukaryota; Opisthokonta; Fungi
OTU_2392	5	0	0	4	0	0	0	0	0	0	0	0	0	0	0	0	0	0	0	1	0	0	0	0	0	0	0	0	0	0	0	Eukaryota; Alveolata; Dinophyta; Dinophyceae; Dinophyceae_X; Oxyrrhinaceae; Oxyrrhis; Oxyrrhis_marina
OTU_2603	5	0	0	2	3	0	0	0	0	0	0	0	0	0	0	0	0	0	0	0	0	0	0	0	0	0	0	0	0	0	0	Unassigned
OTU_1822	5	0	0	0	0	3	0	0	0	0	2	0	0	0	0	0	0	0	0	0	0	0	0	0	0	0	0	0	0	0	0	Eukaryota; Opisthokonta; Fungi; Cryptomycota; Cryptomycotina; Cryptomycotina_X; Cryptomycotina_XX; Cryptomycotina_XX_sp.
OTU_2	5	0	0	0	0	5	0	0	0	0	0	0	0	0	0	0	0	0	0	0	0	0	0	0	0	0	0	0	0	0	0	Eukaryota; Opisthokonta; Metazoa; Arthropoda; Hexapoda; Insecta; Liposcelis
OTU_2910	5	0	0	0	0	5	0	0	0	0	0	0	0	0	0	0	0	0	0	0	0	0	0	0	0	0	0	0	0	0	0	Unassigned
OTU_1973	5	0	0	0	0	3	0	0	0	0	2	0	0	0	0	0	0	0	0	0	0	0	0	0	0	0	0	0	0	0	0	Eukaryota; Alveolata; Ciliophora; Spirotrichea; Hypotrichia; Oxytrichidae; Oxytrichidae_X; Oxytrichidae_X_sp.
OTU_1205	5	0	0	0	0	3	0	0	2	0	0	0	0	0	0	0	0	0	0	0	0	0	0	0	0	0	0	0	0	0	0	Eukaryota; Opisthokonta; Fungi; Ascomycota; Pezizomycotina; Dothideomycetes; Ochroconis; Ochroconis_humicola
OTU_1212	5	0	0	0	0	5	0	0	0	0	0	0	0	0	0	0	0	0	0	0	0	0	0	0	0	0	0	0	0	0	0	Eukaryota; Opisthokonta; Metazoa; Arthropoda; Chelicerata; Arachnida
OTU_496	5	0	0	0	0	5	0	0	0	0	0	0	0	0	0	0	0	0	0	0	0	0	0	0	0	0	0	0	0	0	0	Eukaryota; Rhizaria; Cercozoa; Filosa-Sarcomonadea; Cercomonadida; Cercomonadidae; Cercomonas; Cercomonas_sp.
OTU_1221	5	0	0	0	0	2	0	0	3	0	0	0	0	0	0	0	0	0	0	0	0	0	0	0	0	0	0	0	0	0	0	Eukaryota; Opisthokonta; Fungi; Ascomycota; Pezizomycotina; Dothideomycetes
OTU_247	5	0	0	0	0	4	0	0	0	0	0	0	0	0	0	0	0	0	0	0	1	0	0	0	0	0	0	0	0	0	0	Unassigned
OTU_3030	5	0	0	0	0	4	0	0	0	0	0	0	0	0	0	0	0	0	0	0	1	0	0	0	0	0	0	0	0	0	0	Unassigned
OTU_1061	5	0	0	0	0	0	5	0	0	0	0	0	0	0	0	0	0	0	0	0	0	0	0	0	0	0	0	0	0	0	0	Unassigned
OTU_1714	5	0	0	0	0	0	2	0	0	0	0	0	0	0	0	0	0	0	0	1	0	2	0	0	0	0	0	0	0	0	0	Eukaryota; Apusozoa; Hilomonadea; Planomonadida; Planomonadidae; Planomonadidae_Group-1; Planomonas
OTU_2546	5	0	0	0	0	0	0	5	0	0	0	0	0	0	0	0	0	0	0	0	0	0	0	0	0	0	0	0	0	0	0	Eukaryota; Alveolata; Apicomplexa; Apicomplexa_X; Colpodellidae; Colpodellidae_X; Colpodellidae_XX; Colpodellidae_XX_sp.
OTU_2327	5	0	0	0	0	0	0	5	0	0	0	0	0	0	0	0	0	0	0	0	0	0	0	0	0	0	0	0	0	0	0	Unassigned
OTU_1298	5	0	0	0	0	0	0	4	0	0	0	0	0	0	0	0	0	0	0	0	0	0	0	1	0	0	0	0	0	0	0	Unassigned
OTU_1587	5	0	0	0	0	0	0	4	0	0	0	0	0	0	0	0	0	0	0	0	0	0	0	1	0	0	0	0	0	0	0	Unassigned
OTU_1025	5	0	0	0	0	0	0	2	2	0	0	0	0	0	0	0	0	0	0	0	0	0	0	1	0	0	0	0	0	0	0	Unassigned
OTU_1696	5	0	0	0	0	0	0	2	0	0	0	0	0	0	0	0	0	0	0	0	0	0	2	0	1	0	0	0	0	0	0	Eukaryota; Alveolata; Dinophyta; Syndiniales; Dino-Group-I; Dino-Group-I-Clade-4; Dino-Group-I-Clade-4_X; Dino-Group-I-Clade-4_X_sp.
OTU_2326	5	0	0	0	0	0	0	0	5	0	0	0	0	0	0	0	0	0	0	0	0	0	0	0	0	0	0	0	0	0	0	Eukaryota; Opisthokonta; Metazoa; Nematoda; Chromadorea; Chromadorea_X
OTU_1463	5	0	0	0	0	0	0	0	5	0	0	0	0	0	0	0	0	0	0	0	0	0	0	0	0	0	0	0	0	0	0	Unassigned
OTU_2016	5	0	0	0	0	0	0	0	5	0	0	0	0	0	0	0	0	0	0	0	0	0	0	0	0	0	0	0	0	0	0	Eukaryota; Rhizaria; Cercozoa; Filosa-Imbricatea; Filosa-Imbricatea_X; Novel-Clade-2; Novel-Clade-2_X; Novel-Clade-2_X_sp.
OTU_1333	5	0	0	0	0	0	0	0	4	0	0	0	0	0	0	0	0	0	0	0	1	0	0	0	0	0	0	0	0	0	0	Eukaryota; Alveolata; Dinophyta; Syndiniales; Dino-Group-II; Dino-Group-II_X; Dino-Group-II-Clade-52_X; Dino-Group-II-Clade-52_X_sp._strain1
OTU_604	5	0	0	0	0	0	0	0	2	0	0	0	0	0	0	0	0	0	0	0	0	0	0	3	0	0	0	0	0	0	0	Eukaryota; Rhizaria; Cercozoa; Novel-Clade-10-12; Novel-Clade-12; NC12B-lineage; NC12B-lineage_X; NC12B-lineage_X_sp.
OTU_1622	5	0	0	0	0	0	0	0	2	0	0	0	0	0	0	0	0	0	0	0	0	0	0	3	0	0	0	0	0	0	0	Unassigned
OTU_2000	5	0	0	0	0	0	0	0	0	5	0	0	0	0	0	0	0	0	0	0	0	0	0	0	0	0	0	0	0	0	0	Eukaryota; Opisthokonta; Metazoa; Nematoda; Chromadorea; Chromadorea_X
OTU_821	5	0	0	0	0	0	0	0	0	5	0	0	0	0	0	0	0	0	0	0	0	0	0	0	0	0	0	0	0	0	0	Eukaryota; Opisthokonta; Metazoa; Arthropoda; Crustacea; Maxillopoda
OTU_1927	5	0	0	0	0	0	0	0	0	5	0	0	0	0	0	0	0	0	0	0	0	0	0	0	0	0	0	0	0	0	0	Eukaryota; Archaeplastida; Rhodophyta; Compsopogonophyceae; Erythropeltidales; Erythropeltidales_X; Erythrotrichia; Erythrotrichia_carnea
OTU_2084	5	0	0	0	0	0	0	0	0	2	0	0	2	0	0	0	0	0	0	0	0	0	0	0	1	0	0	0	0	0	0	Eukaryota; Opisthokonta; Metazoa; Arthropoda; Crustacea; Maxillopoda
OTU_174	5	0	0	0	0	0	0	0	0	0	3	0	0	2	0	0	0	0	0	0	0	0	0	0	0	0	0	0	0	0	0	Eukaryota; Opisthokonta; Fungi; Zoopagomycota; Zoopagomycotina; Zoopagomycotina_X
OTU_1481	5	0	0	0	0	0	0	0	0	0	5	0	0	0	0	0	0	0	0	0	0	0	0	0	0	0	0	0	0	0	0	Eukaryota; Archaeplastida; Streptophyta; Embryophyceae; Embryophyceae_X; Embryophyceae_XX; Cenchrus; Cenchrus_americanus
OTU_1603	5	0	0	0	0	0	0	0	0	0	4	0	0	0	0	0	0	0	0	0	1	0	0	0	0	0	0	0	0	0	0	Eukaryota; Opisthokonta; Fungi; Ascomycota; Pezizomycotina; Dothideomycetes
OTU_7	5	0	0	0	0	0	0	0	0	0	0	5	0	0	0	0	0	0	0	0	0	0	0	0	0	0	0	0	0	0	0	Eukaryota; Opisthokonta; Metazoa; Annelida; Annelida_X; Annelida_XX
OTU_2358	5	0	0	0	0	0	0	0	0	0	0	2	0	0	0	0	0	0	0	0	0	0	0	0	0	0	3	0	0	0	0	Eukaryota; Alveolata; Ciliophora; Spirotrichea; Oligotrichia; Strombidiidae; Strombidiidae_X; Strombidiidae_X_sp._strain4
OTU_1330	5	0	0	0	0	0	0	0	0	0	0	4	0	0	0	0	0	0	0	1	0	0	0	0	0	0	0	0	0	0	0	Eukaryota; Hacrobia; Picobiliphyta; Picobiliphyta_X; Picobiliphyta_XX; Picobiliphyta_XXX; Picobiliphyta_XXXX; Picobiliphyta_XXXX_sp.
OTU_274	5	0	0	0	0	0	0	0	0	0	0	2	0	0	0	0	0	0	0	0	0	2	0	0	0	0	1	0	0	0	0	Eukaryota; Rhizaria; Cercozoa; Cercozoa_X; Cercozoa_XX; Cercozoa_XXX; Cercozoa_XXXX; Cercozoa_XXXX_sp.
OTU_1840	5	0	0	0	0	0	0	0	0	0	0	2	0	0	0	0	0	0	0	0	0	0	0	0	0	0	1	0	0	2	0	Eukaryota; Hacrobia; Telonemia; Telonemia_X; Telonemia_XX; Telonemia-Group-2; Telonemia-Group-2_X; Telonemia-Group-2_X_sp.
OTU_2868	5	0	0	0	0	0	0	0	0	0	0	0	5	0	0	0	0	0	0	0	0	0	0	0	0	0	0	0	0	0	0	Eukaryota; Opisthokonta; Metazoa; Arthropoda; Crustacea; Maxillopoda; Temora
OTU_3043	5	0	0	0	0	0	0	0	0	0	0	0	5	0	0	0	0	0	0	0	0	0	0	0	0	0	0	0	0	0	0	Eukaryota; Opisthokonta; Metazoa; Arthropoda; Crustacea; Maxillopoda
OTU_587	5	0	0	0	0	0	0	0	0	0	0	0	0	5	0	0	0	0	0	0	0	0	0	0	0	0	0	0	0	0	0	Eukaryota; Opisthokonta; Metazoa; Rotifera; Rotifera_X; Rotifera_XX; Rotifera_XXX; Rotifera_XXX_sp.
OTU_837	5	0	0	0	0	0	0	0	0	0	0	0	0	3	0	0	0	0	0	0	0	0	0	0	0	0	0	0	2	0	0	Eukaryota; Rhizaria; Cercozoa; Filosa-Sarcomonadea; Cercomonadida; Paracercomonadidae; Paracercomonas; Paracercomonas_astra
OTU_2040	5	0	0	0	0	0	0	0	0	0	0	0	0	0	4	0	0	0	0	1	0	0	0	0	0	0	0	0	0	0	0	Eukaryota; Hacrobia; Cryptophyta; Cryptophyceae; Cryptophyceae_X; Cryptomonadales; Cryptomonadales_X; Cryptomonadales_X_sp.
OTU_2635	5	0	0	0	0	0	0	0	0	0	0	0	0	0	0	5	0	0	0	0	0	0	0	0	0	0	0	0	0	0	0	Eukaryota; Alveolata; Dinophyta; Dinophyceae; Dinophyceae_X; Oxyrrhinaceae; Oxyrrhis; Oxyrrhis_marina
OTU_166	5	0	0	0	0	0	0	0	0	0	0	0	0	0	0	0	5	0	0	0	0	0	0	0	0	0	0	0	0	0	0	Unassigned
OTU_2683	5	0	0	0	0	0	0	0	0	0	0	0	0	0	0	0	5	0	0	0	0	0	0	0	0	0	0	0	0	0	0	Unassigned
OTU_773	5	0	0	0	0	0	0	0	0	0	0	0	0	0	0	0	1	0	0	0	0	0	0	0	0	0	0	0	0	0	4	Eukaryota; Opisthokonta; Metazoa; Arthropoda; Crustacea; Maxillopoda; Tachidius; Tachidius_triangularis
OTU_2964	5	0	0	0	0	0	0	0	0	0	0	0	0	0	0	0	0	5	0	0	0	0	0	0	0	0	0	0	0	0	0	Eukaryota; Alveolata; Ciliophora; Litostomatea; Haptoria; Amphileptidae
OTU_55	5	0	0	0	0	0	0	0	0	0	0	0	0	0	0	0	0	0	5	0	0	0	0	0	0	0	0	0	0	0	0	Unassigned
OTU_255	5	0	0	0	0	0	0	0	0	0	0	0	0	0	0	0	0	0	5	0	0	0	0	0	0	0	0	0	0	0	0	Unassigned
OTU_2504	5	0	0	0	0	0	0	0	0	0	0	0	0	0	0	0	0	0	5	0	0	0	0	0	0	0	0	0	0	0	0	Eukaryota; Alveolata; Ciliophora; Phyllopharyngea; Cyrtophoria; Hartmannulidae; Hartmannulidae_X; Hartmannulidae_X_sp.
OTU_105	5	0	0	0	0	0	0	0	0	0	0	0	0	0	0	0	0	0	4	1	0	0	0	0	0	0	0	0	0	0	0	Unassigned
OTU_911	5	0	0	0	0	0	0	0	0	0	0	0	0	0	0	0	0	0	2	0	0	3	0	0	0	0	0	0	0	0	0	Unassigned
OTU_1495	5	0	0	0	0	0	0	0	0	0	0	0	0	0	0	0	0	0	2	1	0	2	0	0	0	0	0	0	0	0	0	Eukaryota; Archaeplastida; Chlorophyta
OTU_2976	5	0	0	0	0	0	0	0	0	0	0	0	0	0	0	0	0	0	2	0	0	3	0	0	0	0	0	0	0	0	0	Eukaryota; Alveolata; Ciliophora; Litostomatea; Haptoria; Litonotidae; Litonotus; Litonotus_paracygnus
OTU_144	5	0	0	0	0	0	0	0	0	0	0	0	0	0	0	0	0	0	2	0	0	0	0	0	0	0	3	0	0	0	0	Unassigned
OTU_2025	5	0	0	0	0	0	0	0	0	0	0	0	0	0	0	0	0	0	2	0	0	3	0	0	0	0	0	0	0	0	0	Eukaryota; Alveolata; Ciliophora; Spirotrichea; Hypotrichia; Oxytrichidae
OTU_119	5	0	0	0	0	0	0	0	0	0	0	0	0	0	0	0	0	0	0	5	0	0	0	0	0	0	0	0	0	0	0	Eukaryota; Alveolata; Ciliophora; Spirotrichea; Euplotia; Euplotidae; Euplotes; Euplotes_sp.
OTU_971	5	0	0	0	0	0	0	0	0	0	0	0	0	0	0	0	0	0	0	0	5	0	0	0	0	0	0	0	0	0	0	Eukaryota; Apusozoa; Hilomonadea; Planomonadida; Planomonadidae; Planomonadidae_Group-1; Fabomonas; Fabomonas_tropica
OTU_2030	5	0	0	0	0	0	0	0	0	0	0	0	0	0	0	0	0	0	0	0	5	0	0	0	0	0	0	0	0	0	0	Eukaryota; Alveolata; Ciliophora; Spirotrichea; Hypotrichia; Hypotrichia_X
OTU_594	5	0	0	0	0	0	0	0	0	0	0	0	0	0	0	0	0	0	0	0	5	0	0	0	0	0	0	0	0	0	0	Eukaryota; Rhizaria; Cercozoa; Filosa-Thecofilosea; Ebriida; TAGIRI1-lineage; TAGIRI1-lineage_X; TAGIRI1-lineage_X_sp.
OTU_893	5	0	0	0	0	0	0	0	0	0	0	0	0	0	0	0	0	0	0	0	5	0	0	0	0	0	0	0	0	0	0	Unassigned
OTU_2931	5	0	0	0	0	0	0	0	0	0	0	0	0	0	0	0	0	0	0	0	2	0	2	0	0	0	0	1	0	0	0	Eukaryota; Alveolata; Ciliophora; Litostomatea; Cyclotrichia; Mesodiniidae; Mesodiniidae_X; Mesodiniidae_X_sp.
OTU_2669	5	0	0	0	0	0	0	0	0	0	0	0	0	0	0	0	0	0	0	0	5	0	0	0	0	0	0	0	0	0	0	Eukaryota
OTU_1235	5	0	0	0	0	0	0	0	0	0	0	0	0	0	0	0	0	0	0	0	3	2	0	0	0	0	0	0	0	0	0	Eukaryota; Alveolata; Dinophyta; Dinophyceae; Dinophyceae_X; Dinophyceae_XX; Dinophyceae_XXX; Dinophyceae_XXX_sp.
OTU_2755	5	0	0	0	0	0	0	0	0	0	0	0	0	0	0	0	0	0	0	0	1	2	0	0	0	0	0	0	0	2	0	Eukaryota; Hacrobia; Haptophyta; Prymnesiophyceae; Isochrysidales; Isochrysidaceae; Isochrysis; Isochrysis_galbana
OTU_209	5	0	0	0	0	0	0	0	0	0	0	0	0	0	0	0	0	0	0	0	0	5	0	0	0	0	0	0	0	0	0	Eukaryota; Rhizaria; Cercozoa; Filosa-Granofilosea; Cryptofilida; Novel-Gran-1; Novel-Gran-1_X; Novel-Gran-1_X_sp.
OTU_112	5	0	0	0	0	0	0	0	0	0	0	0	0	0	0	0	0	0	0	0	0	5	0	0	0	0	0	0	0	0	0	Eukaryota; Amoebozoa; Lobosa; Discosea-Longamoebia; Dermamoebida; Dermamoebidae; Dermamoebidae_X; Dermamoebidae_X_sp.
OTU_738	5	0	0	0	0	0	0	0	0	0	0	0	0	0	0	0	0	0	0	0	0	5	0	0	0	0	0	0	0	0	0	Eukaryota; Hacrobia; Centroheliozoa; Centroheliozoa_X; Pterocystida; Pterocystida_X
OTU_360	5	0	0	0	0	0	0	0	0	0	0	0	0	0	0	0	0	0	0	0	0	3	0	0	0	0	2	0	0	0	0	Unassigned
OTU_2379	5	0	0	0	0	0	0	0	0	0	0	0	0	0	0	0	0	0	0	0	0	2	0	1	0	0	0	0	0	2	0	Eukaryota; Alveolata; Ciliophora; Oligohymenophorea; Sessilida; Vorticellidae; Pseudovorticella; Pseudovorticella_sp.
OTU_1092	5	0	0	0	0	0	0	0	0	0	0	0	0	0	0	0	0	0	0	0	0	4	0	0	0	0	1	0	0	0	0	Unassigned
OTU_219	5	0	0	0	0	0	0	0	0	0	0	0	0	0	0	0	0	0	0	0	0	3	0	0	0	0	2	0	0	0	0	Unassigned
OTU_398	5	0	0	0	0	0	0	0	0	0	0	0	0	0	0	0	0	0	0	0	0	0	5	0	0	0	0	0	0	0	0	Eukaryota; Rhizaria; Cercozoa; Filosa-Thecofilosea; Ebriida; Botuliformidae
OTU_725	5	0	0	0	0	0	0	0	0	0	0	0	0	0	0	0	0	0	0	0	0	0	5	0	0	0	0	0	0	0	0	Eukaryota; Opisthokonta; Metazoa; Arthropoda; Crustacea; Maxillopoda; Maxillopoda_X; Maxillopoda_X_sp.
OTU_1077	5	0	0	0	0	0	0	0	0	0	0	0	0	0	0	0	0	0	0	0	0	0	0	5	0	0	0	0	0	0	0	Eukaryota; Opisthokonta; Metazoa; Annelida; Annelida_X; Annelida_XX
OTU_3032	5	0	0	0	0	0	0	0	0	0	0	0	0	0	0	0	0	0	0	0	0	0	0	0	3	0	0	0	0	2	0	Eukaryota; Alveolata; Ciliophora; Spirotrichea; Choreotrichia; Xystonellidae; Favella
OTU_1920	5	0	0	0	0	0	0	0	0	0	0	0	0	0	0	0	0	0	0	0	0	0	0	0	0	5	0	0	0	0	0	Eukaryota; Opisthokonta; Choanoflagellida; Choanoflagellatea; Craspedida; Salpingoecidae_Group_C2; Salpingoecidae_Group_C2_X; Salpingoecidae_Group_C2_X_sp.
OTU_3112	5	0	0	0	0	0	0	0	0	0	0	0	0	0	0	0	0	0	0	0	0	0	0	0	0	4	0	1	0	0	0	Eukaryota; Opisthokonta; Metazoa; Craniata; Craniata_X; Teleostei
OTU_2760	5	0	0	0	0	0	0	0	0	0	0	0	0	0	0	0	0	0	0	0	0	0	0	0	0	5	0	0	0	0	0	Eukaryota; Opisthokonta; Choanoflagellida; Choanoflagellatea; Craspedida; Salpingoecidae_Group_C2; Salpingoecidae_Group_C2_X; Salpingoecidae_Group_C2_X_sp.
OTU_2111	5	0	0	0	0	0	0	0	0	0	0	0	0	0	0	0	0	0	0	0	0	0	0	0	0	5	0	0	0	0	0	Unassigned
OTU_2839	5	0	0	0	0	0	0	0	0	0	0	0	0	0	0	0	0	0	0	0	0	0	0	0	0	5	0	0	0	0	0	Unassigned
OTU_3089	5	0	0	0	0	0	0	0	0	0	0	0	0	0	0	0	0	0	0	0	0	0	0	0	0	0	3	0	0	2	0	Unassigned
OTU_511	5	0	0	0	0	0	0	0	0	0	0	0	0	0	0	0	0	0	0	0	0	0	0	0	0	0	0	5	0	0	0	Eukaryota; Opisthokonta; Metazoa; Craniata; Craniata_X; Teleostei; Auxis; Auxis_rochei
OTU_2977	5	0	0	0	0	0	0	0	0	0	0	0	0	0	0	0	0	0	0	0	0	0	0	0	0	0	0	0	5	0	0	Eukaryota; Alveolata; Ciliophora; Litostomatea; Haptoria; Acropisthiidae; Fuscheria
OTU_2468	5	0	0	0	0	0	0	0	0	0	0	0	0	0	0	0	0	0	0	0	0	0	0	0	0	0	0	0	5	0	0	Eukaryota; Opisthokonta; Metazoa; Arthropoda; Chelicerata; Arachnida
OTU_721	5	0	0	0	0	0	0	0	0	0	0	0	0	0	0	0	0	0	0	0	0	0	0	0	0	0	0	0	0	5	0	Eukaryota; Opisthokonta; Metazoa; Arthropoda; Crustacea; Maxillopoda
OTU_726	5	0	0	0	0	0	0	0	0	0	0	0	0	0	0	0	0	0	0	0	0	0	0	0	0	0	0	0	0	0	5	Eukaryota; Opisthokonta; Metazoa; Arthropoda; Crustacea; Maxillopoda; Tachidius; Tachidius_triangularis
OTU_12	4	2	0	0	0	0	0	0	0	0	0	0	0	0	2	0	0	0	0	0	0	0	0	0	0	0	0	0	0	0	0	Unassigned
OTU_2867	4	4	0	0	0	0	0	0	0	0	0	0	0	0	0	0	0	0	0	0	0	0	0	0	0	0	0	0	0	0	0	Unassigned
OTU_1998	4	4	0	0	0	0	0	0	0	0	0	0	0	0	0	0	0	0	0	0	0	0	0	0	0	0	0	0	0	0	0	Eukaryota; Opisthokonta; Fungi; Ascomycota; Pezizomycotina; Sordariomycetes
OTU_1879	4	4	0	0	0	0	0	0	0	0	0	0	0	0	0	0	0	0	0	0	0	0	0	0	0	0	0	0	0	0	0	Eukaryota; Opisthokonta; Choanoflagellida; Choanoflagellatea; Craspedida; Monosigidae_Group_A; Monosiga; Monosiga_brevicollis
OTU_22	4	4	0	0	0	0	0	0	0	0	0	0	0	0	0	0	0	0	0	0	0	0	0	0	0	0	0	0	0	0	0	Eukaryota; Amoebozoa; Lobosa; Lobosa_X; Lobosa_XX; LKM74-lineage; LKM74-lineage_X; LKM74-lineage_X_sp.
OTU_1950	4	4	0	0	0	0	0	0	0	0	0	0	0	0	0	0	0	0	0	0	0	0	0	0	0	0	0	0	0	0	0	Eukaryota; Opisthokonta; Metazoa; Nematoda; Chromadorea; Chromadorea_X; Chromadorea_XX; Chromadorea_XX_sp.
OTU_1773	4	2	0	0	0	0	0	0	0	0	0	0	0	0	0	0	2	0	0	0	0	0	0	0	0	0	0	0	0	0	0	Unassigned
OTU_1999	4	4	0	0	0	0	0	0	0	0	0	0	0	0	0	0	0	0	0	0	0	0	0	0	0	0	0	0	0	0	0	Eukaryota; Alveolata; Ciliophora; Spirotrichea; Choreotrichia; Choreotrichia-1; Choreotrichia-1_X; Choreotrichia-1_X_sp._strain1
OTU_1377	4	4	0	0	0	0	0	0	0	0	0	0	0	0	0	0	0	0	0	0	0	0	0	0	0	0	0	0	0	0	0	Eukaryota; Opisthokonta; Fungi; Ascomycota; Pezizomycotina; Pezizomycetes; Gyromitra; Gyromitra_californica
OTU_10	4	4	0	0	0	0	0	0	0	0	0	0	0	0	0	0	0	0	0	0	0	0	0	0	0	0	0	0	0	0	0	Unassigned
OTU_1791	4	4	0	0	0	0	0	0	0	0	0	0	0	0	0	0	0	0	0	0	0	0	0	0	0	0	0	0	0	0	0	Eukaryota; Opisthokonta; Fungi; Ascomycota; Pezizomycotina; Eurotiomycetes; Exophiala; Exophiala_calicioides
OTU_3140	4	4	0	0	0	0	0	0	0	0	0	0	0	0	0	0	0	0	0	0	0	0	0	0	0	0	0	0	0	0	0	Unassigned
OTU_2498	4	0	2	0	0	0	0	0	0	0	0	0	0	0	0	0	0	2	0	0	0	0	0	0	0	0	0	0	0	0	0	Unassigned
OTU_631	4	0	2	0	0	0	0	0	0	0	0	0	0	0	2	0	0	0	0	0	0	0	0	0	0	0	0	0	0	0	0	Unassigned
OTU_3165	4	0	4	0	0	0	0	0	0	0	0	0	0	0	0	0	0	0	0	0	0	0	0	0	0	0	0	0	0	0	0	Unassigned
OTU_1317	4	0	4	0	0	0	0	0	0	0	0	0	0	0	0	0	0	0	0	0	0	0	0	0	0	0	0	0	0	0	0	Unassigned
OTU_2161	4	0	4	0	0	0	0	0	0	0	0	0	0	0	0	0	0	0	0	0	0	0	0	0	0	0	0	0	0	0	0	Unassigned
OTU_3068	4	0	4	0	0	0	0	0	0	0	0	0	0	0	0	0	0	0	0	0	0	0	0	0	0	0	0	0	0	0	0	Unassigned
OTU_2514	4	0	4	0	0	0	0	0	0	0	0	0	0	0	0	0	0	0	0	0	0	0	0	0	0	0	0	0	0	0	0	Eukaryota; Opisthokonta; Fungi; Cryptomycota; Cryptomycotina; Cryptomycotina_X; Cryptomycotina_XX; Cryptomycotina_XX_sp.
OTU_994	4	0	0	2	0	0	0	0	0	0	0	0	0	0	0	0	0	0	0	0	2	0	0	0	0	0	0	0	0	0	0	Eukaryota; Opisthokonta; Fungi; Basidiomycota; Pucciniomycotina; Cystobasidiomycetes; Rhodotorula
OTU_89	4	0	0	4	0	0	0	0	0	0	0	0	0	0	0	0	0	0	0	0	0	0	0	0	0	0	0	0	0	0	0	Unassigned
OTU_2295	4	0	0	2	0	0	0	0	0	0	0	0	0	0	0	0	0	0	2	0	0	0	0	0	0	0	0	0	0	0	0	Eukaryota; Alveolata; Ciliophora; Oligohymenophorea; Scuticociliatia; Scuticociliatia_X; Scuticociliatia_XX; Scuticociliatia_XX_sp.
OTU_2496	4	0	0	4	0	0	0	0	0	0	0	0	0	0	0	0	0	0	0	0	0	0	0	0	0	0	0	0	0	0	0	Unassigned
OTU_74	4	0	0	4	0	0	0	0	0	0	0	0	0	0	0	0	0	0	0	0	0	0	0	0	0	0	0	0	0	0	0	Unassigned
OTU_2811	4	0	0	4	0	0	0	0	0	0	0	0	0	0	0	0	0	0	0	0	0	0	0	0	0	0	0	0	0	0	0	Eukaryota; Opisthokonta; Metazoa; Nematoda; Chromadorea; Chromadorea_X; Aphelenchoides
OTU_17	4	0	0	4	0	0	0	0	0	0	0	0	0	0	0	0	0	0	0	0	0	0	0	0	0	0	0	0	0	0	0	Unassigned
OTU_1126	4	0	0	2	0	2	0	0	0	0	0	0	0	0	0	0	0	0	0	0	0	0	0	0	0	0	0	0	0	0	0	Unassigned
OTU_377	4	0	0	4	0	0	0	0	0	0	0	0	0	0	0	0	0	0	0	0	0	0	0	0	0	0	0	0	0	0	0	Unassigned
OTU_691	4	0	0	0	4	0	0	0	0	0	0	0	0	0	0	0	0	0	0	0	0	0	0	0	0	0	0	0	0	0	0	Eukaryota; Rhizaria; Cercozoa; Filosa-Imbricatea; Filosa-Imbricatea_X; Filosa-Imbricatea_XX; Filosa-Imbricatea_XXX; Filosa-Imbricatea_XXX_sp.
OTU_729	4	0	0	0	0	3	0	0	0	0	0	0	0	0	0	0	0	0	0	0	1	0	0	0	0	0	0	0	0	0	0	Eukaryota; Rhizaria; Cercozoa; Endomyxa; Vampyrellida; Sey055-lineage; Sey055-lineage_X; Sey055-lineage_X_sp.
OTU_1367	4	0	0	0	0	2	0	0	2	0	0	0	0	0	0	0	0	0	0	0	0	0	0	0	0	0	0	0	0	0	0	Eukaryota; Opisthokonta; Fungi; Ascomycota; Pezizomycotina; Leotiomycetes; Microidium; Microidium_phyllanthi
OTU_697	4	0	0	0	0	4	0	0	0	0	0	0	0	0	0	0	0	0	0	0	0	0	0	0	0	0	0	0	0	0	0	Eukaryota; Rhizaria; Cercozoa; Filosa-Thecofilosea; Cryomonadida; Protaspa-lineage; Protaspa-lineage_X
OTU_1296	4	0	0	0	0	4	0	0	0	0	0	0	0	0	0	0	0	0	0	0	0	0	0	0	0	0	0	0	0	0	0	Eukaryota; Opisthokonta; Fungi; Ascomycota; Pezizomycotina; Lecanoromycetes; Lecania; Lecania_cyrtella
OTU_548	4	0	0	0	0	4	0	0	0	0	0	0	0	0	0	0	0	0	0	0	0	0	0	0	0	0	0	0	0	0	0	Eukaryota; Rhizaria; Cercozoa; Filosa-Thecofilosea; Tectofilosida; Pseudodifflugiidae; Pseudodifflugiidae_X; Pseudodifflugiidae_X_sp.
OTU_2389	4	0	0	0	0	2	0	0	0	0	2	0	0	0	0	0	0	0	0	0	0	0	0	0	0	0	0	0	0	0	0	Unassigned
OTU_547	4	0	0	0	0	4	0	0	0	0	0	0	0	0	0	0	0	0	0	0	0	0	0	0	0	0	0	0	0	0	0	Eukaryota; Rhizaria; Cercozoa; Novel-Clade-10-12; Tremulida; Tremulidae; Tremula; Tremula_longifila
OTU_1843	4	0	0	0	0	2	0	0	0	0	0	0	0	0	0	0	0	0	0	0	2	0	0	0	0	0	0	0	0	0	0	Eukaryota; Archaeplastida; Chlorophyta; Trebouxiophyceae; Ctenocladales; Ctenocladales_X; Leptosira
OTU_454	4	0	0	0	0	2	0	0	2	0	0	0	0	0	0	0	0	0	0	0	0	0	0	0	0	0	0	0	0	0	0	Eukaryota; Rhizaria; Cercozoa; Filosa-Sarcomonadea; Glissomonadida; Sandonidae; Sandonidae_X; Sandonidae_X_sp.
OTU_2153	4	0	0	0	0	2	0	0	0	0	0	0	0	2	0	0	0	0	0	0	0	0	0	0	0	0	0	0	0	0	0	Unassigned
OTU_36	4	0	0	0	0	4	0	0	0	0	0	0	0	0	0	0	0	0	0	0	0	0	0	0	0	0	0	0	0	0	0	Unassigned
OTU_275	4	0	0	0	0	4	0	0	0	0	0	0	0	0	0	0	0	0	0	0	0	0	0	0	0	0	0	0	0	0	0	Eukaryota; Archaeplastida; Streptophyta; Embryophyceae; Embryophyceae_X; Embryophyceae_XX
OTU_1321	4	0	0	0	0	2	0	0	0	0	2	0	0	0	0	0	0	0	0	0	0	0	0	0	0	0	0	0	0	0	0	Eukaryota; Opisthokonta; Fungi; Ascomycota; Pezizomycotina; Lecanoromycetes; Byssoloma
OTU_1116	4	0	0	0	0	4	0	0	0	0	0	0	0	0	0	0	0	0	0	0	0	0	0	0	0	0	0	0	0	0	0	Eukaryota; Opisthokonta; Metazoa; Arthropoda; Hexapoda; Collembola
OTU_1768	4	0	0	0	0	4	0	0	0	0	0	0	0	0	0	0	0	0	0	0	0	0	0	0	0	0	0	0	0	0	0	Eukaryota; Archaeplastida; Chlorophyta; Trebouxiophyceae; Trebouxiophyceae_X; Trebouxiophyceae_XX
OTU_1354	4	0	0	0	0	4	0	0	0	0	0	0	0	0	0	0	0	0	0	0	0	0	0	0	0	0	0	0	0	0	0	Eukaryota; Opisthokonta; Fungi; Ascomycota; Pezizomycotina
OTU_1596	4	0	0	0	0	2	0	0	2	0	0	0	0	0	0	0	0	0	0	0	0	0	0	0	0	0	0	0	0	0	0	Eukaryota; Opisthokonta; Fungi; Ascomycota; Pezizomycotina; Leotiomycetes; Tetracladium
OTU_2686	4	0	0	0	0	4	0	0	0	0	0	0	0	0	0	0	0	0	0	0	0	0	0	0	0	0	0	0	0	0	0	Eukaryota; Alveolata; Apicomplexa; Apicomplexa_X; Colpodellidae; Colpodellidae_X; Colpodella; Colpodella_sp.
OTU_2168	4	0	0	0	0	4	0	0	0	0	0	0	0	0	0	0	0	0	0	0	0	0	0	0	0	0	0	0	0	0	0	Unassigned
OTU_2739	4	0	0	0	0	4	0	0	0	0	0	0	0	0	0	0	0	0	0	0	0	0	0	0	0	0	0	0	0	0	0	Unassigned
OTU_2688	4	0	0	0	0	4	0	0	0	0	0	0	0	0	0	0	0	0	0	0	0	0	0	0	0	0	0	0	0	0	0	Eukaryota; Alveolata; Apicomplexa; Apicomplexa_X; Apicomplexa_XX; Apicomplexa_XXX; Arcyria; Arcyria_cinerea
OTU_2303	4	0	0	0	0	4	0	0	0	0	0	0	0	0	0	0	0	0	0	0	0	0	0	0	0	0	0	0	0	0	0	Eukaryota; Opisthokonta; Fungi; Cryptomycota; Cryptomycotina; Cryptomycotina_X; Cryptomycotina_XX; Cryptomycotina_XX_sp.
OTU_621	4	0	0	0	0	0	2	0	0	0	0	0	0	0	0	0	0	0	0	0	0	2	0	0	0	0	0	0	0	0	0	Eukaryota; Rhizaria; Cercozoa; Endomyxa; Vampyrellida; Vampyrellida_X; Vampyrellida_clade_B; Vampyrellida_sp.
OTU_1320	4	0	0	0	0	0	4	0	0	0	0	0	0	0	0	0	0	0	0	0	0	0	0	0	0	0	0	0	0	0	0	Eukaryota; Opisthokonta; Fungi; Ascomycota; Pezizomycotina; Lecanoromycetes; Stereocaulon
OTU_1579	4	0	0	0	0	0	4	0	0	0	0	0	0	0	0	0	0	0	0	0	0	0	0	0	0	0	0	0	0	0	0	Eukaryota; Archaeplastida; Streptophyta; Embryophyceae; Embryophyceae_X; Embryophyceae_XX; Brachypodium; Brachypodium_distachyon
OTU_643	4	0	0	0	0	0	2	2	0	0	0	0	0	0	0	0	0	0	0	0	0	0	0	0	0	0	0	0	0	0	0	Eukaryota; Opisthokonta; Metazoa; Gastrotricha; Gastrotricha_X; Gastrotricha_XX
OTU_2464	4	0	0	0	0	0	4	0	0	0	0	0	0	0	0	0	0	0	0	0	0	0	0	0	0	0	0	0	0	0	0	Unassigned
OTU_23	4	0	0	0	0	0	2	0	0	0	2	0	0	0	0	0	0	0	0	0	0	0	0	0	0	0	0	0	0	0	0	Eukaryota; Amoebozoa; Lobosa; Lobosa_X; Lobosa_XX; LKM74-lineage; LKM74-lineage_X; LKM74-lineage_X_sp.
OTU_1574	4	0	0	0	0	0	0	4	0	0	0	0	0	0	0	0	0	0	0	0	0	0	0	0	0	0	0	0	0	0	0	Eukaryota; Hacrobia; Haptophyta; Prymnesiophyceae; Isochrysidales; Noelaerhabdaceae; Gephyrocapsa; Gephyrocapsa_oceanica
OTU_2472	4	0	0	0	0	0	0	4	0	0	0	0	0	0	0	0	0	0	0	0	0	0	0	0	0	0	0	0	0	0	0	Eukaryota; Alveolata; Apicomplexa; Apicomplexa_X; Apicomplexa_XX; Apicomplexa_XXX; Apicomplexa_XXXX; Apicomplexa_XXXX_sp.
OTU_129	4	0	0	0	0	0	0	4	0	0	0	0	0	0	0	0	0	0	0	0	0	0	0	0	0	0	0	0	0	0	0	Unassigned
OTU_1299	4	0	0	0	0	0	0	2	2	0	0	0	0	0	0	0	0	0	0	0	0	0	0	0	0	0	0	0	0	0	0	Eukaryota; Archaeplastida; Streptophyta; Embryophyceae; Embryophyceae_X; Embryophyceae_XX; Fuchsia
OTU_1232	4	0	0	0	0	0	0	2	0	0	0	0	0	0	0	0	0	0	0	0	0	0	0	2	0	0	0	0	0	0	0	Unassigned
OTU_2449	4	0	0	0	0	0	0	2	2	0	0	0	0	0	0	0	0	0	0	0	0	0	0	0	0	0	0	0	0	0	0	Unassigned
OTU_1753	4	0	0	0	0	0	0	4	0	0	0	0	0	0	0	0	0	0	0	0	0	0	0	0	0	0	0	0	0	0	0	Eukaryota; Opisthokonta; Fungi; Ascomycota; Pezizomycotina; Eurotiomycetes
OTU_551	4	0	0	0	0	0	0	3	0	0	0	0	0	0	0	0	0	0	0	0	0	0	0	1	0	0	0	0	0	0	0	Eukaryota; Rhizaria; Cercozoa; Filosa-Thecofilosea; Cryomonadida; Protaspa-lineage; Protaspa-lineage_X
OTU_1767	4	0	0	0	0	0	0	4	0	0	0	0	0	0	0	0	0	0	0	0	0	0	0	0	0	0	0	0	0	0	0	Eukaryota; Opisthokonta; Fungi; Cryptomycota; Cryptomycotina; Cryptomycotina_X; Cryptomycotina_XX; Cryptomycotina_XX_sp.
OTU_938	4	0	0	0	0	0	0	4	0	0	0	0	0	0	0	0	0	0	0	0	0	0	0	0	0	0	0	0	0	0	0	Unassigned
OTU_1187	4	0	0	0	0	0	0	1	0	3	0	0	0	0	0	0	0	0	0	0	0	0	0	0	0	0	0	0	0	0	0	Eukaryota; Opisthokonta; Metazoa; Nematoda; Enoplea; Enoplea_X; Enoplea_XX; Enoplea_XX_sp.
OTU_682	4	0	0	0	0	0	0	2	0	0	0	0	0	0	0	0	0	0	0	0	0	0	2	0	0	0	0	0	0	0	0	Eukaryota; Rhizaria; Cercozoa; Endomyxa; Vampyrellida; Vampyrellida_X; Vampyrellida_clade_B; Vampyrellida_sp.
OTU_1353	4	0	0	0	0	0	0	2	2	0	0	0	0	0	0	0	0	0	0	0	0	0	0	0	0	0	0	0	0	0	0	Eukaryota; Alveolata; Dinophyta; Syndiniales; Dino-Group-I; Dino-Group-I-Clade-1; Dino-Group-I-Clade-1_X; Dino-Group-I-Clade-1_X_sp.
OTU_320	4	0	0	0	0	0	0	2	2	0	0	0	0	0	0	0	0	0	0	0	0	0	0	0	0	0	0	0	0	0	0	Eukaryota; Rhizaria; Cercozoa; Filosa-Sarcomonadea; Glissomonadida; Allapsidae; Allapsidae_X; Allapsidae_X_sp.
OTU_1023	4	0	0	0	0	0	0	2	2	0	0	0	0	0	0	0	0	0	0	0	0	0	0	0	0	0	0	0	0	0	0	Eukaryota; Amoebozoa; Breviatea; Breviatea; Breviatea_X; Subulatomonas-lineage; Subulatomonas-lineage_X; Subulatomonas-lineage_X_sp.
OTU_2548	4	0	0	0	0	0	0	0	4	0	0	0	0	0	0	0	0	0	0	0	0	0	0	0	0	0	0	0	0	0	0	Unassigned
OTU_2813	4	0	0	0	0	0	0	0	4	0	0	0	0	0	0	0	0	0	0	0	0	0	0	0	0	0	0	0	0	0	0	Unassigned
OTU_2695	4	0	0	0	0	0	0	0	4	0	0	0	0	0	0	0	0	0	0	0	0	0	0	0	0	0	0	0	0	0	0	Unassigned
OTU_624	4	0	0	0	0	0	0	0	2	0	0	0	0	0	0	0	0	0	0	0	0	0	0	2	0	0	0	0	0	0	0	Eukaryota; Rhizaria; Cercozoa; Endomyxa; Vampyrellida; Vampyrellida_X; Vampyrellida_clade_B; Vampyrellida_sp.
OTU_1537	4	0	0	0	0	0	0	0	4	0	0	0	0	0	0	0	0	0	0	0	0	0	0	0	0	0	0	0	0	0	0	Eukaryota; Archaeplastida; Streptophyta; Embryophyceae; Embryophyceae_X; Embryophyceae_XX
OTU_1546	4	0	0	0	0	0	0	0	4	0	0	0	0	0	0	0	0	0	0	0	0	0	0	0	0	0	0	0	0	0	0	Eukaryota; Opisthokonta; Fungi; Ascomycota; Pezizomycotina; Arthoniomycetes; Roccella; Roccella_fuciformis
OTU_3099	4	0	0	0	0	0	0	0	4	0	0	0	0	0	0	0	0	0	0	0	0	0	0	0	0	0	0	0	0	0	0	Eukaryota; Opisthokonta; Metazoa; Arthropoda; Crustacea; Ostracoda
OTU_2230	4	0	0	0	0	0	0	0	4	0	0	0	0	0	0	0	0	0	0	0	0	0	0	0	0	0	0	0	0	0	0	Unassigned
OTU_2935	4	0	0	0	0	0	0	0	4	0	0	0	0	0	0	0	0	0	0	0	0	0	0	0	0	0	0	0	0	0	0	Unassigned
OTU_2232	4	0	0	0	0	0	0	0	4	0	0	0	0	0	0	0	0	0	0	0	0	0	0	0	0	0	0	0	0	0	0	Unassigned
OTU_2845	4	0	0	0	0	0	0	0	4	0	0	0	0	0	0	0	0	0	0	0	0	0	0	0	0	0	0	0	0	0	0	Eukaryota; Alveolata; Apicomplexa; Apicomplexa_X; Novel-Apicomplexa-Class-1; Novel-Apicomplexa-Class-1_X; Novel-Apicomplexa-Class-1_XX; Novel-Apicomplexa-Class-1_XX_sp.
OTU_1120	4	0	0	0	0	0	0	0	4	0	0	0	0	0	0	0	0	0	0	0	0	0	0	0	0	0	0	0	0	0	0	Unassigned
OTU_447	4	0	0	0	0	0	0	0	2	0	0	0	0	2	0	0	0	0	0	0	0	0	0	0	0	0	0	0	0	0	0	Eukaryota; Rhizaria; Cercozoa; Filosa-Sarcomonadea; Glissomonadida; Glissomonadida_X; Glissomonadida_XX; Glissomonadida_XX_sp.
OTU_1776	4	0	0	0	0	0	0	0	4	0	0	0	0	0	0	0	0	0	0	0	0	0	0	0	0	0	0	0	0	0	0	Eukaryota; Alveolata; Dinophyta; Syndiniales; Dino-Group-I; Dino-Group-I-Clade-4; Euduboscquella; Euduboscquella_crenulata
OTU_1887	4	0	0	0	0	0	0	0	2	2	0	0	0	0	0	0	0	0	0	0	0	0	0	0	0	0	0	0	0	0	0	Eukaryota; Opisthokonta; Fungi; Ascomycota; Saccharomycotina; Saccharomycetales; Candida; Candida_fluviatilis
OTU_2887	4	0	0	0	0	0	0	0	4	0	0	0	0	0	0	0	0	0	0	0	0	0	0	0	0	0	0	0	0	0	0	Eukaryota; Opisthokonta; Metazoa; Arthropoda; Crustacea; Maxillopoda
OTU_1967	4	0	0	0	0	0	0	0	0	4	0	0	0	0	0	0	0	0	0	0	0	0	0	0	0	0	0	0	0	0	0	Eukaryota; Archaeplastida; Rhodophyta; Florideophyceae; Ceramiales; Delesseriaceae
OTU_1138	4	0	0	0	0	0	0	0	0	4	0	0	0	0	0	0	0	0	0	0	0	0	0	0	0	0	0	0	0	0	0	Eukaryota; Opisthokonta; Metazoa; Nematoda; Chromadorea; Chromadorea_X; Chromadorea_XX; Chromadorea_XX_sp.
OTU_3169	4	0	0	0	0	0	0	0	0	4	0	0	0	0	0	0	0	0	0	0	0	0	0	0	0	0	0	0	0	0	0	Eukaryota; Opisthokonta; Metazoa; Cnidaria; Cnidaria_X; Hydrozoa; Clytia; Clytia_sp.
OTU_781	4	0	0	0	0	0	0	0	0	4	0	0	0	0	0	0	0	0	0	0	0	0	0	0	0	0	0	0	0	0	0	Eukaryota; Opisthokonta; Metazoa; Arthropoda; Crustacea; Maxillopoda
OTU_2700	4	0	0	0	0	0	0	0	0	4	0	0	0	0	0	0	0	0	0	0	0	0	0	0	0	0	0	0	0	0	0	Eukaryota; Opisthokonta; Metazoa; Arthropoda; Crustacea; Ostracoda
OTU_2299	4	0	0	0	0	0	0	0	0	4	0	0	0	0	0	0	0	0	0	0	0	0	0	0	0	0	0	0	0	0	0	Eukaryota; Opisthokonta; Metazoa; Arthropoda; Crustacea; Maxillopoda; Maxillopoda_X; Maxillopoda_X_sp.
OTU_937	4	0	0	0	0	0	0	0	0	4	0	0	0	0	0	0	0	0	0	0	0	0	0	0	0	0	0	0	0	0	0	Eukaryota; Opisthokonta; Metazoa; Annelida; Annelida_X; Annelida_XX; Exogone
OTU_3020	4	0	0	0	0	0	0	0	0	4	0	0	0	0	0	0	0	0	0	0	0	0	0	0	0	0	0	0	0	0	0	Eukaryota; Opisthokonta; Metazoa; Arthropoda; Crustacea; Maxillopoda
OTU_2359	4	0	0	0	0	0	0	0	0	0	4	0	0	0	0	0	0	0	0	0	0	0	0	0	0	0	0	0	0	0	0	Eukaryota; Alveolata; Ciliophora; Oligohymenophorea; Sessilida; Vorticellidae; Vorticella
OTU_2082	4	0	0	0	0	0	0	0	0	0	2	0	0	0	0	0	0	0	0	0	0	0	0	0	0	2	0	0	0	0	0	Eukaryota; Alveolata; Ciliophora; Colpodea; Colpodida; Colpodidae; Colpoda; Colpoda_sp.
OTU_695	4	0	0	0	0	0	0	0	0	0	4	0	0	0	0	0	0	0	0	0	0	0	0	0	0	0	0	0	0	0	0	Unassigned
OTU_2078	4	0	0	0	0	0	0	0	0	0	2	0	0	0	0	0	0	0	0	0	0	0	0	0	0	2	0	0	0	0	0	Eukaryota; Alveolata; Ciliophora; Colpodea; Colpodida; Colpodidae
OTU_1700	4	0	0	0	0	0	0	0	0	0	2	0	0	0	0	0	0	0	0	0	0	0	0	0	0	0	2	0	0	0	0	Eukaryota; Archaeplastida; Chlorophyta; Chlorophyceae; Chlorophyceae_X; CW-Chlamydomonadales; Protosiphon; Protosiphon_botryoides
OTU_542	4	0	0	0	0	0	0	0	0	0	2	0	0	0	0	0	0	0	0	0	0	0	0	0	0	2	0	0	0	0	0	Eukaryota; Rhizaria; Cercozoa; Filosa-Sarcomonadea; Glissomonadida; Sandonidae; Sandona; Sandona_sp.
OTU_2128	4	0	0	0	0	0	0	0	0	0	4	0	0	0	0	0	0	0	0	0	0	0	0	0	0	0	0	0	0	0	0	Unassigned
OTU_2202	4	0	0	0	0	0	0	0	0	0	4	0	0	0	0	0	0	0	0	0	0	0	0	0	0	0	0	0	0	0	0	Unassigned
OTU_1770	4	0	0	0	0	0	0	0	0	0	4	0	0	0	0	0	0	0	0	0	0	0	0	0	0	0	0	0	0	0	0	Eukaryota; Opisthokonta; Fungi; Ascomycota; Pezizomycotina; Eurotiomycetes; Thermomyces; Thermomyces_lanuginosus
OTU_675	4	0	0	0	0	0	0	0	0	0	2	0	0	0	0	0	0	0	0	0	0	0	0	0	0	2	0	0	0	0	0	Unassigned
OTU_1601	4	0	0	0	0	0	0	0	0	0	2	0	0	2	0	0	0	0	0	0	0	0	0	0	0	0	0	0	0	0	0	Eukaryota; Opisthokonta; Fungi; Ascomycota; Pezizomycotina; Dothideomycetes
OTU_1782	4	0	0	0	0	0	0	0	0	0	2	0	0	0	0	0	0	0	0	0	0	0	0	0	0	2	0	0	0	0	0	Eukaryota; Alveolata; Apicomplexa; Apicomplexa_X; Colpodellidae; Colpodellidae_X; Colpodellidae_XX; Colpodellidae_XX_sp.
OTU_1898	4	0	0	0	0	0	0	0	0	0	2	0	0	0	0	0	0	0	0	0	0	0	0	0	0	2	0	0	0	0	0	Eukaryota; Opisthokonta; Metazoa; Arthropoda; Hexapoda; Insecta
OTU_2293	4	0	0	0	0	0	0	0	0	0	2	0	0	0	0	0	0	0	0	0	0	0	0	0	0	2	0	0	0	0	0	Eukaryota; Alveolata; Ciliophora; Colpodea; Platyophryida; Sorogenidae; Sorogena; Sorogena_stoianovitchae
OTU_1218	4	0	0	0	0	0	0	0	0	0	0	3	0	0	0	0	0	0	0	0	0	0	0	0	0	0	1	0	0	0	0	Eukaryota; Archaeplastida; Chlorophyta; Pyramimonadales; Pyramimonadales_X; Pyramimonadales_XX; Pyramimonas; Pyramimonas_australis
OTU_1281	4	0	0	0	0	0	0	0	0	0	0	4	0	0	0	0	0	0	0	0	0	0	0	0	0	0	0	0	0	0	0	Eukaryota; Alveolata; Dinophyta; Dinophyceae; Dinophyceae_X; Dinophyceae_XX; Neoceratium; Neoceratium_fusus
OTU_1294	4	0	0	0	0	0	0	0	0	0	0	2	0	0	0	0	0	0	0	0	0	0	0	0	0	0	2	0	0	0	0	Eukaryota; Alveolata; Dinophyta; Syndiniales; Dino-Group-II; Dino-Group-II-Clade-22; Dino-Group-II-Clade-22_X; Dino-Group-II-Clade-22_X_sp.
OTU_1323	4	0	0	0	0	0	0	0	0	0	0	4	0	0	0	0	0	0	0	0	0	0	0	0	0	0	0	0	0	0	0	Eukaryota; Alveolata; Dinophyta; Dinophyceae; Dinophyceae_X; Dinophyceae_XX; Neoceratium; Neoceratium_furca
OTU_513	4	0	0	0	0	0	0	0	0	0	0	2	0	0	0	0	0	0	0	0	0	0	0	0	0	0	2	0	0	0	0	Eukaryota; Rhizaria; Cercozoa; Filosa-Imbricatea; Thaumatomonadida; Thaumatomonadida_X; Thaumatomonadida_XX; Thaumatomonadida_XX_sp.
OTU_1348	4	0	0	0	0	0	0	0	0	0	0	4	0	0	0	0	0	0	0	0	0	0	0	0	0	0	0	0	0	0	0	Eukaryota; Alveolata; Dinophyta; Dinophyceae; Dinophyceae_X; Dinophyceae_XX; Dinophyceae_XXX; Dinophyceae_XXX_sp._strain26
OTU_456	4	0	0	0	0	0	0	0	0	0	0	2	0	0	2	0	0	0	0	0	0	0	0	0	0	0	0	0	0	0	0	Unassigned
OTU_1375	4	0	0	0	0	0	0	0	0	0	0	4	0	0	0	0	0	0	0	0	0	0	0	0	0	0	0	0	0	0	0	Eukaryota; Alveolata; Dinophyta; Dinophyceae; Dinophyceae_X; Dinophyceae_XX; Neoceratium
OTU_1956	4	0	0	0	0	0	0	0	0	0	0	2	0	0	0	2	0	0	0	0	0	0	0	0	0	0	0	0	0	0	0	Eukaryota; Opisthokonta; Mesomycetozoa; Ichthyosporea; Ichthyosphonida; Pseudoperkinsidae; Sphaeroforma; Sphaeroforma_sp.
OTU_627	4	0	0	0	0	0	0	0	0	0	0	0	2	2	0	0	0	0	0	0	0	0	0	0	0	0	0	0	0	0	0	Eukaryota; Rhizaria; Cercozoa; Filosa-Sarcomonadea; Glissomonadida; Allapsidae; Allapsidae_X; Allapsidae_X_sp.
OTU_1290	4	0	0	0	0	0	0	0	0	0	0	0	4	0	0	0	0	0	0	0	0	0	0	0	0	0	0	0	0	0	0	Eukaryota; Opisthokonta; Fungi; Ascomycota; Pezizomycotina; Lichinomycetes
OTU_1015	4	0	0	0	0	0	0	0	0	0	0	0	4	0	0	0	0	0	0	0	0	0	0	0	0	0	0	0	0	0	0	Eukaryota; Opisthokonta; Metazoa; Craniata; Craniata_X; Chondrichthyes
OTU_3057	4	0	0	0	0	0	0	0	0	0	0	0	0	4	0	0	0	0	0	0	0	0	0	0	0	0	0	0	0	0	0	Eukaryota; Alveolata; Dinophyta
OTU_1285	4	0	0	0	0	0	0	0	0	0	0	0	0	4	0	0	0	0	0	0	0	0	0	0	0	0	0	0	0	0	0	Eukaryota; Opisthokonta; Fungi; Ascomycota; Pezizomycotina; Sordariomycetes; Basipetospora; Basipetospora_chlamydospora
OTU_312	4	0	0	0	0	0	0	0	0	0	0	0	0	4	0	0	0	0	0	0	0	0	0	0	0	0	0	0	0	0	0	Unassigned
OTU_554	4	0	0	0	0	0	0	0	0	0	0	0	0	4	0	0	0	0	0	0	0	0	0	0	0	0	0	0	0	0	0	Eukaryota; Rhizaria; Cercozoa; Filosa-Sarcomonadea; Glissomonadida; Sandonidae; Sandona
OTU_1584	4	0	0	0	0	0	0	0	0	0	0	0	0	4	0	0	0	0	0	0	0	0	0	0	0	0	0	0	0	0	0	Eukaryota; Opisthokonta; Fungi; Chytridiomycota; Chytridiomycotina; Chytridiomycetes; Rhizophydium; Rhizophydium_sp.
OTU_533	4	0	0	0	0	0	0	0	0	0	0	0	0	2	0	0	0	0	0	0	0	0	0	0	0	0	0	0	2	0	0	Unassigned
OTU_1957	4	0	0	0	0	0	0	0	0	0	0	0	0	2	0	0	0	0	0	0	0	0	0	0	0	0	0	0	2	0	0	Eukaryota
OTU_2881	4	0	0	0	0	0	0	0	0	0	0	0	0	4	0	0	0	0	0	0	0	0	0	0	0	0	0	0	0	0	0	Unassigned
OTU_940	4	0	0	0	0	0	0	0	0	0	0	0	0	4	0	0	0	0	0	0	0	0	0	0	0	0	0	0	0	0	0	Eukaryota; Opisthokonta; Fungi; Chytridiomycota; Chytridiomycotina; Chytridiomycetes; Chytridiomycetes_X; Chytridiomycetes_X_sp.
OTU_3034	4	0	0	0	0	0	0	0	0	0	0	0	0	0	4	0	0	0	0	0	0	0	0	0	0	0	0	0	0	0	0	Eukaryota; Opisthokonta; Metazoa; Arthropoda; Crustacea; Maxillopoda; Oithona
OTU_3059	4	0	0	0	0	0	0	0	0	0	0	0	0	0	4	0	0	0	0	0	0	0	0	0	0	0	0	0	0	0	0	Eukaryota; Opisthokonta; Metazoa; Arthropoda
OTU_2847	4	0	0	0	0	0	0	0	0	0	0	0	0	0	4	0	0	0	0	0	0	0	0	0	0	0	0	0	0	0	0	Eukaryota; Opisthokonta; Metazoa; Arthropoda; Crustacea; Maxillopoda
OTU_783	4	0	0	0	0	0	0	0	0	0	0	0	0	0	2	2	0	0	0	0	0	0	0	0	0	0	0	0	0	0	0	Eukaryota; Opisthokonta; Metazoa; Arthropoda; Crustacea; Maxillopoda; Tachidius; Tachidius_triangularis
OTU_2691	4	0	0	0	0	0	0	0	0	0	0	0	0	0	4	0	0	0	0	0	0	0	0	0	0	0	0	0	0	0	0	Eukaryota; Opisthokonta; Metazoa
OTU_2430	4	0	0	0	0	0	0	0	0	0	0	0	0	0	2	2	0	0	0	0	0	0	0	0	0	0	0	0	0	0	0	Eukaryota; Opisthokonta; Metazoa; Arthropoda; Crustacea; Maxillopoda
OTU_1894	4	0	0	0	0	0	0	0	0	0	0	0	0	0	0	4	0	0	0	0	0	0	0	0	0	0	0	0	0	0	0	Eukaryota; Alveolata; Dinophyta; Dinophyceae; Dinophyceae_X; Oxyrrhinaceae; Oxyrrhis; Oxyrrhis_marina
OTU_3036	4	0	0	0	0	0	0	0	0	0	0	0	0	0	0	4	0	0	0	0	0	0	0	0	0	0	0	0	0	0	0	Eukaryota; Opisthokonta; Metazoa; Arthropoda; Crustacea; Maxillopoda
OTU_1847	4	0	0	0	0	0	0	0	0	0	0	0	0	0	0	2	0	0	2	0	0	0	0	0	0	0	0	0	0	0	0	Eukaryota; Opisthokonta; Choanoflagellida; Choanoflagellatea; Craspedida; Salpingoecidae_Group_C2; Salpingoecidae_Group_C2_X; Salpingoecidae_Group_C2_X_sp.
OTU_3014	4	0	0	0	0	0	0	0	0	0	0	0	0	0	0	4	0	0	0	0	0	0	0	0	0	0	0	0	0	0	0	Unassigned
OTU_1952	4	0	0	0	0	0	0	0	0	0	0	0	0	0	0	2	0	0	2	0	0	0	0	0	0	0	0	0	0	0	0	Eukaryota; Hacrobia; Cryptophyta; Cryptophyceae; Cryptophyceae_X; Goniomonadales; Goniomonas; Goniomonas_sp.
OTU_1883	4	0	0	0	0	0	0	0	0	0	0	0	0	0	0	4	0	0	0	0	0	0	0	0	0	0	0	0	0	0	0	Eukaryota; Alveolata; Dinophyta; Dinophyceae; Dinophyceae_X; Oxyrrhinaceae; Oxyrrhis; Oxyrrhis_marina
OTU_3105	4	0	0	0	0	0	0	0	0	0	0	0	0	0	0	0	4	0	0	0	0	0	0	0	0	0	0	0	0	0	0	Unassigned
OTU_2947	4	0	0	0	0	0	0	0	0	0	0	0	0	0	0	0	4	0	0	0	0	0	0	0	0	0	0	0	0	0	0	Eukaryota; Alveolata; Ciliophora; Litostomatea; Haptoria; Lacrymariidae; Lacrymariidae_X; Lacrymariidae_X_sp.
OTU_1258	4	0	0	0	0	0	0	0	0	0	0	0	0	0	0	0	4	0	0	0	0	0	0	0	0	0	0	0	0	0	0	Unassigned
OTU_94	4	0	0	0	0	0	0	0	0	0	0	0	0	0	0	0	1	0	0	3	0	0	0	0	0	0	0	0	0	0	0	Unassigned
OTU_521	4	0	0	0	0	0	0	0	0	0	0	0	0	0	0	0	2	0	0	0	0	2	0	0	0	0	0	0	0	0	0	Unassigned
OTU_96	4	0	0	0	0	0	0	0	0	0	0	0	0	0	0	0	0	3	0	0	0	0	0	0	0	1	0	0	0	0	0	Unassigned
OTU_3005	4	0	0	0	0	0	0	0	0	0	0	0	0	0	0	0	0	1	0	0	0	0	0	0	0	0	0	0	0	0	3	Eukaryota; Amoebozoa; Lobosa; Discosea-Flabellinia; Dactylopodida; Paramoebidae; Pseudoparamoeba
OTU_2483	4	0	0	0	0	0	0	0	0	0	0	0	0	0	0	0	0	4	0	0	0	0	0	0	0	0	0	0	0	0	0	Eukaryota; Amoebozoa; Lobosa; Lobosa_X; Centramoebida; Acanthamoebidae; Acanthamoeba; Acanthamoeba_sp.
OTU_1049	4	0	0	0	0	0	0	0	0	0	0	0	0	0	0	0	0	0	4	0	0	0	0	0	0	0	0	0	0	0	0	Unassigned
OTU_167	4	0	0	0	0	0	0	0	0	0	0	0	0	0	0	0	0	0	4	0	0	0	0	0	0	0	0	0	0	0	0	Unassigned
OTU_2267	4	0	0	0	0	0	0	0	0	0	0	0	0	0	0	0	0	0	4	0	0	0	0	0	0	0	0	0	0	0	0	Eukaryota; Alveolata; Ciliophora; Oligohymenophorea; Scuticociliatia; Uronematidae; Uronema; Uronema_nigricans
OTU_3007	4	0	0	0	0	0	0	0	0	0	0	0	0	0	0	0	0	0	4	0	0	0	0	0	0	0	0	0	0	0	0	Eukaryota; Amoebozoa; Lobosa; Lobosa_X; Centramoebida; Acanthamoebidae; Acanthamoeba; Acanthamoeba_sp.
OTU_822	4	0	0	0	0	0	0	0	0	0	0	0	0	0	0	0	0	0	4	0	0	0	0	0	0	0	0	0	0	0	0	Unassigned
OTU_1493	4	0	0	0	0	0	0	0	0	0	0	0	0	0	0	0	0	0	4	0	0	0	0	0	0	0	0	0	0	0	0	Eukaryota; Alveolata; Ciliophora; Spirotrichea; Protocruziida; Protocruziida_X; Protocruzia
OTU_341	4	0	0	0	0	0	0	0	0	0	0	0	0	0	0	0	0	0	4	0	0	0	0	0	0	0	0	0	0	0	0	Eukaryota; Rhizaria; Cercozoa; Filosa-Granofilosea; Cryptofilida; Novel-Gran-1; Novel-Gran-1_X; Novel-Gran-1_X_sp.
OTU_982	4	0	0	0	0	0	0	0	0	0	0	0	0	0	0	0	0	0	4	0	0	0	0	0	0	0	0	0	0	0	0	Unassigned
OTU_58	4	0	0	0	0	0	0	0	0	0	0	0	0	0	0	0	0	0	4	0	0	0	0	0	0	0	0	0	0	0	0	Unassigned
OTU_2748	4	0	0	0	0	0	0	0	0	0	0	0	0	0	0	0	0	0	4	0	0	0	0	0	0	0	0	0	0	0	0	Eukaryota; Rhizaria; Cercozoa; Filosa-Granofilosea; Filosa-Granofilosea_X; Novel-Gran-234; Novel-Gran-234_X; Novel-Gran-234_X_sp.
OTU_2822	4	0	0	0	0	0	0	0	0	0	0	0	0	0	0	0	0	0	4	0	0	0	0	0	0	0	0	0	0	0	0	Unassigned
OTU_1937	4	0	0	0	0	0	0	0	0	0	0	0	0	0	0	0	0	0	2	0	0	0	0	0	0	0	0	0	0	2	0	Unassigned
OTU_2627	4	0	0	0	0	0	0	0	0	0	0	0	0	0	0	0	0	0	4	0	0	0	0	0	0	0	0	0	0	0	0	Unassigned
OTU_678	4	0	0	0	0	0	0	0	0	0	0	0	0	0	0	0	0	0	2	0	0	2	0	0	0	0	0	0	0	0	0	Unassigned
OTU_97	4	0	0	0	0	0	0	0	0	0	0	0	0	0	0	0	0	0	4	0	0	0	0	0	0	0	0	0	0	0	0	Unassigned
OTU_1702	4	0	0	0	0	0	0	0	0	0	0	0	0	0	0	0	0	0	2	0	0	0	0	0	0	0	0	0	0	2	0	Eukaryota; Opisthokonta; Metazoa; Arthropoda
OTU_3042	4	0	0	0	0	0	0	0	0	0	0	0	0	0	0	0	0	0	0	4	0	0	0	0	0	0	0	0	0	0	0	Unassigned
OTU_1520	4	0	0	0	0	0	0	0	0	0	0	0	0	0	0	0	0	0	0	1	0	3	0	0	0	0	0	0	0	0	0	Eukaryota; Alveolata; Dinophyta; Dinophyceae; Dinophyceae_X; Dinophyceae_XX; Dinophyceae_XXX; Dinophyceae_XXX_sp.
OTU_673	4	0	0	0	0	0	0	0	0	0	0	0	0	0	0	0	0	0	0	1	1	2	0	0	0	0	0	0	0	0	0	Eukaryota; Opisthokonta; Metazoa; Arthropoda; Crustacea; Maxillopoda
OTU_2283	4	0	0	0	0	0	0	0	0	0	0	0	0	0	0	0	0	0	0	4	0	0	0	0	0	0	0	0	0	0	0	Eukaryota; Alveolata; Ciliophora; Oligohymenophorea; Scuticociliatia
OTU_1916	4	0	0	0	0	0	0	0	0	0	0	0	0	0	0	0	0	0	0	1	0	3	0	0	0	0	0	0	0	0	0	Eukaryota; Alveolata; Apicomplexa; Apicomplexa_X; Colpodellidae; Colpodellidae_X; Colpodella; Colpodella_sp._strain4
OTU_432	4	0	0	0	0	0	0	0	0	0	0	0	0	0	0	0	0	0	0	1	0	0	0	0	0	0	1	0	0	2	0	Unassigned
OTU_2057	4	0	0	0	0	0	0	0	0	0	0	0	0	0	0	0	0	0	0	0	4	0	0	0	0	0	0	0	0	0	0	Eukaryota; Alveolata; Ciliophora; Spirotrichea; Oligotrichia; Strombidiidae; Strombidiidae_X; Strombidiidae_X_sp.
OTU_1088	4	0	0	0	0	0	0	0	0	0	0	0	0	0	0	0	0	0	0	0	4	0	0	0	0	0	0	0	0	0	0	Eukaryota; Opisthokonta; Metazoa; Arthropoda; Chelicerata; Arachnida; Penthaleus
OTU_2433	4	0	0	0	0	0	0	0	0	0	0	0	0	0	0	0	0	0	0	0	4	0	0	0	0	0	0	0	0	0	0	Unassigned
OTU_902	4	0	0	0	0	0	0	0	0	0	0	0	0	0	0	0	0	0	0	0	4	0	0	0	0	0	0	0	0	0	0	Unassigned
OTU_890	4	0	0	0	0	0	0	0	0	0	0	0	0	0	0	0	0	0	0	0	3	0	0	0	0	0	1	0	0	0	0	Eukaryota; Stramenopiles; Ochrophyta; Bacillariophyta; Bacillariophyta_X; Polar-centric-Mediophyceae; Chaetoceros
OTU_984	4	0	0	0	0	0	0	0	0	0	0	0	0	0	0	0	0	0	0	0	4	0	0	0	0	0	0	0	0	0	0	Unassigned
OTU_1715	4	0	0	0	0	0	0	0	0	0	0	0	0	0	0	0	0	0	0	0	2	0	0	0	0	0	0	0	0	0	2	Eukaryota; Apusozoa; Hilomonadea; Planomonadida; Planomonadidae; Planomonadidae_Group-1; Ancyromonas; Ancyromonas_micra
OTU_2221	4	0	0	0	0	0	0	0	0	0	0	0	0	0	0	0	0	0	0	0	4	0	0	0	0	0	0	0	0	0	0	Eukaryota; Alveolata; Ciliophora; Colpodea; Colpodea-1; Colpodea-1_X; Colpodea-1_XX; Colpodea-1_XX_sp.
OTU_2459	4	0	0	0	0	0	0	0	0	0	0	0	0	0	0	0	0	0	0	0	2	2	0	0	0	0	0	0	0	0	0	Eukaryota; Alveolata; Ciliophora; Phyllopharyngea; Cyrtophoria; Dysteriidae; Dysteriidae_X; Dysteriidae_X_sp.
OTU_2448	4	0	0	0	0	0	0	0	0	0	0	0	0	0	0	0	0	0	0	0	4	0	0	0	0	0	0	0	0	0	0	Unassigned
OTU_1252	4	0	0	0	0	0	0	0	0	0	0	0	0	0	0	0	0	0	0	0	4	0	0	0	0	0	0	0	0	0	0	Eukaryota; Stramenopiles; Ochrophyta; Bacillariophyta; Bacillariophyta_X; Polar-centric-Mediophyceae; Chaetoceros
OTU_2285	4	0	0	0	0	0	0	0	0	0	0	0	0	0	0	0	0	0	0	0	1	2	0	1	0	0	0	0	0	0	0	Unassigned
OTU_325	4	0	0	0	0	0	0	0	0	0	0	0	0	0	0	0	0	0	0	0	0	4	0	0	0	0	0	0	0	0	0	Eukaryota; Rhizaria; Cercozoa; Filosa-Imbricatea; Filosa-Imbricatea_X; Filosa-Imbricatea_XX; Filosa-Imbricatea_XXX; Filosa-Imbricatea_XXX_sp.
OTU_2372	4	0	0	0	0	0	0	0	0	0	0	0	0	0	0	0	0	0	0	0	0	4	0	0	0	0	0	0	0	0	0	Eukaryota; Alveolata; Ciliophora; Colpodea; Cyrtolophosidida; Cyrtolophosididae; Aristerostoma; Aristerostoma_sp.
OTU_1864	4	0	0	0	0	0	0	0	0	0	0	0	0	0	0	0	0	0	0	0	0	4	0	0	0	0	0	0	0	0	0	Eukaryota; Opisthokonta; Choanoflagellida; Choanoflagellatea; Choanoflagellatea_X; Choanoflagellatea_X_Group_L; Choanoflagellatea_X_Group_L_X
OTU_2215	4	0	0	0	0	0	0	0	0	0	0	0	0	0	0	0	0	0	0	0	0	2	0	0	0	0	0	0	0	2	0	Eukaryota; Alveolata; Ciliophora; Oligohymenophorea; Scuticociliatia
OTU_215	4	0	0	0	0	0	0	0	0	0	0	0	0	0	0	0	0	0	0	0	0	4	0	0	0	0	0	0	0	0	0	Eukaryota; Rhizaria; Cercozoa; Filosa-Granofilosea; Filosa-Granofilosea_X; Novel-Gran-234; Novel-Gran-234_X; Novel-Gran-234_X_sp.
OTU_512	4	0	0	0	0	0	0	0	0	0	0	0	0	0	0	0	0	0	0	0	0	2	0	0	0	0	0	0	0	2	0	Eukaryota; Rhizaria; Cercozoa; Filosa-Chlorarachnea; Chlorarachnida; Chlorarachnida_X; Chlorarachnida_XX; Chlorarachnida_XX_sp.
OTU_299	4	0	0	0	0	0	0	0	0	0	0	0	0	0	0	0	0	0	0	0	0	4	0	0	0	0	0	0	0	0	0	Eukaryota; Rhizaria; Cercozoa; Endomyxa; Reticulosida; Filoretidae; Filoreta; Filoreta_sp.
OTU_427	4	0	0	0	0	0	0	0	0	0	0	0	0	0	0	0	0	0	0	0	0	4	0	0	0	0	0	0	0	0	0	Unassigned
OTU_2455	4	0	0	0	0	0	0	0	0	0	0	0	0	0	0	0	0	0	0	0	0	4	0	0	0	0	0	0	0	0	0	Unassigned
OTU_425	4	0	0	0	0	0	0	0	0	0	0	0	0	0	0	0	0	0	0	0	0	4	0	0	0	0	0	0	0	0	0	Eukaryota; Rhizaria; Cercozoa; Filosa-Thecofilosea; Filosa-Thecofilosea_X; Mataza-lineage; Mataza-lineage_X; Mataza-lineage_X_sp.
OTU_762	4	0	0	0	0	0	0	0	0	0	0	0	0	0	0	0	0	0	0	0	0	4	0	0	0	0	0	0	0	0	0	Unassigned
OTU_2072	4	0	0	0	0	0	0	0	0	0	0	0	0	0	0	0	0	0	0	0	0	4	0	0	0	0	0	0	0	0	0	Eukaryota; Apusozoa; Apusomonadidae; Apusomonadidae_Group-2; Apusomonadidae_Group-2_X; Apusomonadidae_Group-2_XX; Amastigomonas; Amastigomonas_sp.
OTU_841	4	0	0	0	0	0	0	0	0	0	0	0	0	0	0	0	0	0	0	0	0	4	0	0	0	0	0	0	0	0	0	Unassigned
OTU_538	4	0	0	0	0	0	0	0	0	0	0	0	0	0	0	0	0	0	0	0	0	4	0	0	0	0	0	0	0	0	0	Eukaryota; Rhizaria; Cercozoa; Filosa-Thecofilosea; Filosa-Thecofilosea_X; Mataza-lineage; Mataza-lineage_X; Mataza-lineage_X_sp.
OTU_2705	4	0	0	0	0	0	0	0	0	0	0	0	0	0	0	0	0	0	0	0	0	2	0	0	0	0	0	0	0	2	0	Eukaryota; Alveolata; Ciliophora; Phyllopharyngea; Cyrtophoria; Hartmannulidae; Trichopodiella; Trichopodiella_faurei
OTU_2494	4	0	0	0	0	0	0	0	0	0	0	0	0	0	0	0	0	0	0	0	0	4	0	0	0	0	0	0	0	0	0	Unassigned
OTU_2388	4	0	0	0	0	0	0	0	0	0	0	0	0	0	0	0	0	0	0	0	0	4	0	0	0	0	0	0	0	0	0	Unassigned
OTU_1488	4	0	0	0	0	0	0	0	0	0	0	0	0	0	0	0	0	0	0	0	0	0	2	0	0	0	0	0	2	0	0	Eukaryota; Opisthokonta; Fungi; Ascomycota; Pezizomycotina; Dothideomycetes; Fusicladium; Fusicladium_effusum
OTU_344	4	0	0	0	0	0	0	0	0	0	0	0	0	0	0	0	0	0	0	0	0	0	4	0	0	0	0	0	0	0	0	Eukaryota; Rhizaria; Cercozoa; Filosa-Imbricatea; Filosa-Imbricatea_X; Novel-Clade-3; Novel-Clade-3_X; Novel-Clade-3_X_sp.
OTU_2879	4	0	0	0	0	0	0	0	0	0	0	0	0	0	0	0	0	0	0	0	0	0	4	0	0	0	0	0	0	0	0	Eukaryota; Opisthokonta; Metazoa; Cnidaria; Cnidaria_X; Hydrozoa; Clytia; Clytia_xiamenensis
OTU_1260	4	0	0	0	0	0	0	0	0	0	0	0	0	0	0	0	0	0	0	0	0	0	4	0	0	0	0	0	0	0	0	Eukaryota; Archaeplastida; Chlorophyta; Pyramimonadales; Pyramimonadales_X; Pyramimonadales_XX
OTU_2859	4	0	0	0	0	0	0	0	0	0	0	0	0	0	0	0	0	0	0	0	0	0	0	4	0	0	0	0	0	0	0	Eukaryota; Alveolata; Ciliophora; Phyllopharyngea; Suctoria; Ephelotidae; Ephelota; Ephelota_sp.
OTU_763	4	0	0	0	0	0	0	0	0	0	0	0	0	0	0	0	0	0	0	0	0	0	0	4	0	0	0	0	0	0	0	Eukaryota; Opisthokonta; Metazoa; Annelida; Annelida_X; Annelida_XX; Hydroides
OTU_2676	4	0	0	0	0	0	0	0	0	0	0	0	0	0	0	0	0	0	0	0	0	0	0	4	0	0	0	0	0	0	0	Eukaryota; Rhizaria; Cercozoa; Endomyxa; Vampyrellida; Vampyrellida_X; Vampyrellida_clade_B; Vampyrellida_sp.
OTU_1982	4	0	0	0	0	0	0	0	0	0	0	0	0	0	0	0	0	0	0	0	0	0	0	0	3	0	0	1	0	0	0	Eukaryota; Alveolata; Ciliophora; Spirotrichea; Choreotrichia; Tintinnidiidae; Tintinnidium; Tintinnidium_mucicola
OTU_1275	4	0	0	0	0	0	0	0	0	0	0	0	0	0	0	0	0	0	0	0	0	0	0	0	1	0	3	0	0	0	0	Eukaryota; Alveolata; Dinophyta; Syndiniales; Dino-Group-II; Dino-Group-II-Clade-4; Dino-Group-II-Clade-4_X; Dino-Group-II-Clade-4_X_sp.
OTU_1097	4	0	0	0	0	0	0	0	0	0	0	0	0	0	0	0	0	0	0	0	0	0	0	0	4	0	0	0	0	0	0	Eukaryota; Opisthokonta; Metazoa; Arthropoda
OTU_685	4	0	0	0	0	0	0	0	0	0	0	0	0	0	0	0	0	0	0	0	0	0	0	0	0	4	0	0	0	0	0	Eukaryota; Rhizaria; Cercozoa; Filosa-Imbricatea; Thaumatomonadida; Thaumatomonadidae; Thaumatomonas; Thaumatomonas_sp.
OTU_3109	4	0	0	0	0	0	0	0	0	0	0	0	0	0	0	0	0	0	0	0	0	0	0	0	0	4	0	0	0	0	0	Eukaryota; Amoebozoa; Lobosa; Discosea-Flabellinia; Vannellida; Vannellidae; Vannella; Vannella_sp.
OTU_2823	4	0	0	0	0	0	0	0	0	0	0	0	0	0	0	0	0	0	0	0	0	0	0	0	0	4	0	0	0	0	0	Unassigned
OTU_1068	4	0	0	0	0	0	0	0	0	0	0	0	0	0	0	0	0	0	0	0	0	0	0	0	0	4	0	0	0	0	0	Unassigned
OTU_2836	4	0	0	0	0	0	0	0	0	0	0	0	0	0	0	0	0	0	0	0	0	0	0	0	0	4	0	0	0	0	0	Unassigned
OTU_2558	4	0	0	0	0	0	0	0	0	0	0	0	0	0	0	0	0	0	0	0	0	0	0	0	0	4	0	0	0	0	0	Unassigned
OTU_972	4	0	0	0	0	0	0	0	0	0	0	0	0	0	0	0	0	0	0	0	0	0	0	0	0	2	0	0	2	0	0	Eukaryota; Opisthokonta; Metazoa; Rotifera; Rotifera_X; Rotifera_XX; Encentrum
OTU_1849	4	0	0	0	0	0	0	0	0	0	0	0	0	0	0	0	0	0	0	0	0	0	0	0	0	4	0	0	0	0	0	Eukaryota; Opisthokonta; Choanoflagellida; Choanoflagellatea; Craspedida; Salpingoecidae_Group_C2; Salpingoecidae_Group_C2_X; Salpingoecidae_Group_C2_X_sp.
OTU_680	4	0	0	0	0	0	0	0	0	0	0	0	0	0	0	0	0	0	0	0	0	0	0	0	0	1	0	1	2	0	0	Unassigned
OTU_1191	4	0	0	0	0	0	0	0	0	0	0	0	0	0	0	0	0	0	0	0	0	0	0	0	0	0	4	0	0	0	0	Eukaryota; Apusozoa; Apusomonadidae; Apusomonadidae_Group-1; Apusomonadidae_Group-1_X; Apusomonadidae_Group-1_XX; Apusomonadidae_Group-1_XXX; Apusomonadidae_Group-1_XXX_sp.
OTU_1820	4	0	0	0	0	0	0	0	0	0	0	0	0	0	0	0	0	0	0	0	0	0	0	0	0	0	4	0	0	0	0	Eukaryota
OTU_1083	4	0	0	0	0	0	0	0	0	0	0	0	0	0	0	0	0	0	0	0	0	0	0	0	0	0	4	0	0	0	0	Unassigned
OTU_603	4	0	0	0	0	0	0	0	0	0	0	0	0	0	0	0	0	0	0	0	0	0	0	0	0	0	2	0	0	2	0	Eukaryota; Rhizaria; Cercozoa; Filosa-Imbricatea; Euglyphida; Euglyphida_X; Euglyphida_XX; Euglyphida_XX_sp.
OTU_2637	4	0	0	0	0	0	0	0	0	0	0	0	0	0	0	0	0	0	0	0	0	0	0	0	0	0	1	1	0	0	2	Eukaryota; Alveolata; Ciliophora; Spirotrichea; Euplotia; Aspidiscidae; Aspidisca
OTU_3131	4	0	0	0	0	0	0	0	0	0	0	0	0	0	0	0	0	0	0	0	0	0	0	0	0	0	0	4	0	0	0	Eukaryota; Opisthokonta; Metazoa; Craniata; Craniata_X; Teleostei; Sebastes
OTU_3168	4	0	0	0	0	0	0	0	0	0	0	0	0	0	0	0	0	0	0	0	0	0	0	0	0	0	0	2	0	0	2	Eukaryota; Alveolata; Ciliophora; Spirotrichea; Choreotrichia; Dictyocystidae; Codonellopsis
OTU_3107	4	0	0	0	0	0	0	0	0	0	0	0	0	0	0	0	0	0	0	0	0	0	0	0	0	0	0	4	0	0	0	Eukaryota; Opisthokonta; Metazoa; Arthropoda; Crustacea; Malacostraca
OTU_2988	4	0	0	0	0	0	0	0	0	0	0	0	0	0	0	0	0	0	0	0	0	0	0	0	0	0	0	0	4	0	0	Eukaryota; Archaeplastida; Streptophyta; Embryophyceae; Embryophyceae_X; Embryophyceae_XX
OTU_297	4	0	0	0	0	0	0	0	0	0	0	0	0	0	0	0	0	0	0	0	0	0	0	0	0	0	0	0	2	0	2	Eukaryota; Rhizaria; Cercozoa; Cercozoa_X; Cercozoa_XX; Cercozoa_XXX; Cercozoa_XXXX; Cercozoa_XXXX_sp.
OTU_1933	4	0	0	0	0	0	0	0	0	0	0	0	0	0	0	0	0	0	0	0	0	0	0	0	0	0	0	0	4	0	0	Eukaryota; Archaeplastida; Chlorophyta; Chlorophyceae; Chlorophyceae_X; CW-Chlamydomonadales
OTU_2182	4	0	0	0	0	0	0	0	0	0	0	0	0	0	0	0	0	0	0	0	0	0	0	0	0	0	0	0	4	0	0	Eukaryota; Opisthokonta; Metazoa; Nematoda; Chromadorea; Chromadorea_X; Oscheius
OTU_2693	4	0	0	0	0	0	0	0	0	0	0	0	0	0	0	0	0	0	0	0	0	0	0	0	0	0	0	0	0	4	0	Eukaryota; Alveolata; Ciliophora; Spirotrichea; Euplotia; Aspidiscidae; Aspidisca; Aspidisca_sp.
OTU_667	4	0	0	0	0	0	0	0	0	0	0	0	0	0	0	0	0	0	0	0	0	0	0	0	0	0	0	0	0	4	0	Eukaryota; Opisthokonta; Metazoa; Arthropoda; Crustacea; Maxillopoda
OTU_116	4	0	0	0	0	0	0	0	0	0	0	0	0	0	0	0	0	0	0	0	0	0	0	0	0	0	0	0	0	4	0	Eukaryota; Amoebozoa; Lobosa; Discosea-Longamoebia; Dermamoebida; Dermamoebidae; Dermamoebidae_X; Dermamoebidae_X_sp.
OTU_2562	4	0	0	0	0	0	0	0	0	0	0	0	0	0	0	0	0	0	0	0	0	0	0	0	0	0	0	0	0	4	0	Eukaryota; Alveolata; Ciliophora; Phyllopharyngea; Cyrtophoria; Hartmannulidae; Hartmannulidae_X
OTU_751	4	0	0	0	0	0	0	0	0	0	0	0	0	0	0	0	0	0	0	0	0	0	0	0	0	0	0	0	0	2	2	Unassigned
OTU_2891	4	0	0	0	0	0	0	0	0	0	0	0	0	0	0	0	0	0	0	0	0	0	0	0	0	0	0	0	0	4	0	Eukaryota; Alveolata; Ciliophora; Karyorelictea; Protostomatida; Protostomatida_X
OTU_2900	4	0	0	0	0	0	0	0	0	0	0	0	0	0	0	0	0	0	0	0	0	0	0	0	0	0	0	0	0	4	0	Unassigned
OTU_1918	3	3	0	0	0	0	0	0	0	0	0	0	0	0	0	0	0	0	0	0	0	0	0	0	0	0	0	0	0	0	0	Eukaryota; Opisthokonta; Metazoa; Nematoda; Chromadorea; Chromadorea_X; Chromadorea_XX; Chromadorea_XX_sp.
OTU_1926	3	3	0	0	0	0	0	0	0	0	0	0	0	0	0	0	0	0	0	0	0	0	0	0	0	0	0	0	0	0	0	Unassigned
OTU_214	3	2	0	0	0	0	0	0	0	0	0	0	0	0	0	0	1	0	0	0	0	0	0	0	0	0	0	0	0	0	0	Unassigned
OTU_2579	3	0	3	0	0	0	0	0	0	0	0	0	0	0	0	0	0	0	0	0	0	0	0	0	0	0	0	0	0	0	0	Unassigned
OTU_18	3	0	0	3	0	0	0	0	0	0	0	0	0	0	0	0	0	0	0	0	0	0	0	0	0	0	0	0	0	0	0	Unassigned
OTU_2991	3	0	0	3	0	0	0	0	0	0	0	0	0	0	0	0	0	0	0	0	0	0	0	0	0	0	0	0	0	0	0	Eukaryota; Archaeplastida; Streptophyta; Embryophyceae; Embryophyceae_X; Embryophyceae_XX; Brassica; Brassica_oleracea
OTU_1974	3	0	0	3	0	0	0	0	0	0	0	0	0	0	0	0	0	0	0	0	0	0	0	0	0	0	0	0	0	0	0	Eukaryota; Hacrobia; Cryptophyta; Cryptophyceae; Cryptophyceae_X; Goniomonadales; Goniomonas
OTU_1386	3	0	0	3	0	0	0	0	0	0	0	0	0	0	0	0	0	0	0	0	0	0	0	0	0	0	0	0	0	0	0	Unassigned
OTU_1863	3	0	0	1	0	0	0	0	0	0	0	0	0	0	0	0	0	0	0	0	0	2	0	0	0	0	0	0	0	0	0	Eukaryota; Opisthokonta
OTU_1308	3	0	0	2	0	0	0	0	0	0	0	0	0	0	0	0	0	0	0	0	1	0	0	0	0	0	0	0	0	0	0	Eukaryota; Opisthokonta; Metazoa; Arthropoda; Hexapoda; Collembola
OTU_146	3	0	0	2	0	0	0	0	0	0	0	0	0	0	0	0	1	0	0	0	0	0	0	0	0	0	0	0	0	0	0	Eukaryota; Hacrobia; Centroheliozoa; Centroheliozoa_X; Pterocystida; Pterocystidae; Pterocystis; Pterocystis_sp.
OTU_2120	3	0	0	3	0	0	0	0	0	0	0	0	0	0	0	0	0	0	0	0	0	0	0	0	0	0	0	0	0	0	0	Eukaryota; Alveolata; Ciliophora; Colpodea; Colpodida; Colpodidae; Colpoda; Colpoda_inflata
OTU_1034	3	0	0	3	0	0	0	0	0	0	0	0	0	0	0	0	0	0	0	0	0	0	0	0	0	0	0	0	0	0	0	Eukaryota; Opisthokonta; Fungi; Ascomycota; Saccharomycotina; Stephanoascales; Candida; Candida_sp.
OTU_1200	3	0	0	0	3	0	0	0	0	0	0	0	0	0	0	0	0	0	0	0	0	0	0	0	0	0	0	0	0	0	0	Eukaryota; Opisthokonta; Fungi; Basidiomycota; Agaricomycotina; Agaricomycetes; Agaricomycetes_X; Agaricomycetes_X_sp.
OTU_190	3	0	0	0	0	3	0	0	0	0	0	0	0	0	0	0	0	0	0	0	0	0	0	0	0	0	0	0	0	0	0	Eukaryota; Archaeplastida; Rhodophyta; Bangiophyceae; Bangiales; Bangiaceae; Bangia; Bangia_fuscopurpurea
OTU_896	3	0	0	0	0	3	0	0	0	0	0	0	0	0	0	0	0	0	0	0	0	0	0	0	0	0	0	0	0	0	0	Eukaryota; Archaeplastida; Streptophyta; Embryophyceae; Embryophyceae_X; Embryophyceae_XX; Marchantia; Marchantia_polymorpha
OTU_149	3	0	0	0	0	3	0	0	0	0	0	0	0	0	0	0	0	0	0	0	0	0	0	0	0	0	0	0	0	0	0	Eukaryota; Rhizaria; Cercozoa; Filosa-Sarcomonadea; Glissomonadida; Sandonidae; Sandona; Sandona_sp.
OTU_817	3	0	0	0	0	3	0	0	0	0	0	0	0	0	0	0	0	0	0	0	0	0	0	0	0	0	0	0	0	0	0	Eukaryota; Opisthokonta; Fungi; Ascomycota; Saccharomycotina; Stephanoascales; Candida; Candida_sp.
OTU_1925	3	0	0	0	0	3	0	0	0	0	0	0	0	0	0	0	0	0	0	0	0	0	0	0	0	0	0	0	0	0	0	Unassigned
OTU_1207	3	0	0	0	0	3	0	0	0	0	0	0	0	0	0	0	0	0	0	0	0	0	0	0	0	0	0	0	0	0	0	Eukaryota; Archaeplastida; Streptophyta; Embryophyceae; Embryophyceae_X; Embryophyceae_XX; Pinus
OTU_400	3	0	0	0	0	3	0	0	0	0	0	0	0	0	0	0	0	0	0	0	0	0	0	0	0	0	0	0	0	0	0	Eukaryota; Rhizaria; Cercozoa; Filosa-Sarcomonadea; Cercomonadida; Cercomonadidae; Cercomonas
OTU_2849	3	0	0	0	0	3	0	0	0	0	0	0	0	0	0	0	0	0	0	0	0	0	0	0	0	0	0	0	0	0	0	Unassigned
OTU_2597	3	0	0	0	0	3	0	0	0	0	0	0	0	0	0	0	0	0	0	0	0	0	0	0	0	0	0	0	0	0	0	Unassigned
OTU_2920	3	0	0	0	0	3	0	0	0	0	0	0	0	0	0	0	0	0	0	0	0	0	0	0	0	0	0	0	0	0	0	Unassigned
OTU_1689	3	0	0	0	0	3	0	0	0	0	0	0	0	0	0	0	0	0	0	0	0	0	0	0	0	0	0	0	0	0	0	Eukaryota; Opisthokonta; Fungi; Ascomycota; Pezizomycotina
OTU_632	3	0	0	0	0	2	0	0	0	0	0	0	0	0	0	0	0	0	0	0	1	0	0	0	0	0	0	0	0	0	0	Eukaryota; Opisthokonta; Fungi; Basidiomycota; Pucciniomycotina; Agaricostilbomycetes; Kondoa
OTU_1756	3	0	0	0	0	2	0	0	0	0	0	0	0	0	0	0	0	0	0	0	1	0	0	0	0	0	0	0	0	0	0	Eukaryota; Opisthokonta; Fungi; Ascomycota; Pezizomycotina; Sordariomycetes
OTU_2226	3	0	0	0	0	2	0	0	0	0	0	0	0	0	0	0	0	0	0	0	1	0	0	0	0	0	0	0	0	0	0	Eukaryota; Alveolata; Apicomplexa; Apicomplexa_X; Gregarines; Gregarines_X; Gregarines_XX; Gregarines_XX_sp.
OTU_2630	3	0	0	0	0	2	0	0	0	0	0	0	0	0	0	0	0	0	0	0	0	0	0	1	0	0	0	0	0	0	0	Eukaryota; Alveolata; Ciliophora; Phyllopharyngea; Cyrtophoria; Hartmannulidae; Aegyriana; Aegyriana_oliva
OTU_867	3	0	0	0	0	2	0	0	0	0	0	0	0	0	0	0	0	0	0	0	1	0	0	0	0	0	0	0	0	0	0	Eukaryota; Opisthokonta; Fungi; Basidiomycota; Pucciniomycotina; Agaricostilbomycetes; Sterigmatomyces; Sterigmatomyces_halophilus
OTU_259	3	0	0	0	0	0	3	0	0	0	0	0	0	0	0	0	0	0	0	0	0	0	0	0	0	0	0	0	0	0	0	Eukaryota; Rhizaria; Cercozoa; Filosa-Imbricatea; Euglyphida; Paulinellidae; Paulinella; Paulinella_sp.
OTU_1458	3	0	0	0	0	0	3	0	0	0	0	0	0	0	0	0	0	0	0	0	0	0	0	0	0	0	0	0	0	0	0	Eukaryota; Opisthokonta; Fungi; Ascomycota; Pezizomycotina; Leotiomycetes; Thamnogalla; Thamnogalla_crombiei
OTU_248	3	0	0	0	0	0	2	0	0	0	0	0	0	0	0	0	0	0	0	0	0	1	0	0	0	0	0	0	0	0	0	Unassigned
OTU_289	3	0	0	0	0	0	0	3	0	0	0	0	0	0	0	0	0	0	0	0	0	0	0	0	0	0	0	0	0	0	0	Eukaryota; Rhizaria; Cercozoa; Filosa-Imbricatea; Euglyphida; Paulinellidae; Paulinella
OTU_2937	3	0	0	0	0	0	0	3	0	0	0	0	0	0	0	0	0	0	0	0	0	0	0	0	0	0	0	0	0	0	0	Unassigned
OTU_640	3	0	0	0	0	0	0	3	0	0	0	0	0	0	0	0	0	0	0	0	0	0	0	0	0	0	0	0	0	0	0	Eukaryota; Rhizaria; Cercozoa; Endomyxa; Vampyrellida; Vampyrellida_X; Vampyrellida_clade_B; Vampyrellida_sp.
OTU_1024	3	0	0	0	0	0	0	3	0	0	0	0	0	0	0	0	0	0	0	0	0	0	0	0	0	0	0	0	0	0	0	Unassigned
OTU_1189	3	0	0	0	0	0	0	0	3	0	0	0	0	0	0	0	0	0	0	0	0	0	0	0	0	0	0	0	0	0	0	Unassigned
OTU_1193	3	0	0	0	0	0	0	0	3	0	0	0	0	0	0	0	0	0	0	0	0	0	0	0	0	0	0	0	0	0	0	Eukaryota; Opisthokonta; Fungi; Chytridiomycota; Chytridiomycotina; Chytridiomycetes; Clydaea; Clydaea_vesicula
OTU_3038	3	0	0	0	0	0	0	0	3	0	0	0	0	0	0	0	0	0	0	0	0	0	0	0	0	0	0	0	0	0	0	Unassigned
OTU_823	3	0	0	0	0	0	0	0	3	0	0	0	0	0	0	0	0	0	0	0	0	0	0	0	0	0	0	0	0	0	0	Unassigned
OTU_3048	3	0	0	0	0	0	0	0	3	0	0	0	0	0	0	0	0	0	0	0	0	0	0	0	0	0	0	0	0	0	0	Eukaryota; Opisthokonta; Metazoa; Arthropoda; Crustacea; Ostracoda
OTU_339	3	0	0	0	0	0	0	0	3	0	0	0	0	0	0	0	0	0	0	0	0	0	0	0	0	0	0	0	0	0	0	Eukaryota; Rhizaria; Cercozoa; Filosa-Imbricatea; Thaumatomonadida; Thaumatomonadidae; Thaumatomonas; Thaumatomonas_sp.
OTU_969	3	0	0	0	0	0	0	0	3	0	0	0	0	0	0	0	0	0	0	0	0	0	0	0	0	0	0	0	0	0	0	Unassigned
OTU_1016	3	0	0	0	0	0	0	0	2	0	0	0	0	0	0	0	0	0	0	0	0	0	0	1	0	0	0	0	0	0	0	Eukaryota; Opisthokonta; Fungi; Ascomycota; Saccharomycotina; Stephanoascales; Candida; Candida_sp.
OTU_371	3	0	0	0	0	0	0	0	2	0	0	0	0	0	0	0	0	0	0	0	0	0	0	1	0	0	0	0	0	0	0	Unassigned
OTU_72	3	0	0	0	0	0	0	0	2	0	0	0	0	0	0	0	0	0	0	0	0	0	0	1	0	0	0	0	0	0	0	Eukaryota; Rhizaria; Cercozoa; Endomyxa-Phytomyxea; Plasmodiophorida; Polymyxa-lineage; Polymyxa; Polymyxa_graminis
OTU_2905	3	0	0	0	0	0	0	0	0	3	0	0	0	0	0	0	0	0	0	0	0	0	0	0	0	0	0	0	0	0	0	Eukaryota; Archaeplastida; Streptophyta; Embryophyceae; Embryophyceae_X; Embryophyceae_XX
OTU_2941	3	0	0	0	0	0	0	0	0	3	0	0	0	0	0	0	0	0	0	0	0	0	0	0	0	0	0	0	0	0	0	Eukaryota; Opisthokonta; Metazoa; Arthropoda; Crustacea; Maxillopoda
OTU_1201	3	0	0	0	0	0	0	0	0	3	0	0	0	0	0	0	0	0	0	0	0	0	0	0	0	0	0	0	0	0	0	Eukaryota; Archaeplastida; Streptophyta; Embryophyceae; Embryophyceae_X; Embryophyceae_XX
OTU_1924	3	0	0	0	0	0	0	0	0	0	3	0	0	0	0	0	0	0	0	0	0	0	0	0	0	0	0	0	0	0	0	Eukaryota; Archaeplastida; Chlorophyta; Chlorophyceae; Chlorophyceae_X; CW-Chlamydomonadales; Chloromonas
OTU_397	3	0	0	0	0	0	0	0	0	0	3	0	0	0	0	0	0	0	0	0	0	0	0	0	0	0	0	0	0	0	0	Eukaryota; Rhizaria; Cercozoa; Filosa-Sarcomonadea; Glissomonadida; Glissomonadida_X; Glissomonadida_XX; Glissomonadida_XX_sp.
OTU_1223	3	0	0	0	0	0	0	0	0	0	3	0	0	0	0	0	0	0	0	0	0	0	0	0	0	0	0	0	0	0	0	Eukaryota; Rhizaria; Cercozoa; Filosa-Thecofilosea; Cryomonadida; Rhogostoma-lineage; Rhogostoma-lineage_X; Rhogostoma-lineage_X_sp.
OTU_2930	3	0	0	0	0	0	0	0	0	0	2	0	0	0	0	0	0	0	0	0	0	0	0	0	0	0	1	0	0	0	0	Eukaryota; Opisthokonta; Fungi; Ascomycota; Saccharomycotina; Saccharomycetales; Candida
OTU_2035	3	0	0	0	0	0	0	0	0	0	2	0	0	0	0	0	0	0	0	0	0	0	0	0	0	1	0	0	0	0	0	Unassigned
OTU_1132	3	0	0	0	0	0	0	0	0	0	2	0	0	0	0	0	0	0	0	0	0	0	0	0	0	1	0	0	0	0	0	Eukaryota; Archaeplastida; Chlorophyta; Chlorophyceae; Chlorophyceae_X; CW-Chlamydomonadales; CW-Chlamydomonadales_X; CW-Chlamydomonadales_X_sp.
OTU_1902	3	0	0	0	0	0	0	0	0	0	2	0	0	0	0	0	0	0	0	0	0	0	0	0	0	1	0	0	0	0	0	Eukaryota; Archaeplastida; Chlorophyta; Chlorophyceae; Chlorophyceae_X; Sphaeropleales
OTU_1483	3	0	0	0	0	0	0	0	0	0	0	3	0	0	0	0	0	0	0	0	0	0	0	0	0	0	0	0	0	0	0	Eukaryota; Hacrobia; Picobiliphyta; Picobiliphyta_X; Picobiliphyta_XX; Picobiliphyta_XXX; Picobiliphyta_XXXX; Picobiliphyta_XXXX_sp.
OTU_1342	3	0	0	0	0	0	0	0	0	0	0	2	0	0	0	0	0	0	0	0	1	0	0	0	0	0	0	0	0	0	0	Eukaryota; Alveolata; Dinophyta; Dinophyceae; Dinophyceae_X; Dinophyceae_XX; Dinophyceae_XXX; Dinophyceae_XXX_sp.
OTU_333	3	0	0	0	0	0	0	0	0	0	0	0	3	0	0	0	0	0	0	0	0	0	0	0	0	0	0	0	0	0	0	Eukaryota; Opisthokonta; Metazoa; Arthropoda; Chelicerata; Arachnida; Arachnida_X; Arachnida_X_sp.
OTU_2623	3	0	0	0	0	0	0	0	0	0	0	0	3	0	0	0	0	0	0	0	0	0	0	0	0	0	0	0	0	0	0	Eukaryota; Opisthokonta; Metazoa; Arthropoda; Crustacea; Maxillopoda
OTU_1568	3	0	0	0	0	0	0	0	0	0	0	0	2	0	0	0	0	0	0	0	1	0	0	0	0	0	0	0	0	0	0	Eukaryota; Archaeplastida; Chlorophyta; Trebouxiophyceae; Watanabea-Clade; Watanabea-Clade_X; Watanabea; Watanabea_reniformis
OTU_2613	3	0	0	0	0	0	0	0	0	0	0	0	0	3	0	0	0	0	0	0	0	0	0	0	0	0	0	0	0	0	0	Unassigned
OTU_2622	3	0	0	0	0	0	0	0	0	0	0	0	0	3	0	0	0	0	0	0	0	0	0	0	0	0	0	0	0	0	0	Eukaryota; Rhizaria; Cercozoa; Filosa-Thecofilosea; Cryomonadida; Rhogostoma-lineage; Capsellina; Capsellina_sp.
OTU_1215	3	0	0	0	0	0	0	0	0	0	0	0	0	3	0	0	0	0	0	0	0	0	0	0	0	0	0	0	0	0	0	Eukaryota; Opisthokonta; Fungi; Chytridiomycota; Chytridiomycotina; Chytridiomycetes; Chytridiomycetes_X; Chytridiomycetes_X_sp.
OTU_2670	3	0	0	0	0	0	0	0	0	0	0	0	0	3	0	0	0	0	0	0	0	0	0	0	0	0	0	0	0	0	0	Eukaryota; Archaeplastida; Streptophyta; Embryophyceae; Embryophyceae_X; Embryophyceae_XX; Lycopersicon; Solanum_lycopersicum
OTU_2405	3	0	0	0	0	0	0	0	0	0	0	0	0	3	0	0	0	0	0	0	0	0	0	0	0	0	0	0	0	0	0	Eukaryota; Alveolata; Dinophyta; Dinophyceae; Dinophyceae_X; Dinophyceae_XX; Crypthecodinium; Crypthecodinium_sp.
OTU_567	3	0	0	0	0	0	0	0	0	0	0	0	0	2	0	0	0	0	0	0	1	0	0	0	0	0	0	0	0	0	0	Unassigned
OTU_3015	3	0	0	0	0	0	0	0	0	0	0	0	0	0	3	0	0	0	0	0	0	0	0	0	0	0	0	0	0	0	0	Eukaryota; Opisthokonta; Metazoa; Arthropoda; Crustacea; Maxillopoda; Paracalanus
OTU_744	3	0	0	0	0	0	0	0	0	0	0	0	0	0	0	0	3	0	0	0	0	0	0	0	0	0	0	0	0	0	0	Unassigned
OTU_2671	3	0	0	0	0	0	0	0	0	0	0	0	0	0	0	0	3	0	0	0	0	0	0	0	0	0	0	0	0	0	0	Unassigned
OTU_2678	3	0	0	0	0	0	0	0	0	0	0	0	0	0	0	0	3	0	0	0	0	0	0	0	0	0	0	0	0	0	0	Unassigned
OTU_927	3	0	0	0	0	0	0	0	0	0	0	0	0	0	0	0	3	0	0	0	0	0	0	0	0	0	0	0	0	0	0	Unassigned
OTU_1720	3	0	0	0	0	0	0	0	0	0	0	0	0	0	0	0	1	0	0	0	0	2	0	0	0	0	0	0	0	0	0	Eukaryota; Alveolata; Dinophyta; Dinophyceae; Dinophyceae_X; Dinophyceae_XX; Dinophyceae_XXX; Dinophyceae_XXX_sp.
OTU_851	3	0	0	0	0	0	0	0	0	0	0	0	0	0	0	0	2	0	0	1	0	0	0	0	0	0	0	0	0	0	0	Eukaryota; Stramenopiles; Stramenopiles_X; Stramenopiles_XX; Stramenopiles_XXX; Stramenopiles_XXXX; Stramenopiles_XXXXX; Stramenopiles_XXXXX_sp.
OTU_3110	3	0	0	0	0	0	0	0	0	0	0	0	0	0	0	0	0	3	0	0	0	0	0	0	0	0	0	0	0	0	0	Eukaryota; Opisthokonta; Fungi; Ascomycota; Pezizomycotina; Sordariomycetes; Isaria; Isaria_tenuipes
OTU_2843	3	0	0	0	0	0	0	0	0	0	0	0	0	0	0	0	0	0	3	0	0	0	0	0	0	0	0	0	0	0	0	Unassigned
OTU_98	3	0	0	0	0	0	0	0	0	0	0	0	0	0	0	0	0	0	3	0	0	0	0	0	0	0	0	0	0	0	0	Unassigned
OTU_2904	3	0	0	0	0	0	0	0	0	0	0	0	0	0	0	0	0	0	3	0	0	0	0	0	0	0	0	0	0	0	0	Unassigned
OTU_2262	3	0	0	0	0	0	0	0	0	0	0	0	0	0	0	0	0	0	3	0	0	0	0	0	0	0	0	0	0	0	0	Eukaryota; Alveolata; Ciliophora; Oligohymenophorea; Scuticociliatia; Uronematidae; Uronema; Uronema_marinum
OTU_2672	3	0	0	0	0	0	0	0	0	0	0	0	0	0	0	0	0	0	3	0	0	0	0	0	0	0	0	0	0	0	0	Unassigned
OTU_1671	3	0	0	0	0	0	0	0	0	0	0	0	0	0	0	0	0	0	3	0	0	0	0	0	0	0	0	0	0	0	0	Eukaryota; Apusozoa; Hilomonadea; Planomonadida; Planomonadidae; Planomonadidae_Group-1; Ancyromonas; Ancyromonas_micra
OTU_2056	3	0	0	0	0	0	0	0	0	0	0	0	0	0	0	0	0	0	3	0	0	0	0	0	0	0	0	0	0	0	0	Eukaryota; Alveolata; Ciliophora; Spirotrichea; Hypotrichia
OTU_2324	3	0	0	0	0	0	0	0	0	0	0	0	0	0	0	0	0	0	3	0	0	0	0	0	0	0	0	0	0	0	0	Unassigned
OTU_2209	3	0	0	0	0	0	0	0	0	0	0	0	0	0	0	0	0	0	3	0	0	0	0	0	0	0	0	0	0	0	0	Eukaryota; Alveolata; Ciliophora; Oligohymenophorea; Scuticociliatia; Cyclidiidae; Cyclidium; Cyclidium_glaucoma
OTU_2706	3	0	0	0	0	0	0	0	0	0	0	0	0	0	0	0	0	0	3	0	0	0	0	0	0	0	0	0	0	0	0	Unassigned
OTU_2999	3	0	0	0	0	0	0	0	0	0	0	0	0	0	0	0	0	0	3	0	0	0	0	0	0	0	0	0	0	0	0	Eukaryota; Amoebozoa; Lobosa; Lobosa_X; Centramoebida; Acanthamoebidae; Acanthamoeba; Acanthamoeba_sp.
OTU_113	3	0	0	0	0	0	0	0	0	0	0	0	0	0	0	0	0	0	3	0	0	0	0	0	0	0	0	0	0	0	0	Unassigned
OTU_76	3	0	0	0	0	0	0	0	0	0	0	0	0	0	0	0	0	0	3	0	0	0	0	0	0	0	0	0	0	0	0	Unassigned
OTU_920	3	0	0	0	0	0	0	0	0	0	0	0	0	0	0	0	0	0	2	0	0	1	0	0	0	0	0	0	0	0	0	Eukaryota; Apusozoa; Mantamonadidea; Mantamonadida; Mantamonadida_X; Mantamonadida_XX; Mantamonas; Mantamonas_plastica
OTU_217	3	0	0	0	0	0	0	0	0	0	0	0	0	0	0	0	0	0	2	0	0	0	0	1	0	0	0	0	0	0	0	Unassigned
OTU_850	3	0	0	0	0	0	0	0	0	0	0	0	0	0	0	0	0	0	2	0	0	1	0	0	0	0	0	0	0	0	0	Unassigned
OTU_155	3	0	0	0	0	0	0	0	0	0	0	0	0	0	0	0	0	0	0	3	0	0	0	0	0	0	0	0	0	0	0	Unassigned
OTU_1228	3	0	0	0	0	0	0	0	0	0	0	0	0	0	0	0	0	0	0	3	0	0	0	0	0	0	0	0	0	0	0	Eukaryota; Alveolata; Dinophyta; Dinophyceae; Dinophyceae_X; Dinophyceae_XX; Dinophyceae_XXX; Dinophyceae_XXX_sp.
OTU_3148	3	0	0	0	0	0	0	0	0	0	0	0	0	0	0	0	0	0	0	1	0	0	0	0	0	0	0	0	0	2	0	Eukaryota; Opisthokonta; Fungi
OTU_1267	3	0	0	0	0	0	0	0	0	0	0	0	0	0	0	0	0	0	0	3	0	0	0	0	0	0	0	0	0	0	0	Eukaryota; Hacrobia; Picobiliphyta; Picobiliphyta_X; Picobiliphyta_XX; Picobiliphyta_XXX; Picobiliphyta_XXXX
OTU_2942	3	0	0	0	0	0	0	0	0	0	0	0	0	0	0	0	0	0	0	1	0	2	0	0	0	0	0	0	0	0	0	Eukaryota; Alveolata; Ciliophora; Litostomatea; Haptoria; Haptoria_X; Haptoria_XX; Haptoria_XX_sp.
OTU_443	3	0	0	0	0	0	0	0	0	0	0	0	0	0	0	0	0	0	0	1	0	0	0	0	0	0	2	0	0	0	0	Unassigned
OTU_2437	3	0	0	0	0	0	0	0	0	0	0	0	0	0	0	0	0	0	0	1	0	2	0	0	0	0	0	0	0	0	0	Unassigned
OTU_1445	3	0	0	0	0	0	0	0	0	0	0	0	0	0	0	0	0	0	0	0	3	0	0	0	0	0	0	0	0	0	0	Eukaryota; Opisthokonta; Metazoa; Annelida; Annelida_X; Annelida_XX
OTU_2107	3	0	0	0	0	0	0	0	0	0	0	0	0	0	0	0	0	0	0	0	3	0	0	0	0	0	0	0	0	0	0	Unassigned
OTU_2064	3	0	0	0	0	0	0	0	0	0	0	0	0	0	0	0	0	0	0	0	3	0	0	0	0	0	0	0	0	0	0	Eukaryota; Rhizaria; Cercozoa; Filosa-Imbricatea; Filosa-Imbricatea_X; Novel-Clade-2; Novel-Clade-2_X; Novel-Clade-2_X_sp.
OTU_3103	3	0	0	0	0	0	0	0	0	0	0	0	0	0	0	0	0	0	0	0	3	0	0	0	0	0	0	0	0	0	0	Eukaryota; Opisthokonta; Metazoa; Annelida; Annelida_X; Annelida_XX; Annelida_XXX; Annelida_XXX_sp.
OTU_2083	3	0	0	0	0	0	0	0	0	0	0	0	0	0	0	0	0	0	0	0	3	0	0	0	0	0	0	0	0	0	0	Eukaryota; Alveolata; Ciliophora; Colpodea; Colpodida
OTU_1079	3	0	0	0	0	0	0	0	0	0	0	0	0	0	0	0	0	0	0	0	3	0	0	0	0	0	0	0	0	0	0	Eukaryota; Opisthokonta; Metazoa; Nematoda; Chromadorea; Chromadorea_X; Chromadorea_XX; Chromadorea_XX_sp.
OTU_2898	3	0	0	0	0	0	0	0	0	0	0	0	0	0	0	0	0	0	0	0	3	0	0	0	0	0	0	0	0	0	0	Eukaryota; Archaeplastida; Streptophyta; Embryophyceae; Embryophyceae_X; Embryophyceae_XX; Citrus
OTU_403	3	0	0	0	0	0	0	0	0	0	0	0	0	0	0	0	0	0	0	0	3	0	0	0	0	0	0	0	0	0	0	Unassigned
OTU_2143	3	0	0	0	0	0	0	0	0	0	0	0	0	0	0	0	0	0	0	0	3	0	0	0	0	0	0	0	0	0	0	Unassigned
OTU_1501	3	0	0	0	0	0	0	0	0	0	0	0	0	0	0	0	0	0	0	0	3	0	0	0	0	0	0	0	0	0	0	Unassigned
OTU_2353	3	0	0	0	0	0	0	0	0	0	0	0	0	0	0	0	0	0	0	0	3	0	0	0	0	0	0	0	0	0	0	Eukaryota; Alveolata; Ciliophora; Oligohymenophorea; Sessilida; Vorticellidae; Vorticellidae_X; Vorticellidae_X_sp.
OTU_351	3	0	0	0	0	0	0	0	0	0	0	0	0	0	0	0	0	0	0	0	3	0	0	0	0	0	0	0	0	0	0	Unassigned
OTU_2460	3	0	0	0	0	0	0	0	0	0	0	0	0	0	0	0	0	0	0	0	3	0	0	0	0	0	0	0	0	0	0	Eukaryota; Amoebozoa; Conosa; Variosea; Variosea_X; Cavosteliids; Cavostelium; Cavostelium_apophysatum
OTU_3100	3	0	0	0	0	0	0	0	0	0	0	0	0	0	0	0	0	0	0	0	3	0	0	0	0	0	0	0	0	0	0	Eukaryota; Opisthokonta; Fungi; Ascomycota; Pezizomycotina; Sordariomycetes; Emericellopsis; Emericellopsis_alkalina
OTU_1812	3	0	0	0	0	0	0	0	0	0	0	0	0	0	0	0	0	0	0	0	0	3	0	0	0	0	0	0	0	0	0	Eukaryota; Opisthokonta; Choanoflagellida; Choanoflagellatea; Acanthoecida; Stephanoecidae_Group_D; Stephanoecidae_Group_D_X; Stephanoecidae_Group_D_X_sp.
OTU_2837	3	0	0	0	0	0	0	0	0	0	0	0	0	0	0	0	0	0	0	0	0	3	0	0	0	0	0	0	0	0	0	Eukaryota; Alveolata; Ciliophora; Phyllopharyngea; Suctoria; Suctoria_X; Suctoria_XX; Suctoria_XX_sp.
OTU_2261	3	0	0	0	0	0	0	0	0	0	0	0	0	0	0	0	0	0	0	0	0	3	0	0	0	0	0	0	0	0	0	Eukaryota; Alveolata; Ciliophora; Oligohymenophorea; Scuticociliatia; Parauronematidae; Parauronema; Parauronema_longum
OTU_148	3	0	0	0	0	0	0	0	0	0	0	0	0	0	0	0	0	0	0	0	0	3	0	0	0	0	0	0	0	0	0	Unassigned
OTU_1185	3	0	0	0	0	0	0	0	0	0	0	0	0	0	0	0	0	0	0	0	0	3	0	0	0	0	0	0	0	0	0	Unassigned
OTU_2523	3	0	0	0	0	0	0	0	0	0	0	0	0	0	0	0	0	0	0	0	0	3	0	0	0	0	0	0	0	0	0	Eukaryota; Alveolata; Ciliophora; Phyllopharyngea; Cyrtophoria; Hartmannulidae
OTU_1456	3	0	0	0	0	0	0	0	0	0	0	0	0	0	0	0	0	0	0	0	0	3	0	0	0	0	0	0	0	0	0	Unassigned
OTU_839	3	0	0	0	0	0	0	0	0	0	0	0	0	0	0	0	0	0	0	0	0	1	0	0	0	0	0	0	0	2	0	Unassigned
OTU_530	3	0	0	0	0	0	0	0	0	0	0	0	0	0	0	0	0	0	0	0	0	3	0	0	0	0	0	0	0	0	0	Unassigned
OTU_176	3	0	0	0	0	0	0	0	0	0	0	0	0	0	0	0	0	0	0	0	0	3	0	0	0	0	0	0	0	0	0	Eukaryota; Amoebozoa; Lobosa; Discosea-Longamoebia; Dermamoebida; Dermamoebidae; Dermamoebidae_X; Dermamoebidae_X_sp.
OTU_1946	3	0	0	0	0	0	0	0	0	0	0	0	0	0	0	0	0	0	0	0	0	3	0	0	0	0	0	0	0	0	0	Eukaryota; Hacrobia; Katablepharidophyta; Katablepharidaceae; Katablepharidales; Katablepharidales_X; Hatena; Hatena_arenicola
OTU_1942	3	0	0	0	0	0	0	0	0	0	0	0	0	0	0	0	0	0	0	0	0	3	0	0	0	0	0	0	0	0	0	Unassigned
OTU_1859	3	0	0	0	0	0	0	0	0	0	0	0	0	0	0	0	0	0	0	0	0	2	0	0	0	0	1	0	0	0	0	Eukaryota; Opisthokonta; Metazoa; Nemertea; Nemertea_X; Nemertea_XX; Cephalothrix
OTU_2681	3	0	0	0	0	0	0	0	0	0	0	0	0	0	0	0	0	0	0	0	0	0	3	0	0	0	0	0	0	0	0	Unassigned
OTU_1513	3	0	0	0	0	0	0	0	0	0	0	0	0	0	0	0	0	0	0	0	0	0	0	3	0	0	0	0	0	0	0	Eukaryota; Archaeplastida; Chlorophyta; Trebouxiophyceae; Chlorellales; Chlorellales_X; Coccobotrys
OTU_272	3	0	0	0	0	0	0	0	0	0	0	0	0	0	0	0	0	0	0	0	0	0	0	3	0	0	0	0	0	0	0	Eukaryota; Hacrobia; Centroheliozoa; Centroheliozoa_X; Pterocystida; Pterocystida_X; Pterocystida_XX; Pterocystida_XX_sp.
OTU_153	3	0	0	0	0	0	0	0	0	0	0	0	0	0	0	0	0	0	0	0	0	0	0	3	0	0	0	0	0	0	0	Eukaryota; Rhizaria; Cercozoa; Endomyxa; Novel-Clade-9; Novel-Clade-9_X; Novel-Clade-9_XX
OTU_2383	3	0	0	0	0	0	0	0	0	0	0	0	0	0	0	0	0	0	0	0	0	0	0	3	0	0	0	0	0	0	0	Unassigned
OTU_2290	3	0	0	0	0	0	0	0	0	0	0	0	0	0	0	0	0	0	0	0	0	0	0	3	0	0	0	0	0	0	0	Eukaryota; Opisthokonta; Metazoa; Nematoda; Chromadorea; Chromadorea_X; Chromadorea_XX; Chromadorea_XX_sp.
OTU_2077	3	0	0	0	0	0	0	0	0	0	0	0	0	0	0	0	0	0	0	0	0	0	0	3	0	0	0	0	0	0	0	Eukaryota; Opisthokonta; Metazoa; Nematoda; Chromadorea; Chromadorea_X; Calomicrolaimus; Calomicrolaimus_sp.
OTU_2073	3	0	0	0	0	0	0	0	0	0	0	0	0	0	0	0	0	0	0	0	0	0	0	3	0	0	0	0	0	0	0	Eukaryota; Alveolata; Ciliophora; Spirotrichea; Oligotrichia; Strombidiidae; Pseudotontonia; Pseudotontonia_sp.
OTU_679	3	0	0	0	0	0	0	0	0	0	0	0	0	0	0	0	0	0	0	0	0	0	0	0	3	0	0	0	0	0	0	Unassigned
OTU_1249	3	0	0	0	0	0	0	0	0	0	0	0	0	0	0	0	0	0	0	0	0	0	0	0	1	0	0	0	0	2	0	Eukaryota; Opisthokonta; Metazoa; Annelida; Annelida_X; Annelida_XX
OTU_3097	3	0	0	0	0	0	0	0	0	0	0	0	0	0	0	0	0	0	0	0	0	0	0	0	1	0	0	0	0	0	2	Eukaryota; Opisthokonta; Metazoa; Arthropoda; Crustacea; Maxillopoda
OTU_352	3	0	0	0	0	0	0	0	0	0	0	0	0	0	0	0	0	0	0	0	0	0	0	0	3	0	0	0	0	0	0	Eukaryota; Opisthokonta; Metazoa; Mollusca; Gastropoda; Caenogastropoda
OTU_917	3	0	0	0	0	0	0	0	0	0	0	0	0	0	0	0	0	0	0	0	0	0	0	0	3	0	0	0	0	0	0	Eukaryota; Opisthokonta; Metazoa; Annelida; Annelida_X; Annelida_XX; Ceratocephale; Ceratocephale_loveni
OTU_807	3	0	0	0	0	0	0	0	0	0	0	0	0	0	0	0	0	0	0	0	0	0	0	0	0	3	0	0	0	0	0	Unassigned
OTU_2753	3	0	0	0	0	0	0	0	0	0	0	0	0	0	0	0	0	0	0	0	0	0	0	0	0	3	0	0	0	0	0	Unassigned
OTU_810	3	0	0	0	0	0	0	0	0	0	0	0	0	0	0	0	0	0	0	0	0	0	0	0	0	3	0	0	0	0	0	Eukaryota; Amoebozoa; Conosa; Variosea; Variosea_X; Protosteliids; Protostelium; Protostelium_nocturnum
OTU_2484	3	0	0	0	0	0	0	0	0	0	0	0	0	0	0	0	0	0	0	0	0	0	0	0	0	3	0	0	0	0	0	Unassigned
OTU_3116	3	0	0	0	0	0	0	0	0	0	0	0	0	0	0	0	0	0	0	0	0	0	0	0	0	3	0	0	0	0	0	Eukaryota; Alveolata; Ciliophora; Oligohymenophorea; Sessilida; Vorticellidae; Vorticellidae_X
OTU_2665	3	0	0	0	0	0	0	0	0	0	0	0	0	0	0	0	0	0	0	0	0	0	0	0	0	3	0	0	0	0	0	Eukaryota
OTU_1815	3	0	0	0	0	0	0	0	0	0	0	0	0	0	0	0	0	0	0	0	0	0	0	0	0	3	0	0	0	0	0	Eukaryota; Opisthokonta; Choanoflagellida; Choanoflagellatea; Acanthoecida; Stephanoecidae_Group_I; Stephanoecidae_Group_I_X; Stephanoecidae_Group_I_X_sp.
OTU_2800	3	0	0	0	0	0	0	0	0	0	0	0	0	0	0	0	0	0	0	0	0	0	0	0	0	3	0	0	0	0	0	Unassigned
OTU_2759	3	0	0	0	0	0	0	0	0	0	0	0	0	0	0	0	0	0	0	0	0	0	0	0	0	3	0	0	0	0	0	Unassigned
OTU_2740	3	0	0	0	0	0	0	0	0	0	0	0	0	0	0	0	0	0	0	0	0	0	0	0	0	3	0	0	0	0	0	Eukaryota; Alveolata; Ciliophora; Oligohymenophorea; Sessilida; Vorticellidae; Pseudovorticella; Pseudovorticella_sp.
OTU_3080	3	0	0	0	0	0	0	0	0	0	0	0	0	0	0	0	0	0	0	0	0	0	0	0	0	3	0	0	0	0	0	Eukaryota; Opisthokonta; Metazoa; Arthropoda; Chelicerata; Arachnida; Aphodanoetus; Aphodanoetus_teinophallus
OTU_3104	3	0	0	0	0	0	0	0	0	0	0	0	0	0	0	0	0	0	0	0	0	0	0	0	0	3	0	0	0	0	0	Eukaryota; Alveolata; Ciliophora; Oligohymenophorea; Sessilida; Vorticellidae; Vorticellidae_X; Vorticellidae_X_sp.
OTU_2580	3	0	0	0	0	0	0	0	0	0	0	0	0	0	0	0	0	0	0	0	0	0	0	0	0	3	0	0	0	0	0	Unassigned
OTU_2972	3	0	0	0	0	0	0	0	0	0	0	0	0	0	0	0	0	0	0	0	0	0	0	0	0	3	0	0	0	0	0	Eukaryota; Amoebozoa; Lobosa; Lobosa_X; Centramoebida; Acanthamoebidae; Acanthamoeba; Acanthamoeba_sp.
OTU_615	3	0	0	0	0	0	0	0	0	0	0	0	0	0	0	0	0	0	0	0	0	0	0	0	0	3	0	0	0	0	0	Unassigned
OTU_2795	3	0	0	0	0	0	0	0	0	0	0	0	0	0	0	0	0	0	0	0	0	0	0	0	0	2	1	0	0	0	0	Eukaryota; Alveolata; Ciliophora; Phyllopharyngea; Suctoria; Suctoria_X; Suctoria_XX; Suctoria_XX_sp.
OTU_2805	3	0	0	0	0	0	0	0	0	0	0	0	0	0	0	0	0	0	0	0	0	0	0	0	0	3	0	0	0	0	0	Unassigned
OTU_2493	3	0	0	0	0	0	0	0	0	0	0	0	0	0	0	0	0	0	0	0	0	0	0	0	0	3	0	0	0	0	0	Unassigned
OTU_2350	3	0	0	0	0	0	0	0	0	0	0	0	0	0	0	0	0	0	0	0	0	0	0	0	0	3	0	0	0	0	0	Eukaryota; Alveolata; Ciliophora; Oligohymenophorea; Sessilida; Vorticellidae; Vorticellidae_X; Vorticellidae_X_sp.
OTU_163	3	0	0	0	0	0	0	0	0	0	0	0	0	0	0	0	0	0	0	0	0	0	0	0	0	3	0	0	0	0	0	Unassigned
OTU_198	3	0	0	0	0	0	0	0	0	0	0	0	0	0	0	0	0	0	0	0	0	0	0	0	0	2	1	0	0	0	0	Unassigned
OTU_3076	3	0	0	0	0	0	0	0	0	0	0	0	0	0	0	0	0	0	0	0	0	0	0	0	0	0	3	0	0	0	0	Unassigned
OTU_2139	3	0	0	0	0	0	0	0	0	0	0	0	0	0	0	0	0	0	0	0	0	0	0	0	0	0	3	0	0	0	0	Eukaryota; Alveolata; Ciliophora; Spirotrichea; Choreotrichia; Strobilidiidae; Strobilidiidae_X; Strobilidiidae_X_sp.
OTU_2968	3	0	0	0	0	0	0	0	0	0	0	0	0	0	0	0	0	0	0	0	0	0	0	0	0	0	2	0	1	0	0	Eukaryota; Alveolata; Ciliophora; Litostomatea; Haptoria; Litonotidae
OTU_2549	3	0	0	0	0	0	0	0	0	0	0	0	0	0	0	0	0	0	0	0	0	0	0	0	0	0	3	0	0	0	0	Unassigned
OTU_1861	3	0	0	0	0	0	0	0	0	0	0	0	0	0	0	0	0	0	0	0	0	0	0	0	0	0	3	0	0	0	0	Eukaryota; Opisthokonta; Choanoflagellida; Choanoflagellatea; Acanthoecida; Acanthoecidae_Group_G; Acanthoecidae_Group_G_X; Acanthoecidae_Group_G_X_sp.
OTU_348	3	0	0	0	0	0	0	0	0	0	0	0	0	0	0	0	0	0	0	0	0	0	0	0	0	0	3	0	0	0	0	Eukaryota; Rhizaria; Cercozoa; Filosa-Granofilosea; Filosa-Granofilosea_X; Novel-Gran-234; Novel-Gran-234_X; Novel-Gran-234_X_sp.
OTU_3010	3	0	0	0	0	0	0	0	0	0	0	0	0	0	0	0	0	0	0	0	0	0	0	0	0	0	2	1	0	0	0	Eukaryota; Opisthokonta; Metazoa; Craniata; Craniata_X; Teleostei; Kareius; Kareius_bicoloratus
OTU_2411	3	0	0	0	0	0	0	0	0	0	0	0	0	0	0	0	0	0	0	0	0	0	0	0	0	0	3	0	0	0	0	Eukaryota; Alveolata; Ciliophora; Oligohymenophorea; Scuticociliatia; Loxocephalidae
OTU_980	3	0	0	0	0	0	0	0	0	0	0	0	0	0	0	0	0	0	0	0	0	0	0	0	0	0	3	0	0	0	0	Eukaryota; Alveolata; Dinophyta; Syndiniales; Dino-Group-IV; Dino-Group-IV-Hematodinium-Group; Hematodinium; Hematodinium_sp.
OTU_311	3	0	0	0	0	0	0	0	0	0	0	0	0	0	0	0	0	0	0	0	0	0	0	0	0	0	3	0	0	0	0	Unassigned
OTU_2641	3	0	0	0	0	0	0	0	0	0	0	0	0	0	0	0	0	0	0	0	0	0	0	0	0	0	1	0	2	0	0	Eukaryota; Alveolata; Ciliophora; Spirotrichea; Euplotia; Aspidiscidae; Aspidisca; Aspidisca_leptaspis
OTU_528	3	0	0	0	0	0	0	0	0	0	0	0	0	0	0	0	0	0	0	0	0	0	0	0	0	0	1	0	0	2	0	Unassigned
OTU_2224	3	0	0	0	0	0	0	0	0	0	0	0	0	0	0	0	0	0	0	0	0	0	0	0	0	0	0	3	0	0	0	Eukaryota; Opisthokonta; Metazoa; Craniata; Craniata_X; Teleostei; Auxis; Auxis_rochei
OTU_1242	3	0	0	0	0	0	0	0	0	0	0	0	0	0	0	0	0	0	0	0	0	0	0	0	0	0	0	1	0	2	0	Eukaryota; Stramenopiles; Ochrophyta; Bacillariophyta; Bacillariophyta_X; Polar-centric-Mediophyceae; Chaetoceros; Chaetoceros_decipiens
OTU_3019	3	0	0	0	0	0	0	0	0	0	0	0	0	0	0	0	0	0	0	0	0	0	0	0	0	0	0	0	3	0	0	Eukaryota; Alveolata; Apicomplexa; Apicomplexa_X; Colpodellidae; Colpodellidae_X; Colpodellidae_XX; Colpodellidae_XX_sp.
OTU_2051	3	0	0	0	0	0	0	0	0	0	0	0	0	0	0	0	0	0	0	0	0	0	0	0	0	0	0	0	3	0	0	Eukaryota; Alveolata; Ciliophora; Colpodea; Colpodida; Colpodidae; Colpoda; Colpoda_steinii
OTU_2499	3	0	0	0	0	0	0	0	0	0	0	0	0	0	0	0	0	0	0	0	0	0	0	0	0	0	0	0	3	0	0	Unassigned
OTU_1668	3	0	0	0	0	0	0	0	0	0	0	0	0	0	0	0	0	0	0	0	0	0	0	0	0	0	0	0	3	0	0	Eukaryota; Opisthokonta; Metazoa; Rotifera; Rotifera_X; Rotifera_XX; Rotifera_XXX; Rotifera_XXX_sp.
OTU_491	3	0	0	0	0	0	0	0	0	0	0	0	0	0	0	0	0	0	0	0	0	0	0	0	0	0	0	0	3	0	0	Eukaryota; Opisthokonta; Fungi
OTU_390	3	0	0	0	0	0	0	0	0	0	0	0	0	0	0	0	0	0	0	0	0	0	0	0	0	0	0	0	3	0	0	Eukaryota; Opisthokonta; Metazoa; Arthropoda; Chelicerata; Arachnida; Oribatula
OTU_959	3	0	0	0	0	0	0	0	0	0	0	0	0	0	0	0	0	0	0	0	0	0	0	0	0	0	0	0	3	0	0	Unassigned
OTU_1677	3	0	0	0	0	0	0	0	0	0	0	0	0	0	0	0	0	0	0	0	0	0	0	0	0	0	0	0	3	0	0	Eukaryota; Alveolata; Apicomplexa; Apicomplexa_X; Colpodellidae; Colpodellidae_X; Colpodella
OTU_2655	3	0	0	0	0	0	0	0	0	0	0	0	0	0	0	0	0	0	0	0	0	0	0	0	0	0	0	0	3	0	0	Eukaryota; Opisthokonta; Metazoa; Arthropoda; Chelicerata; Arachnida
OTU_1836	3	0	0	0	0	0	0	0	0	0	0	0	0	0	0	0	0	0	0	0	0	0	0	0	0	0	0	0	3	0	0	Eukaryota; Alveolata; Apicomplexa; Apicomplexa_X; Colpodellidae; Colpodellidae_X; Colpodellidae_XX; Colpodellidae_XX_sp.
OTU_441	3	0	0	0	0	0	0	0	0	0	0	0	0	0	0	0	0	0	0	0	0	0	0	0	0	0	0	0	3	0	0	Unassigned
OTU_1912	3	0	0	0	0	0	0	0	0	0	0	0	0	0	0	0	0	0	0	0	0	0	0	0	0	0	0	0	0	3	0	Unassigned
OTU_1667	3	0	0	0	0	0	0	0	0	0	0	0	0	0	0	0	0	0	0	0	0	0	0	0	0	0	0	0	0	3	0	Eukaryota; Opisthokonta; Metazoa; Cnidaria; Cnidaria_X; Anthozoa; Tubastraea; Tubastraea_coccinea
OTU_1966	3	0	0	0	0	0	0	0	0	0	0	0	0	0	0	0	0	0	0	0	0	0	0	0	0	0	0	0	0	3	0	Eukaryota; Amoebozoa; Lobosa; Discosea-Flabellinia; Vannellida; Vannellidae; Vannella; Vannella_sp.
OTU_393	3	0	0	0	0	0	0	0	0	0	0	0	0	0	0	0	0	0	0	0	0	0	0	0	0	0	0	0	0	3	0	Eukaryota; Rhizaria; Cercozoa; Filosa-Imbricatea; Euglyphida; Paulinellidae; Paulinella
OTU_125	3	0	0	0	0	0	0	0	0	0	0	0	0	0	0	0	0	0	0	0	0	0	0	0	0	0	0	0	0	3	0	Unassigned
OTU_720	3	0	0	0	0	0	0	0	0	0	0	0	0	0	0	0	0	0	0	0	0	0	0	0	0	0	0	0	0	3	0	Eukaryota; Opisthokonta; Metazoa; Arthropoda; Crustacea; Maxillopoda; Tachidius; Tachidius_triangularis
OTU_3160	3	0	0	0	0	0	0	0	0	0	0	0	0	0	0	0	0	0	0	0	0	0	0	0	0	0	0	0	0	3	0	Eukaryota
OTU_178	3	0	0	0	0	0	0	0	0	0	0	0	0	0	0	0	0	0	0	0	0	0	0	0	0	0	0	0	0	3	0	Unassigned
OTU_2503	3	0	0	0	0	0	0	0	0	0	0	0	0	0	0	0	0	0	0	0	0	0	0	0	0	0	0	0	0	3	0	Unassigned
OTU_335	3	0	0	0	0	0	0	0	0	0	0	0	0	0	0	0	0	0	0	0	0	0	0	0	0	0	0	0	0	3	0	Eukaryota; Rhizaria; Cercozoa; Filosa-Imbricatea; Filosa-Imbricatea_X; Filosa-Imbricatea_XX; Filosa-Imbricatea_XXX; Filosa-Imbricatea_XXX_sp.
OTU_3027	3	0	0	0	0	0	0	0	0	0	0	0	0	0	0	0	0	0	0	0	0	0	0	0	0	0	0	0	0	3	0	Eukaryota; Alveolata; Ciliophora; Spirotrichea; Choreotrichia; Dictyocystidae; Codonellopsis
OTU_100	3	0	0	0	0	0	0	0	0	0	0	0	0	0	0	0	0	0	0	0	0	0	0	0	0	0	0	0	0	3	0	Eukaryota; Alveolata
OTU_3070	3	0	0	0	0	0	0	0	0	0	0	0	0	0	0	0	0	0	0	0	0	0	0	0	0	0	0	0	0	3	0	Eukaryota; Opisthokonta; Metazoa; Annelida; Annelida_X; Annelida_XX
OTU_1989	2	2	0	0	0	0	0	0	0	0	0	0	0	0	0	0	0	0	0	0	0	0	0	0	0	0	0	0	0	0	0	Eukaryota; Opisthokonta; Metazoa; Nematoda; Chromadorea; Chromadorea_X; Chromadorea_XX; Chromadorea_XX_sp.
OTU_2917	2	2	0	0	0	0	0	0	0	0	0	0	0	0	0	0	0	0	0	0	0	0	0	0	0	0	0	0	0	0	0	Eukaryota; Alveolata; Dinophyta; Dinophyceae; Dinophyceae_X; Dinophyceae_XX
OTU_2643	2	2	0	0	0	0	0	0	0	0	0	0	0	0	0	0	0	0	0	0	0	0	0	0	0	0	0	0	0	0	0	Unassigned
OTU_2785	2	2	0	0	0	0	0	0	0	0	0	0	0	0	0	0	0	0	0	0	0	0	0	0	0	0	0	0	0	0	0	Unassigned
OTU_4	2	2	0	0	0	0	0	0	0	0	0	0	0	0	0	0	0	0	0	0	0	0	0	0	0	0	0	0	0	0	0	Unassigned
OTU_3002	2	2	0	0	0	0	0	0	0	0	0	0	0	0	0	0	0	0	0	0	0	0	0	0	0	0	0	0	0	0	0	Unassigned
OTU_46	2	2	0	0	0	0	0	0	0	0	0	0	0	0	0	0	0	0	0	0	0	0	0	0	0	0	0	0	0	0	0	Eukaryota; Amoebozoa; Lobosa; Discosea-Longamoebia; Dermamoebida; Dermamoebidae; Dermamoebidae_X; Dermamoebidae_X_sp.
OTU_556	2	2	0	0	0	0	0	0	0	0	0	0	0	0	0	0	0	0	0	0	0	0	0	0	0	0	0	0	0	0	0	Unassigned
OTU_2653	2	2	0	0	0	0	0	0	0	0	0	0	0	0	0	0	0	0	0	0	0	0	0	0	0	0	0	0	0	0	0	Eukaryota; Alveolata; Dinophyta; Dinophyceae; Dinophyceae_X; Dinophyceae_XX; Dinophyceae_XXX; Dinophyceae_XXX_sp.
OTU_2773	2	2	0	0	0	0	0	0	0	0	0	0	0	0	0	0	0	0	0	0	0	0	0	0	0	0	0	0	0	0	0	Unassigned
OTU_2880	2	2	0	0	0	0	0	0	0	0	0	0	0	0	0	0	0	0	0	0	0	0	0	0	0	0	0	0	0	0	0	Eukaryota; Opisthokonta; Fungi; Fungi_X; Fungi_XX; Fungi_XXX; Fungi_XXXX; Fungi_XXXX_sp.
OTU_1371	2	2	0	0	0	0	0	0	0	0	0	0	0	0	0	0	0	0	0	0	0	0	0	0	0	0	0	0	0	0	0	Unassigned
OTU_319	2	2	0	0	0	0	0	0	0	0	0	0	0	0	0	0	0	0	0	0	0	0	0	0	0	0	0	0	0	0	0	Unassigned
OTU_26	2	2	0	0	0	0	0	0	0	0	0	0	0	0	0	0	0	0	0	0	0	0	0	0	0	0	0	0	0	0	0	Eukaryota; Amoebozoa; Conosa; Variosea; Variosea_X; Mb5C-lineage; Mb5C-lineage_X; Mb5C-lineage_X_sp.
OTU_1604	2	2	0	0	0	0	0	0	0	0	0	0	0	0	0	0	0	0	0	0	0	0	0	0	0	0	0	0	0	0	0	Eukaryota; Opisthokonta; Fungi; Ascomycota; Pezizomycotina; Sordariomycetes
OTU_99	2	2	0	0	0	0	0	0	0	0	0	0	0	0	0	0	0	0	0	0	0	0	0	0	0	0	0	0	0	0	0	Eukaryota; Opisthokonta; Metazoa; Arthropoda; Crustacea; Maxillopoda
OTU_44	2	2	0	0	0	0	0	0	0	0	0	0	0	0	0	0	0	0	0	0	0	0	0	0	0	0	0	0	0	0	0	Unassigned
OTU_650	2	2	0	0	0	0	0	0	0	0	0	0	0	0	0	0	0	0	0	0	0	0	0	0	0	0	0	0	0	0	0	Eukaryota; Rhizaria; Cercozoa; Filosa-Sarcomonadea; Glissomonadida; Clade-Y; Clade-Y_X; Clade-Y_X_sp.
OTU_790	2	2	0	0	0	0	0	0	0	0	0	0	0	0	0	0	0	0	0	0	0	0	0	0	0	0	0	0	0	0	0	Unassigned
OTU_2195	2	2	0	0	0	0	0	0	0	0	0	0	0	0	0	0	0	0	0	0	0	0	0	0	0	0	0	0	0	0	0	Eukaryota; Opisthokonta; Metazoa; Nematoda; Chromadorea; Chromadorea_X; Chromadorea_XX; Chromadorea_XX_sp.
OTU_3086	2	0	2	0	0	0	0	0	0	0	0	0	0	0	0	0	0	0	0	0	0	0	0	0	0	0	0	0	0	0	0	Unassigned
OTU_2510	2	0	2	0	0	0	0	0	0	0	0	0	0	0	0	0	0	0	0	0	0	0	0	0	0	0	0	0	0	0	0	Unassigned
OTU_3055	2	0	2	0	0	0	0	0	0	0	0	0	0	0	0	0	0	0	0	0	0	0	0	0	0	0	0	0	0	0	0	Unassigned
OTU_2609	2	0	2	0	0	0	0	0	0	0	0	0	0	0	0	0	0	0	0	0	0	0	0	0	0	0	0	0	0	0	0	Unassigned
OTU_3143	2	0	2	0	0	0	0	0	0	0	0	0	0	0	0	0	0	0	0	0	0	0	0	0	0	0	0	0	0	0	0	Unassigned
OTU_2089	2	0	2	0	0	0	0	0	0	0	0	0	0	0	0	0	0	0	0	0	0	0	0	0	0	0	0	0	0	0	0	Unassigned
OTU_2512	2	0	2	0	0	0	0	0	0	0	0	0	0	0	0	0	0	0	0	0	0	0	0	0	0	0	0	0	0	0	0	Unassigned
OTU_1730	2	0	0	2	0	0	0	0	0	0	0	0	0	0	0	0	0	0	0	0	0	0	0	0	0	0	0	0	0	0	0	Unassigned
OTU_1541	2	0	0	2	0	0	0	0	0	0	0	0	0	0	0	0	0	0	0	0	0	0	0	0	0	0	0	0	0	0	0	Eukaryota; Opisthokonta; Fungi; Ascomycota; Pezizomycotina; Dothideomycetes; Dothideomycetes_X; Dothideomycetes_X_sp.
OTU_1734	2	0	0	2	0	0	0	0	0	0	0	0	0	0	0	0	0	0	0	0	0	0	0	0	0	0	0	0	0	0	0	Unassigned
OTU_1744	2	0	0	2	0	0	0	0	0	0	0	0	0	0	0	0	0	0	0	0	0	0	0	0	0	0	0	0	0	0	0	Eukaryota; Opisthokonta; Fungi; Fungi_X; Fungi_XX; Fungi_XXX; Fungi_XXXX; Fungi_XXXX_sp.
OTU_45	2	0	0	2	0	0	0	0	0	0	0	0	0	0	0	0	0	0	0	0	0	0	0	0	0	0	0	0	0	0	0	Unassigned
OTU_2657	2	0	0	2	0	0	0	0	0	0	0	0	0	0	0	0	0	0	0	0	0	0	0	0	0	0	0	0	0	0	0	Unassigned
OTU_3052	2	0	0	2	0	0	0	0	0	0	0	0	0	0	0	0	0	0	0	0	0	0	0	0	0	0	0	0	0	0	0	Unassigned
OTU_2119	2	0	0	2	0	0	0	0	0	0	0	0	0	0	0	0	0	0	0	0	0	0	0	0	0	0	0	0	0	0	0	Eukaryota; Archaeplastida; Streptophyta; Embryophyceae; Embryophyceae_X; Embryophyceae_XX; Brassica; Brassica_rapa
OTU_3064	2	0	0	2	0	0	0	0	0	0	0	0	0	0	0	0	0	0	0	0	0	0	0	0	0	0	0	0	0	0	0	Unassigned
OTU_2631	2	0	0	2	0	0	0	0	0	0	0	0	0	0	0	0	0	0	0	0	0	0	0	0	0	0	0	0	0	0	0	Eukaryota; Opisthokonta; Metazoa; Nematoda; Chromadorea; Chromadorea_X; Aphelenchoides; Aphelenchoides_sp.
OTU_1114	2	0	0	2	0	0	0	0	0	0	0	0	0	0	0	0	0	0	0	0	0	0	0	0	0	0	0	0	0	0	0	Unassigned
OTU_3047	2	0	0	2	0	0	0	0	0	0	0	0	0	0	0	0	0	0	0	0	0	0	0	0	0	0	0	0	0	0	0	Unassigned
OTU_2612	2	0	0	2	0	0	0	0	0	0	0	0	0	0	0	0	0	0	0	0	0	0	0	0	0	0	0	0	0	0	0	Eukaryota; Opisthokonta; Fungi; Cryptomycota; Cryptomycotina; Cryptomycotina_X; Cryptomycotina_XX; Cryptomycotina_XX_sp.
OTU_1345	2	0	0	2	0	0	0	0	0	0	0	0	0	0	0	0	0	0	0	0	0	0	0	0	0	0	0	0	0	0	0	Eukaryota; Opisthokonta; Fungi; Ascomycota; Pezizomycotina; Dothideomycetes; Hortaea; Hortaea_werneckii
OTU_2126	2	0	0	2	0	0	0	0	0	0	0	0	0	0	0	0	0	0	0	0	0	0	0	0	0	0	0	0	0	0	0	Eukaryota; Alveolata; Ciliophora; Colpodea; Colpodida; Marynidae
OTU_208	2	0	0	2	0	0	0	0	0	0	0	0	0	0	0	0	0	0	0	0	0	0	0	0	0	0	0	0	0	0	0	Unassigned
OTU_1350	2	0	0	2	0	0	0	0	0	0	0	0	0	0	0	0	0	0	0	0	0	0	0	0	0	0	0	0	0	0	0	Eukaryota; Alveolata; Dinophyta; Dinophyceae; Dinophyceae_X; Dinophyceae_XX; Dinophyceae_XXX; Dinophyceae_XXX_sp.
OTU_2595	2	0	0	2	0	0	0	0	0	0	0	0	0	0	0	0	0	0	0	0	0	0	0	0	0	0	0	0	0	0	0	Unassigned
OTU_25	2	0	0	2	0	0	0	0	0	0	0	0	0	0	0	0	0	0	0	0	0	0	0	0	0	0	0	0	0	0	0	Unassigned
OTU_1359	2	0	0	2	0	0	0	0	0	0	0	0	0	0	0	0	0	0	0	0	0	0	0	0	0	0	0	0	0	0	0	Eukaryota; Alveolata; Dinophyta; Syndiniales; Dino-Group-II; Dino-Group-II_X; Dino-Group-II_XX; Dino-Group-II_XX_sp.
OTU_2036	2	0	0	2	0	0	0	0	0	0	0	0	0	0	0	0	0	0	0	0	0	0	0	0	0	0	0	0	0	0	0	Eukaryota; Alveolata; Ciliophora; Spirotrichea; Euplotia; Aspidiscidae; Aspidisca; Aspidisca_sp.
OTU_2772	2	0	0	2	0	0	0	0	0	0	0	0	0	0	0	0	0	0	0	0	0	0	0	0	0	0	0	0	0	0	0	Eukaryota; Alveolata; Ciliophora; Colpodea; Cyrtolophosidida; Cyrtolophosididae; Aristerostoma; Aristerostoma_sp.
OTU_1379	2	0	0	2	0	0	0	0	0	0	0	0	0	0	0	0	0	0	0	0	0	0	0	0	0	0	0	0	0	0	0	Unassigned
OTU_1610	2	0	0	2	0	0	0	0	0	0	0	0	0	0	0	0	0	0	0	0	0	0	0	0	0	0	0	0	0	0	0	Eukaryota; Opisthokonta; Fungi; Ascomycota; Pezizomycotina; Sordariomycetes; Sordariomycetes_X; Sordariomycetes_X_sp.
OTU_1137	2	0	0	2	0	0	0	0	0	0	0	0	0	0	0	0	0	0	0	0	0	0	0	0	0	0	0	0	0	0	0	Unassigned
OTU_164	2	0	0	2	0	0	0	0	0	0	0	0	0	0	0	0	0	0	0	0	0	0	0	0	0	0	0	0	0	0	0	Unassigned
OTU_3146	2	0	0	0	2	0	0	0	0	0	0	0	0	0	0	0	0	0	0	0	0	0	0	0	0	0	0	0	0	0	0	Unassigned
OTU_3054	2	0	0	0	2	0	0	0	0	0	0	0	0	0	0	0	0	0	0	0	0	0	0	0	0	0	0	0	0	0	0	Unassigned
OTU_3135	2	0	0	0	2	0	0	0	0	0	0	0	0	0	0	0	0	0	0	0	0	0	0	0	0	0	0	0	0	0	0	Unassigned
OTU_1315	2	0	0	0	2	0	0	0	0	0	0	0	0	0	0	0	0	0	0	0	0	0	0	0	0	0	0	0	0	0	0	Eukaryota; Opisthokonta; Fungi; Ascomycota; Pezizomycotina; Dothideomycetes
OTU_2192	2	0	0	0	2	0	0	0	0	0	0	0	0	0	0	0	0	0	0	0	0	0	0	0	0	0	0	0	0	0	0	Unassigned
OTU_2731	2	0	0	0	2	0	0	0	0	0	0	0	0	0	0	0	0	0	0	0	0	0	0	0	0	0	0	0	0	0	0	Unassigned
OTU_13	2	0	0	0	2	0	0	0	0	0	0	0	0	0	0	0	0	0	0	0	0	0	0	0	0	0	0	0	0	0	0	Unassigned
OTU_1785	2	0	0	0	2	0	0	0	0	0	0	0	0	0	0	0	0	0	0	0	0	0	0	0	0	0	0	0	0	0	0	Unassigned
OTU_2863	2	0	0	0	2	0	0	0	0	0	0	0	0	0	0	0	0	0	0	0	0	0	0	0	0	0	0	0	0	0	0	Eukaryota; Opisthokonta; Metazoa; Nematoda; Chromadorea; Chromadorea_X; Oscheius
OTU_3065	2	0	0	0	2	0	0	0	0	0	0	0	0	0	0	0	0	0	0	0	0	0	0	0	0	0	0	0	0	0	0	Unassigned
OTU_2926	2	0	0	0	2	0	0	0	0	0	0	0	0	0	0	0	0	0	0	0	0	0	0	0	0	0	0	0	0	0	0	Eukaryota; Opisthokonta; Metazoa; Nematoda; Chromadorea; Chromadorea_X; Laimaphelenchus; Laimaphelenchus_heidelbergi
OTU_1397	2	0	0	0	2	0	0	0	0	0	0	0	0	0	0	0	0	0	0	0	0	0	0	0	0	0	0	0	0	0	0	Eukaryota; Opisthokonta; Fungi; Ascomycota; Pezizomycotina; Eurotiomycetes; Arachnomyces
OTU_1287	2	0	0	0	0	2	0	0	0	0	0	0	0	0	0	0	0	0	0	0	0	0	0	0	0	0	0	0	0	0	0	Eukaryota; Opisthokonta; Fungi; Ascomycota; Pezizomycotina; Pezizomycetes; Pezizomycetes_X; Pezizomycetes_X_sp.
OTU_450	2	0	0	0	0	2	0	0	0	0	0	0	0	0	0	0	0	0	0	0	0	0	0	0	0	0	0	0	0	0	0	Eukaryota; Rhizaria; Cercozoa; Filosa-Sarcomonadea; Glissomonadida; Sandonidae; Sandonidae_X; Sandonidae_X_sp.
OTU_1870	2	0	0	0	0	2	0	0	0	0	0	0	0	0	0	0	0	0	0	0	0	0	0	0	0	0	0	0	0	0	0	Eukaryota; Archaeplastida; Rhodophyta; Florideophyceae; Ceramiales; Dasyaceae
OTU_3050	2	0	0	0	0	2	0	0	0	0	0	0	0	0	0	0	0	0	0	0	0	0	0	0	0	0	0	0	0	0	0	Unassigned
OTU_2458	2	0	0	0	0	2	0	0	0	0	0	0	0	0	0	0	0	0	0	0	0	0	0	0	0	0	0	0	0	0	0	Eukaryota; Opisthokonta; Fungi; Ascomycota; Pezizomycotina; Dothideomycetes
OTU_1567	2	0	0	0	0	2	0	0	0	0	0	0	0	0	0	0	0	0	0	0	0	0	0	0	0	0	0	0	0	0	0	Eukaryota; Opisthokonta; Fungi; Ascomycota; Pezizomycotina; Dothideomycetes; Troposporella; Troposporella_fumosa
OTU_1746	2	0	0	0	0	2	0	0	0	0	0	0	0	0	0	0	0	0	0	0	0	0	0	0	0	0	0	0	0	0	0	Eukaryota; Archaeplastida; Streptophyta; Embryophyceae; Embryophyceae_X; Embryophyceae_XX; Brachypodium; Brachypodium_distachyon
OTU_2573	2	0	0	0	0	2	0	0	0	0	0	0	0	0	0	0	0	0	0	0	0	0	0	0	0	0	0	0	0	0	0	Unassigned
OTU_453	2	0	0	0	0	2	0	0	0	0	0	0	0	0	0	0	0	0	0	0	0	0	0	0	0	0	0	0	0	0	0	Eukaryota; Opisthokonta; Metazoa
OTU_1111	2	0	0	0	0	2	0	0	0	0	0	0	0	0	0	0	0	0	0	0	0	0	0	0	0	0	0	0	0	0	0	Unassigned
OTU_1758	2	0	0	0	0	2	0	0	0	0	0	0	0	0	0	0	0	0	0	0	0	0	0	0	0	0	0	0	0	0	0	Eukaryota; Archaeplastida; Streptophyta; Embryophyceae; Embryophyceae_X; Embryophyceae_XX
OTU_860	2	0	0	0	0	2	0	0	0	0	0	0	0	0	0	0	0	0	0	0	0	0	0	0	0	0	0	0	0	0	0	Eukaryota; Opisthokonta; Fungi; Mucoromycota; Mucoromycotina; Mucoromycotina_X
OTU_1340	2	0	0	0	0	2	0	0	0	0	0	0	0	0	0	0	0	0	0	0	0	0	0	0	0	0	0	0	0	0	0	Unassigned
OTU_226	2	0	0	0	0	2	0	0	0	0	0	0	0	0	0	0	0	0	0	0	0	0	0	0	0	0	0	0	0	0	0	Unassigned
OTU_789	2	0	0	0	0	2	0	0	0	0	0	0	0	0	0	0	0	0	0	0	0	0	0	0	0	0	0	0	0	0	0	Unassigned
OTU_1589	2	0	0	0	0	2	0	0	0	0	0	0	0	0	0	0	0	0	0	0	0	0	0	0	0	0	0	0	0	0	0	Eukaryota; Opisthokonta; Fungi; Ascomycota; Pezizomycotina; Lecanoromycetes; Acarosporina; Acarosporina_microspora
OTU_1592	2	0	0	0	0	2	0	0	0	0	0	0	0	0	0	0	0	0	0	0	0	0	0	0	0	0	0	0	0	0	0	Eukaryota; Opisthokonta; Fungi; Ascomycota; Pezizomycotina; Dothideomycetes; Verruconis; Verruconis_gallopava
OTU_1882	2	0	0	0	0	2	0	0	0	0	0	0	0	0	0	0	0	0	0	0	0	0	0	0	0	0	0	0	0	0	0	Eukaryota; Opisthokonta; Metazoa; Porifera; Porifera_X; Demospongiae
OTU_1595	2	0	0	0	0	2	0	0	0	0	0	0	0	0	0	0	0	0	0	0	0	0	0	0	0	0	0	0	0	0	0	Eukaryota; Archaeplastida; Chlorophyta; Trebouxiophyceae; Watanabea-Clade; Watanabea-Clade_X; Dictyochloropsis
OTU_1772	2	0	0	0	0	2	0	0	0	0	0	0	0	0	0	0	0	0	0	0	0	0	0	0	0	0	0	0	0	0	0	Eukaryota; Archaeplastida; Chlorophyta; Trebouxiophyceae; Trebouxiophyceae_X; Trebouxiophyceae_XX; Dictyochloropsis; Dictyochloropsis_splendida
OTU_2090	2	0	0	0	0	2	0	0	0	0	0	0	0	0	0	0	0	0	0	0	0	0	0	0	0	0	0	0	0	0	0	Unassigned
OTU_2429	2	0	0	0	0	2	0	0	0	0	0	0	0	0	0	0	0	0	0	0	0	0	0	0	0	0	0	0	0	0	0	Unassigned
OTU_317	2	0	0	0	0	2	0	0	0	0	0	0	0	0	0	0	0	0	0	0	0	0	0	0	0	0	0	0	0	0	0	Eukaryota; Rhizaria; Cercozoa; Filosa-Sarcomonadea; Glissomonadida; Sandonidae; Sandona; Sandona_sp.
OTU_1605	2	0	0	0	0	2	0	0	0	0	0	0	0	0	0	0	0	0	0	0	0	0	0	0	0	0	0	0	0	0	0	Eukaryota; Opisthokonta; Fungi; Ascomycota; Pezizomycotina; Leotiomycetes; Thelocarpon; Thelocarpon_laureri
OTU_1372	2	0	0	0	0	2	0	0	0	0	0	0	0	0	0	0	0	0	0	0	0	0	0	0	0	0	0	0	0	0	0	Eukaryota; Archaeplastida; Streptophyta; Embryophyceae; Embryophyceae_X; Embryophyceae_XX; Araucaria
OTU_2198	2	0	0	0	0	2	0	0	0	0	0	0	0	0	0	0	0	0	0	0	0	0	0	0	0	0	0	0	0	0	0	Eukaryota; Opisthokonta; Choanoflagellida; Choanoflagellatea; Choanoflagellatea_X; Choanoflagellatea_X_Group_P; Choanoflagellatea_X_Group_P_X; Choanoflagellatea_X_Group_P_X_sp.
OTU_642	2	0	0	0	0	2	0	0	0	0	0	0	0	0	0	0	0	0	0	0	0	0	0	0	0	0	0	0	0	0	0	Eukaryota; Rhizaria; Cercozoa; Filosa-Sarcomonadea; Glissomonadida; Allapsidae; Allapsa; Allapsa_sp.
OTU_1130	2	0	0	0	0	2	0	0	0	0	0	0	0	0	0	0	0	0	0	0	0	0	0	0	0	0	0	0	0	0	0	Unassigned
OTU_2899	2	0	0	0	0	2	0	0	0	0	0	0	0	0	0	0	0	0	0	0	0	0	0	0	0	0	0	0	0	0	0	Eukaryota; Opisthokonta; Metazoa; Arthropoda; Crustacea; Maxillopoda; Temora
OTU_1617	2	0	0	0	0	2	0	0	0	0	0	0	0	0	0	0	0	0	0	0	0	0	0	0	0	0	0	0	0	0	0	Eukaryota; Archaeplastida; Streptophyta; Embryophyceae; Embryophyceae_X; Embryophyceae_XX; Embryophyceae_XXX; Embryophyceae_XXX_sp.
OTU_2001	2	0	0	0	0	2	0	0	0	0	0	0	0	0	0	0	0	0	0	0	0	0	0	0	0	0	0	0	0	0	0	Unassigned
OTU_1899	2	0	0	0	0	2	0	0	0	0	0	0	0	0	0	0	0	0	0	0	0	0	0	0	0	0	0	0	0	0	0	Eukaryota; Opisthokonta; Choanoflagellida; Choanoflagellatea; Acanthoecida; Acanthoecidae_Group_G; Acanthoecidae_Group_G_X; Acanthoecidae_Group_G_X_sp.
OTU_1384	2	0	0	0	0	2	0	0	0	0	0	0	0	0	0	0	0	0	0	0	0	0	0	0	0	0	0	0	0	0	0	Eukaryota; Hacrobia; Haptophyta; Prymnesiophyceae; Prymnesiales; Prymnesiaceae; Prymnesium
OTU_2726	2	0	0	0	0	2	0	0	0	0	0	0	0	0	0	0	0	0	0	0	0	0	0	0	0	0	0	0	0	0	0	Unassigned
OTU_1787	2	0	0	0	0	2	0	0	0	0	0	0	0	0	0	0	0	0	0	0	0	0	0	0	0	0	0	0	0	0	0	Eukaryota; Opisthokonta; Metazoa; Cnidaria; Cnidaria_X; Anthozoa
OTU_1133	2	0	0	0	0	2	0	0	0	0	0	0	0	0	0	0	0	0	0	0	0	0	0	0	0	0	0	0	0	0	0	Unassigned
OTU_2450	2	0	0	0	0	2	0	0	0	0	0	0	0	0	0	0	0	0	0	0	0	0	0	0	0	0	0	0	0	0	0	Unassigned
OTU_2167	2	0	0	0	0	2	0	0	0	0	0	0	0	0	0	0	0	0	0	0	0	0	0	0	0	0	0	0	0	0	0	Unassigned
OTU_1959	2	0	0	0	0	2	0	0	0	0	0	0	0	0	0	0	0	0	0	0	0	0	0	0	0	0	0	0	0	0	0	Eukaryota; Archaeplastida; Chlorophyta; Ulvophyceae; Trentepohliales; Trentepohliales_X; Printzina; Printzina_lagenifera
OTU_1625	2	0	0	0	0	2	0	0	0	0	0	0	0	0	0	0	0	0	0	0	0	0	0	0	0	0	0	0	0	0	0	Eukaryota; Opisthokonta; Fungi; Chytridiomycota; Chytridiomycotina; Chytridiomycetes; Chytridiomycetes_X; Chytridiomycetes_X_sp.
OTU_2985	2	0	0	0	0	2	0	0	0	0	0	0	0	0	0	0	0	0	0	0	0	0	0	0	0	0	0	0	0	0	0	Eukaryota; Archaeplastida; Streptophyta; Embryophyceae; Embryophyceae_X; Embryophyceae_XX; Pinus
OTU_1732	2	0	0	0	0	0	2	0	0	0	0	0	0	0	0	0	0	0	0	0	0	0	0	0	0	0	0	0	0	0	0	Eukaryota; Opisthokonta; Fungi; Ascomycota; Pezizomycotina; Eurotiomycetes
OTU_1301	2	0	0	0	0	0	2	0	0	0	0	0	0	0	0	0	0	0	0	0	0	0	0	0	0	0	0	0	0	0	0	Eukaryota; Opisthokonta; Fungi; Ascomycota; Pezizomycotina; Leotiomycetes; Brachyalara; Brachyalara_straminea
OTU_38	2	0	0	0	0	0	2	0	0	0	0	0	0	0	0	0	0	0	0	0	0	0	0	0	0	0	0	0	0	0	0	Unassigned
OTU_1994	2	0	0	0	0	0	2	0	0	0	0	0	0	0	0	0	0	0	0	0	0	0	0	0	0	0	0	0	0	0	0	Eukaryota; Archaeplastida; Chlorophyta; Ulvophyceae; Ulvales-relatives; Ulvales-relatives_X; Halochlorococcum
OTU_1878	2	0	0	0	0	0	2	0	0	0	0	0	0	0	0	0	0	0	0	0	0	0	0	0	0	0	0	0	0	0	0	Unassigned
OTU_457	2	0	0	0	0	0	2	0	0	0	0	0	0	0	0	0	0	0	0	0	0	0	0	0	0	0	0	0	0	0	0	Eukaryota; Rhizaria; Cercozoa; Filosa-Thecofilosea; Ventricleftida; Ventrifissuridae; Ventrifissuridae_X; Ventrifissuridae_X_sp.
OTU_1385	2	0	0	0	0	0	2	0	0	0	0	0	0	0	0	0	0	0	0	0	0	0	0	0	0	0	0	0	0	0	0	Eukaryota; Opisthokonta; Fungi; Ascomycota; Pezizomycotina; Lecanoromycetes; Stereocaulon
OTU_455	2	0	0	0	0	0	0	2	0	0	0	0	0	0	0	0	0	0	0	0	0	0	0	0	0	0	0	0	0	0	0	Eukaryota; Rhizaria; Cercozoa; Filosa-Sarcomonadea; Cercomonadida; Cercomonadidae; Cercomonas
OTU_943	2	0	0	0	0	0	0	2	0	0	0	0	0	0	0	0	0	0	0	0	0	0	0	0	0	0	0	0	0	0	0	Eukaryota; Amoebozoa; Breviatea; Breviatea; Breviatea_X; Subulatomonas-lineage; Subulatomonas-lineage_X; Subulatomonas-lineage_X_sp.
OTU_1727	2	0	0	0	0	0	0	2	0	0	0	0	0	0	0	0	0	0	0	0	0	0	0	0	0	0	0	0	0	0	0	Eukaryota; Opisthokonta; Metazoa; Nematoda; Chromadorea; Chromadorea_X
OTU_2829	2	0	0	0	0	0	0	2	0	0	0	0	0	0	0	0	0	0	0	0	0	0	0	0	0	0	0	0	0	0	0	Unassigned
OTU_1099	2	0	0	0	0	0	0	2	0	0	0	0	0	0	0	0	0	0	0	0	0	0	0	0	0	0	0	0	0	0	0	Unassigned
OTU_1549	2	0	0	0	0	0	0	2	0	0	0	0	0	0	0	0	0	0	0	0	0	0	0	0	0	0	0	0	0	0	0	Eukaryota; Opisthokonta; Metazoa; Arthropoda; Crustacea; Maxillopoda; Maxillopoda_X; Maxillopoda_X_sp.
OTU_2034	2	0	0	0	0	0	0	2	0	0	0	0	0	0	0	0	0	0	0	0	0	0	0	0	0	0	0	0	0	0	0	Unassigned
OTU_932	2	0	0	0	0	0	0	2	0	0	0	0	0	0	0	0	0	0	0	0	0	0	0	0	0	0	0	0	0	0	0	Unassigned
OTU_2704	2	0	0	0	0	0	0	2	0	0	0	0	0	0	0	0	0	0	0	0	0	0	0	0	0	0	0	0	0	0	0	Unassigned
OTU_5	2	0	0	0	0	0	0	2	0	0	0	0	0	0	0	0	0	0	0	0	0	0	0	0	0	0	0	0	0	0	0	Unassigned
OTU_2188	2	0	0	0	0	0	0	2	0	0	0	0	0	0	0	0	0	0	0	0	0	0	0	0	0	0	0	0	0	0	0	Eukaryota; Opisthokonta; Fungi; Cryptomycota; Cryptomycotina; Cryptomycotina_X; Cryptomycotina_XX; Cryptomycotina_XX_sp.
OTU_2159	2	0	0	0	0	0	0	2	0	0	0	0	0	0	0	0	0	0	0	0	0	0	0	0	0	0	0	0	0	0	0	Eukaryota; Alveolata; Apicomplexa; Apicomplexa_X; Gregarines; Gregarines_X
OTU_933	2	0	0	0	0	0	0	2	0	0	0	0	0	0	0	0	0	0	0	0	0	0	0	0	0	0	0	0	0	0	0	Eukaryota; Opisthokonta; Metazoa; Mollusca; Gastropoda; Dendronotoidea-Arminoidea-Aeolidoidea; Cuthona; Cuthona_sp.
OTU_2864	2	0	0	0	0	0	0	2	0	0	0	0	0	0	0	0	0	0	0	0	0	0	0	0	0	0	0	0	0	0	0	Eukaryota; Opisthokonta; Metazoa; Mollusca; Gastropoda; Dendronotoidea-Arminoidea-Aeolidoidea; Cuthona; Cuthona_sp.
OTU_636	2	0	0	0	0	0	0	2	0	0	0	0	0	0	0	0	0	0	0	0	0	0	0	0	0	0	0	0	0	0	0	Unassigned
OTU_1341	2	0	0	0	0	0	0	2	0	0	0	0	0	0	0	0	0	0	0	0	0	0	0	0	0	0	0	0	0	0	0	Eukaryota; Opisthokonta; Metazoa; Nematoda; Chromadorea; Chromadorea_X; Sabatieria
OTU_1763	2	0	0	0	0	0	0	2	0	0	0	0	0	0	0	0	0	0	0	0	0	0	0	0	0	0	0	0	0	0	0	Eukaryota; Opisthokonta; Fungi; Chytridiomycota; Chytridiomycotina; Chytridiomycetes; Rhyzophidiales_X; Rhyzophidiales_X_sp.
OTU_694	2	0	0	0	0	0	0	2	0	0	0	0	0	0	0	0	0	0	0	0	0	0	0	0	0	0	0	0	0	0	0	Eukaryota; Opisthokonta; Metazoa; Arthropoda; Crustacea; Maxillopoda; Maxillopoda_X; Maxillopoda_X_sp.
OTU_1356	2	0	0	0	0	0	0	2	0	0	0	0	0	0	0	0	0	0	0	0	0	0	0	0	0	0	0	0	0	0	0	Unassigned
OTU_2893	2	0	0	0	0	0	0	2	0	0	0	0	0	0	0	0	0	0	0	0	0	0	0	0	0	0	0	0	0	0	0	Eukaryota; Alveolata; Apicomplexa; Apicomplexa_X; Gregarines; Gregarines_X; Gregarines_XX; Gregarines_XX_sp.
OTU_563	2	0	0	0	0	0	0	2	0	0	0	0	0	0	0	0	0	0	0	0	0	0	0	0	0	0	0	0	0	0	0	Unassigned
OTU_3069	2	0	0	0	0	0	0	2	0	0	0	0	0	0	0	0	0	0	0	0	0	0	0	0	0	0	0	0	0	0	0	Unassigned
OTU_1888	2	0	0	0	0	0	0	2	0	0	0	0	0	0	0	0	0	0	0	0	0	0	0	0	0	0	0	0	0	0	0	Eukaryota; Archaeplastida; Chlorophyta; Chlorophyceae; Chlorophyceae_X; CW-Chlamydomonadales; Chloromonas; Chloromonas_sp.
OTU_559	2	0	0	0	0	0	0	2	0	0	0	0	0	0	0	0	0	0	0	0	0	0	0	0	0	0	0	0	0	0	0	Eukaryota; Opisthokonta; Metazoa; Arthropoda; Crustacea; Maxillopoda; Maxillopoda_X; Maxillopoda_X_sp.
OTU_2447	2	0	0	0	0	0	0	2	0	0	0	0	0	0	0	0	0	0	0	0	0	0	0	0	0	0	0	0	0	0	0	Eukaryota; Alveolata; Apicomplexa; Apicomplexa_X; Apicomplexa_XX; Apicomplexa_XXX; Apicomplexa_XXXX; Apicomplexa_XXXX_sp.
OTU_2732	2	0	0	0	0	0	0	2	0	0	0	0	0	0	0	0	0	0	0	0	0	0	0	0	0	0	0	0	0	0	0	Unassigned
OTU_1363	2	0	0	0	0	0	0	2	0	0	0	0	0	0	0	0	0	0	0	0	0	0	0	0	0	0	0	0	0	0	0	Eukaryota; Opisthokonta; Fungi; Ascomycota; Pezizomycotina; Dothideomycetes
OTU_2787	2	0	0	0	0	0	0	2	0	0	0	0	0	0	0	0	0	0	0	0	0	0	0	0	0	0	0	0	0	0	0	Eukaryota; Alveolata; Apicomplexa; Apicomplexa_X; Apicomplexa_XX; Apicomplexa_XXX; Apicomplexa_XXXX; Apicomplexa_XXXX_sp.
OTU_1890	2	0	0	0	0	0	0	2	0	0	0	0	0	0	0	0	0	0	0	0	0	0	0	0	0	0	0	0	0	0	0	Eukaryota; Opisthokonta; Fungi; Chytridiomycota; Chytridiomycotina; Chytridiomycetes; Rhyzophidiales_X; Rhyzophidiales_X_sp.
OTU_1891	2	0	0	0	0	0	0	2	0	0	0	0	0	0	0	0	0	0	0	0	0	0	0	0	0	0	0	0	0	0	0	Eukaryota; Archaeplastida; Chlorophyta; Chlorophyceae; Chlorophyceae_X; CW-Chlamydomonadales; Chlamydomonas; Chlamydomonas_applanata
OTU_1895	2	0	0	0	0	0	0	2	0	0	0	0	0	0	0	0	0	0	0	0	0	0	0	0	0	0	0	0	0	0	0	Eukaryota; Opisthokonta; Fungi; Chytridiomycota; Chytridiomycotina; Chytridiomycetes; Rhyzophidiales_X; Rhyzophidiales_X_sp.
OTU_137	2	0	0	0	0	0	0	2	0	0	0	0	0	0	0	0	0	0	0	0	0	0	0	0	0	0	0	0	0	0	0	Eukaryota; Rhizaria; Cercozoa; Endomyxa-Phytomyxea; Phagomyxida; Phagomyxidae; Phagomixa; Phagomixa_sp._strain1
OTU_2841	2	0	0	0	0	0	0	2	0	0	0	0	0	0	0	0	0	0	0	0	0	0	0	0	0	0	0	0	0	0	0	Eukaryota; Alveolata; Apicomplexa; Apicomplexa_X; Novel-Apicomplexa-Class-1; Novel-Apicomplexa-Class-1_X; Novel-Apicomplexa-Class-1_XX; Novel-Apicomplexa-Class-1_XX_sp.
OTU_3090	2	0	0	0	0	0	0	2	0	0	0	0	0	0	0	0	0	0	0	0	0	0	0	0	0	0	0	0	0	0	0	Unassigned
OTU_2398	2	0	0	0	0	0	0	2	0	0	0	0	0	0	0	0	0	0	0	0	0	0	0	0	0	0	0	0	0	0	0	Unassigned
OTU_2992	2	0	0	0	0	0	0	2	0	0	0	0	0	0	0	0	0	0	0	0	0	0	0	0	0	0	0	0	0	0	0	Unassigned
OTU_2042	2	0	0	0	0	0	0	2	0	0	0	0	0	0	0	0	0	0	0	0	0	0	0	0	0	0	0	0	0	0	0	Eukaryota; Rhizaria; Cercozoa; Novel-Clade-10-12; Novel-Clade-12; NC12B-lineage; NC12B-lineage_X; NC12B-lineage_X_sp.
OTU_245	2	0	0	0	0	0	0	2	0	0	0	0	0	0	0	0	0	0	0	0	0	0	0	0	0	0	0	0	0	0	0	Eukaryota; Rhizaria; Cercozoa; Filosa-Imbricatea; Euglyphida; Paulinellidae; Paulinella
OTU_2747	2	0	0	0	0	0	0	2	0	0	0	0	0	0	0	0	0	0	0	0	0	0	0	0	0	0	0	0	0	0	0	Eukaryota; Opisthokonta; Metazoa; Arthropoda; Crustacea; Maxillopoda; Maxillopoda_X; Maxillopoda_X_sp.
OTU_2975	2	0	0	0	0	0	0	2	0	0	0	0	0	0	0	0	0	0	0	0	0	0	0	0	0	0	0	0	0	0	0	Eukaryota; Opisthokonta; Metazoa; Arthropoda; Crustacea; Maxillopoda; Maxillopoda_X; Maxillopoda_X_sp.
OTU_3040	2	0	0	0	0	0	0	0	2	0	0	0	0	0	0	0	0	0	0	0	0	0	0	0	0	0	0	0	0	0	0	Eukaryota; Opisthokonta; Metazoa; Arthropoda; Crustacea; Maxillopoda; Acartia; Acartia_hongi
OTU_2414	2	0	0	0	0	0	0	0	2	0	0	0	0	0	0	0	0	0	0	0	0	0	0	0	0	0	0	0	0	0	0	Eukaryota; Opisthokonta; Metazoa; Metazoa_X; Metazoa_XX; Metazoa_XXX; Metazoa_XXXX; Metazoa_XXXX_sp.
OTU_2508	2	0	0	0	0	0	0	0	2	0	0	0	0	0	0	0	0	0	0	0	0	0	0	0	0	0	0	0	0	0	0	Eukaryota; Opisthokonta; Fungi; Cryptomycota; Cryptomycotina; Cryptomycotina_X; Cryptomycotina_XX; Cryptomycotina_XX_sp.
OTU_2462	2	0	0	0	0	0	0	0	2	0	0	0	0	0	0	0	0	0	0	0	0	0	0	0	0	0	0	0	0	0	0	Eukaryota; Opisthokonta; Metazoa; Metazoa_X; Metazoa_XX; Metazoa_XXX; Metazoa_XXXX; Metazoa_XXXX_sp.
OTU_2511	2	0	0	0	0	0	0	0	2	0	0	0	0	0	0	0	0	0	0	0	0	0	0	0	0	0	0	0	0	0	0	Eukaryota; Alveolata; Apicomplexa; Apicomplexa_X; Colpodellidae; Colpodellidae_X; Colpodellidae_XX; Colpodellidae_XX_sp.
OTU_1871	2	0	0	0	0	0	0	0	2	0	0	0	0	0	0	0	0	0	0	0	0	0	0	0	0	0	0	0	0	0	0	Eukaryota; Opisthokonta; Mesomycetozoa; Ichthyosporea; Ichthyosphonida; Pseudoperkinsidae; Sphaeroforma; Sphaeroforma_sp.
OTU_784	2	0	0	0	0	0	0	0	2	0	0	0	0	0	0	0	0	0	0	0	0	0	0	0	0	0	0	0	0	0	0	Unassigned
OTU_852	2	0	0	0	0	0	0	0	2	0	0	0	0	0	0	0	0	0	0	0	0	0	0	0	0	0	0	0	0	0	0	Eukaryota; Opisthokonta; Metazoa; Nematoda; Chromadorea; Chromadorea_X; Sphaerolaimus; Sphaerolaimus_hirsutus
OTU_3155	2	0	0	0	0	0	0	0	2	0	0	0	0	0	0	0	0	0	0	0	0	0	0	0	0	0	0	0	0	0	0	Eukaryota; Opisthokonta; Metazoa; Arthropoda; Crustacea; Maxillopoda; Maxillopoda_X; Maxillopoda_X_sp.
OTU_2086	2	0	0	0	0	0	0	0	2	0	0	0	0	0	0	0	0	0	0	0	0	0	0	0	0	0	0	0	0	0	0	Eukaryota; Rhizaria; Cercozoa; Filosa-Thecofilosea; Ebriida; TAGIRI1-lineage; TAGIRI1-lineage_X; TAGIRI1-lineage_X_sp.
OTU_2659	2	0	0	0	0	0	0	0	2	0	0	0	0	0	0	0	0	0	0	0	0	0	0	0	0	0	0	0	0	0	0	Unassigned
OTU_2876	2	0	0	0	0	0	0	0	2	0	0	0	0	0	0	0	0	0	0	0	0	0	0	0	0	0	0	0	0	0	0	Unassigned
OTU_1750	2	0	0	0	0	0	0	0	2	0	0	0	0	0	0	0	0	0	0	0	0	0	0	0	0	0	0	0	0	0	0	Eukaryota; Alveolata; Dinophyta
OTU_1310	2	0	0	0	0	0	0	0	2	0	0	0	0	0	0	0	0	0	0	0	0	0	0	0	0	0	0	0	0	0	0	Eukaryota; Alveolata; Dinophyta; Dinophyceae; Dinophyceae_X; Dinophyceae_XX; Dinophyceae_XXX; Dinophyceae_XXX_sp._strain64
OTU_3031	2	0	0	0	0	0	0	0	2	0	0	0	0	0	0	0	0	0	0	0	0	0	0	0	0	0	0	0	0	0	0	Unassigned
OTU_368	2	0	0	0	0	0	0	0	2	0	0	0	0	0	0	0	0	0	0	0	0	0	0	0	0	0	0	0	0	0	0	Eukaryota; Amoebozoa; Conosa; Variosea; Variosea_X; Schizoplasmodiids; Nematostelium; Nematostelium_ovatum
OTU_634	2	0	0	0	0	0	0	0	2	0	0	0	0	0	0	0	0	0	0	0	0	0	0	0	0	0	0	0	0	0	0	Eukaryota; Opisthokonta; Metazoa; Arthropoda; Crustacea; Maxillopoda
OTU_2189	2	0	0	0	0	0	0	0	2	0	0	0	0	0	0	0	0	0	0	0	0	0	0	0	0	0	0	0	0	0	0	Eukaryota; Alveolata; Apicomplexa; Apicomplexa_X; Gregarines; Gregarines_X; Gregarines_XX; Gregarines_XX_sp.
OTU_1757	2	0	0	0	0	0	0	0	2	0	0	0	0	0	0	0	0	0	0	0	0	0	0	0	0	0	0	0	0	0	0	Eukaryota; Opisthokonta; Fungi; Ascomycota; Pezizomycotina; Sordariomycetes
OTU_1018	2	0	0	0	0	0	0	0	2	0	0	0	0	0	0	0	0	0	0	0	0	0	0	0	0	0	0	0	0	0	0	Unassigned
OTU_1325	2	0	0	0	0	0	0	0	2	0	0	0	0	0	0	0	0	0	0	0	0	0	0	0	0	0	0	0	0	0	0	Eukaryota; Alveolata; Dinophyta; Dinophyceae; Dinophyceae_X; Dinophyceae_XX; Protoceratium; Protoceratium_reticulatum
OTU_1347	2	0	0	0	0	0	0	0	2	0	0	0	0	0	0	0	0	0	0	0	0	0	0	0	0	0	0	0	0	0	0	Eukaryota; Opisthokonta; Fungi; Ascomycota; Saccharomycotina; Stephanoascales; Blastobotrys; Blastobotrys_terrestris
OTU_2461	2	0	0	0	0	0	0	0	2	0	0	0	0	0	0	0	0	0	0	0	0	0	0	0	0	0	0	0	0	0	0	Unassigned
OTU_704	2	0	0	0	0	0	0	0	2	0	0	0	0	0	0	0	0	0	0	0	0	0	0	0	0	0	0	0	0	0	0	Unassigned
OTU_1594	2	0	0	0	0	0	0	0	2	0	0	0	0	0	0	0	0	0	0	0	0	0	0	0	0	0	0	0	0	0	0	Eukaryota; Opisthokonta; Metazoa; Arthropoda; Chelicerata; Arachnida
OTU_2842	2	0	0	0	0	0	0	0	2	0	0	0	0	0	0	0	0	0	0	0	0	0	0	0	0	0	0	0	0	0	0	Eukaryota; Alveolata; Apicomplexa; Apicomplexa_X; Novel-Apicomplexa-Class-1; Novel-Apicomplexa-Class-1_X; Novel-Apicomplexa-Class-1_XX; Novel-Apicomplexa-Class-1_XX_sp.
OTU_1119	2	0	0	0	0	0	0	0	2	0	0	0	0	0	0	0	0	0	0	0	0	0	0	0	0	0	0	0	0	0	0	Eukaryota; Rhizaria; Cercozoa; Filosa-Sarcomonadea; Cercomonadida; Paracercomonadidae; Metabolomonas; Metabolomonas_insania
OTU_2951	2	0	0	0	0	0	0	0	2	0	0	0	0	0	0	0	0	0	0	0	0	0	0	0	0	0	0	0	0	0	0	Eukaryota; Opisthokonta; Metazoa; Arthropoda; Crustacea; Maxillopoda; Maxillopoda_X; Maxillopoda_X_sp.
OTU_1370	2	0	0	0	0	0	0	0	2	0	0	0	0	0	0	0	0	0	0	0	0	0	0	0	0	0	0	0	0	0	0	Eukaryota; Opisthokonta; Fungi; Ascomycota; Pezizomycotina; Dothideomycetes; Mytilinidion; Mytilinidion_mytilinellum
OTU_1124	2	0	0	0	0	0	0	0	2	0	0	0	0	0	0	0	0	0	0	0	0	0	0	0	0	0	0	0	0	0	0	Unassigned
OTU_2719	2	0	0	0	0	0	0	0	2	0	0	0	0	0	0	0	0	0	0	0	0	0	0	0	0	0	0	0	0	0	0	Eukaryota; Opisthokonta; Metazoa; Nematoda; Chromadorea; Chromadorea_X
OTU_560	2	0	0	0	0	0	0	0	2	0	0	0	0	0	0	0	0	0	0	0	0	0	0	0	0	0	0	0	0	0	0	Eukaryota; Amoebozoa; Conosa; Variosea; Variosea_X; Schizoplasmodiids
OTU_2304	2	0	0	0	0	0	0	0	2	0	0	0	0	0	0	0	0	0	0	0	0	0	0	0	0	0	0	0	0	0	0	Eukaryota; Opisthokonta; Metazoa; Nematoda; Chromadorea; Chromadorea_X; Chromadorina
OTU_1600	2	0	0	0	0	0	0	0	2	0	0	0	0	0	0	0	0	0	0	0	0	0	0	0	0	0	0	0	0	0	0	Eukaryota; Opisthokonta; Fungi; Ascomycota; Pezizomycotina; New-Pezizomycotina-family; New-Pezizomycotina-family_X; New-Pezizomycotina-family_X_sp.
OTU_1028	2	0	0	0	0	0	0	0	2	0	0	0	0	0	0	0	0	0	0	0	0	0	0	0	0	0	0	0	0	0	0	Unassigned
OTU_1127	2	0	0	0	0	0	0	0	2	0	0	0	0	0	0	0	0	0	0	0	0	0	0	0	0	0	0	0	0	0	0	Eukaryota; Opisthokonta; Metazoa; Nematoda; Chromadorea; Chromadorea_X; Terschellingia; Terschellingia_longicaudata
OTU_703	2	0	0	0	0	0	0	0	2	0	0	0	0	0	0	0	0	0	0	0	0	0	0	0	0	0	0	0	0	0	0	Eukaryota; Opisthokonta; Metazoa; Gastrotricha; Gastrotricha_X; Gastrotricha_XX; Halichaetonotus
OTU_1376	2	0	0	0	0	0	0	0	2	0	0	0	0	0	0	0	0	0	0	0	0	0	0	0	0	0	0	0	0	0	0	Unassigned
OTU_458	2	0	0	0	0	0	0	0	2	0	0	0	0	0	0	0	0	0	0	0	0	0	0	0	0	0	0	0	0	0	0	Eukaryota; Archaeplastida; Chlorophyta; Trebouxiophyceae; Chlorellales; Chlorellales_X; Prototheca; Prototheca_stagnora
OTU_2745	2	0	0	0	0	0	0	0	2	0	0	0	0	0	0	0	0	0	0	0	0	0	0	0	0	0	0	0	0	0	0	Eukaryota; Alveolata; Ciliophora; Spirotrichea; Choreotrichia; Choreotrichia_X; Choreotrichia_XX; Choreotrichia_XX_sp.
OTU_2606	2	0	0	0	0	0	0	0	2	0	0	0	0	0	0	0	0	0	0	0	0	0	0	0	0	0	0	0	0	0	0	Eukaryota; Opisthokonta; Metazoa; Nematoda; Chromadorea; Chromadorea_X; Terschellingia; Terschellingia_longicaudata
OTU_568	2	0	0	0	0	0	0	0	2	0	0	0	0	0	0	0	0	0	0	0	0	0	0	0	0	0	0	0	0	0	0	Unassigned
OTU_2816	2	0	0	0	0	0	0	0	2	0	0	0	0	0	0	0	0	0	0	0	0	0	0	0	0	0	0	0	0	0	0	Unassigned
OTU_111	2	0	0	0	0	0	0	0	2	0	0	0	0	0	0	0	0	0	0	0	0	0	0	0	0	0	0	0	0	0	0	Eukaryota; Amoebozoa; Conosa; Variosea; Variosea_X; Schizoplasmodiids; Nematostelium; Nematostelium_ovatum
OTU_1387	2	0	0	0	0	0	0	0	2	0	0	0	0	0	0	0	0	0	0	0	0	0	0	0	0	0	0	0	0	0	0	Eukaryota; Opisthokonta; Fungi; Ascomycota; Pezizomycotina; Lecanoromycetes; Pyxine; Pyxine_subcinerea
OTU_2238	2	0	0	0	0	0	0	0	2	0	0	0	0	0	0	0	0	0	0	0	0	0	0	0	0	0	0	0	0	0	0	Eukaryota; Opisthokonta; Metazoa; Arthropoda; Crustacea; Maxillopoda; Maxillopoda_X; Maxillopoda_X_sp.
OTU_3053	2	0	0	0	0	0	0	0	2	0	0	0	0	0	0	0	0	0	0	0	0	0	0	0	0	0	0	0	0	0	0	Unassigned
OTU_2856	2	0	0	0	0	0	0	0	2	0	0	0	0	0	0	0	0	0	0	0	0	0	0	0	0	0	0	0	0	0	0	Eukaryota; Alveolata; Apicomplexa; Apicomplexa_X; Novel-Apicomplexa-Class-1; Novel-Apicomplexa-Class-1_X; Novel-Apicomplexa-Class-1_XX; Novel-Apicomplexa-Class-1_XX_sp.
OTU_1619	2	0	0	0	0	0	0	0	2	0	0	0	0	0	0	0	0	0	0	0	0	0	0	0	0	0	0	0	0	0	0	Eukaryota; Opisthokonta; Metazoa; Urochordata; Urochordata_X; Ascidiacea; Molgula
OTU_2005	2	0	0	0	0	0	0	0	2	0	0	0	0	0	0	0	0	0	0	0	0	0	0	0	0	0	0	0	0	0	0	Eukaryota; Archaeplastida; Chlorophyta; Ulvophyceae; Ulvales-relatives; Ulvales-relatives_X; Dilabifilum; Dilabifilum_sp.
OTU_868	2	0	0	0	0	0	0	0	2	0	0	0	0	0	0	0	0	0	0	0	0	0	0	0	0	0	0	0	0	0	0	Eukaryota; Opisthokonta; Metazoa; Arthropoda; Crustacea; Maxillopoda; Maxillopoda_X; Maxillopoda_X_sp.
OTU_2428	2	0	0	0	0	0	0	0	2	0	0	0	0	0	0	0	0	0	0	0	0	0	0	0	0	0	0	0	0	0	0	Unassigned
OTU_2125	2	0	0	0	0	0	0	0	2	0	0	0	0	0	0	0	0	0	0	0	0	0	0	0	0	0	0	0	0	0	0	Eukaryota; Opisthokonta; Metazoa; Metazoa_X; Metazoa_XX; Metazoa_XXX; Metazoa_XXXX; Metazoa_XXXX_sp.
OTU_465	2	0	0	0	0	0	0	0	2	0	0	0	0	0	0	0	0	0	0	0	0	0	0	0	0	0	0	0	0	0	0	Unassigned
OTU_1394	2	0	0	0	0	0	0	0	2	0	0	0	0	0	0	0	0	0	0	0	0	0	0	0	0	0	0	0	0	0	0	Eukaryota; Opisthokonta; Fungi; Ascomycota; Pezizomycotina; Sordariomycetes; Sordariomycetes_X; Sordariomycetes_X_sp.
OTU_1794	2	0	0	0	0	0	0	0	2	0	0	0	0	0	0	0	0	0	0	0	0	0	0	0	0	0	0	0	0	0	0	Eukaryota; Rhizaria; Cercozoa; Filosa-Imbricatea; Filosa-Imbricatea_X; Novel-Clade-2; Novel-Clade-2_X; Novel-Clade-2_X_sp._strain6
OTU_946	2	0	0	0	0	0	0	0	2	0	0	0	0	0	0	0	0	0	0	0	0	0	0	0	0	0	0	0	0	0	0	Eukaryota; Opisthokonta; Fungi; Chytridiomycota; Chytridiomycotina; Chytridiomycetes; Entophlyctis; Entophlyctis_sp.
OTU_698	2	0	0	0	0	0	0	0	2	0	0	0	0	0	0	0	0	0	0	0	0	0	0	0	0	0	0	0	0	0	0	Eukaryota; Rhizaria; Cercozoa; Filosa-Sarcomonadea; Cercomonadida; Cercomonadidae; Cercomonas; Cercomonas_sp.
OTU_1400	2	0	0	0	0	0	0	0	2	0	0	0	0	0	0	0	0	0	0	0	0	0	0	0	0	0	0	0	0	0	0	Eukaryota; Alveolata; Dinophyta; Dinophyceae; Dinophyceae_X; Dinophyceae_XX
OTU_1906	2	0	0	0	0	0	0	0	2	0	0	0	0	0	0	0	0	0	0	0	0	0	0	0	0	0	0	0	0	0	0	Eukaryota; Opisthokonta; Fungi; Chytridiomycota; Chytridiomycotina; Chytridiomycetes
OTU_2011	2	0	0	0	0	0	0	0	2	0	0	0	0	0	0	0	0	0	0	0	0	0	0	0	0	0	0	0	0	0	0	Eukaryota; Alveolata; Apicomplexa; Apicomplexa_X; Apicomplexa_XX; Apicomplexa_XXX; Apicomplexa_XXXX; Apicomplexa_XXXX_sp.
OTU_2239	2	0	0	0	0	0	0	0	2	0	0	0	0	0	0	0	0	0	0	0	0	0	0	0	0	0	0	0	0	0	0	Eukaryota; Archaeplastida; Chlorophyta; Trebouxiophyceae; Microthamniales; Microthamniales_X; Trebouxia; Trebouxia_sp.
OTU_2878	2	0	0	0	0	0	0	0	2	0	0	0	0	0	0	0	0	0	0	0	0	0	0	0	0	0	0	0	0	0	0	Unassigned
OTU_2825	2	0	0	0	0	0	0	0	0	2	0	0	0	0	0	0	0	0	0	0	0	0	0	0	0	0	0	0	0	0	0	Eukaryota; Opisthokonta; Metazoa; Arthropoda
OTU_2974	2	0	0	0	0	0	0	0	0	2	0	0	0	0	0	0	0	0	0	0	0	0	0	0	0	0	0	0	0	0	0	Eukaryota; Opisthokonta; Metazoa; Nematoda; Chromadorea; Chromadorea_X; Panagrolaimus
OTU_1554	2	0	0	0	0	0	0	0	0	2	0	0	0	0	0	0	0	0	0	0	0	0	0	0	0	0	0	0	0	0	0	Eukaryota; Archaeplastida; Streptophyta; Embryophyceae; Embryophyceae_X; Embryophyceae_XX
OTU_3129	2	0	0	0	0	0	0	0	0	2	0	0	0	0	0	0	0	0	0	0	0	0	0	0	0	0	0	0	0	0	0	Unassigned
OTU_3021	2	0	0	0	0	0	0	0	0	2	0	0	0	0	0	0	0	0	0	0	0	0	0	0	0	0	0	0	0	0	0	Eukaryota; Opisthokonta; Metazoa; Arthropoda; Crustacea; Maxillopoda
OTU_1755	2	0	0	0	0	0	0	0	0	2	0	0	0	0	0	0	0	0	0	0	0	0	0	0	0	0	0	0	0	0	0	Eukaryota; Archaeplastida; Chlorophyta; Ulvophyceae; Ulvales-relatives; Ulvales-relatives_X; Acrochaete; Acrochaete_leptochaete
OTU_785	2	0	0	0	0	0	0	0	0	2	0	0	0	0	0	0	0	0	0	0	0	0	0	0	0	0	0	0	0	0	0	Eukaryota; Opisthokonta; Metazoa; Arthropoda; Crustacea; Maxillopoda
OTU_1019	2	0	0	0	0	0	0	0	0	2	0	0	0	0	0	0	0	0	0	0	0	0	0	0	0	0	0	0	0	0	0	Eukaryota; Opisthokonta; Metazoa; Nematoda; Chromadorea; Chromadorea_X; Chromadorea_XX; Chromadorea_XX_sp.
OTU_1881	2	0	0	0	0	0	0	0	0	2	0	0	0	0	0	0	0	0	0	0	0	0	0	0	0	0	0	0	0	0	0	Eukaryota; Archaeplastida; Chlorophyta; Ulvophyceae; Cladophorales; Cladophorales_X; Cladophora
OTU_1344	2	0	0	0	0	0	0	0	0	2	0	0	0	0	0	0	0	0	0	0	0	0	0	0	0	0	0	0	0	0	0	Eukaryota; Archaeplastida; Streptophyta; Embryophyceae; Embryophyceae_X; Embryophyceae_XX; Cyperus
OTU_2725	2	0	0	0	0	0	0	0	0	2	0	0	0	0	0	0	0	0	0	0	0	0	0	0	0	0	0	0	0	0	0	Eukaryota; Opisthokonta; Fungi; Ascomycota; Saccharomycotina; Saccharomycetales
OTU_1368	2	0	0	0	0	0	0	0	0	2	0	0	0	0	0	0	0	0	0	0	0	0	0	0	0	0	0	0	0	0	0	Eukaryota; Opisthokonta; Metazoa; Nematoda; Chromadorea; Chromadorea_X
OTU_1609	2	0	0	0	0	0	0	0	0	2	0	0	0	0	0	0	0	0	0	0	0	0	0	0	0	0	0	0	0	0	0	Eukaryota; Opisthokonta; Fungi; Chytridiomycota; Chytridiomycotina; Chytridiomycetes; Chytridiomycetes_X; Chytridiomycetes_X_sp.
OTU_1390	2	0	0	0	0	0	0	0	0	2	0	0	0	0	0	0	0	0	0	0	0	0	0	0	0	0	0	0	0	0	0	Eukaryota; Alveolata; Dinophyta; Dinophyceae; Dinophyceae_X; Dinophyceae_XX; Warnowia; Warnowia_sp.
OTU_2844	2	0	0	0	0	0	0	0	0	2	0	0	0	0	0	0	0	0	0	0	0	0	0	0	0	0	0	0	0	0	0	Eukaryota; Alveolata; Apicomplexa; Apicomplexa_X; Novel-Apicomplexa-Class-1; Novel-Apicomplexa-Class-1_X; Novel-Apicomplexa-Class-1_XX; Novel-Apicomplexa-Class-1_XX_sp.
OTU_1624	2	0	0	0	0	0	0	0	0	2	0	0	0	0	0	0	0	0	0	0	0	0	0	0	0	0	0	0	0	0	0	Eukaryota; Archaeplastida; Streptophyta; Embryophyceae; Embryophyceae_X; Embryophyceae_XX; Zostera
OTU_37	2	0	0	0	0	0	0	0	0	2	0	0	0	0	0	0	0	0	0	0	0	0	0	0	0	0	0	0	0	0	0	Unassigned
OTU_2235	2	0	0	0	0	0	0	0	0	2	0	0	0	0	0	0	0	0	0	0	0	0	0	0	0	0	0	0	0	0	0	Eukaryota; Opisthokonta; Metazoa; Nematoda; Enoplea; Enoplea_X; Oncholaimus; Oncholaimus_sp.
OTU_2858	2	0	0	0	0	0	0	0	0	2	0	0	0	0	0	0	0	0	0	0	0	0	0	0	0	0	0	0	0	0	0	Eukaryota; Opisthokonta; Metazoa; Arthropoda; Crustacea; Maxillopoda
OTU_1626	2	0	0	0	0	0	0	0	0	2	0	0	0	0	0	0	0	0	0	0	0	0	0	0	0	0	0	0	0	0	0	Unassigned
OTU_3081	2	0	0	0	0	0	0	0	0	2	0	0	0	0	0	0	0	0	0	0	0	0	0	0	0	0	0	0	0	0	0	Unassigned
OTU_2684	2	0	0	0	0	0	0	0	0	0	2	0	0	0	0	0	0	0	0	0	0	0	0	0	0	0	0	0	0	0	0	Unassigned
OTU_1010	2	0	0	0	0	0	0	0	0	0	2	0	0	0	0	0	0	0	0	0	0	0	0	0	0	0	0	0	0	0	0	Eukaryota; Opisthokonta; Metazoa; Arthropoda; Crustacea; Malacostraca
OTU_2689	2	0	0	0	0	0	0	0	0	0	2	0	0	0	0	0	0	0	0	0	0	0	0	0	0	0	0	0	0	0	0	Eukaryota; Rhizaria; Cercozoa; Filosa-Thecofilosea; Cryomonadida; Rhogostoma-lineage; Rhogostoma-lineage_X; Rhogostoma-lineage_X_sp.
OTU_309	2	0	0	0	0	0	0	0	0	0	2	0	0	0	0	0	0	0	0	0	0	0	0	0	0	0	0	0	0	0	0	Eukaryota; Rhizaria; Cercozoa; Filosa-Sarcomonadea; Glissomonadida; Sandonidae; Sandonidae_X; Sandonidae_X_sp.
OTU_446	2	0	0	0	0	0	0	0	0	0	2	0	0	0	0	0	0	0	0	0	0	0	0	0	0	0	0	0	0	0	0	Eukaryota; Rhizaria; Cercozoa; Filosa-Thecofilosea; Cryomonadida; Rhogostoma-lineage; Rhogostoma-lineage_X; Rhogostoma-lineage_X_sp.
OTU_1548	2	0	0	0	0	0	0	0	0	0	2	0	0	0	0	0	0	0	0	0	0	0	0	0	0	0	0	0	0	0	0	Eukaryota; Opisthokonta; Fungi; Ascomycota; Pezizomycotina
OTU_1737	2	0	0	0	0	0	0	0	0	0	2	0	0	0	0	0	0	0	0	0	0	0	0	0	0	0	0	0	0	0	0	Eukaryota; Archaeplastida; Chlorophyta; Chlorophyceae; Chlorophyceae_X; CW-Chlamydomonadales; Chlorococcum; Chlorococcum_sp.
OTU_2804	2	0	0	0	0	0	0	0	0	0	2	0	0	0	0	0	0	0	0	0	0	0	0	0	0	0	0	0	0	0	0	Eukaryota; Opisthokonta; Metazoa; Rotifera; Rotifera_X; Rotifera_XX; Rotifera_XXX; Rotifera_XXX_sp.
OTU_2743	2	0	0	0	0	0	0	0	0	0	2	0	0	0	0	0	0	0	0	0	0	0	0	0	0	0	0	0	0	0	0	Unassigned
OTU_1560	2	0	0	0	0	0	0	0	0	0	2	0	0	0	0	0	0	0	0	0	0	0	0	0	0	0	0	0	0	0	0	Eukaryota; Opisthokonta; Fungi; Ascomycota; Pezizomycotina; Laboulbeniomycetes; Pyxidiophora
OTU_41	2	0	0	0	0	0	0	0	0	0	2	0	0	0	0	0	0	0	0	0	0	0	0	0	0	0	0	0	0	0	0	Eukaryota; Rhizaria; Cercozoa; Filosa-Thecofilosea; Tectofilosida; Pseudodifflugiidae; Pseudodifflugiidae_X; Pseudodifflugiidae_X_sp.
OTU_1876	2	0	0	0	0	0	0	0	0	0	2	0	0	0	0	0	0	0	0	0	0	0	0	0	0	0	0	0	0	0	0	Eukaryota; Opisthokonta; Fungi; Ascomycota; Pezizomycotina; Dothideomycetes
OTU_2738	2	0	0	0	0	0	0	0	0	0	2	0	0	0	0	0	0	0	0	0	0	0	0	0	0	0	0	0	0	0	0	Unassigned
OTU_241	2	0	0	0	0	0	0	0	0	0	2	0	0	0	0	0	0	0	0	0	0	0	0	0	0	0	0	0	0	0	0	Eukaryota; Rhizaria; Cercozoa; Filosa-Sarcomonadea; Glissomonadida; Sandonidae; Sandonidae_X; Sandonidae_X_sp.
OTU_2393	2	0	0	0	0	0	0	0	0	0	2	0	0	0	0	0	0	0	0	0	0	0	0	0	0	0	0	0	0	0	0	Eukaryota; Alveolata; Ciliophora; Prostomatea; Prostomatea_X; Prostomatea_XX; Plagiocampa; Plagiocampa_sp.
OTU_2390	2	0	0	0	0	0	0	0	0	0	2	0	0	0	0	0	0	0	0	0	0	0	0	0	0	0	0	0	0	0	0	Eukaryota; Alveolata; Ciliophora; Oligohymenophorea; Sessilida; Vorticellidae; Vorticella; Vorticella_microstoma
OTU_1583	2	0	0	0	0	0	0	0	0	0	2	0	0	0	0	0	0	0	0	0	0	0	0	0	0	0	0	0	0	0	0	Eukaryota; Archaeplastida; Chlorophyta; Trebouxiophyceae; Chlorellales; Chlorellales_X; Chlorella; Chlorella_vulgaris
OTU_558	2	0	0	0	0	0	0	0	0	0	2	0	0	0	0	0	0	0	0	0	0	0	0	0	0	0	0	0	0	0	0	Eukaryota; Rhizaria; Cercozoa
OTU_1337	2	0	0	0	0	0	0	0	0	0	2	0	0	0	0	0	0	0	0	0	0	0	0	0	0	0	0	0	0	0	0	Eukaryota; Opisthokonta; Fungi; Ascomycota; Pezizomycotina; Sordariomycetes; Sordariomycetes_X; Sordariomycetes_X_sp.
OTU_2954	2	0	0	0	0	0	0	0	0	0	2	0	0	0	0	0	0	0	0	0	0	0	0	0	0	0	0	0	0	0	0	Unassigned
OTU_782	2	0	0	0	0	0	0	0	0	0	2	0	0	0	0	0	0	0	0	0	0	0	0	0	0	0	0	0	0	0	0	Unassigned
OTU_1585	2	0	0	0	0	0	0	0	0	0	2	0	0	0	0	0	0	0	0	0	0	0	0	0	0	0	0	0	0	0	0	Eukaryota; Archaeplastida; Streptophyta; Embryophyceae; Embryophyceae_X; Embryophyceae_XX
OTU_2908	2	0	0	0	0	0	0	0	0	0	2	0	0	0	0	0	0	0	0	0	0	0	0	0	0	0	0	0	0	0	0	Unassigned
OTU_1765	2	0	0	0	0	0	0	0	0	0	2	0	0	0	0	0	0	0	0	0	0	0	0	0	0	0	0	0	0	0	0	Eukaryota; Archaeplastida; Streptophyta; Zygnemophyceae; Zygnemophyceae_X; Zygnemophyceae_XX
OTU_639	2	0	0	0	0	0	0	0	0	0	2	0	0	0	0	0	0	0	0	0	0	0	0	0	0	0	0	0	0	0	0	Eukaryota; Hacrobia; Centroheliozoa; Centroheliozoa_X; Pterocystida; Pterocystidae; Raineriophrys; Raineriophrys_sp.
OTU_1590	2	0	0	0	0	0	0	0	0	0	2	0	0	0	0	0	0	0	0	0	0	0	0	0	0	0	0	0	0	0	0	Eukaryota; Opisthokonta; Fungi; Ascomycota; Pezizomycotina; Dothideomycetes
OTU_1346	2	0	0	0	0	0	0	0	0	0	2	0	0	0	0	0	0	0	0	0	0	0	0	0	0	0	0	0	0	0	0	Eukaryota; Opisthokonta; Fungi; Ascomycota; Pezizomycotina
OTU_1885	2	0	0	0	0	0	0	0	0	0	2	0	0	0	0	0	0	0	0	0	0	0	0	0	0	0	0	0	0	0	0	Eukaryota; Archaeplastida; Chlorophyta; Chlorophyceae; Chlorophyceae_X; CW-Chlamydomonadales; Oogamochlamys; Oogamochlamys_zimbabwiensis
OTU_2416	2	0	0	0	0	0	0	0	0	0	2	0	0	0	0	0	0	0	0	0	0	0	0	0	0	0	0	0	0	0	0	Eukaryota; Rhizaria; Cercozoa; Filosa-Thecofilosea; Cryomonadida; Rhogostoma-lineage; Rhogostoma-lineage_X; Rhogostoma-lineage_X_sp.
OTU_2497	2	0	0	0	0	0	0	0	0	0	2	0	0	0	0	0	0	0	0	0	0	0	0	0	0	0	0	0	0	0	0	Unassigned
OTU_2163	2	0	0	0	0	0	0	0	0	0	2	0	0	0	0	0	0	0	0	0	0	0	0	0	0	0	0	0	0	0	0	Unassigned
OTU_2537	2	0	0	0	0	0	0	0	0	0	2	0	0	0	0	0	0	0	0	0	0	0	0	0	0	0	0	0	0	0	0	Unassigned
OTU_1892	2	0	0	0	0	0	0	0	0	0	2	0	0	0	0	0	0	0	0	0	0	0	0	0	0	0	0	0	0	0	0	Eukaryota; Archaeplastida; Chlorophyta; Chlorophyceae; Chlorophyceae_X; CW-Chlamydomonadales; Wislouchiella; Wislouchiella_planctonica
OTU_3058	2	0	0	0	0	0	0	0	0	0	2	0	0	0	0	0	0	0	0	0	0	0	0	0	0	0	0	0	0	0	0	Unassigned
OTU_1955	2	0	0	0	0	0	0	0	0	0	2	0	0	0	0	0	0	0	0	0	0	0	0	0	0	0	0	0	0	0	0	Eukaryota; Archaeplastida; Chlorophyta; Chlorophyceae; Chlorophyceae_X; CW-Chlamydomonadales
OTU_1893	2	0	0	0	0	0	0	0	0	0	2	0	0	0	0	0	0	0	0	0	0	0	0	0	0	0	0	0	0	0	0	Eukaryota; Opisthokonta; Fungi; Ascomycota; Pezizomycotina; Dothideomycetes
OTU_2782	2	0	0	0	0	0	0	0	0	0	2	0	0	0	0	0	0	0	0	0	0	0	0	0	0	0	0	0	0	0	0	Unassigned
OTU_316	2	0	0	0	0	0	0	0	0	0	2	0	0	0	0	0	0	0	0	0	0	0	0	0	0	0	0	0	0	0	0	Eukaryota; Rhizaria; Cercozoa; Filosa-Sarcomonadea; Glissomonadida; Allapsidae; Allapsidae_X; Allapsidae_X_sp.
OTU_2482	2	0	0	0	0	0	0	0	0	0	2	0	0	0	0	0	0	0	0	0	0	0	0	0	0	0	0	0	0	0	0	Unassigned
OTU_1380	2	0	0	0	0	0	0	0	0	0	2	0	0	0	0	0	0	0	0	0	0	0	0	0	0	0	0	0	0	0	0	Eukaryota; Opisthokonta; Fungi; Ascomycota; Pezizomycotina; Leotiomycetes; Sarcotrochila; Sarcotrochila_macrospora
OTU_2749	2	0	0	0	0	0	0	0	0	0	2	0	0	0	0	0	0	0	0	0	0	0	0	0	0	0	0	0	0	0	0	Unassigned
OTU_1611	2	0	0	0	0	0	0	0	0	0	2	0	0	0	0	0	0	0	0	0	0	0	0	0	0	0	0	0	0	0	0	Eukaryota; Opisthokonta; Fungi; Ascomycota; Pezizomycotina; Sordariomycetes; Acremonium; Acremonium_sp.
OTU_2397	2	0	0	0	0	0	0	0	0	0	2	0	0	0	0	0	0	0	0	0	0	0	0	0	0	0	0	0	0	0	0	Unassigned
OTU_1783	2	0	0	0	0	0	0	0	0	0	2	0	0	0	0	0	0	0	0	0	0	0	0	0	0	0	0	0	0	0	0	Eukaryota; Opisthokonta
OTU_1615	2	0	0	0	0	0	0	0	0	0	2	0	0	0	0	0	0	0	0	0	0	0	0	0	0	0	0	0	0	0	0	Eukaryota; Opisthokonta; Fungi; Ascomycota; Pezizomycotina; Sordariomycetes; Sordariomycetes_X; Sordariomycetes_X_sp.
OTU_708	2	0	0	0	0	0	0	0	0	0	2	0	0	0	0	0	0	0	0	0	0	0	0	0	0	0	0	0	0	0	0	Unassigned
OTU_2095	2	0	0	0	0	0	0	0	0	0	2	0	0	0	0	0	0	0	0	0	0	0	0	0	0	0	0	0	0	0	0	Eukaryota; Alveolata; Ciliophora; Spirotrichea; Hypotrichia; Oxytrichidae; Sterkiella
OTU_791	2	0	0	0	0	0	0	0	0	0	2	0	0	0	0	0	0	0	0	0	0	0	0	0	0	0	0	0	0	0	0	Eukaryota; Rhizaria; Cercozoa; Endomyxa; Vampyrellida; Sey055-lineage; Sey055-lineage_X; Sey055-lineage_X_sp.
OTU_2692	2	0	0	0	0	0	0	0	0	0	2	0	0	0	0	0	0	0	0	0	0	0	0	0	0	0	0	0	0	0	0	Eukaryota; Rhizaria; Cercozoa; Filosa-Thecofilosea; Cryomonadida; Rhogostoma-lineage; Capsellina; Capsellina_sp.
OTU_1948	2	0	0	0	0	0	0	0	0	0	0	2	0	0	0	0	0	0	0	0	0	0	0	0	0	0	0	0	0	0	0	Unassigned
OTU_1947	2	0	0	0	0	0	0	0	0	0	0	2	0	0	0	0	0	0	0	0	0	0	0	0	0	0	0	0	0	0	0	Eukaryota; Hacrobia; Telonemia; Telonemia_X; Telonemia_XX; Telonemia-Group-2; Telonemia-Group-2_X; Telonemia-Group-2_X_sp.
OTU_2122	2	0	0	0	0	0	0	0	0	0	0	2	0	0	0	0	0	0	0	0	0	0	0	0	0	0	0	0	0	0	0	Unassigned
OTU_1292	2	0	0	0	0	0	0	0	0	0	0	2	0	0	0	0	0	0	0	0	0	0	0	0	0	0	0	0	0	0	0	Eukaryota; Alveolata; Dinophyta; Syndiniales; Dino-Group-II; Dino-Group-II-Clade-10-and-11; Dino-Group-II-Clade-10-and-11_X; Dino-Group-II-Clade-10-and-11_X_sp.
OTU_1558	2	0	0	0	0	0	0	0	0	0	0	2	0	0	0	0	0	0	0	0	0	0	0	0	0	0	0	0	0	0	0	Eukaryota; Alveolata; Dinophyta; Dinophyceae; Dinophyceae_X; Dinophyceae_XX; Neoceratium
OTU_128	2	0	0	0	0	0	0	0	0	0	0	2	0	0	0	0	0	0	0	0	0	0	0	0	0	0	0	0	0	0	0	Unassigned
OTU_11	2	0	0	0	0	0	0	0	0	0	0	2	0	0	0	0	0	0	0	0	0	0	0	0	0	0	0	0	0	0	0	Unassigned
OTU_2564	2	0	0	0	0	0	0	0	0	0	0	2	0	0	0	0	0	0	0	0	0	0	0	0	0	0	0	0	0	0	0	Eukaryota; Alveolata; Dinophyta; Dinophyceae; Dinophyceae_X; Dinophyceae_XX; Neoceratium; Neoceratium_furca
OTU_1312	2	0	0	0	0	0	0	0	0	0	0	2	0	0	0	0	0	0	0	0	0	0	0	0	0	0	0	0	0	0	0	Eukaryota; Alveolata; Dinophyta; Dinophyceae; Dinophyceae_X; Dinophyceae_XX; Neoceratium
OTU_1877	2	0	0	0	0	0	0	0	0	0	0	2	0	0	0	0	0	0	0	0	0	0	0	0	0	0	0	0	0	0	0	Eukaryota; Rhizaria; Cercozoa; Filosa-Imbricatea; Filosa-Imbricatea_X; Novel-Clade-2; Novel-Clade-2_X; Novel-Clade-2_X_sp.
OTU_1997	2	0	0	0	0	0	0	0	0	0	0	2	0	0	0	0	0	0	0	0	0	0	0	0	0	0	0	0	0	0	0	Eukaryota; Alveolata; Dinophyta; Dinophyceae; Dinophyceae_X; Dinophyceae_XX; Prorocentrum; Prorocentrum_sp.
OTU_1112	2	0	0	0	0	0	0	0	0	0	0	2	0	0	0	0	0	0	0	0	0	0	0	0	0	0	0	0	0	0	0	Eukaryota; Alveolata; Dinophyta; Dinophyceae; Dinophyceae_X; Dinophyceae_XX; Neoceratium
OTU_1766	2	0	0	0	0	0	0	0	0	0	0	2	0	0	0	0	0	0	0	0	0	0	0	0	0	0	0	0	0	0	0	Eukaryota; Alveolata; Dinophyta; Dinophyceae; Dinophyceae_X; Dinophyceae_XX; Neoceratium
OTU_1884	2	0	0	0	0	0	0	0	0	0	0	2	0	0	0	0	0	0	0	0	0	0	0	0	0	0	0	0	0	0	0	Eukaryota; Opisthokonta; Mesomycetozoa; Ichthyosporea; Ichthyosphonida; Pseudoperkinsidae; Creolimax; Creolimax_fragrantissima
OTU_1358	2	0	0	0	0	0	0	0	0	0	0	2	0	0	0	0	0	0	0	0	0	0	0	0	0	0	0	0	0	0	0	Eukaryota; Alveolata; Dinophyta; Dinophyceae; Dinophyceae_X; Dinophyceae_XX; Neoceratium
OTU_1123	2	0	0	0	0	0	0	0	0	0	0	2	0	0	0	0	0	0	0	0	0	0	0	0	0	0	0	0	0	0	0	Eukaryota; Alveolata; Dinophyta; Dinophyceae; Dinophyceae_X; Dinophyceae_XX; Neoceratium
OTU_1122	2	0	0	0	0	0	0	0	0	0	0	2	0	0	0	0	0	0	0	0	0	0	0	0	0	0	0	0	0	0	0	Eukaryota; Alveolata; Dinophyta; Dinophyceae; Dinophyceae_X; Dinophyceae_XX; Neoceratium; Neoceratium_fusus
OTU_1027	2	0	0	0	0	0	0	0	0	0	0	2	0	0	0	0	0	0	0	0	0	0	0	0	0	0	0	0	0	0	0	Eukaryota; Alveolata; Dinophyta; Dinophyceae; Dinophyceae_X; Dinophyceae_XX; Neoceratium
OTU_1779	2	0	0	0	0	0	0	0	0	0	0	2	0	0	0	0	0	0	0	0	0	0	0	0	0	0	0	0	0	0	0	Unassigned
OTU_1608	2	0	0	0	0	0	0	0	0	0	0	2	0	0	0	0	0	0	0	0	0	0	0	0	0	0	0	0	0	0	0	Eukaryota; Opisthokonta; Metazoa; Entoprocta; Entoprocta_X; Entoprocta_XX; Barentsia
OTU_2815	2	0	0	0	0	0	0	0	0	0	0	2	0	0	0	0	0	0	0	0	0	0	0	0	0	0	0	0	0	0	0	Eukaryota; Alveolata; Dinophyta; Dinophyceae; Dinophyceae_X; Dinophyceae_XX; Dinophyceae_XXX; Dinophyceae_XXX_sp.
OTU_1382	2	0	0	0	0	0	0	0	0	0	0	2	0	0	0	0	0	0	0	0	0	0	0	0	0	0	0	0	0	0	0	Unassigned
OTU_569	2	0	0	0	0	0	0	0	0	0	0	2	0	0	0	0	0	0	0	0	0	0	0	0	0	0	0	0	0	0	0	Eukaryota; Rhizaria; Cercozoa; Filosa-Imbricatea; Thaumatomonadida
OTU_376	2	0	0	0	0	0	0	0	0	0	0	2	0	0	0	0	0	0	0	0	0	0	0	0	0	0	0	0	0	0	0	Unassigned
OTU_2037	2	0	0	0	0	0	0	0	0	0	0	2	0	0	0	0	0	0	0	0	0	0	0	0	0	0	0	0	0	0	0	Eukaryota; Hacrobia; Cryptophyta; Cryptophyceae; Cryptophyceae_X; Goniomonadales; Goniomonas; Goniomonas_sp.
OTU_1901	2	0	0	0	0	0	0	0	0	0	0	2	0	0	0	0	0	0	0	0	0	0	0	0	0	0	0	0	0	0	0	Unassigned
OTU_1389	2	0	0	0	0	0	0	0	0	0	0	2	0	0	0	0	0	0	0	0	0	0	0	0	0	0	0	0	0	0	0	Eukaryota; Opisthokonta; Fungi; Chytridiomycota; Chytridiomycotina; Chytridiomycetes; Chytridiomycetes_X; Chytridiomycetes_X_sp.
OTU_1131	2	0	0	0	0	0	0	0	0	0	0	2	0	0	0	0	0	0	0	0	0	0	0	0	0	0	0	0	0	0	0	Eukaryota; Alveolata; Dinophyta; Dinophyceae; Dinophyceae_X; Dinophyceae_XX; Neoceratium
OTU_2828	2	0	0	0	0	0	0	0	0	0	0	2	0	0	0	0	0	0	0	0	0	0	0	0	0	0	0	0	0	0	0	Eukaryota; Alveolata; Dinophyta; Dinophyceae; Dinophyceae_X; Dinophyceae_XX; Neoceratium; Neoceratium_fusus
OTU_1788	2	0	0	0	0	0	0	0	0	0	0	2	0	0	0	0	0	0	0	0	0	0	0	0	0	0	0	0	0	0	0	Eukaryota; Alveolata; Dinophyta; Dinophyceae; Dinophyceae_X; Dinophyceae_XX; Neoceratium; Neoceratium_furca
OTU_2004	2	0	0	0	0	0	0	0	0	0	0	2	0	0	0	0	0	0	0	0	0	0	0	0	0	0	0	0	0	0	0	Eukaryota; Opisthokonta; Fungi; Ascomycota; Saccharomycotina; Saccharomycetales; Hanseniaspora; Hanseniaspora_uvarum
OTU_1550	2	0	0	0	0	0	0	0	0	0	0	0	2	0	0	0	0	0	0	0	0	0	0	0	0	0	0	0	0	0	0	Eukaryota; Opisthokonta; Fungi; Ascomycota; Pezizomycotina; Eurotiomycetes; Trichophyton; Trichophyton_rubrum
OTU_2687	2	0	0	0	0	0	0	0	0	0	0	0	2	0	0	0	0	0	0	0	0	0	0	0	0	0	0	0	0	0	0	Eukaryota; Opisthokonta; Fungi; Ascomycota; Saccharomycotina; Saccharomycetales; Metschnikowia; Metschnikowia_pulcherrima
OTU_1014	2	0	0	0	0	0	0	0	0	0	0	0	2	0	0	0	0	0	0	0	0	0	0	0	0	0	0	0	0	0	0	Eukaryota; Opisthokonta; Metazoa; Craniata; Craniata_X; Chondrichthyes
OTU_778	2	0	0	0	0	0	0	0	0	0	0	0	2	0	0	0	0	0	0	0	0	0	0	0	0	0	0	0	0	0	0	Eukaryota; Opisthokonta; Metazoa; Arthropoda; Crustacea; Maxillopoda; Tachidius; Tachidius_triangularis
OTU_1577	2	0	0	0	0	0	0	0	0	0	0	0	2	0	0	0	0	0	0	0	0	0	0	0	0	0	0	0	0	0	0	Eukaryota; Opisthokonta; Fungi; Ascomycota; Pezizomycotina; Lecanoromycetes; Usnea
OTU_3008	2	0	0	0	0	0	0	0	0	0	0	0	2	0	0	0	0	0	0	0	0	0	0	0	0	0	0	0	0	0	0	Eukaryota; Opisthokonta
OTU_3023	2	0	0	0	0	0	0	0	0	0	0	0	2	0	0	0	0	0	0	0	0	0	0	0	0	0	0	0	0	0	0	Eukaryota; Opisthokonta; Metazoa; Arthropoda; Crustacea; Maxillopoda; Maxillopoda_X; Maxillopoda_X_sp.
OTU_2633	2	0	0	0	0	0	0	0	0	0	0	0	2	0	0	0	0	0	0	0	0	0	0	0	0	0	0	0	0	0	0	Eukaryota; Opisthokonta; Metazoa; Arthropoda; Crustacea; Maxillopoda
OTU_1128	2	0	0	0	0	0	0	0	0	0	0	0	2	0	0	0	0	0	0	0	0	0	0	0	0	0	0	0	0	0	0	Eukaryota; Opisthokonta; Fungi; Ascomycota; Saccharomycotina; Saccharomycetales; Citeromyces; Citeromyces_matritensis
OTU_2199	2	0	0	0	0	0	0	0	0	0	0	0	2	0	0	0	0	0	0	0	0	0	0	0	0	0	0	0	0	0	0	Eukaryota; Opisthokonta; Metazoa; Arthropoda; Crustacea; Maxillopoda; Oithona; Oithona_sp.
OTU_3094	2	0	0	0	0	0	0	0	0	0	0	0	2	0	0	0	0	0	0	0	0	0	0	0	0	0	0	0	0	0	0	Eukaryota; Opisthokonta; Metazoa; Arthropoda; Crustacea; Maxillopoda
OTU_1030	2	0	0	0	0	0	0	0	0	0	0	0	2	0	0	0	0	0	0	0	0	0	0	0	0	0	0	0	0	0	0	Eukaryota; Opisthokonta; Metazoa; Craniata; Craniata_X; Chondrichthyes
OTU_1789	2	0	0	0	0	0	0	0	0	0	0	0	2	0	0	0	0	0	0	0	0	0	0	0	0	0	0	0	0	0	0	Eukaryota; Opisthokonta; Fungi; Ascomycota; Pezizomycotina; Eurotiomycetes; Renispora; Renispora_flavissima
OTU_702	2	0	0	0	0	0	0	0	0	0	0	0	2	0	0	0	0	0	0	0	0	0	0	0	0	0	0	0	0	0	0	Eukaryota; Opisthokonta; Metazoa; Arthropoda; Chelicerata; Arachnida
OTU_2989	2	0	0	0	0	0	0	0	0	0	0	0	2	0	0	0	0	0	0	0	0	0	0	0	0	0	0	0	0	0	0	Eukaryota; Opisthokonta; Metazoa; Arthropoda; Crustacea; Maxillopoda
OTU_2568	2	0	0	0	0	0	0	0	0	0	0	0	2	0	0	0	0	0	0	0	0	0	0	0	0	0	0	0	0	0	0	Eukaryota; Archaeplastida; Streptophyta; Embryophyceae; Embryophyceae_X; Embryophyceae_XX
OTU_2783	2	0	0	0	0	0	0	0	0	0	0	0	0	2	0	0	0	0	0	0	0	0	0	0	0	0	0	0	0	0	0	Unassigned
OTU_779	2	0	0	0	0	0	0	0	0	0	0	0	0	2	0	0	0	0	0	0	0	0	0	0	0	0	0	0	0	0	0	Unassigned
OTU_1741	2	0	0	0	0	0	0	0	0	0	0	0	0	2	0	0	0	0	0	0	0	0	0	0	0	0	0	0	0	0	0	Eukaryota; Opisthokonta; Fungi; Ascomycota; Pezizomycotina; Dothideomycetes
OTU_1304	2	0	0	0	0	0	0	0	0	0	0	0	0	2	0	0	0	0	0	0	0	0	0	0	0	0	0	0	0	0	0	Eukaryota; Opisthokonta; Fungi; Ascomycota; Pezizomycotina; Dothideomycetes; Floricola; Floricola_striata
OTU_550	2	0	0	0	0	0	0	0	0	0	0	0	0	2	0	0	0	0	0	0	0	0	0	0	0	0	0	0	0	0	0	Unassigned
OTU_2297	2	0	0	0	0	0	0	0	0	0	0	0	0	2	0	0	0	0	0	0	0	0	0	0	0	0	0	0	0	0	0	Eukaryota; Opisthokonta; Fungi; Cryptomycota; Cryptomycotina; Cryptomycotina_X; Cryptomycotina_XX; Cryptomycotina_XX_sp.
OTU_2572	2	0	0	0	0	0	0	0	0	0	0	0	0	2	0	0	0	0	0	0	0	0	0	0	0	0	0	0	0	0	0	Unassigned
OTU_67	2	0	0	0	0	0	0	0	0	0	0	0	0	2	0	0	0	0	0	0	0	0	0	0	0	0	0	0	0	0	0	Eukaryota; Opisthokonta; Fungi; Entomophthoromycota; Entomophthoromycotina; Entomophthorales; Conidiobolus; Conidiobolus_osmodes
OTU_54	2	0	0	0	0	0	0	0	0	0	0	0	0	2	0	0	0	0	0	0	0	0	0	0	0	0	0	0	0	0	0	Unassigned
OTU_1761	2	0	0	0	0	0	0	0	0	0	0	0	0	2	0	0	0	0	0	0	0	0	0	0	0	0	0	0	0	0	0	Unassigned
OTU_1582	2	0	0	0	0	0	0	0	0	0	0	0	0	2	0	0	0	0	0	0	0	0	0	0	0	0	0	0	0	0	0	Eukaryota; Opisthokonta; Fungi; Ascomycota; Pezizomycotina; Sordariomycetes; Metarhizium; Metarhizium_anisopliae
OTU_2193	2	0	0	0	0	0	0	0	0	0	0	0	0	2	0	0	0	0	0	0	0	0	0	0	0	0	0	0	0	0	0	Eukaryota; Opisthokonta; Metazoa; Nematoda; Chromadorea; Chromadorea_X; Oscheius
OTU_1777	2	0	0	0	0	0	0	0	0	0	0	0	0	2	0	0	0	0	0	0	0	0	0	0	0	0	0	0	0	0	0	Eukaryota; Opisthokonta; Fungi; Ascomycota; Pezizomycotina; Leotiomycetes
OTU_2929	2	0	0	0	0	0	0	0	0	0	0	0	0	2	0	0	0	0	0	0	0	0	0	0	0	0	0	0	0	0	0	Eukaryota; Rhizaria; Cercozoa; Filosa-Thecofilosea; Cryomonadida; Rhogostoma-lineage; Capsellina; Capsellina_sp.
OTU_871	2	0	0	0	0	0	0	0	0	0	0	0	0	2	0	0	0	0	0	0	0	0	0	0	0	0	0	0	0	0	0	Unassigned
OTU_2764	2	0	0	0	0	0	0	0	0	0	0	0	0	2	0	0	0	0	0	0	0	0	0	0	0	0	0	0	0	0	0	Unassigned
OTU_564	2	0	0	0	0	0	0	0	0	0	0	0	0	2	0	0	0	0	0	0	0	0	0	0	0	0	0	0	0	0	0	Eukaryota; Rhizaria; Cercozoa; Filosa-Sarcomonadea; Glissomonadida; Sandonidae; Sandona; Sandona_sp.
OTU_2301	2	0	0	0	0	0	0	0	0	0	0	0	0	2	0	0	0	0	0	0	0	0	0	0	0	0	0	0	0	0	0	Eukaryota; Opisthokonta; Fungi; Cryptomycota; Cryptomycotina; Cryptomycotina_X; Cryptomycotina_XX; Cryptomycotina_XX_sp.
OTU_1792	2	0	0	0	0	0	0	0	0	0	0	0	0	2	0	0	0	0	0	0	0	0	0	0	0	0	0	0	0	0	0	Eukaryota; Archaeplastida; Chlorophyta; Chlorophyceae; Chlorophyceae_X; CW-Chlamydomonadales; Tetracystis; Tetracystis_aeria
OTU_2979	2	0	0	0	0	0	0	0	0	0	0	0	0	0	2	0	0	0	0	0	0	0	0	0	0	0	0	0	0	0	0	Eukaryota; Opisthokonta; Metazoa; Arthropoda; Crustacea; Maxillopoda; Temora; Temora_longicornis
OTU_1543	2	0	0	0	0	0	0	0	0	0	0	0	0	0	2	0	0	0	0	0	0	0	0	0	0	0	0	0	0	0	0	Eukaryota; Opisthokonta; Fungi; Ascomycota; Pezizomycotina; Eurotiomycetes; Eremascus; Eremascus_albus
OTU_2592	2	0	0	0	0	0	0	0	0	0	0	0	0	0	2	0	0	0	0	0	0	0	0	0	0	0	0	0	0	0	0	Unassigned
OTU_2933	2	0	0	0	0	0	0	0	0	0	0	0	0	0	2	0	0	0	0	0	0	0	0	0	0	0	0	0	0	0	0	Eukaryota; Opisthokonta; Metazoa; Urochordata; Urochordata_X; Ascidiacea; Ciona; Ciona_intestinalis
OTU_3017	2	0	0	0	0	0	0	0	0	0	0	0	0	0	2	0	0	0	0	0	0	0	0	0	0	0	0	0	0	0	0	Unassigned
OTU_2194	2	0	0	0	0	0	0	0	0	0	0	0	0	0	2	0	0	0	0	0	0	0	0	0	0	0	0	0	0	0	0	Eukaryota; Opisthokonta; Metazoa; Arthropoda; Crustacea; Maxillopoda; Maxillopoda_X; Maxillopoda_X_sp.
OTU_1771	2	0	0	0	0	0	0	0	0	0	0	0	0	0	2	0	0	0	0	0	0	0	0	0	0	0	0	0	0	0	0	Eukaryota; Opisthokonta; Fungi; Cryptomycota; Cryptomycotina; Cryptomycotina_X; Cryptomycotina_XX; Cryptomycotina_XX_sp.
OTU_2088	2	0	0	0	0	0	0	0	0	0	0	0	0	0	2	0	0	0	0	0	0	0	0	0	0	0	0	0	0	0	0	Eukaryota; Hacrobia; Cryptophyta; Cryptophyceae; Cryptophyceae_X; Cryptomonadales; Rhodomonas
OTU_2421	2	0	0	0	0	0	0	0	0	0	0	0	0	0	2	0	0	0	0	0	0	0	0	0	0	0	0	0	0	0	0	Eukaryota; Opisthokonta; Metazoa; Arthropoda; Crustacea; Maxillopoda; Maxillopoda_X; Maxillopoda_X_sp.
OTU_2515	2	0	0	0	0	0	0	0	0	0	0	0	0	0	2	0	0	0	0	0	0	0	0	0	0	0	0	0	0	0	0	Unassigned
OTU_2300	2	0	0	0	0	0	0	0	0	0	0	0	0	0	2	0	0	0	0	0	0	0	0	0	0	0	0	0	0	0	0	Eukaryota; Alveolata; Ciliophora; Oligohymenophorea; Scuticociliatia; Uronematidae
OTU_3072	2	0	0	0	0	0	0	0	0	0	0	0	0	0	2	0	0	0	0	0	0	0	0	0	0	0	0	0	0	0	0	Eukaryota; Opisthokonta; Metazoa; Arthropoda; Crustacea; Maxillopoda
OTU_1129	2	0	0	0	0	0	0	0	0	0	0	0	0	0	2	0	0	0	0	0	0	0	0	0	0	0	0	0	0	0	0	Eukaryota; Opisthokonta; Metazoa; Urochordata; Urochordata_X; Ascidiacea; Styela; Styela_plicata
OTU_3139	2	0	0	0	0	0	0	0	0	0	0	0	0	0	2	0	0	0	0	0	0	0	0	0	0	0	0	0	0	0	0	Unassigned
OTU_574	2	0	0	0	0	0	0	0	0	0	0	0	0	0	2	0	0	0	0	0	0	0	0	0	0	0	0	0	0	0	0	Eukaryota; Rhizaria; Cercozoa; Filosa-Thecofilosea; Filosa-Thecofilosea_X; Filosa-Thecofilosea_XX; Filosa-Thecofilosea_XXX; Filosa-Thecofilosea_XXX_sp._strain7
OTU_3035	2	0	0	0	0	0	0	0	0	0	0	0	0	0	2	0	0	0	0	0	0	0	0	0	0	0	0	0	0	0	0	Eukaryota; Opisthokonta; Metazoa; Arthropoda; Crustacea; Maxillopoda; Oithona; Oithona_sp.
OTU_2092	2	0	0	0	0	0	0	0	0	0	0	0	0	0	2	0	0	0	0	0	0	0	0	0	0	0	0	0	0	0	0	Eukaryota; Opisthokonta; Fungi; Ascomycota; Saccharomycotina
OTU_2981	2	0	0	0	0	0	0	0	0	0	0	0	0	0	2	0	0	0	0	0	0	0	0	0	0	0	0	0	0	0	0	Eukaryota; Opisthokonta; Metazoa; Arthropoda; Crustacea; Maxillopoda; Paracalanus; Paracalanus_parvus
OTU_1627	2	0	0	0	0	0	0	0	0	0	0	0	0	0	2	0	0	0	0	0	0	0	0	0	0	0	0	0	0	0	0	Eukaryota; Opisthokonta; Fungi; Ascomycota; Pezizomycotina; Orbiliomycetes; Orbiliomycetes_X; Orbiliomycetes_X_sp.
OTU_1547	2	0	0	0	0	0	0	0	0	0	0	0	0	0	0	2	0	0	0	0	0	0	0	0	0	0	0	0	0	0	0	Eukaryota; Archaeplastida; Streptophyta; Embryophyceae; Embryophyceae_X; Embryophyceae_XX; Embryophyceae_XXX; Embryophyceae_XXX_sp.
OTU_1011	2	0	0	0	0	0	0	0	0	0	0	0	0	0	0	2	0	0	0	0	0	0	0	0	0	0	0	0	0	0	0	Eukaryota; Opisthokonta; Fungi; Mucoromycota; Mucoromycotina; Mucoromycotina_X; Rhizopus; Rhizopus_stolonifer
OTU_449	2	0	0	0	0	0	0	0	0	0	0	0	0	0	0	2	0	0	0	0	0	0	0	0	0	0	0	0	0	0	0	Eukaryota; Rhizaria; Cercozoa; Filosa-Sarcomonadea; Glissomonadida; Glissomonadida_X; Glissomonadida_XX; Glissomonadida_XX_sp.
OTU_315	2	0	0	0	0	0	0	0	0	0	0	0	0	0	0	2	0	0	0	0	0	0	0	0	0	0	0	0	0	0	0	Eukaryota; Rhizaria; Cercozoa; Filosa-Sarcomonadea; Cercomonadida; Cercomonadidae; Cercomonas; Cercomonas_sp.
OTU_2419	2	0	0	0	0	0	0	0	0	0	0	0	0	0	0	2	0	0	0	0	0	0	0	0	0	0	0	0	0	0	0	Eukaryota; Opisthokonta; Metazoa; Arthropoda; Crustacea; Maxillopoda; Maxillopoda_X; Maxillopoda_X_sp.
OTU_2915	2	0	0	0	0	0	0	0	0	0	0	0	0	0	0	2	0	0	0	0	0	0	0	0	0	0	0	0	0	0	0	Eukaryota; Opisthokonta; Metazoa; Arthropoda; Crustacea; Maxillopoda
OTU_2763	2	0	0	0	0	0	0	0	0	0	0	0	0	0	0	2	0	0	0	0	0	0	0	0	0	0	0	0	0	0	0	Eukaryota; Alveolata; Apicomplexa; Apicomplexa_X; Gregarines; Gregarines_X; Chthamalophilus; Chthamalophilus_delagei
OTU_2590	2	0	0	0	0	0	0	0	0	0	0	0	0	0	0	0	2	0	0	0	0	0	0	0	0	0	0	0	0	0	0	Unassigned
OTU_2281	2	0	0	0	0	0	0	0	0	0	0	0	0	0	0	0	2	0	0	0	0	0	0	0	0	0	0	0	0	0	0	Eukaryota; Alveolata; Ciliophora; Oligohymenophorea; Scuticociliatia; Uronematidae
OTU_2756	2	0	0	0	0	0	0	0	0	0	0	0	0	0	0	0	2	0	0	0	0	0	0	0	0	0	0	0	0	0	0	Eukaryota; Alveolata; Ciliophora; Spirotrichea; Protocruziida; Protocruziida_X; Protocruzia; Protocruzia_sp.
OTU_543	2	0	0	0	0	0	0	0	0	0	0	0	0	0	0	0	2	0	0	0	0	0	0	0	0	0	0	0	0	0	0	Unassigned
OTU_2553	2	0	0	0	0	0	0	0	0	0	0	0	0	0	0	0	2	0	0	0	0	0	0	0	0	0	0	0	0	0	0	Unassigned
OTU_2698	2	0	0	0	0	0	0	0	0	0	0	0	0	0	0	0	2	0	0	0	0	0	0	0	0	0	0	0	0	0	0	Unassigned
OTU_522	2	0	0	0	0	0	0	0	0	0	0	0	0	0	0	0	2	0	0	0	0	0	0	0	0	0	0	0	0	0	0	Unassigned
OTU_526	2	0	0	0	0	0	0	0	0	0	0	0	0	0	0	0	2	0	0	0	0	0	0	0	0	0	0	0	0	0	0	Unassigned
OTU_1261	2	0	0	0	0	0	0	0	0	0	0	0	0	0	0	0	2	0	0	0	0	0	0	0	0	0	0	0	0	0	0	Eukaryota; Alveolata; Dinophyta; Dinophyceae; Dinophyceae_X; Pfiesteriaceae
OTU_612	2	0	0	0	0	0	0	0	0	0	0	0	0	0	0	0	2	0	0	0	0	0	0	0	0	0	0	0	0	0	0	Unassigned
OTU_70	2	0	0	0	0	0	0	0	0	0	0	0	0	0	0	0	2	0	0	0	0	0	0	0	0	0	0	0	0	0	0	Unassigned
OTU_2677	2	0	0	0	0	0	0	0	0	0	0	0	0	0	0	0	2	0	0	0	0	0	0	0	0	0	0	0	0	0	0	Unassigned
OTU_2872	2	0	0	0	0	0	0	0	0	0	0	0	0	0	0	0	2	0	0	0	0	0	0	0	0	0	0	0	0	0	0	Unassigned
[truncated: 56,597 more chars]
