# Supplementary material for: Wanted dead or alive? Using metabarcoding of environmental DNA and RNA to distinguish living assemblages for biosecurity applications
Source: PLoS One. 2017 Nov 2;12(11):e0187636. doi: 10.1371/journal.pone.0187636 (PMC5667844; doi:10.1371/journal.pone.0187636)
Supplement: S1 File — (ZIP) [file pone.0187636.s001.zip › NZGL01916D_combined_results/otu_table_wTax_all_levels.txt]

Taxonomy	Tax level	Total	DNA_1	DNA_2	DNA_3	DNA_4	DNA_5	DNA_6	DNA_7	DNA_8	DNA_9	DNA_10	DNA_11	DNA_12	DNA_13	DNA_14	DNA_15	RNA_1	RNA_2	RNA_3	RNA_4	RNA_5	RNA_6	RNA_7	RNA_8	RNA_9	RNA_10	RNA_11	RNA_12	RNA_13	RNA_14	RNA_15
Unassigned;Other	0	110100	5141	3425	1611	2114	2194	306	11440	12128	92	554	949	23	351	513	117	14720	2373	7243	24934	1689	2958	2385	4922	97	2214	702	28	1284	931	2662
Eukaryota;Opisthokonta	2	1074569	22570	34160	15214	20929	35945	85102	47594	44100	40706	67318	17948	46651	87026	66490	33900	963	21777	1353	975	27053	14937	52204	47888	34394	37832	9419	38087	85012	24071	12951
Eukaryota;Alveolata	2	403045	1197	660	25188	47691	5668	1467	2701	2845	218	11286	16199	196	6862	6893	6902	4998	1006	33566	42831	24421	61343	5024	912	6223	39782	8286	112	1162	21921	15485
Eukaryota;Archaeplastida	2	30290	223	200	957	281	10253	477	560	818	4022	4804	449	398	1587	197	312	36	12	10	52	932	9	194	156	0	722	55	1404	1166	4	0
Eukaryota;Amoebozoa	2	26176	142	2143	157	30	53	77	6	21	0	483	65	0	72	84	4	263	14903	75	101	63	3934	41	3	0	1832	85	2	63	1426	48
Eukaryota;Rhizaria	2	20247	410	168	215	55	213	91	165	331	24	860	913	29	726	64	81	4334	71	145	179	591	833	1945	4291	133	909	1201	328	622	237	83
Eukaryota;Apusozoa	2	4367	42	0	15	2	2	7	0	0	0	0	10	0	0	5	10	1849	375	250	498	120	456	0	2	0	2	510	13	9	105	85
Eukaryota;Hacrobia	2	1289	68	0	134	18	58	57	120	2	0	2	95	2	0	82	38	72	4	116	139	20	213	0	3	1	0	21	0	0	20	4
Eukaryota;Other	2	368	0	0	8	48	39	0	2	6	2	9	2	4	47	2	0	0	2	6	1	7	9	2	0	0	7	4	0	139	22	0
Eukaryota;Stramenopiles	2	66	0	0	0	0	0	0	0	0	0	0	10	0	0	0	0	2	2	0	3	9	0	0	3	3	0	22	2	0	10	0
Eukaryota;Excavata	2	22	0	0	0	0	0	0	0	0	0	0	0	0	9	0	0	0	0	0	6	0	0	0	0	0	0	0	0	5	2	0
Eukaryota;Opisthokonta;Metazoa	3	928236	3893	17605	2444	5883	16314	81828	46908	41204	40247	60149	15735	46246	77740	49553	25147	250	18765	777	275	25577	14190	52133	47621	34394	36723	9360	38083	84506	22825	11861
Eukaryota;Alveolata;Ciliophora	3	364946	809	485	22901	47495	5161	1442	2167	1771	35	11243	2239	34	6565	6528	5192	4661	891	32816	42168	23899	61130	4613	811	5127	39768	5214	92	771	21331	7587
Eukaryota;Opisthokonta;Fungi	3	124013	18102	11020	11026	15026	19556	2791	676	2892	434	7017	2146	403	9264	14543	4031	334	1908	159	306	1141	26	48	264	0	370	19	4	457	50	0
Eukaryota;Alveolata;Dinophyta	3	32707	279	8	1244	26	51	23	470	974	179	18	13893	4	11	193	891	302	0	742	426	123	200	113	82	1096	5	3023	19	36	539	7737
Eukaryota;Amoebozoa;Lobosa	3	25277	125	1977	156	26	4	77	0	0	0	455	57	0	64	84	4	248	14560	73	87	21	3907	26	2	0	1718	74	1	57	1426	48
Eukaryota;Opisthokonta;Choanoflagellida	3	22052	575	5530	1720	20	50	467	2	0	19	148	52	0	2	2387	4718	379	1103	409	394	334	717	21	1	0	739	38	0	37	1100	1090
Eukaryota;Rhizaria;Cercozoa	3	18714	410	168	215	55	213	91	165	331	24	860	862	9	726	64	81	4334	71	145	179	571	833	1945	4265	3	909	371	3	620	153	38
Eukaryota;Archaeplastida;Streptophyta	3	15268	221	194	831	148	6247	100	193	276	3655	62	101	332	319	193	310	36	12	8	42	440	0	0	41	0	17	24	1400	62	4	0
Eukaryota;Archaeplastida;Chlorophyta	3	14988	2	6	126	133	4001	377	367	542	338	4742	348	66	1268	4	2	0	0	2	10	492	9	194	115	0	705	31	4	1104	0	0
Eukaryota;Alveolata;Apicomplexa	3	5306	88	167	1043	170	456	2	64	100	4	25	67	158	270	172	819	26	115	8	220	396	3	298	19	0	8	47	1	355	46	159
Eukaryota;Apusozoa;Hilomonadea	3	2613	38	0	15	0	2	4	0	0	0	0	0	0	0	0	0	1829	6	40	292	20	297	0	2	0	0	25	0	5	23	15
Eukaryota;Apusozoa;Apusomonadidae	3	1737	4	0	0	2	0	3	0	0	0	0	10	0	0	5	10	20	369	200	206	100	152	0	0	0	2	485	13	4	82	70
Eukaryota;Rhizaria;Radiolaria	3	1533	0	0	0	0	0	0	0	0	0	0	51	20	0	0	0	0	0	0	0	20	0	0	26	130	0	830	325	2	84	45
Eukaryota;Amoebozoa;Conosa	3	821	17	166	1	4	4	0	0	12	0	28	8	0	8	0	0	15	343	2	14	25	27	15	0	0	114	11	1	6	0	0
Eukaryota;Hacrobia;Cryptophyta	3	470	50	0	15	0	0	2	0	0	0	0	17	0	0	6	19	25	0	106	40	10	164	0	0	1	0	7	0	0	4	4
Eukaryota;Hacrobia;Haptophyta	3	371	0	0	49	2	58	53	4	2	0	0	49	2	0	71	0	0	0	4	11	10	39	0	0	0	0	7	0	0	10	0
Eukaryota;Other;Other	3	368	0	0	8	48	39	0	2	6	2	9	2	4	47	2	0	0	2	6	1	7	9	2	0	0	7	4	0	139	22	0
Eukaryota;Hacrobia;Centroheliozoa	3	174	18	0	23	6	0	0	0	0	0	2	0	0	0	0	0	47	4	4	62	0	5	0	3	0	0	0	0	0	0	0
Eukaryota;Opisthokonta;Other	3	146	0	0	6	0	7	0	6	0	0	2	0	2	2	5	2	0	1	8	0	1	4	0	0	0	0	2	0	2	96	0
Eukaryota;Opisthokonta;Mesomycetozoa	3	120	0	5	18	0	18	16	2	4	6	2	15	0	18	2	2	0	0	0	0	0	0	2	0	0	0	0	0	10	0	0
Eukaryota;Hacrobia;Other	3	116	0	0	0	0	0	0	116	0	0	0	0	0	0	0	0	0	0	0	0	0	0	0	0	0	0	0	0	0	0	0
Eukaryota;Hacrobia;Telonemia	3	96	0	0	47	8	0	2	0	0	0	0	15	0	0	0	19	0	0	2	0	0	0	0	0	0	0	1	0	0	2	0
Eukaryota;Amoebozoa;Breviatea	3	78	0	0	0	0	45	0	6	9	0	0	0	0	0	0	0	0	0	0	0	17	0	0	1	0	0	0	0	0	0	0
Eukaryota;Alveolata;Other	3	61	15	0	0	0	0	0	0	0	0	0	0	0	16	0	0	8	0	0	5	3	6	0	0	0	1	2	0	0	3	2
Eukaryota;Stramenopiles;Ochrophyta	3	57	0	0	0	0	0	0	0	0	0	0	10	0	0	0	0	0	2	0	2	9	0	0	3	3	0	22	2	0	4	0
Eukaryota;Hacrobia;Picobiliphyta	3	49	0	0	0	2	0	0	0	0	0	0	14	0	0	5	0	0	0	0	26	0	0	0	0	0	0	0	0	0	2	0
Eukaryota;Archaeplastida;Rhodophyta	3	34	0	0	0	0	5	0	0	0	29	0	0	0	0	0	0	0	0	0	0	0	0	0	0	0	0	0	0	0	0	0
Eukaryota;Alveolata;Perkinsea	3	25	6	0	0	0	0	0	0	0	0	0	0	0	0	0	0	1	0	0	12	0	4	0	0	0	0	0	0	0	2	0
Eukaryota;Apusozoa;Mantamonadidea	3	17	0	0	0	0	0	0	0	0	0	0	0	0	0	0	0	0	0	10	0	0	7	0	0	0	0	0	0	0	0	0
Eukaryota;Excavata;Malawimonadidae	3	14	0	0	0	0	0	0	0	0	0	0	0	0	9	0	0	0	0	0	0	0	0	0	0	0	0	0	0	5	0	0
Eukaryota;Hacrobia;Katablepharidophyta	3	13	0	0	0	0	0	0	0	0	0	0	0	0	0	0	0	0	0	0	0	0	5	0	0	0	0	6	0	0	2	0
Eukaryota;Stramenopiles;Stramenopiles_X	3	9	0	0	0	0	0	0	0	0	0	0	0	0	0	0	0	2	0	0	1	0	0	0	0	0	0	0	0	0	6	0
Eukaryota;Excavata;Discoba	3	8	0	0	0	0	0	0	0	0	0	0	0	0	0	0	0	0	0	0	6	0	0	0	0	0	0	0	0	0	2	0
Eukaryota;Opisthokonta;Opisthokonta_X	3	2	0	0	0	0	0	0	0	0	0	0	0	0	0	0	0	0	0	0	0	0	0	0	2	0	0	0	0	0	0	0
Eukaryota;Opisthokonta;Metazoa;Arthropoda	4	373950	3496	13	162	4	3017	9211	40044	13762	29018	5785	10515	44948	12983	48463	23595	233	23	6	10	877	223	9439	6135	31776	16041	2643	12081	16631	21596	11220
Eukaryota;Opisthokonta;Metazoa;Nematoda	4	335246	382	17553	1172	5672	11524	71046	4216	15433	10372	17681	847	92	61285	184	1216	7	18738	709	141	2799	13614	956	2463	2	9038	850	13	66675	336	230
Eukaryota;Alveolata;Ciliophora;Oligohymenophorea	4	132746	154	27	14919	18079	611	581	2	14	27	5407	1189	4	92	3859	1897	3596	241	12110	30548	5649	8271	62	15	2	13260	1043	22	267	7664	3134
Eukaryota;Alveolata;Ciliophora;Colpodea	4	117595	51	385	1725	29311	243	780	2	28	2	2379	93	10	92	195	8	35	604	12162	11201	228	50506	45	6	4	3460	138	2	51	3750	99
Eukaryota;Opisthokonta;Fungi;Ascomycota	4	105537	17626	3978	10908	8612	18914	2671	633	2822	428	6294	2074	397	8920	14533	4010	77	549	2	94	1050	7	44	264	0	192	8	4	409	17	0
Eukaryota;Opisthokonta;Metazoa;Cnidaria	4	81469	0	0	33	3	315	33	319	965	10	0	77	5	0	22	2	0	0	6	15	153	28	41117	37712	387	2	101	2	1	159	2
Eukaryota;Opisthokonta;Metazoa;Rotifera	4	56865	0	0	0	0	32	0	66	129	16	36492	1711	51	3468	33	17	9	3	0	6	90	17	311	53	840	11251	152	536	1166	179	237
Eukaryota;Alveolata;Ciliophora;Phyllopharyngea	4	53190	8	0	5263	8	590	0	3	3	2	141	13	0	28	12	0	274	4	8243	76	14993	336	33	145	0	22312	385	2	285	31	0
Eukaryota;Opisthokonta;Metazoa;Craniata	4	50896	15	37	2	42	871	18	4	4	2	96	1235	798	2	3	0	1	1	0	36	20850	14	7	44	3	382	1588	24795	20	26	0
Eukaryota;Alveolata;Ciliophora;Spirotrichea	4	44002	519	73	984	93	1756	79	2160	1696	2	3314	757	20	6349	2046	3287	364	1	281	311	235	1559	4471	559	5044	683	336	58	118	2499	4348
Eukaryota;Alveolata;Dinophyta;Dinophyceae	4	31505	279	8	1239	26	49	21	444	936	179	18	13889	4	7	193	891	292	0	742	426	121	199	109	81	257	5	2993	16	36	378	7667
Eukaryota;Opisthokonta;Choanoflagellida;Choanoflagellatea	4	22052	575	5530	1720	20	50	467	2	0	19	148	52	0	2	2387	4718	379	1103	409	394	334	717	21	1	0	739	38	0	37	1100	1090
Eukaryota;Amoebozoa;Lobosa;Tubulinea	4	18144	21	1248	0	0	4	0	0	0	0	453	57	0	64	0	0	0	14441	0	0	4	0	26	2	0	1705	64	1	54	0	0
Eukaryota;Archaeplastida;Streptophyta;Embryophyceae	4	15266	221	194	831	148	6247	100	193	276	3655	60	101	332	319	193	310	36	12	8	42	440	0	0	41	0	17	24	1400	62	4	0
Eukaryota;Opisthokonta;Fungi;Cryptomycota	4	15204	454	7018	12	5895	43	120	17	9	0	2	21	0	71	6	10	3	1350	0	160	0	9	0	0	0	0	0	0	2	2	0
Eukaryota;Alveolata;Ciliophora;Litostomatea	4	13799	77	0	10	4	1961	2	0	30	2	0	10	0	0	416	0	365	41	18	26	2792	283	2	82	63	13	201	8	14	7373	6
Eukaryota;Opisthokonta;Metazoa;Metazoa_X	4	8812	0	0	0	0	0	0	0	8468	0	0	0	0	0	9	0	0	0	0	0	0	0	0	261	59	0	0	0	0	13	2
Eukaryota;Archaeplastida;Chlorophyta;Chlorophyceae	4	7672	0	0	2	0	23	0	19	21	16	4291	321	4	1095	0	0	0	0	0	0	0	0	78	14	0	662	29	1	1096	0	0
Eukaryota;Opisthokonta;Metazoa;Mollusca	4	7280	0	0	0	108	466	927	1933	1166	627	2	290	259	0	116	80	0	0	0	53	671	172	26	46	126	3	53	80	0	48	28
Eukaryota;Amoebozoa;Lobosa;Discosea-Longamoebia	4	5989	32	0	18	0	0	75	0	0	0	0	0	0	0	80	4	248	4	62	87	5	3899	0	0	0	0	10	0	3	1417	45
Eukaryota;Opisthokonta;Metazoa;Urochordata	4	5803	0	2	310	6	24	52	0	4	24	46	942	22	2	333	9	0	0	2	0	4	6	2	4	194	2	3756	3	0	42	12
Eukaryota;Alveolata;Apicomplexa;Apicomplexa_X	4	5306	88	167	1043	170	456	2	64	100	4	25	67	158	270	172	819	26	115	8	220	396	3	298	19	0	8	47	1	355	46	159
Eukaryota;Rhizaria;Cercozoa;Endomyxa	4	5269	6	0	0	0	44	2	23	38	2	8	0	0	130	12	0	219	0	2	9	33	10	650	4040	0	0	6	0	27	8	0
Eukaryota;Archaeplastida;Chlorophyta;Trebouxiophyceae	4	5252	2	6	114	51	2596	349	316	425	217	416	24	62	166	4	2	0	0	0	4	292	7	68	86	0	34	1	3	7	0	0
Eukaryota;Rhizaria;Cercozoa;Filosa-Granofilosea	4	4931	306	0	23	4	2	64	0	0	0	55	2	0	0	5	3	3000	50	95	79	207	555	10	75	0	238	120	0	10	26	2
Eukaryota;Rhizaria;Cercozoa;Filosa-Thecofilosea	4	3358	0	0	6	0	33	2	61	178	0	204	20	0	275	2	12	0	0	0	0	201	41	1174	128	0	463	40	2	499	17	0
Eukaryota;Alveolata;Ciliophora;Ciliophora-10	4	3301	0	0	0	0	0	0	0	0	0	0	177	0	0	0	0	0	0	0	0	0	0	0	0	13	2	3105	0	1	3	0
Eukaryota;Rhizaria;Cercozoa;Filosa-Sarcomonadea	4	2663	2	168	154	0	130	16	26	57	4	560	797	7	294	28	8	0	21	0	0	105	4	14	11	0	198	2	0	57	0	0
Eukaryota;Apusozoa;Hilomonadea;Planomonadida	4	2613	38	0	15	0	2	4	0	0	0	0	0	0	0	0	0	1829	6	40	292	20	297	0	2	0	0	25	0	5	23	15
Eukaryota;Opisthokonta;Metazoa;Platyhelminthes	4	1911	0	0	0	4	32	0	243	1000	2	0	0	52	0	40	0	0	0	0	9	0	16	55	102	2	0	0	334	0	20	0
Eukaryota;Archaeplastida;Chlorophyta;Ulvophyceae	4	1806	0	0	6	0	1373	8	5	29	105	35	0	0	7	0	0	0	0	0	0	197	0	20	12	0	9	0	0	0	0	0
Eukaryota;Apusozoa;Apusomonadidae;Apusomonadidae_Group-1	4	1606	4	0	0	2	0	3	0	0	0	0	6	0	0	5	4	20	369	200	197	2	138	0	0	0	2	485	13	4	82	70
Eukaryota;Opisthokonta;Fungi;Chytridiomycota	4	1588	8	2	82	0	409	0	21	61	6	305	51	0	230	4	0	69	9	157	51	19	10	2	0	0	31	1	0	31	29	0
Eukaryota;Rhizaria;Radiolaria;Acantharea	4	1465	0	0	0	0	0	0	0	0	0	0	46	20	0	0	0	0	0	0	0	4	0	0	26	125	0	788	325	2	84	45
Eukaryota;Opisthokonta;Metazoa;Annelida	4	1379	0	0	0	0	0	0	4	96	49	0	5	6	0	84	33	0	0	0	0	25	0	124	401	288	0	0	59	0	117	88
Eukaryota;Opisthokonta;Metazoa;Gastrotricha	4	1308	0	0	603	44	18	493	71	15	0	0	0	0	0	0	0	0	0	15	0	28	16	4	1	0	0	0	0	0	0	0
Eukaryota;Rhizaria;Cercozoa;Filosa-Metromonadea	4	1188	92	0	0	0	0	0	0	0	0	0	0	0	0	0	0	1058	0	0	3	1	15	2	2	0	0	9	0	0	4	2
Eukaryota;Alveolata;Dinophyta;Syndiniales	4	1180	0	0	5	0	2	2	26	36	0	0	4	0	0	0	0	0	0	0	0	2	1	4	1	839	0	27	3	0	158	70
Eukaryota;Amoebozoa;Lobosa;Lobosa_X	4	1119	72	729	138	26	0	2	0	0	0	2	0	0	0	4	0	0	114	11	0	12	2	0	0	0	7	0	0	0	0	0
Eukaryota;Opisthokonta;Metazoa;Echinodermata	4	1060	0	0	0	0	0	0	0	0	41	0	0	0	0	35	152	0	0	0	0	2	1	0	0	581	0	0	179	0	41	28
Eukaryota;Rhizaria;Cercozoa;Filosa-Imbricatea	4	904	0	0	10	4	0	7	51	52	18	4	23	2	17	11	50	6	0	30	65	10	153	93	5	3	10	160	0	25	78	17
Eukaryota;Amoebozoa;Conosa;Variosea	4	821	17	166	1	4	4	0	0	12	0	28	8	0	8	0	0	15	343	2	14	25	27	15	0	0	114	11	1	6	0	0
Eukaryota;Opisthokonta;Fungi;Fungi_X	4	657	2	22	2	509	110	0	3	0	0	0	0	0	0	0	9	0	0	0	0	0	0	0	0	0	0	0	0	0	0	0
Eukaryota;Opisthokonta;Fungi;Mucoromycota	4	649	2	0	15	0	11	0	0	0	0	413	0	0	39	0	2	0	0	0	0	0	0	2	0	0	147	10	0	8	0	0
Eukaryota;Opisthokonta;Metazoa;Tardigrada	4	632	0	0	0	0	7	0	0	149	0	0	0	0	0	0	0	0	0	0	0	74	0	4	398	0	0	0	0	0	0	0
Eukaryota;Opisthokonta;Metazoa;Bryozoa	4	478	0	0	119	0	0	0	0	0	23	0	66	0	0	4	0	0	0	7	0	0	0	82	0	24	0	102	0	0	37	14
Eukaryota;Opisthokonta;Metazoa;Porifera	4	478	0	0	43	0	2	46	0	0	14	2	41	0	0	49	0	0	0	32	5	0	55	4	0	0	2	50	0	3	130	0
Eukaryota;Hacrobia;Cryptophyta;Cryptophyceae	4	470	50	0	15	0	0	2	0	0	0	0	17	0	0	6	19	25	0	106	40	10	164	0	0	1	0	7	0	0	4	4
Eukaryota;Hacrobia;Haptophyta;Prymnesiophyceae	4	371	0	0	49	2	58	53	4	2	0	0	49	2	0	71	0	0	0	4	11	10	39	0	0	0	0	7	0	0	10	0
Eukaryota;Other;Other;Other	4	368	0	0	8	48	39	0	2	6	2	9	2	4	47	2	0	0	2	6	1	7	9	2	0	0	7	4	0	139	22	0
Eukaryota;Opisthokonta;Metazoa;Brachiopoda	4	252	0	0	0	0	0	2	0	0	49	0	0	0	0	170	27	0	0	0	0	0	0	0	0	4	0	0	0	0	0	0
Eukaryota;Opisthokonta;Fungi;Basidiomycota	4	207	10	0	2	10	4	0	0	0	0	0	0	0	0	0	0	175	0	0	0	4	0	0	0	0	0	0	0	2	0	0
Eukaryota;Alveolata;Ciliophora;Heterotrichea	4	185	0	0	0	0	0	0	0	0	0	0	0	0	0	0	0	0	0	2	1	2	169	0	0	0	0	4	0	0	7	0
Eukaryota;Hacrobia;Centroheliozoa;Centroheliozoa_X	4	174	18	0	23	6	0	0	0	0	0	2	0	0	0	0	0	47	4	4	62	0	5	0	3	0	0	0	0	0	0	0
Eukaryota;Rhizaria;Cercozoa;Filosa-Chlorarachnea	4	169	0	0	22	0	0	0	0	2	0	0	8	0	0	6	2	10	0	18	19	7	48	2	0	0	0	18	0	0	2	5
Eukaryota;Opisthokonta;Metazoa;Placozoa	4	168	0	0	0	0	0	0	0	0	0	0	0	0	0	4	0	0	0	0	0	3	23	0	0	0	2	58	1	0	77	0
Eukaryota;Rhizaria;Cercozoa;Other	4	159	4	0	0	47	0	0	0	0	0	2	10	0	0	0	6	41	0	0	3	7	5	0	0	0	0	9	0	0	15	10
Eukaryota;Opisthokonta;Other;Other	4	146	0	0	6	0	7	0	6	0	0	2	0	2	2	5	2	0	1	8	0	1	4	0	0	0	0	2	0	2	96	0
Eukaryota;Archaeplastida;Chlorophyta;Pyramimonadales	4	134	0	0	0	0	5	0	27	67	0	0	3	0	0	0	0	0	0	0	0	0	0	28	3	0	0	1	0	0	0	0
Eukaryota;Apusozoa;Apusomonadidae;Apusomonadidae_Group-2	4	131	0	0	0	0	0	0	0	0	0	0	4	0	0	0	6	0	0	0	9	98	14	0	0	0	0	0	0	0	0	0
Eukaryota;Opisthokonta;Mesomycetozoa;Ichthyosporea	4	120	0	5	18	0	18	16	2	4	6	2	15	0	18	2	2	0	0	0	0	0	0	2	0	0	0	0	0	10	0	0
Eukaryota;Archaeplastida;Chlorophyta;Chlorodendrophyceae	4	119	0	0	4	82	4	20	0	0	0	0	0	0	0	0	0	0	0	0	5	3	0	0	0	0	0	0	0	1	0	0
Eukaryota;Hacrobia;Other;Other	4	116	0	0	0	0	0	0	116	0	0	0	0	0	0	0	0	0	0	0	0	0	0	0	0	0	0	0	0	0	0	0
Eukaryota;Opisthokonta;Metazoa;Nemertea	4	114	0	0	0	0	0	0	0	0	0	0	0	0	0	0	0	0	0	0	0	0	2	2	0	105	0	1	0	0	4	0
Eukaryota;Opisthokonta;Metazoa;Other	4	103	0	0	0	0	6	0	5	3	0	45	0	13	0	4	16	0	0	0	0	1	0	0	0	0	0	0	0	10	0	0
Eukaryota;Hacrobia;Telonemia;Telonemia_X	4	96	0	0	47	8	0	2	0	0	0	0	15	0	0	0	19	0	0	2	0	0	0	0	0	0	0	1	0	0	2	0
Eukaryota;Opisthokonta;Fungi;Other	4	87	0	0	5	0	59	0	2	0	0	0	0	6	0	0	0	6	0	0	1	1	0	0	0	0	0	0	0	5	2	0
Eukaryota;Amoebozoa;Breviatea;Breviatea	4	78	0	0	0	0	45	0	6	9	0	0	0	0	0	0	0	0	0	0	0	17	0	0	1	0	0	0	0	0	0	0
Eukaryota;Alveolata;Ciliophora;Nassophorea	4	77	0	0	0	0	0	0	0	0	0	0	0	0	4	0	0	0	0	0	0	0	0	0	0	0	38	0	0	35	0	0
Eukaryota;Opisthokonta;Fungi;Microsporidiomycota	4	77	0	0	0	0	6	0	0	0	0	0	0	0	0	0	0	4	0	0	0	67	0	0	0	0	0	0	0	0	0	0
Eukaryota;Rhizaria;Radiolaria;Polycystinea	4	68	0	0	0	0	0	0	0	0	0	0	5	0	0	0	0	0	0	0	0	16	0	0	0	5	0	42	0	0	0	0
Eukaryota;Alveolata;Other;Other	4	61	15	0	0	0	0	0	0	0	0	0	0	0	16	0	0	8	0	0	5	3	6	0	0	0	1	2	0	0	3	2
Eukaryota;Stramenopiles;Ochrophyta;Bacillariophyta	4	53	0	0	0	0	0	0	0	0	0	0	10	0	0	0	0	0	0	0	0	9	0	0	3	3	0	22	2	0	4	0
Eukaryota;Hacrobia;Picobiliphyta;Picobiliphyta_X	4	49	0	0	0	2	0	0	0	0	0	0	14	0	0	5	0	0	0	0	26	0	0	0	0	0	0	0	0	0	2	0
Eukaryota;Rhizaria;Cercozoa;Novel-Clade-10-12	4	48	0	0	0	0	4	0	2	2	0	27	0	0	10	0	0	0	0	0	0	0	0	0	3	0	0	0	0	0	0	0
Eukaryota;Alveolata;Ciliophora;Plagiopylea	4	27	0	0	0	0	0	0	0	0	0	0	0	0	0	0	0	27	0	0	0	0	0	0	0	0	0	0	0	0	0	0
Eukaryota;Archaeplastida;Rhodophyta;Florideophyceae	4	26	0	0	0	0	2	0	0	0	24	0	0	0	0	0	0	0	0	0	0	0	0	0	0	0	0	0	0	0	0	0
Eukaryota;Alveolata;Perkinsea;Perkinsida	4	25	6	0	0	0	0	0	0	0	0	0	0	0	0	0	0	1	0	0	12	0	4	0	0	0	0	0	0	0	2	0
Eukaryota;Amoebozoa;Lobosa;Discosea-Flabellinia	4	25	0	0	0	0	0	0	0	0	0	0	0	0	0	0	0	0	1	0	0	0	6	0	0	0	6	0	0	0	9	3
Eukaryota;Alveolata;Dinophyta;Other	4	22	0	0	0	0	0	0	0	2	0	0	0	0	4	0	0	10	0	0	0	0	0	0	0	0	0	3	0	0	3	0
Eukaryota;Opisthokonta;Metazoa;Entoprocta	4	18	0	0	0	0	0	0	0	0	0	0	6	0	0	0	0	0	0	0	0	0	3	0	0	3	0	6	0	0	0	0
Eukaryota;Apusozoa;Mantamonadidea;Mantamonadida	4	17	0	0	0	0	0	0	0	0	0	0	0	0	0	0	0	0	0	10	0	0	7	0	0	0	0	0	0	0	0	0
Eukaryota;Excavata;Malawimonadidae;Malawimonadidae_X	4	14	0	0	0	0	0	0	0	0	0	0	0	0	9	0	0	0	0	0	0	0	0	0	0	0	0	0	0	5	0	0
Eukaryota;Opisthokonta;Metazoa;Kinorhyncha	4	14	0	0	0	0	0	0	3	10	0	0	0	0	0	0	0	0	0	0	0	0	0	0	1	0	0	0	0	0	0	0
Eukaryota;Hacrobia;Katablepharidophyta;Katablepharidaceae	4	13	0	0	0	0	0	0	0	0	0	0	0	0	0	0	0	0	0	0	0	0	5	0	0	0	0	6	0	0	2	0
Eukaryota;Rhizaria;Cercozoa;Filosa	4	11	0	0	0	0	0	0	0	0	0	0	0	0	0	0	0	0	0	0	1	0	0	0	0	0	0	6	1	0	3	0
Eukaryota;Alveolata;Ciliophora;Prostomatea	4	10	0	0	0	0	0	0	0	0	0	2	0	0	0	0	0	0	0	0	5	0	0	0	2	1	0	0	0	0	0	0
Eukaryota;Rhizaria;Cercozoa;Cercozoa_X	4	9	0	0	0	0	0	0	0	0	0	0	2	0	0	0	0	0	0	0	0	0	2	0	0	0	0	1	0	2	0	2
Eukaryota;Alveolata;Ciliophora;Other	4	8	0	0	0	0	0	0	0	0	0	0	0	0	0	0	0	0	0	0	0	0	6	0	0	0	0	2	0	0	0	0
Eukaryota;Excavata;Discoba;Jakobida	4	8	0	0	0	0	0	0	0	0	0	0	0	0	0	0	0	0	0	0	6	0	0	0	0	0	0	0	0	0	2	0
Eukaryota;Stramenopiles;Stramenopiles_X;Bicoecea	4	6	0	0	0	0	0	0	0	0	0	0	0	0	0	0	0	0	0	0	0	0	0	0	0	0	0	0	0	0	6	0
Eukaryota;Archaeplastida;Chlorophyta;Other	4	5	0	0	0	0	0	0	0	0	0	0	0	0	0	0	0	0	0	2	1	0	2	0	0	0	0	0	0	0	0	0
Eukaryota;Archaeplastida;Rhodophyta;Compsopogonophyceae	4	5	0	0	0	0	0	0	0	0	5	0	0	0	0	0	0	0	0	0	0	0	0	0	0	0	0	0	0	0	0	0
Eukaryota;Opisthokonta;Fungi;Zoopagomycota	4	5	0	0	0	0	0	0	0	0	0	3	0	0	2	0	0	0	0	0	0	0	0	0	0	0	0	0	0	0	0	0
Eukaryota;Rhizaria;Cercozoa;Endomyxa-Phytomyxea	4	5	0	0	0	0	0	0	2	2	0	0	0	0	0	0	0	0	0	0	0	0	0	0	1	0	0	0	0	0	0	0
Eukaryota;Alveolata;Ciliophora;Karyorelictea	4	4	0	0	0	0	0	0	0	0	0	0	0	0	0	0	0	0	0	0	0	0	0	0	0	0	0	0	0	0	4	0
Eukaryota;Stramenopiles;Ochrophyta;Chrysophyceae-Synurophyceae	4	4	0	0	0	0	0	0	0	0	0	0	0	0	0	0	0	0	2	0	2	0	0	0	0	0	0	0	0	0	0	0
Eukaryota;Archaeplastida;Rhodophyta;Bangiophyceae	4	3	0	0	0	0	3	0	0	0	0	0	0	0	0	0	0	0	0	0	0	0	0	0	0	0	0	0	0	0	0	0
Eukaryota;Stramenopiles;Stramenopiles_X;Stramenopiles_XX	4	3	0	0	0	0	0	0	0	0	0	0	0	0	0	0	0	2	0	0	1	0	0	0	0	0	0	0	0	0	0	0
Eukaryota;Alveolata;Ciliophora;Ciliophora-5	4	2	0	0	0	0	0	0	0	0	0	0	0	0	0	0	0	0	0	0	0	0	0	0	2	0	0	0	0	0	0	0
Eukaryota;Archaeplastida;Streptophyta;Zygnemophyceae	4	2	0	0	0	0	0	0	0	0	0	2	0	0	0	0	0	0	0	0	0	0	0	0	0	0	0	0	0	0	0	0
Eukaryota;Opisthokonta;Fungi;Entomophthoromycota	4	2	0	0	0	0	0	0	0	0	0	0	0	0	2	0	0	0	0	0	0	0	0	0	0	0	0	0	0	0	0	0
Eukaryota;Opisthokonta;Opisthokonta_X;Opisthokonta_XX	4	2	0	0	0	0	0	0	0	0	0	0	0	0	0	0	0	0	0	0	0	0	0	0	2	0	0	0	0	0	0	0
Eukaryota;Opisthokonta;Metazoa;Nematoda;Chromadorea	5	334536	382	17553	1172	5672	11513	71046	3829	15327	10167	17681	847	92	61285	184	1216	7	18738	709	141	2799	13614	956	2462	2	9038	850	13	66675	336	230
Eukaryota;Opisthokonta;Metazoa;Arthropoda;Crustacea	5	315476	3478	0	32	4	3001	9205	39983	13760	28749	114	9939	44620	1080	47901	23353	227	1	0	2	851	220	9425	6129	31435	30	2163	11896	241	16561	11076
Eukaryota;Alveolata;Ciliophora;Oligohymenophorea;Scuticociliatia	5	101347	154	23	14909	18079	96	288	0	14	22	87	65	0	0	2708	1887	3566	210	12083	30466	504	5425	2	3	2	59	129	13	228	7237	3088
Eukaryota;Opisthokonta;Fungi;Ascomycota;Pezizomycotina	5	101293	17486	2622	10587	7799	18895	2664	630	2436	411	6281	2070	393	8892	13909	3998	73	264	2	91	1050	7	39	72	0	192	7	4	409	10	0
Eukaryota;Opisthokonta;Metazoa;Cnidaria;Cnidaria_X	5	81469	0	0	33	3	315	33	319	965	10	0	77	5	0	22	2	0	0	6	15	153	28	41117	37712	387	2	101	2	1	159	2
Eukaryota;Alveolata;Ciliophora;Colpodea;Cyrtolophosidida	5	69666	0	158	1464	0	0	766	0	6	0	0	7	0	13	180	2	34	447	12156	5	35	50485	4	3	4	0	33	0	15	3750	99
Eukaryota;Opisthokonta;Metazoa;Rotifera;Rotifera_X	5	56865	0	0	0	0	32	0	66	129	16	36492	1711	51	3468	33	17	9	3	0	6	90	17	311	53	840	11251	152	536	1166	179	237
Eukaryota;Opisthokonta;Metazoa;Craniata;Craniata_X	5	50896	15	37	2	42	871	18	4	4	2	96	1235	798	2	3	0	1	1	0	36	20850	14	7	44	3	382	1588	24795	20	26	0
Eukaryota;Alveolata;Ciliophora;Colpodea;Colpodida	5	47921	51	227	261	29311	243	14	2	22	2	2377	86	10	79	15	6	1	157	6	11196	189	21	41	3	0	3458	105	2	36	0	0
Eukaryota;Alveolata;Ciliophora;Phyllopharyngea;Suctoria	5	43721	0	0	4645	0	528	0	3	3	0	0	2	0	0	12	0	2	0	7233	6	14312	8	19	132	0	16575	234	1	0	6	0
Eukaryota;Opisthokonta;Metazoa;Arthropoda;Chelicerata	5	37797	18	13	7	0	7	6	61	2	0	5669	571	5	1841	151	0	4	22	2	5	13	0	14	0	0	16009	480	0	8022	4875	0
Eukaryota;Alveolata;Dinophyta;Dinophyceae;Dinophyceae_X	5	31112	279	0	1229	26	45	21	309	753	171	18	13859	2	7	193	891	292	0	742	426	120	199	103	78	257	5	2993	16	33	378	7667
Eukaryota;Alveolata;Ciliophora;Oligohymenophorea;Sessilida	5	29100	0	4	7	0	420	293	0	0	5	5278	1080	2	86	20	10	12	31	4	72	5094	2576	12	6	0	12789	883	1	19	350	46
Eukaryota;Opisthokonta;Choanoflagellida;Choanoflagellatea;Craspedida	5	21618	539	5530	1683	14	43	445	2	0	19	148	52	0	2	2381	4718	335	1095	371	366	332	559	21	1	0	736	23	0	37	1076	1090
Eukaryota;Opisthokonta;Metazoa;Arthropoda;Hexapoda	5	18551	0	0	123	0	9	0	0	0	0	2	0	0	10060	0	15	2	0	2	3	13	0	0	6	2	2	0	0	8312	0	0
Eukaryota;Amoebozoa;Lobosa;Tubulinea;Echinamoebida	5	18127	21	1248	0	0	4	0	0	0	0	453	57	0	51	0	0	0	14441	0	0	4	0	26	2	0	1703	64	1	52	0	0
Eukaryota;Archaeplastida;Streptophyta;Embryophyceae;Embryophyceae_X	5	15266	221	194	831	148	6247	100	193	276	3655	60	101	332	319	193	310	36	12	8	42	440	0	0	41	0	17	24	1400	62	4	0
Eukaryota;Opisthokonta;Fungi;Cryptomycota;Cryptomycotina	5	15204	454	7018	12	5895	43	120	17	9	0	2	21	0	71	6	10	3	1350	0	160	0	9	0	0	0	0	0	0	2	2	0
Eukaryota;Alveolata;Ciliophora;Spirotrichea;Choreotrichia	5	15012	4	0	0	0	1317	0	1855	1442	2	0	303	20	0	108	166	0	0	0	0	34	7	3781	361	5044	0	127	46	0	285	110
Eukaryota;Alveolata;Ciliophora;Spirotrichea;Hypotrichia	5	13809	475	0	31	14	420	53	40	4	0	3314	147	0	6333	4	3	292	0	49	157	157	1214	131	1	0	683	16	2	92	89	88
Eukaryota;Alveolata;Ciliophora;Spirotrichea;Euplotia	5	13767	40	73	947	79	19	26	0	0	0	0	297	0	16	1930	3118	60	1	220	144	27	312	2	0	0	0	172	10	26	2121	4127
Eukaryota;Alveolata;Ciliophora;Litostomatea;Haptoria	5	13706	77	0	10	4	1961	0	0	28	2	0	10	0	0	416	0	365	39	16	26	2790	280	0	15	63	3	201	7	14	7373	6
Eukaryota;Alveolata;Ciliophora;Phyllopharyngea;Cyrtophoria	5	9457	8	0	618	8	62	0	0	0	2	141	11	0	28	0	0	272	4	1010	70	679	328	14	3	0	5737	151	1	285	25	0
Eukaryota;Opisthokonta;Metazoa;Metazoa_X;Metazoa_XX	5	8812	0	0	0	0	0	0	0	8468	0	0	0	0	0	9	0	0	0	0	0	0	0	0	261	59	0	0	0	0	13	2
Eukaryota;Archaeplastida;Chlorophyta;Chlorophyceae;Chlorophyceae_X	5	7672	0	0	2	0	23	0	19	21	16	4291	321	4	1095	0	0	0	0	0	0	0	0	78	14	0	662	29	1	1096	0	0
Eukaryota;Amoebozoa;Lobosa;Discosea-Longamoebia;Dermamoebida	5	5989	32	0	18	0	0	75	0	0	0	0	0	0	0	80	4	248	4	62	87	5	3899	0	0	0	0	10	0	3	1417	45
Eukaryota;Opisthokonta;Metazoa;Urochordata;Urochordata_X	5	5803	0	2	310	6	24	52	0	4	24	46	942	22	2	333	9	0	0	2	0	4	6	2	4	194	2	3756	3	0	42	12
Eukaryota;Rhizaria;Cercozoa;Endomyxa;Vampyrellida	5	5025	0	0	0	0	44	2	23	38	2	8	0	0	130	12	0	0	0	0	5	33	4	650	4037	0	0	4	0	27	6	0
Eukaryota;Opisthokonta;Fungi;Ascomycota;Saccharomycotina	5	4197	140	1356	319	813	13	7	3	386	17	2	4	4	0	624	12	4	285	0	3	0	0	5	192	0	0	1	0	0	7	0
Eukaryota;Opisthokonta;Metazoa;Mollusca;Bivalvia	5	3724	0	0	0	108	466	927	58	80	100	2	290	259	0	114	80	0	0	0	53	671	172	24	38	70	3	53	80	0	48	28
Eukaryota;Alveolata;Apicomplexa;Apicomplexa_X;Colpodellidae	5	3679	76	167	0	163	185	2	32	24	2	16	67	47	270	172	817	26	115	0	220	342	3	298	19	0	8	47	1	355	46	159
Eukaryota;Opisthokonta;Metazoa;Mollusca;Gastropoda	5	3556	0	0	0	0	0	0	1875	1086	527	0	0	0	0	2	0	0	0	0	0	0	0	2	8	56	0	0	0	0	0	0
Eukaryota;Alveolata;Ciliophora;Ciliophora-10;Ciliophora-10_X	5	3301	0	0	0	0	0	0	0	0	0	0	177	0	0	0	0	0	0	0	0	0	0	0	0	13	2	3105	0	1	3	0
Eukaryota;Archaeplastida;Chlorophyta;Trebouxiophyceae;Microthamniales	5	3288	0	0	89	35	1784	142	293	318	173	169	16	14	45	4	0	0	0	0	0	159	3	24	10	0	7	0	3	0	0	0
Eukaryota;Rhizaria;Cercozoa;Filosa-Granofilosea;Cryptofilida	5	2705	174	0	18	0	0	0	0	0	0	0	0	0	0	0	0	2404	0	6	7	0	28	10	50	0	0	6	0	0	0	2
Eukaryota;Apusozoa;Hilomonadea;Planomonadida;Planomonadidae	5	2613	38	0	15	0	2	4	0	0	0	0	0	0	0	0	0	1829	6	40	292	20	297	0	2	0	0	25	0	5	23	15
Eukaryota;Rhizaria;Cercozoa;Filosa-Sarcomonadea;Glissomonadida	5	2368	2	81	154	0	88	2	22	49	4	560	797	7	284	28	2	0	21	0	0	18	0	12	4	0	188	2	0	43	0	0
Eukaryota;Opisthokonta;Metazoa;Arthropoda;Other	5	2126	0	0	0	0	0	0	0	0	269	0	5	323	2	411	227	0	0	2	0	0	3	0	0	339	0	0	185	56	160	144
Eukaryota;Rhizaria;Cercozoa;Filosa-Thecofilosea;Cryomonadida	5	2118	0	0	6	0	29	0	31	136	0	202	20	0	275	0	0	0	0	0	0	195	0	227	28	0	461	5	0	497	6	0
Eukaryota;Alveolata;Ciliophora;Oligohymenophorea;Peritrichia	5	2053	0	0	3	0	95	0	2	0	0	42	0	0	6	1129	0	11	0	20	1	46	210	48	4	0	412	0	0	20	4	0
Eukaryota;Opisthokonta;Metazoa;Platyhelminthes;Turbellaria	5	1911	0	0	0	4	32	0	243	1000	2	0	0	52	0	40	0	0	0	0	9	0	16	55	102	2	0	0	334	0	20	0
Eukaryota;Rhizaria;Cercozoa;Filosa-Granofilosea;Filosa-Granofilosea_X	5	1873	132	0	5	4	2	28	0	0	0	0	0	0	0	5	3	596	50	87	72	207	510	0	25	0	0	111	0	10	26	0
Eukaryota;Archaeplastida;Chlorophyta;Ulvophyceae;Ulvales-relatives	5	1706	0	0	6	0	1303	8	5	27	103	25	0	0	2	0	0	0	0	0	0	190	0	18	12	0	7	0	0	0	0	0
Eukaryota;Apusozoa;Apusomonadidae;Apusomonadidae_Group-1;Apusomonadidae_Group-1_X	5	1606	4	0	0	2	0	3	0	0	0	0	6	0	0	5	4	20	369	200	197	2	138	0	0	0	2	485	13	4	82	70
Eukaryota;Opisthokonta;Fungi;Chytridiomycota;Chytridiomycotina	5	1588	8	2	82	0	409	0	21	61	6	305	51	0	230	4	0	69	9	157	51	19	10	2	0	0	31	1	0	31	29	0
Eukaryota;Alveolata;Apicomplexa;Apicomplexa_X;Gregarines	5	1497	12	0	1043	0	231	0	22	56	0	9	0	111	0	0	2	0	0	8	0	3	0	0	0	0	0	0	0	0	0	0
Eukaryota;Rhizaria;Radiolaria;Acantharea;Arthracanthida-Symphyacanthida	5	1465	0	0	0	0	0	0	0	0	0	0	46	20	0	0	0	0	0	0	0	4	0	0	26	125	0	788	325	2	84	45
Eukaryota;Opisthokonta;Metazoa;Annelida;Annelida_X	5	1379	0	0	0	0	0	0	4	96	49	0	5	6	0	84	33	0	0	0	0	25	0	124	401	288	0	0	59	0	117	88
Eukaryota;Opisthokonta;Metazoa;Gastrotricha;Gastrotricha_X	5	1308	0	0	603	44	18	493	71	15	0	0	0	0	0	0	0	0	0	15	0	28	16	4	1	0	0	0	0	0	0	0
Eukaryota;Alveolata;Ciliophora;Spirotrichea;Oligotrichia	5	1293	0	0	0	0	0	0	265	250	0	0	10	0	0	0	0	0	0	0	0	11	0	557	193	0	0	7	0	0	0	0
Eukaryota;Archaeplastida;Chlorophyta;Trebouxiophyceae;Prasiolales	5	1236	0	0	22	4	437	195	16	61	28	94	2	27	108	0	2	0	0	0	3	102	4	44	58	0	21	1	0	7	0	0
Eukaryota;Rhizaria;Cercozoa;Filosa-Metromonadea;Metopiida	5	1161	92	0	0	0	0	0	0	0	0	0	0	0	0	0	0	1057	0	0	0	0	0	0	0	0	0	8	0	0	2	2
Eukaryota;Alveolata;Dinophyta;Syndiniales;Dino-Group-I	5	1160	0	0	3	0	2	2	26	32	0	0	0	0	0	0	0	0	0	0	0	1	1	4	1	838	0	19	3	0	158	70
Eukaryota;Opisthokonta;Metazoa;Echinodermata;Echinodermata_X	5	1060	0	0	0	0	0	0	0	0	41	0	0	0	0	35	152	0	0	0	0	2	1	0	0	581	0	0	179	0	41	28
Eukaryota;Amoebozoa;Lobosa;Lobosa_X;Lobosa_XX	5	953	72	729	138	4	0	2	0	0	0	2	0	0	0	4	0	0	2	0	0	0	0	0	0	0	0	0	0	0	0	0
Eukaryota;Opisthokonta;Metazoa;Nematoda;Enoplea	5	710	0	0	0	0	11	0	387	106	205	0	0	0	0	0	0	0	0	0	0	0	0	0	1	0	0	0	0	0	0	0
Eukaryota;Opisthokonta;Fungi;Fungi_X;Fungi_XX	5	657	2	22	2	509	110	0	3	0	0	0	0	0	0	0	9	0	0	0	0	0	0	0	0	0	0	0	0	0	0	0
Eukaryota;Opisthokonta;Fungi;Mucoromycota;Mucoromycotina	5	649	2	0	15	0	11	0	0	0	0	413	0	0	39	0	2	0	0	0	0	0	0	2	0	0	147	10	0	8	0	0
Eukaryota;Opisthokonta;Metazoa;Tardigrada;Tardigrada_X	5	632	0	0	0	0	7	0	0	149	0	0	0	0	0	0	0	0	0	0	0	74	0	4	398	0	0	0	0	0	0	0
Eukaryota;Rhizaria;Cercozoa;Filosa-Thecofilosea;Filosa-Thecofilosea_X	5	617	0	0	0	0	0	0	11	11	0	0	0	0	0	2	12	0	0	0	0	0	39	465	45	0	0	24	0	2	6	0
Eukaryota;Rhizaria;Cercozoa;Filosa-Thecofilosea;Ebriida	5	594	0	0	0	0	0	0	19	31	0	0	0	0	0	0	0	0	0	0	0	6	2	482	53	0	0	0	1	0	0	0
Eukaryota;Amoebozoa;Conosa;Variosea;Variosea_X	5	581	4	153	1	4	0	0	0	6	0	2	2	0	0	0	0	15	261	2	14	4	27	2	0	0	77	4	1	2	0	0
Eukaryota;Opisthokonta;Metazoa;Bryozoa;Bryozoa_X	5	478	0	0	119	0	0	0	0	0	23	0	66	0	0	4	0	0	0	7	0	0	0	82	0	24	0	102	0	0	37	14
Eukaryota;Opisthokonta;Metazoa;Porifera;Porifera_X	5	478	0	0	43	0	2	46	0	0	14	2	41	0	0	49	0	0	0	32	5	0	55	4	0	0	2	50	0	3	130	0
Eukaryota;Hacrobia;Cryptophyta;Cryptophyceae;Cryptophyceae_X	5	470	50	0	15	0	0	2	0	0	0	0	17	0	0	6	19	25	0	106	40	10	164	0	0	1	0	7	0	0	4	4
Eukaryota;Alveolata;Dinophyta;Dinophyceae;Suessiales	5	393	0	8	10	0	4	0	135	183	8	0	30	2	0	0	0	0	0	0	0	1	0	6	3	0	0	0	0	3	0	0
Eukaryota;Archaeplastida;Chlorophyta;Trebouxiophyceae;Watanabea-Clade	5	380	0	6	1	0	240	8	5	18	7	51	0	21	13	0	0	0	0	0	0	9	0	0	1	0	0	0	0	0	0	0
Eukaryota;Other;Other;Other;Other	5	368	0	0	8	48	39	0	2	6	2	9	2	4	47	2	0	0	2	6	1	7	9	2	0	0	7	4	0	139	22	0
Eukaryota;Rhizaria;Cercozoa;Filosa-Granofilosea;Limnofilida	5	351	0	0	0	0	0	36	0	0	0	55	2	0	0	0	0	0	0	0	0	0	17	0	0	0	238	3	0	0	0	0
Eukaryota;Hacrobia;Haptophyta;Prymnesiophyceae;Isochrysidales	5	350	0	0	49	2	56	53	4	2	0	0	43	2	0	71	0	0	0	4	7	7	39	0	0	0	0	1	0	0	10	0
Eukaryota;Rhizaria;Cercozoa;Filosa-Sarcomonadea;Cercomonadida	5	289	0	87	0	0	40	14	4	8	0	0	0	0	10	0	2	0	0	0	0	87	4	2	7	0	10	0	0	14	0	0
Eukaryota;Rhizaria;Cercozoa;Filosa-Imbricatea;Thaumatomonadida	5	284	0	0	5	0	0	2	4	5	0	0	21	2	17	2	0	6	0	4	40	2	45	0	2	3	4	69	0	23	28	0
Eukaryota;Opisthokonta;Choanoflagellida;Choanoflagellatea;Acanthoecida	5	275	19	0	9	6	5	11	0	0	0	0	0	0	0	6	0	39	0	5	19	2	118	0	0	0	3	15	0	0	18	0
Eukaryota;Opisthokonta;Metazoa;Brachiopoda;Brachiopoda_X	5	252	0	0	0	0	0	2	0	0	49	0	0	0	0	170	27	0	0	0	0	0	0	0	0	4	0	0	0	0	0	0
Eukaryota;Archaeplastida;Chlorophyta;Trebouxiophyceae;Chlorellales	5	247	2	0	0	12	103	0	2	10	2	91	0	0	0	0	0	0	0	0	1	14	0	0	4	0	6	0	0	0	0	0
Eukaryota;Amoebozoa;Conosa;Variosea;ATCC50593-Flamella-WIM80-lineage	5	240	13	13	0	0	4	0	0	6	0	26	6	0	8	0	0	0	82	0	0	21	0	13	0	0	37	7	0	4	0	0
Eukaryota;Rhizaria;Cercozoa;Endomyxa;Reticulosida	5	239	6	0	0	0	0	0	0	0	0	0	0	0	0	0	0	219	0	0	4	0	6	0	0	0	0	2	0	0	2	0
Eukaryota;Rhizaria;Cercozoa;Filosa-Imbricatea;Filosa-Imbricatea_X	5	216	0	0	0	4	0	2	42	45	0	0	2	0	0	0	0	0	0	0	0	3	18	91	3	0	0	3	0	0	3	0
Eukaryota;Rhizaria;Cercozoa;Filosa-Imbricatea;Other	5	210	0	0	5	0	0	0	0	0	0	0	0	0	0	0	0	0	0	26	21	3	57	0	0	0	4	63	0	2	29	0
Eukaryota;Alveolata;Ciliophora;Heterotrichea;Heterotrichida	5	185	0	0	0	0	0	0	0	0	0	0	0	0	0	0	0	0	0	2	1	2	169	0	0	0	0	4	0	0	7	0
Eukaryota;Opisthokonta;Fungi;Basidiomycota;Ustilaginomycotina	5	185	10	0	0	0	0	0	0	0	0	0	0	0	0	0	0	175	0	0	0	0	0	0	0	0	0	0	0	0	0	0
Eukaryota;Opisthokonta;Metazoa;Placozoa;Placozoa_X	5	168	0	0	0	0	0	0	0	0	0	0	0	0	0	4	0	0	0	0	0	3	23	0	0	0	2	58	1	0	77	0
Eukaryota;Rhizaria;Cercozoa;Filosa-Chlorarachnea;Filosa-Chlorarachnea_X	5	165	0	0	22	0	0	0	0	2	0	0	8	0	0	6	2	10	0	18	19	7	46	2	0	0	0	18	0	0	0	5
Eukaryota;Opisthokonta;Choanoflagellida;Choanoflagellatea;Choanoflagellatea_X	5	159	17	0	28	0	2	11	0	0	0	0	0	0	0	0	0	5	8	33	9	0	40	0	0	0	0	0	0	0	6	0
Eukaryota;Rhizaria;Cercozoa;Other;Other	5	159	4	0	0	47	0	0	0	0	0	2	10	0	0	0	6	41	0	0	3	7	5	0	0	0	0	9	0	0	15	10
Eukaryota;Alveolata;Ciliophora;Oligohymenophorea;Peniculia	5	154	0	0	0	0	0	0	0	0	0	0	40	2	0	2	0	0	0	0	1	0	0	0	0	0	0	28	8	0	73	0
Eukaryota;Amoebozoa;Lobosa;Lobosa_X;Centramoebida	5	152	0	0	0	22	0	0	0	0	0	0	0	0	0	0	0	0	112	11	0	0	0	0	0	0	7	0	0	0	0	0
Eukaryota;Opisthokonta;Other;Other;Other	5	146	0	0	6	0	7	0	6	0	0	2	0	2	2	5	2	0	1	8	0	1	4	0	0	0	0	2	0	2	96	0
Eukaryota;Archaeplastida;Chlorophyta;Pyramimonadales;Pyramimonadales_X	5	134	0	0	0	0	5	0	27	67	0	0	3	0	0	0	0	0	0	0	0	0	0	28	3	0	0	1	0	0	0	0
Eukaryota;Rhizaria;Cercozoa;Filosa-Imbricatea;Euglyphida	5	125	0	0	0	0	0	3	5	2	18	4	0	0	0	9	50	0	0	0	0	2	0	2	0	0	2	2	0	0	9	17
Eukaryota;Opisthokonta;Mesomycetozoa;Ichthyosporea;Ichthyosphonida	5	120	0	5	18	0	18	16	2	4	6	2	15	0	18	2	2	0	0	0	0	0	0	2	0	0	0	0	0	10	0	0
Eukaryota;Archaeplastida;Chlorophyta;Chlorodendrophyceae;Chlorodendrales	5	119	0	0	4	82	4	20	0	0	0	0	0	0	0	0	0	0	0	0	5	3	0	0	0	0	0	0	0	1	0	0
Eukaryota;Hacrobia;Other;Other;Other	5	116	0	0	0	0	0	0	116	0	0	0	0	0	0	0	0	0	0	0	0	0	0	0	0	0	0	0	0	0	0	0
Eukaryota;Opisthokonta;Metazoa;Nemertea;Nemertea_X	5	114	0	0	0	0	0	0	0	0	0	0	0	0	0	0	0	0	0	0	0	0	2	2	0	105	0	1	0	0	4	0
Eukaryota;Opisthokonta;Metazoa;Other;Other	5	103	0	0	0	0	6	0	5	3	0	45	0	13	0	4	16	0	0	0	0	1	0	0	0	0	0	0	0	10	0	0
Eukaryota;Archaeplastida;Chlorophyta;Trebouxiophyceae;Trebouxiophyceae_X	5	97	0	0	2	0	30	4	0	18	7	11	6	0	0	0	0	0	0	0	0	6	0	0	13	0	0	0	0	0	0	0
Eukaryota;Alveolata;Ciliophora;Spirotrichea;Protocruziida	5	96	0	0	6	0	0	0	0	0	0	0	0	0	0	4	0	11	0	12	0	5	22	0	4	0	0	5	0	0	4	23
Eukaryota;Hacrobia;Centroheliozoa;Centroheliozoa_X;Pterocystida	5	96	0	0	6	6	0	0	0	0	0	2	0	0	0	0	0	6	4	2	62	0	5	0	3	0	0	0	0	0	0	0
Eukaryota;Hacrobia;Telonemia;Telonemia_X;Telonemia_XX	5	96	0	0	47	8	0	2	0	0	0	0	15	0	0	0	19	0	0	2	0	0	0	0	0	0	0	1	0	0	2	0
Eukaryota;Apusozoa;Apusomonadidae;Apusomonadidae_Group-2;Apusomonadidae_Group-2_X	5	95	0	0	0	0	0	0	0	0	0	0	0	0	0	0	6	0	0	0	3	82	4	0	0	0	0	0	0	0	0	0
Eukaryota;Alveolata;Ciliophora;Litostomatea;Cyclotrichia	5	93	0	0	0	0	0	2	0	2	0	0	0	0	0	0	0	0	2	2	0	2	3	2	67	0	10	0	1	0	0	0
Eukaryota;Opisthokonta;Fungi;Other;Other	5	87	0	0	5	0	59	0	2	0	0	0	0	6	0	0	0	6	0	0	1	1	0	0	0	0	0	0	0	5	2	0
Eukaryota;Alveolata;Ciliophora;Oligohymenophorea;Astomatia	5	84	0	0	0	0	0	0	0	0	0	0	0	0	0	0	0	7	0	3	8	5	60	0	0	0	0	1	0	0	0	0
Eukaryota;Amoebozoa;Breviatea;Breviatea;Breviatea_X	5	78	0	0	0	0	45	0	6	9	0	0	0	0	0	0	0	0	0	0	0	17	0	0	1	0	0	0	0	0	0	0
Eukaryota;Archaeplastida;Chlorophyta;Ulvophyceae;Ulotrichales	5	78	0	0	0	0	61	0	0	2	0	10	0	0	0	0	0	0	0	0	0	3	0	0	0	0	2	0	0	0	0	0
Eukaryota;Hacrobia;Centroheliozoa;Centroheliozoa_X;Centroheliozoa_XX	5	78	18	0	17	0	0	0	0	0	0	0	0	0	0	0	0	41	0	2	0	0	0	0	0	0	0	0	0	0	0	0
Eukaryota;Alveolata;Ciliophora;Nassophorea;Nassophorea_X	5	77	0	0	0	0	0	0	0	0	0	0	0	0	4	0	0	0	0	0	0	0	0	0	0	0	38	0	0	35	0	0
Eukaryota;Opisthokonta;Fungi;Microsporidiomycota;Microsporidiomycotina	5	77	0	0	0	0	6	0	0	0	0	0	0	0	0	0	0	4	0	0	0	67	0	0	0	0	0	0	0	0	0	0
Eukaryota;Alveolata;Apicomplexa;Apicomplexa_X;Coccidia	5	69	0	0	0	0	18	0	0	0	0	0	0	0	0	0	0	0	0	0	0	51	0	0	0	0	0	0	0	0	0	0
Eukaryota;Rhizaria;Cercozoa;Filosa-Imbricatea;Marimonadida	5	69	0	0	0	0	0	0	0	0	0	0	0	0	0	0	0	0	0	0	4	0	33	0	0	0	0	23	0	0	9	0
Eukaryota;Rhizaria;Radiolaria;Polycystinea;Collodaria-Nassellarida	5	68	0	0	0	0	0	0	0	0	0	0	5	0	0	0	0	0	0	0	0	16	0	0	0	5	0	42	0	0	0	0
Eukaryota;Alveolata;Other;Other;Other	5	61	15	0	0	0	0	0	0	0	0	0	0	0	16	0	0	8	0	0	5	3	6	0	0	0	1	2	0	0	3	2
Eukaryota;Stramenopiles;Ochrophyta;Bacillariophyta;Bacillariophyta_X	5	53	0	0	0	0	0	0	0	0	0	0	10	0	0	0	0	0	0	0	0	9	0	0	3	3	0	22	2	0	4	0
Eukaryota;Hacrobia;Picobiliphyta;Picobiliphyta_X;Picobiliphyta_XX	5	49	0	0	0	2	0	0	0	0	0	0	14	0	0	5	0	0	0	0	26	0	0	0	0	0	0	0	0	0	2	0
Eukaryota;Opisthokonta;Fungi;Ascomycota;Taphrinomycotina	5	47	0	0	2	0	6	0	0	0	0	11	0	0	28	0	0	0	0	0	0	0	0	0	0	0	0	0	0	0	0	0
Eukaryota;Rhizaria;Cercozoa;Novel-Clade-10-12;Tremulida	5	41	0	0	0	0	4	0	0	0	0	27	0	0	10	0	0	0	0	0	0	0	0	0	0	0	0	0	0	0	0	0
Eukaryota;Apusozoa;Apusomonadidae;Apusomonadidae_Group-2;Apusomonadidae_Group-2B	5	34	0	0	0	0	0	0	0	0	0	0	4	0	0	0	0	0	0	0	6	16	8	0	0	0	0	0	0	0	0	0
Eukaryota;Alveolata;Apicomplexa;Apicomplexa_X;Novel-Apicomplexa-Class-1	5	29	0	0	0	7	0	0	2	18	2	0	0	0	0	0	0	0	0	0	0	0	0	0	0	0	0	0	0	0	0	0
Eukaryota;Alveolata;Ciliophora;Plagiopylea;Odontostomatida	5	27	0	0	0	0	0	0	0	0	0	0	0	0	0	0	0	27	0	0	0	0	0	0	0	0	0	0	0	0	0	0
Eukaryota;Rhizaria;Cercozoa;Filosa-Metromonadea;Metromonadida	5	27	0	0	0	0	0	0	0	0	0	0	0	0	0	0	0	1	0	0	3	1	15	2	2	0	0	1	0	0	2	0
Eukaryota;Alveolata;Perkinsea;Perkinsida;Perkinsida_X	5	25	6	0	0	0	0	0	0	0	0	0	0	0	0	0	0	1	0	0	12	0	4	0	0	0	0	0	0	0	2	0
Eukaryota;Alveolata;Dinophyta;Other;Other	5	22	0	0	0	0	0	0	0	2	0	0	0	0	4	0	0	10	0	0	0	0	0	0	0	0	0	3	0	0	3	0
Eukaryota;Rhizaria;Cercozoa;Filosa-Thecofilosea;Ventricleftida	5	21	0	0	0	0	0	2	0	0	0	0	0	0	0	0	0	0	0	0	0	0	0	0	0	0	2	11	1	0	5	0
Eukaryota;Archaeplastida;Rhodophyta;Florideophyceae;Colaconematales	5	20	0	0	0	0	0	0	0	0	20	0	0	0	0	0	0	0	0	0	0	0	0	0	0	0	0	0	0	0	0	0
Eukaryota;Alveolata;Apicomplexa;Apicomplexa_X;Novel-Apicomplexa-Class-2	5	18	0	0	0	0	18	0	0	0	0	0	0	0	0	0	0	0	0	0	0	0	0	0	0	0	0	0	0	0	0	0
Eukaryota;Archaeplastida;Chlorophyta;Ulvophyceae;Trentepohliales	5	18	0	0	0	0	9	0	0	0	0	0	0	0	5	0	0	0	0	0	0	4	0	0	0	0	0	0	0	0	0	0
Eukaryota;Opisthokonta;Metazoa;Entoprocta;Entoprocta_X	5	18	0	0	0	0	0	0	0	0	0	0	6	0	0	0	0	0	0	0	0	0	3	0	0	3	0	6	0	0	0	0
Eukaryota;Alveolata;Dinophyta;Syndiniales;Dino-Group-II	5	17	0	0	2	0	0	0	0	4	0	0	4	0	0	0	0	0	0	0	0	1	0	0	0	1	0	5	0	0	0	0
Eukaryota;Apusozoa;Mantamonadidea;Mantamonadida;Mantamonadida_X	5	17	0	0	0	0	0	0	0	0	0	0	0	0	0	0	0	0	0	10	0	0	7	0	0	0	0	0	0	0	0	0
Eukaryota;Alveolata;Apicomplexa;Apicomplexa_X;Apicomplexa_XX	5	14	0	0	0	0	4	0	8	2	0	0	0	0	0	0	0	0	0	0	0	0	0	0	0	0	0	0	0	0	0	0
Eukaryota;Alveolata;Ciliophora;Spirotrichea;Spirotrichea_X	5	14	0	0	0	0	0	0	0	0	0	0	0	0	0	0	0	0	0	0	0	1	4	0	0	0	0	9	0	0	0	0
Eukaryota;Amoebozoa;Lobosa;Discosea-Flabellinia;Dactylopodida	5	14	0	0	0	0	0	0	0	0	0	0	0	0	0	0	0	0	1	0	0	0	6	0	0	0	0	0	0	0	4	3
Eukaryota;Excavata;Malawimonadidae;Malawimonadidae_X;Malawimonadidae_XX	5	14	0	0	0	0	0	0	0	0	0	0	0	0	9	0	0	0	0	0	0	0	0	0	0	0	0	0	0	5	0	0
Eukaryota;Opisthokonta;Metazoa;Kinorhyncha;Kinorhyncha_X	5	14	0	0	0	0	0	0	3	10	0	0	0	0	0	0	0	0	0	0	0	0	0	0	1	0	0	0	0	0	0	0
Eukaryota;Hacrobia;Katablepharidophyta;Katablepharidaceae;Katablepharidales	5	13	0	0	0	0	0	0	0	0	0	0	0	0	0	0	0	0	0	0	0	0	5	0	0	0	0	6	0	0	2	0
Eukaryota;Alveolata;Ciliophora;Phyllopharyngea;Synhymenia	5	12	0	0	0	0	0	0	0	0	0	0	0	0	0	0	0	0	0	0	0	2	0	0	10	0	0	0	0	0	0	0
Eukaryota;Amoebozoa;Lobosa;Lobosa_X;Himatismenida	5	12	0	0	0	0	0	0	0	0	0	0	0	0	0	0	0	0	0	0	0	12	0	0	0	0	0	0	0	0	0	0
Eukaryota;Hacrobia;Haptophyta;Prymnesiophyceae;Prymnesiales	5	12	0	0	0	0	2	0	0	0	0	0	4	0	0	0	0	0	0	0	4	2	0	0	0	0	0	0	0	0	0	0
Eukaryota;Opisthokonta;Fungi;Basidiomycota;Agaricomycotina	5	12	0	0	0	10	0	0	0	0	0	0	0	0	0	0	0	0	0	0	0	0	0	0	0	0	0	0	0	2	0	0
Eukaryota;Alveolata;Ciliophora;Spirotrichea;Licnophoria	5	11	0	0	0	0	0	0	0	0	0	0	0	0	0	0	0	1	0	0	10	0	0	0	0	0	0	0	0	0	0	0
Eukaryota;Amoebozoa;Lobosa;Discosea-Flabellinia;Vannellida	5	11	0	0	0	0	0	0	0	0	0	0	0	0	0	0	0	0	0	0	0	0	0	0	0	0	6	0	0	0	5	0
Eukaryota;Rhizaria;Cercozoa;Filosa;Filosa_X	5	11	0	0	0	0	0	0	0	0	0	0	0	0	0	0	0	0	0	0	1	0	0	0	0	0	0	6	1	0	3	0
Eukaryota;Opisthokonta;Fungi;Basidiomycota;Pucciniomycotina	5	10	0	0	2	0	4	0	0	0	0	0	0	0	0	0	0	0	0	0	0	4	0	0	0	0	0	0	0	0	0	0
Eukaryota;Amoebozoa;Lobosa;Tubulinea;Leptomyxida	5	9	0	0	0	0	0	0	0	0	0	0	0	0	7	0	0	0	0	0	0	0	0	0	0	0	0	0	0	2	0	0
Eukaryota;Hacrobia;Haptophyta;Prymnesiophyceae;Phaeocystales	5	9	0	0	0	0	0	0	0	0	0	0	2	0	0	0	0	0	0	0	0	1	0	0	0	0	0	6	0	0	0	0
Eukaryota;Rhizaria;Cercozoa;Cercozoa_X;Cercozoa_XX	5	9	0	0	0	0	0	0	0	0	0	0	2	0	0	0	0	0	0	0	0	0	2	0	0	0	0	1	0	2	0	2
Eukaryota;Alveolata;Ciliophora;Other;Other	5	8	0	0	0	0	0	0	0	0	0	0	0	0	0	0	0	0	0	0	0	0	6	0	0	0	0	2	0	0	0	0
Eukaryota;Excavata;Discoba;Jakobida;Jakobida_X	5	8	0	0	0	0	0	0	0	0	0	0	0	0	0	0	0	0	0	0	6	0	0	0	0	0	0	0	0	0	2	0
Eukaryota;Rhizaria;Cercozoa;Novel-Clade-10-12;Novel-Clade-12	5	7	0	0	0	0	0	0	2	2	0	0	0	0	0	0	0	0	0	0	0	0	0	0	3	0	0	0	0	0	0	0
Eukaryota;Alveolata;Ciliophora;Oligohymenophorea;Apostomatia	5	6	0	0	0	0	0	0	0	0	0	0	4	0	0	0	0	0	0	0	0	0	0	0	0	0	0	2	0	0	0	0
Eukaryota;Alveolata;Ciliophora;Prostomatea;Prostomatea-1	5	6	0	0	0	0	0	0	0	0	0	0	0	0	0	0	0	0	0	0	5	0	0	0	0	1	0	0	0	0	0	0
Eukaryota;Amoebozoa;Lobosa;Tubulinea;Nolandida	5	6	0	0	0	0	0	0	0	0	0	0	0	0	6	0	0	0	0	0	0	0	0	0	0	0	0	0	0	0	0	0
Eukaryota;Archaeplastida;Rhodophyta;Florideophyceae;Ceramiales	5	6	0	0	0	0	2	0	0	0	4	0	0	0	0	0	0	0	0	0	0	0	0	0	0	0	0	0	0	0	0	0
Eukaryota;Rhizaria;Cercozoa;Filosa-Sarcomonadea;Filosa-Sarcomonadea_X	5	6	0	0	0	0	2	0	0	0	0	0	0	0	0	0	4	0	0	0	0	0	0	0	0	0	0	0	0	0	0	0
Eukaryota;Rhizaria;Cercozoa;Filosa-Thecofilosea;Tectofilosida	5	6	0	0	0	0	4	0	0	0	0	2	0	0	0	0	0	0	0	0	0	0	0	0	0	0	0	0	0	0	0	0
Eukaryota;Stramenopiles;Stramenopiles_X;Bicoecea;Bicoecales	5	6	0	0	0	0	0	0	0	0	0	0	0	0	0	0	0	0	0	0	0	0	0	0	0	0	0	0	0	0	6	0
Eukaryota;Archaeplastida;Chlorophyta;Other;Other	5	5	0	0	0	0	0	0	0	0	0	0	0	0	0	0	0	0	0	2	1	0	2	0	0	0	0	0	0	0	0	0
Eukaryota;Archaeplastida;Rhodophyta;Compsopogonophyceae;Erythropeltidales	5	5	0	0	0	0	0	0	0	0	5	0	0	0	0	0	0	0	0	0	0	0	0	0	0	0	0	0	0	0	0	0
Eukaryota;Opisthokonta;Fungi;Zoopagomycota;Zoopagomycotina	5	5	0	0	0	0	0	0	0	0	0	3	0	0	2	0	0	0	0	0	0	0	0	0	0	0	0	0	0	0	0	0
Eukaryota;Alveolata;Ciliophora;Colpodea;Colpodea-1	5	4	0	0	0	0	0	0	0	0	0	0	0	0	0	0	0	0	0	0	0	4	0	0	0	0	0	0	0	0	0	0
Eukaryota;Alveolata;Ciliophora;Colpodea;Platyophryida	5	4	0	0	0	0	0	0	0	0	0	2	0	0	0	0	0	0	0	0	0	0	0	0	0	0	2	0	0	0	0	0
Eukaryota;Alveolata;Ciliophora;Karyorelictea;Protostomatida	5	4	0	0	0	0	0	0	0	0	0	0	0	0	0	0	0	0	0	0	0	0	0	0	0	0	0	0	0	0	4	0
Eukaryota;Alveolata;Ciliophora;Prostomatea;Prostomatea_X	5	4	0	0	0	0	0	0	0	0	0	2	0	0	0	0	0	0	0	0	0	0	0	0	2	0	0	0	0	0	0	0
Eukaryota;Archaeplastida;Chlorophyta;Trebouxiophyceae;Ctenocladales	5	4	0	0	0	0	2	0	0	0	0	0	0	0	0	0	0	0	0	0	0	2	0	0	0	0	0	0	0	0	0	0
Eukaryota;Rhizaria;Cercozoa;Filosa-Chlorarachnea;Chlorarachnida	5	4	0	0	0	0	0	0	0	0	0	0	0	0	0	0	0	0	0	0	0	0	2	0	0	0	0	0	0	0	2	0
Eukaryota;Stramenopiles;Ochrophyta;Chrysophyceae-Synurophyceae;Chrysophyceae-Synurophyceae_X	5	4	0	0	0	0	0	0	0	0	0	0	0	0	0	0	0	0	2	0	2	0	0	0	0	0	0	0	0	0	0	0
Eukaryota;Alveolata;Dinophyta;Syndiniales;Dino-Group-IV	5	3	0	0	0	0	0	0	0	0	0	0	0	0	0	0	0	0	0	0	0	0	0	0	0	0	0	3	0	0	0	0
Eukaryota;Archaeplastida;Rhodophyta;Bangiophyceae;Bangiales	5	3	0	0	0	0	3	0	0	0	0	0	0	0	0	0	0	0	0	0	0	0	0	0	0	0	0	0	0	0	0	0
Eukaryota;Rhizaria;Cercozoa;Endomyxa;Novel-Clade-9	5	3	0	0	0	0	0	0	0	0	0	0	0	0	0	0	0	0	0	0	0	0	0	0	3	0	0	0	0	0	0	0
Eukaryota;Rhizaria;Cercozoa;Endomyxa-Phytomyxea;Plasmodiophorida	5	3	0	0	0	0	0	0	0	2	0	0	0	0	0	0	0	0	0	0	0	0	0	0	1	0	0	0	0	0	0	0
Eukaryota;Stramenopiles;Stramenopiles_X;Stramenopiles_XX;Stramenopiles_XXX	5	3	0	0	0	0	0	0	0	0	0	0	0	0	0	0	0	2	0	0	1	0	0	0	0	0	0	0	0	0	0	0
Eukaryota;Alveolata;Ciliophora;Ciliophora-5;Ciliophora-5_X	5	2	0	0	0	0	0	0	0	0	0	0	0	0	0	0	0	0	0	0	0	0	0	0	2	0	0	0	0	0	0	0
Eukaryota;Alveolata;Ciliophora;Oligohymenophorea;Other	5	2	0	0	0	0	0	0	0	0	0	0	0	0	0	0	0	0	0	0	0	0	0	0	2	0	0	0	0	0	0	0
Eukaryota;Amoebozoa;Lobosa;Lobosa_X;Stygamoebida	5	2	0	0	0	0	0	0	0	0	0	0	0	0	0	0	0	0	0	0	0	0	2	0	0	0	0	0	0	0	0	0
Eukaryota;Amoebozoa;Lobosa;Tubulinea;Euamoebida	5	2	0	0	0	0	0	0	0	0	0	0	0	0	0	0	0	0	0	0	0	0	0	0	0	0	2	0	0	0	0	0
Eukaryota;Apusozoa;Apusomonadidae;Apusomonadidae_Group-2;Other	5	2	0	0	0	0	0	0	0	0	0	0	0	0	0	0	0	0	0	0	0	0	2	0	0	0	0	0	0	0	0	0
Eukaryota;Archaeplastida;Chlorophyta;Ulvophyceae;Cladophorales	5	2	0	0	0	0	0	0	0	0	2	0	0	0	0	0	0	0	0	0	0	0	0	0	0	0	0	0	0	0	0	0
Eukaryota;Archaeplastida;Chlorophyta;Ulvophyceae;Oltmansiellopsidales	5	2	0	0	0	0	0	0	0	0	0	0	0	0	0	0	0	0	0	0	0	0	0	2	0	0	0	0	0	0	0	0
Eukaryota;Archaeplastida;Streptophyta;Zygnemophyceae;Zygnemophyceae_X	5	2	0	0	0	0	0	0	0	0	0	2	0	0	0	0	0	0	0	0	0	0	0	0	0	0	0	0	0	0	0	0
Eukaryota;Opisthokonta;Fungi;Entomophthoromycota;Entomophthoromycotina	5	2	0	0	0	0	0	0	0	0	0	0	0	0	2	0	0	0	0	0	0	0	0	0	0	0	0	0	0	0	0	0
Eukaryota;Opisthokonta;Opisthokonta_X;Opisthokonta_XX;Opisthokonta_XXX	5	2	0	0	0	0	0	0	0	0	0	0	0	0	0	0	0	0	0	0	0	0	0	0	2	0	0	0	0	0	0	0
Eukaryota;Rhizaria;Cercozoa;Endomyxa;Endomyxa_X	5	2	0	0	0	0	0	0	0	0	0	0	0	0	0	0	0	0	0	2	0	0	0	0	0	0	0	0	0	0	0	0
Eukaryota;Rhizaria;Cercozoa;Endomyxa-Phytomyxea;Phagomyxida	5	2	0	0	0	0	0	0	2	0	0	0	0	0	0	0	0	0	0	0	0	0	0	0	0	0	0	0	0	0	0	0
Eukaryota;Rhizaria;Cercozoa;Filosa-Granofilosea;Other	5	2	0	0	0	0	0	0	0	0	0	0	0	0	0	0	0	0	0	2	0	0	0	0	0	0	0	0	0	0	0	0
Eukaryota;Rhizaria;Cercozoa;Filosa-Thecofilosea;Other	5	2	0	0	0	0	0	0	0	0	0	0	0	0	0	0	0	0	0	0	0	0	0	0	2	0	0	0	0	0	0	0
Eukaryota;Opisthokonta;Metazoa;Nematoda;Chromadorea;Chromadorea_X	6	334514	382	17553	1172	5672	11507	71046	3829	15327	10167	17681	847	92	61285	184	1216	7	18738	709	141	2785	13614	956	2462	2	9038	850	13	66673	336	230
Eukaryota;Opisthokonta;Metazoa;Arthropoda;Crustacea;Maxillopoda	6	310635	3478	0	24	4	2950	9205	37946	13370	27336	112	9939	44620	1080	47881	23353	227	1	0	1	851	203	9280	5379	31435	30	2162	11892	241	16559	11076
Eukaryota;Opisthokonta;Metazoa;Cnidaria;Cnidaria_X;Hydrozoa	6	81299	0	0	33	3	189	31	319	957	8	0	77	5	0	22	2	0	0	6	15	128	28	41117	37712	387	2	101	2	1	152	2
Eukaryota;Alveolata;Ciliophora;Colpodea;Cyrtolophosidida;Cyrtolophosididae	6	69666	0	158	1464	0	0	766	0	6	0	0	7	0	13	180	2	34	447	12156	5	35	50485	4	3	4	0	33	0	15	3750	99
Eukaryota;Opisthokonta;Metazoa;Rotifera;Rotifera_X;Rotifera_XX	6	56865	0	0	0	0	32	0	66	129	16	36492	1711	51	3468	33	17	9	3	0	6	90	17	311	53	840	11251	152	536	1166	179	237
Eukaryota;Alveolata;Ciliophora;Oligohymenophorea;Scuticociliatia;Pseudocohnilembidae	6	51942	22	0	218	18060	96	74	0	12	22	0	19	0	0	440	1685	6	10	26	30052	453	184	0	1	0	7	7	9	5	173	361
Eukaryota;Opisthokonta;Metazoa;Craniata;Craniata_X;Teleostei	6	49812	4	16	0	42	869	0	0	0	2	94	943	336	2	3	0	1	0	0	36	20844	12	3	25	3	382	1573	24578	18	26	0
Eukaryota;Alveolata;Ciliophora;Colpodea;Colpodida;Colpodidae	6	47228	42	48	147	29296	122	14	2	22	0	2358	86	10	59	15	6	1	43	2	11181	143	21	41	2	0	3429	105	2	31	0	0
Eukaryota;Alveolata;Ciliophora;Phyllopharyngea;Suctoria;Suctoria_X	6	43562	0	0	4645	0	528	0	0	0	0	0	2	0	0	5	0	2	0	7233	6	14311	8	2	7	0	16575	234	0	0	4	0
Eukaryota;Opisthokonta;Fungi;Ascomycota;Pezizomycotina;Dothideomycetes	6	40693	2183	374	7695	510	13917	691	309	1794	93	2532	1706	200	4986	2364	276	2	197	0	67	488	3	16	59	0	36	7	3	181	4	0
Eukaryota;Opisthokonta;Metazoa;Arthropoda;Chelicerata;Arachnida	6	37797	18	13	7	0	7	6	61	2	0	5669	571	5	1841	151	0	4	22	2	5	13	0	14	0	0	16009	480	0	8022	4875	0
Eukaryota;Alveolata;Ciliophora;Oligohymenophorea;Sessilida;Vorticellidae	6	29100	0	4	7	0	420	293	0	0	5	5278	1080	2	86	20	10	12	31	4	72	5094	2576	12	6	0	12789	883	1	19	350	46
Eukaryota;Opisthokonta;Fungi;Ascomycota;Pezizomycotina;Eurotiomycetes	6	28840	8315	834	2305	6932	3549	1437	98	260	282	1976	187	180	1163	310	153	69	62	2	24	528	4	18	10	0	73	0	0	65	4	0
Eukaryota;Alveolata;Ciliophora;Oligohymenophorea;Scuticociliatia;Uronematidae	6	28722	124	23	14390	9	0	42	0	2	0	85	25	0	0	66	146	234	1	11595	157	20	568	0	2	2	44	28	0	0	500	659
Eukaryota;Opisthokonta;Fungi;Ascomycota;Pezizomycotina;Sordariomycetes	6	28491	6984	789	570	157	978	337	189	245	24	1280	140	4	2040	11193	3550	0	3	0	0	6	0	0	2	0	0	0	0	0	0	0
Eukaryota;Alveolata;Dinophyta;Dinophyceae;Dinophyceae_X;Dinophyceae_XX	6	20871	128	0	921	14	39	19	309	753	171	18	13859	2	7	169	111	149	0	160	277	101	99	90	74	248	5	2990	16	33	75	34
Eukaryota;Opisthokonta;Choanoflagellida;Choanoflagellatea;Craspedida;Monosigidae_Group_A	6	19900	81	5528	1613	12	39	437	2	0	17	4	50	0	2	2381	4716	173	1075	362	347	264	551	21	1	0	22	15	0	21	1076	1090
Eukaryota;Opisthokonta;Metazoa;Arthropoda;Hexapoda;Collembola	6	18418	0	0	16	0	4	0	0	0	0	0	0	0	10060	0	0	2	0	0	3	13	0	0	6	2	0	0	0	8312	0	0
Eukaryota;Amoebozoa;Lobosa;Tubulinea;Echinamoebida;Vermamoebidae	6	18127	21	1248	0	0	4	0	0	0	0	453	57	0	51	0	0	0	14441	0	0	4	0	26	2	0	1703	64	1	52	0	0
Eukaryota;Archaeplastida;Streptophyta;Embryophyceae;Embryophyceae_X;Embryophyceae_XX	6	15266	221	194	831	148	6247	100	193	276	3655	60	101	332	319	193	310	36	12	8	42	440	0	0	41	0	17	24	1400	62	4	0
Eukaryota;Opisthokonta;Fungi;Cryptomycota;Cryptomycotina;Cryptomycotina_X	6	15204	454	7018	12	5895	43	120	17	9	0	2	21	0	71	6	10	3	1350	0	160	0	9	0	0	0	0	0	0	2	2	0
Eukaryota;Alveolata;Ciliophora;Litostomatea;Haptoria;Litonotidae	6	12267	45	0	0	0	1961	0	0	0	0	0	8	0	0	356	0	240	0	14	16	2786	193	0	0	0	1	19	1	1	6626	0
Eukaryota;Alveolata;Ciliophora;Spirotrichea;Hypotrichia;Oxytrichidae	6	11175	0	0	6	6	420	8	35	4	0	3202	142	0	6327	0	0	0	0	32	1	22	80	131	0	0	657	10	0	92	0	0
Eukaryota;Alveolata;Ciliophora;Spirotrichea;Euplotia;Aspidiscidae	6	10844	0	0	91	0	0	0	0	0	0	0	271	0	16	672	3097	56	0	184	0	0	60	0	0	0	0	154	10	26	2080	4127
Eukaryota;Alveolata;Dinophyta;Dinophyceae;Dinophyceae_X;Oxyrrhinaceae	6	10028	44	0	299	12	6	2	0	0	0	0	0	0	0	24	774	114	0	582	146	11	70	0	2	8	0	0	0	0	303	7631
Eukaryota;Alveolata;Ciliophora;Oligohymenophorea;Scuticociliatia;Scuticociliatia_X	6	9051	0	0	269	0	0	0	0	0	0	2	0	0	0	2169	8	1	0	293	3	1	101	0	0	0	4	13	0	0	6184	3
Eukaryota;Opisthokonta;Metazoa;Metazoa_X;Metazoa_XX;Metazoa_XXX	6	8812	0	0	0	0	0	0	0	8468	0	0	0	0	0	9	0	0	0	0	0	0	0	0	261	59	0	0	0	0	13	2
Eukaryota;Alveolata;Ciliophora;Spirotrichea;Choreotrichia;Choreotrichia_X	6	7768	0	0	0	0	1317	0	1570	703	0	0	0	2	0	0	0	0	0	0	0	23	0	3761	191	194	0	0	3	0	4	0
Eukaryota;Alveolata;Ciliophora;Phyllopharyngea;Cyrtophoria;Chilodonellidae	6	7084	0	0	486	0	0	0	0	0	2	141	0	0	28	0	0	0	0	392	1	2	0	7	1	0	5735	4	0	285	0	0
Eukaryota;Archaeplastida;Chlorophyta;Chlorophyceae;Chlorophyceae_X;CW-Chlamydomonadales	6	7016	0	0	2	0	0	0	12	14	14	3819	294	2	1065	0	0	0	0	0	0	0	0	33	8	0	635	29	0	1089	0	0
Eukaryota;Alveolata;Ciliophora;Oligohymenophorea;Scuticociliatia;Cinetochilidae	6	6472	2	0	19	4	0	8	0	0	0	0	0	0	0	2	40	3241	199	138	208	16	113	0	0	0	4	38	0	223	189	2028
Eukaryota;Amoebozoa;Lobosa;Discosea-Longamoebia;Dermamoebida;Dermamoebidae	6	5989	32	0	18	0	0	75	0	0	0	0	0	0	0	80	4	248	4	62	87	5	3899	0	0	0	0	10	0	3	1417	45
Eukaryota;Alveolata;Ciliophora;Spirotrichea;Choreotrichia;Xystonellidae	6	5364	0	0	0	0	0	0	285	680	2	0	0	0	0	17	2	0	0	0	0	0	5	8	154	3988	0	0	0	0	180	43
Eukaryota;Opisthokonta;Metazoa;Arthropoda;Crustacea;Ostracoda	6	4813	0	0	8	0	51	0	2037	390	1413	0	0	0	0	0	0	0	0	0	1	0	17	145	750	0	0	1	0	0	0	0
Eukaryota;Rhizaria;Cercozoa;Endomyxa;Vampyrellida;Vampyrellida_X	6	4802	0	0	0	0	0	2	23	38	2	6	0	0	3	12	0	0	0	0	5	10	4	650	4037	0	0	4	0	0	6	0
Eukaryota;Opisthokonta;Metazoa;Urochordata;Urochordata_X;Appendicularia	6	4745	0	0	0	0	0	2	0	0	0	2	702	22	0	10	9	0	0	0	0	0	5	0	4	192	0	3750	3	0	32	12
Eukaryota;Alveolata;Ciliophora;Oligohymenophorea;Scuticociliatia;Parauronematidae	6	4669	0	0	3	0	0	156	0	0	0	0	21	0	0	8	0	0	0	11	0	6	4299	0	0	0	0	40	3	0	122	0
Eukaryota;Opisthokonta;Fungi;Ascomycota;Saccharomycotina;Saccharomycetales	6	4177	140	1356	315	813	10	7	3	382	17	2	4	4	0	616	12	4	285	0	3	0	0	5	191	0	0	1	0	0	7	0
Eukaryota;Alveolata;Apicomplexa;Apicomplexa_X;Colpodellidae;Colpodellidae_X	6	3679	76	167	0	163	185	2	32	24	2	16	67	47	270	172	817	26	115	0	220	342	3	298	19	0	8	47	1	355	46	159
Eukaryota;Alveolata;Ciliophora;Ciliophora-10;Ciliophora-10_X;Ciliophora-10_XX	6	3301	0	0	0	0	0	0	0	0	0	0	177	0	0	0	0	0	0	0	0	0	0	0	0	13	2	3105	0	1	3	0
Eukaryota;Archaeplastida;Chlorophyta;Trebouxiophyceae;Microthamniales;Microthamniales_X	6	3288	0	0	89	35	1784	142	293	318	173	169	16	14	45	4	0	0	0	0	0	159	3	24	10	0	7	0	3	0	0	0
Eukaryota;Opisthokonta;Metazoa;Mollusca;Gastropoda;Dendronotoidea-Arminoidea-Aeolidoidea	6	2966	0	0	0	0	0	0	1875	1086	0	0	0	0	0	0	0	0	0	0	0	0	0	2	3	0	0	0	0	0	0	0
Eukaryota;Apusozoa;Hilomonadea;Planomonadida;Planomonadidae;Planomonadidae_Group-1	6	2613	38	0	15	0	2	4	0	0	0	0	0	0	0	0	0	1829	6	40	292	20	297	0	2	0	0	25	0	5	23	15
Eukaryota;Alveolata;Ciliophora;Spirotrichea;Euplotia;Euplotidae	6	2606	40	73	850	79	17	16	0	0	0	0	26	0	0	1257	21	0	1	0	6	0	171	0	0	0	0	17	0	0	32	0
Eukaryota;Opisthokonta;Metazoa;Arthropoda;Other;Other	6	2126	0	0	0	0	0	0	0	0	269	0	5	323	2	411	227	0	0	2	0	0	3	0	0	339	0	0	185	56	160	144
Eukaryota;Rhizaria;Cercozoa;Filosa-Sarcomonadea;Glissomonadida;Sandonidae	6	1873	0	81	8	0	72	2	18	33	4	543	797	5	80	28	0	0	21	0	0	16	0	12	4	0	143	2	0	4	0	0
Eukaryota;Rhizaria;Cercozoa;Filosa-Granofilosea;Cryptofilida;Nanofilidae	6	1827	174	0	5	0	0	0	0	0	0	0	0	0	0	0	0	1595	0	2	7	0	11	0	27	0	0	4	0	0	0	2
Eukaryota;Archaeplastida;Chlorophyta;Ulvophyceae;Ulvales-relatives;Ulvales-relatives_X	6	1706	0	0	6	0	1303	8	5	27	103	25	0	0	2	0	0	0	0	0	0	190	0	18	12	0	7	0	0	0	0	0
Eukaryota;Rhizaria;Cercozoa;Filosa-Granofilosea;Filosa-Granofilosea_X;Massiteriidae	6	1639	71	0	4	4	2	23	0	0	0	0	0	0	0	5	3	555	10	77	71	205	480	0	21	0	0	90	0	8	10	0
Eukaryota;Rhizaria;Cercozoa;Filosa-Thecofilosea;Cryomonadida;Rhogostoma-lineage	6	1636	0	0	6	0	20	0	0	0	0	200	8	0	275	0	0	0	0	0	0	171	0	0	0	0	461	0	0	495	0	0
Eukaryota;Apusozoa;Apusomonadidae;Apusomonadidae_Group-1;Apusomonadidae_Group-1_X;Apusomonadidae_Group-1_XX	6	1606	4	0	0	2	0	3	0	0	0	0	6	0	0	5	4	20	369	200	197	2	138	0	0	0	2	485	13	4	82	70
Eukaryota;Alveolata;Apicomplexa;Apicomplexa_X;Gregarines;Gregarines_X	6	1497	12	0	1043	0	231	0	22	56	0	9	0	111	0	0	2	0	0	8	0	3	0	0	0	0	0	0	0	0	0	0
Eukaryota;Alveolata;Ciliophora;Oligohymenophorea;Peritrichia;Zoothamniidae	6	1481	0	0	0	0	95	0	0	0	0	0	0	0	0	1127	0	0	0	10	1	40	206	0	0	0	0	0	0	0	2	0
Eukaryota;Rhizaria;Radiolaria;Acantharea;Arthracanthida-Symphyacanthida;Arthracanthida-Symphyacanthida_X	6	1465	0	0	0	0	0	0	0	0	0	0	46	20	0	0	0	0	0	0	0	4	0	0	26	125	0	788	325	2	84	45
Eukaryota;Opisthokonta;Metazoa;Mollusca;Bivalvia;Heteroconchia	6	1460	0	0	0	0	27	0	56	80	82	0	286	259	0	110	0	0	0	0	0	281	0	18	29	58	0	53	80	0	41	0
Eukaryota;Opisthokonta;Metazoa;Mollusca;Bivalvia;Mytiloida	6	1451	0	0	0	108	14	927	2	0	18	2	4	0	0	4	80	0	0	0	53	3	172	6	9	11	3	0	0	0	7	28
Eukaryota;Alveolata;Ciliophora;Spirotrichea;Hypotrichia;Hypotrichia_X	6	1437	475	0	4	8	0	0	5	0	0	112	3	0	6	4	3	291	0	14	123	38	165	0	0	0	22	0	2	0	74	88
Eukaryota;Opisthokonta;Fungi;Chytridiomycota;Chytridiomycotina;Chytridiomycetes	6	1413	0	2	82	0	409	0	21	61	6	305	51	0	230	0	0	0	2	157	0	19	10	2	0	0	31	1	0	24	0	0
Eukaryota;Opisthokonta;Metazoa;Annelida;Annelida_X;Annelida_XX	6	1379	0	0	0	0	0	0	4	96	49	0	5	6	0	84	33	0	0	0	0	25	0	124	401	288	0	0	59	0	117	88
Eukaryota;Opisthokonta;Metazoa;Platyhelminthes;Turbellaria;Rhabdocoela	6	1373	0	0	0	0	0	0	238	990	0	0	0	0	0	0	0	0	0	0	0	0	0	55	90	0	0	0	0	0	0	0
Eukaryota;Opisthokonta;Choanoflagellida;Choanoflagellatea;Craspedida;Salpingoecidae_Group_C2	6	1331	450	0	0	0	4	8	0	0	0	46	2	0	0	0	2	153	2	4	2	68	4	0	0	0	563	7	0	16	0	0
Eukaryota;Opisthokonta;Metazoa;Gastrotricha;Gastrotricha_X;Gastrotricha_XX	6	1308	0	0	603	44	18	493	71	15	0	0	0	0	0	0	0	0	0	15	0	28	16	4	1	0	0	0	0	0	0	0
Eukaryota;Alveolata;Ciliophora;Spirotrichea;Oligotrichia;Strombidiidae	6	1293	0	0	0	0	0	0	265	250	0	0	10	0	0	0	0	0	0	0	0	11	0	557	193	0	0	7	0	0	0	0
Eukaryota;Archaeplastida;Chlorophyta;Trebouxiophyceae;Prasiolales;Prasiolales_X	6	1236	0	0	22	4	437	195	16	61	28	94	2	27	108	0	2	0	0	0	3	102	4	44	58	0	21	1	0	7	0	0
Eukaryota;Opisthokonta;Fungi;Ascomycota;Pezizomycotina;Leotiomycetes	6	1230	0	586	15	162	92	184	10	100	0	19	6	3	19	13	17	0	2	0	0	0	0	0	0	0	0	0	0	2	0	0
Eukaryota;Opisthokonta;Fungi;Ascomycota;Pezizomycotina;Orbiliomycetes	6	1172	0	14	0	0	234	0	0	0	0	449	31	0	255	2	0	2	0	0	0	26	0	5	1	0	83	0	0	68	2	0
Eukaryota;Rhizaria;Cercozoa;Filosa-Metromonadea;Metopiida;Metopiidae	6	1161	92	0	0	0	0	0	0	0	0	0	0	0	0	0	0	1057	0	0	0	0	0	0	0	0	0	8	0	0	2	2
Eukaryota;Alveolata;Dinophyta;Syndiniales;Dino-Group-I;Dino-Group-I-Clade-4	6	1124	0	0	3	0	0	0	6	24	0	0	0	0	0	0	0	0	0	0	0	0	1	2	0	838	0	19	3	0	158	70
Eukaryota;Alveolata;Ciliophora;Phyllopharyngea;Cyrtophoria;Hartmannulidae	6	1101	8	0	51	8	2	0	0	0	0	0	9	0	0	0	0	272	4	553	5	1	59	0	1	0	2	103	1	0	22	0
Eukaryota;Opisthokonta;Metazoa;Echinodermata;Echinodermata_X;Echinodermata_XX	6	1060	0	0	0	0	0	0	0	0	41	0	0	0	0	35	152	0	0	0	0	2	1	0	0	581	0	0	179	0	41	28
Eukaryota;Opisthokonta;Metazoa;Urochordata;Urochordata_X;Ascidiacea	6	1058	0	2	310	6	24	50	0	4	24	44	240	0	2	323	0	0	0	2	0	4	1	2	0	2	2	6	0	0	10	0
Eukaryota;Opisthokonta;Metazoa;Craniata;Craniata_X;Chondrichthyes	6	987	0	0	0	0	0	0	0	0	0	2	290	462	0	0	0	0	0	0	0	0	0	0	0	0	0	15	216	2	0	0
Eukaryota;Amoebozoa;Lobosa;Lobosa_X;Lobosa_XX;LKM74-lineage	6	953	72	729	138	4	0	2	0	0	0	2	0	0	0	4	0	0	2	0	0	0	0	0	0	0	0	0	0	0	0	0
Eukaryota;Alveolata;Ciliophora;Spirotrichea;Choreotrichia;Tintinnidae	6	947	0	0	0	0	0	0	0	2	0	0	164	2	0	0	0	0	0	0	0	11	2	12	9	595	0	74	18	0	37	21
Eukaryota;Rhizaria;Cercozoa;Filosa-Granofilosea;Cryptofilida;Novel-Gran-1	6	878	0	0	13	0	0	0	0	0	0	0	0	0	0	0	0	809	0	4	0	0	17	10	23	0	0	2	0	0	0	0
Eukaryota;Opisthokonta;Metazoa;Mollusca;Bivalvia;Ostreoida	6	813	0	0	0	0	425	0	0	0	0	0	0	0	0	0	0	0	0	0	0	387	0	0	0	1	0	0	0	0	0	0
Eukaryota;Alveolata;Ciliophora;Phyllopharyngea;Cyrtophoria;Dysteriidae	6	798	0	0	16	0	57	0	0	0	0	0	0	0	0	0	0	0	0	4	0	659	53	7	1	0	0	1	0	0	0	0
Eukaryota;Alveolata;Ciliophora;Litostomatea;Haptoria;Haptoria_X	6	742	0	0	0	0	0	0	0	28	0	0	0	0	0	56	0	0	0	0	1	0	11	0	3	0	0	0	0	0	643	0
Eukaryota;Opisthokonta;Metazoa;Nematoda;Enoplea;Enoplea_X	6	710	0	0	0	0	11	0	387	106	205	0	0	0	0	0	0	0	0	0	0	0	0	0	1	0	0	0	0	0	0	0
Eukaryota;Alveolata;Ciliophora;Colpodea;Colpodida;Grossglockneriidae	6	657	9	179	112	15	121	0	0	0	2	11	0	0	18	0	0	0	114	4	15	43	0	0	1	0	9	0	0	4	0	0
Eukaryota;Opisthokonta;Fungi;Fungi_X;Fungi_XX;Fungi_XXX	6	657	2	22	2	509	110	0	3	0	0	0	0	0	0	0	9	0	0	0	0	0	0	0	0	0	0	0	0	0	0	0
Eukaryota;Archaeplastida;Chlorophyta;Chlorophyceae;Chlorophyceae_X;Sphaeropleales	6	656	0	0	0	0	23	0	7	7	2	472	27	2	30	0	0	0	0	0	0	0	0	45	6	0	27	0	1	7	0	0
Eukaryota;Alveolata;Ciliophora;Spirotrichea;Hypotrichia;Epiclintidae	6	652	0	0	0	0	0	37	0	0	0	0	0	0	0	0	0	0	0	0	26	9	578	0	0	0	0	0	0	0	2	0
Eukaryota;Opisthokonta;Fungi;Mucoromycota;Mucoromycotina;Mucoromycotina_X	6	649	2	0	15	0	11	0	0	0	0	413	0	0	39	0	2	0	0	0	0	0	0	2	0	0	147	10	0	8	0	0
Eukaryota;Opisthokonta;Metazoa;Tardigrada;Tardigrada_X;Tardigrada_XX	6	632	0	0	0	0	7	0	0	149	0	0	0	0	0	0	0	0	0	0	0	74	0	4	398	0	0	0	0	0	0	0
Eukaryota;Alveolata;Ciliophora;Spirotrichea;Choreotrichia;Stenosemellidae	6	623	0	0	0	0	0	0	0	0	0	0	139	8	0	88	164	0	0	0	0	0	0	0	0	80	0	50	16	0	53	25
Eukaryota;Opisthokonta;Metazoa;Mollusca;Gastropoda;Heterobranchia	6	570	0	0	0	0	0	0	0	0	527	0	0	0	0	2	0	0	0	0	0	0	0	0	0	41	0	0	0	0	0	0
Eukaryota;Rhizaria;Cercozoa;Filosa-Thecofilosea;Ebriida;TAGIRI1-lineage	6	561	0	0	0	0	0	0	19	31	0	0	0	0	0	0	0	0	0	0	0	5	0	461	45	0	0	0	0	0	0	0
Eukaryota;Rhizaria;Cercozoa;Filosa-Thecofilosea;Filosa-Thecofilosea_X;Mataza-lineage	6	540	0	0	0	0	0	0	11	11	0	0	0	0	0	0	0	0	0	0	0	0	8	465	45	0	0	0	0	0	0	0
Eukaryota;Alveolata;Ciliophora;Oligohymenophorea;Peritrichia;Peritrichia_X	6	491	0	0	0	0	0	0	2	0	0	40	0	0	6	0	0	0	0	0	0	0	0	48	0	0	375	0	0	20	0	0
Eukaryota;Opisthokonta;Metazoa;Bryozoa;Bryozoa_X;Bryozoa_XX	6	478	0	0	119	0	0	0	0	0	23	0	66	0	0	4	0	0	0	7	0	0	0	82	0	24	0	102	0	0	37	14
Eukaryota;Rhizaria;Cercozoa;Filosa-Sarcomonadea;Glissomonadida;Allapsidae	6	451	0	0	146	0	12	0	4	7	0	12	0	2	202	0	0	0	0	0	0	2	0	0	0	0	25	0	0	39	0	0
Eukaryota;Alveolata;Ciliophora;Spirotrichea;Hypotrichia;Holostichidae	6	445	0	0	10	0	0	8	0	0	0	0	2	0	0	0	0	0	0	0	7	81	322	0	1	0	2	4	0	0	8	0
Eukaryota;Opisthokonta;Metazoa;Porifera;Porifera_X;Calcarea	6	443	0	0	43	0	0	46	0	0	0	2	41	0	0	49	0	0	0	32	3	0	55	0	0	0	2	50	0	3	117	0
Eukaryota;Hacrobia;Cryptophyta;Cryptophyceae;Cryptophyceae_X;Goniomonadales	6	434	50	0	14	0	0	2	0	0	0	0	7	0	0	0	19	22	0	100	37	9	164	0	0	1	0	5	0	0	0	4
Eukaryota;Opisthokonta;Metazoa;Platyhelminthes;Turbellaria;Polycladida	6	402	0	0	0	0	0	0	5	8	0	0	0	52	0	0	0	0	0	0	0	0	0	0	1	2	0	0	334	0	0	0
Eukaryota;Alveolata;Dinophyta;Dinophyceae;Suessiales;Suessiales_X	6	393	0	8	10	0	4	0	135	183	8	0	30	2	0	0	0	0	0	0	0	1	0	6	3	0	0	0	0	3	0	0
Eukaryota;Opisthokonta;Fungi;Ascomycota;Pezizomycotina;Pezizomycotina_X	6	391	0	0	0	0	13	0	0	16	0	0	0	0	279	4	2	0	0	0	0	2	0	0	0	0	0	0	1	74	0	0
Eukaryota;Alveolata;Ciliophora;Phyllopharyngea;Cyrtophoria;Cyrtophoria_X	6	388	0	0	65	0	0	0	0	0	0	0	2	0	0	0	0	0	0	49	5	5	216	0	0	0	0	43	0	0	3	0
Eukaryota;Amoebozoa;Conosa;Variosea;Variosea_X;Acramoebidae	6	383	0	149	0	0	0	0	0	0	0	0	0	0	0	0	0	0	232	0	0	0	0	2	0	0	0	0	0	0	0	0
Eukaryota;Archaeplastida;Chlorophyta;Trebouxiophyceae;Watanabea-Clade;Watanabea-Clade_X	6	380	0	6	1	0	240	8	5	18	7	51	0	21	13	0	0	0	0	0	0	9	0	0	1	0	0	0	0	0	0	0
Eukaryota;Other;Other;Other;Other;Other	6	368	0	0	8	48	39	0	2	6	2	9	2	4	47	2	0	0	2	6	1	7	9	2	0	0	7	4	0	139	22	0
Eukaryota;Rhizaria;Cercozoa;Filosa-Granofilosea;Limnofilida;Limnofilidae	6	351	0	0	0	0	0	36	0	0	0	55	2	0	0	0	0	0	0	0	0	0	17	0	0	0	238	3	0	0	0	0
Eukaryota;Hacrobia;Haptophyta;Prymnesiophyceae;Isochrysidales;Isochrysidaceae	6	346	0	0	49	2	56	53	0	2	0	0	43	2	0	71	0	0	0	4	7	7	39	0	0	0	0	1	0	0	10	0
Eukaryota;Alveolata;Ciliophora;Oligohymenophorea;Scuticociliatia;Other	6	291	6	0	5	6	0	6	0	0	0	0	0	0	0	15	8	83	0	0	46	3	68	2	0	0	0	0	0	0	6	37
Eukaryota;Rhizaria;Cercozoa;Filosa-Thecofilosea;Cryomonadida;Cryothecomonas-lineage	6	275	0	0	0	0	0	0	10	23	0	0	0	0	0	0	0	0	0	0	0	6	0	209	25	0	0	0	0	0	2	0
Eukaryota;Alveolata;Ciliophora;Spirotrichea;Euplotia;Uronychiidae	6	274	0	0	0	0	2	10	0	0	0	0	0	0	0	0	0	4	0	15	134	27	73	2	0	0	0	0	0	0	7	0
Eukaryota;Rhizaria;Cercozoa;Filosa-Imbricatea;Thaumatomonadida;Thaumatomonadidae	6	271	0	0	5	0	0	2	4	5	0	0	17	0	17	2	0	6	0	4	40	1	45	0	2	0	4	66	0	23	28	0
Eukaryota;Alveolata;Ciliophora;Litostomatea;Haptoria;Spathidiidae	6	264	0	0	0	0	0	0	0	0	0	0	0	0	0	0	0	0	0	0	5	3	14	0	0	0	0	174	0	8	60	0
Eukaryota;Opisthokonta;Metazoa;Brachiopoda;Brachiopoda_X;Brachiopoda_XX	6	252	0	0	0	0	0	2	0	0	49	0	0	0	0	170	27	0	0	0	0	0	0	0	0	4	0	0	0	0	0	0
Eukaryota;Archaeplastida;Chlorophyta;Trebouxiophyceae;Chlorellales;Chlorellales_X	6	247	2	0	0	12	103	0	2	10	2	91	0	0	0	0	0	0	0	0	1	14	0	0	4	0	6	0	0	0	0	0
Eukaryota;Amoebozoa;Conosa;Variosea;ATCC50593-Flamella-WIM80-lineage;Flamella-lineage	6	240	13	13	0	0	4	0	0	6	0	26	6	0	8	0	0	0	82	0	0	21	0	13	0	0	37	7	0	4	0	0
Eukaryota;Rhizaria;Cercozoa;Endomyxa;Reticulosida;Filoretidae	6	239	6	0	0	0	0	0	0	0	0	0	0	0	0	0	0	219	0	0	4	0	6	0	0	0	0	2	0	0	2	0
Eukaryota;Alveolata;Ciliophora;Spirotrichea;Choreotrichia;Dictyocystidae	6	235	0	0	0	0	0	0	0	0	0	0	0	8	0	3	0	0	0	0	0	0	0	0	0	184	0	0	8	0	11	21
Eukaryota;Opisthokonta;Choanoflagellida;Choanoflagellatea;Craspedida;Salpingoecidae_Group_C3	6	230	0	0	0	0	0	0	0	0	2	98	0	0	0	0	0	0	0	0	0	0	0	0	0	0	130	0	0	0	0	0
Eukaryota;Alveolata;Dinophyta;Dinophyceae;Dinophyceae_X;Pfiesteriaceae	6	213	107	0	9	0	0	0	0	0	0	0	0	0	0	0	6	29	0	0	3	8	30	13	2	1	0	3	0	0	0	2
Eukaryota;Opisthokonta;Fungi;Ascomycota;Pezizomycotina;Lecanoromycetes	6	213	0	4	2	38	97	15	24	15	12	4	0	2	0	0	0	0	0	0	0	0	0	0	0	0	0	0	0	0	0	0
Eukaryota;Rhizaria;Cercozoa;Filosa-Imbricatea;Other;Other	6	210	0	0	5	0	0	0	0	0	0	0	0	0	0	0	0	0	0	26	21	3	57	0	0	0	4	63	0	2	29	0
Eukaryota;Rhizaria;Cercozoa;Filosa-Thecofilosea;Cryomonadida;Protaspa-lineage	6	207	0	0	0	0	9	0	21	113	0	2	12	0	0	0	0	0	0	0	0	18	0	18	3	0	0	5	0	2	4	0
Eukaryota;Rhizaria;Cercozoa;Filosa-Imbricatea;Filosa-Imbricatea_X;Novel-Clade-2	6	199	0	0	0	0	0	2	42	45	0	0	2	0	0	0	0	0	0	0	0	3	14	85	3	0	0	3	0	0	0	0
Eukaryota;Opisthokonta;Fungi;Basidiomycota;Ustilaginomycotina;Exobasidiomycetes	6	185	10	0	0	0	0	0	0	0	0	0	0	0	0	0	0	175	0	0	0	0	0	0	0	0	0	0	0	0	0	0
Eukaryota;Alveolata;Ciliophora;Litostomatea;Haptoria;Amphileptidae	6	178	0	0	10	4	0	0	0	0	0	0	0	0	0	2	0	31	39	2	4	1	62	0	12	0	0	6	0	0	5	0
Eukaryota;Opisthokonta;Fungi;Chytridiomycota;Chytridiomycotina;Chytridiomycotina_X	6	175	8	0	0	0	0	0	0	0	0	0	0	0	0	4	0	69	7	0	51	0	0	0	0	0	0	0	0	7	29	0
Eukaryota;Opisthokonta;Fungi;Ascomycota;Pezizomycotina;Pezizomycetes	6	173	4	0	0	0	2	0	0	0	0	0	0	0	148	0	0	0	0	0	0	0	0	0	0	0	0	0	0	19	0	0
Eukaryota;Alveolata;Ciliophora;Heterotrichea;Heterotrichida;Folliculinidae	6	171	0	0	0	0	0	0	0	0	0	0	0	0	0	0	0	0	0	2	1	2	166	0	0	0	0	0	0	0	0	0
Eukaryota;Rhizaria;Cercozoa;Filosa-Sarcomonadea;Cercomonadida;Cercomonadidae	6	170	0	0	0	0	40	0	4	4	0	0	0	0	5	0	2	0	0	0	0	87	0	2	5	0	10	0	0	11	0	0
Eukaryota;Opisthokonta;Metazoa;Placozoa;Placozoa_X;Placozoa_XX	6	168	0	0	0	0	0	0	0	0	0	0	0	0	0	4	0	0	0	0	0	3	23	0	0	0	2	58	1	0	77	0
Eukaryota;Rhizaria;Cercozoa;Filosa-Chlorarachnea;Filosa-Chlorarachnea_X;LC104-lineage	6	165	0	0	22	0	0	0	0	2	0	0	8	0	0	6	2	10	0	18	19	7	46	2	0	0	0	18	0	0	0	5
Eukaryota;Opisthokonta;Choanoflagellida;Choanoflagellatea;Acanthoecida;Acanthoecidae_Group_G	6	161	19	0	7	0	5	2	0	0	0	0	0	0	0	0	0	39	0	5	13	0	59	0	0	0	0	7	0	0	5	0
Eukaryota;Rhizaria;Cercozoa;Other;Other;Other	6	159	4	0	0	47	0	0	0	0	0	2	10	0	0	0	6	41	0	0	3	7	5	0	0	0	0	9	0	0	15	10
Eukaryota;Opisthokonta;Choanoflagellida;Choanoflagellatea;Choanoflagellatea_X;Choanoflagellatea_X_Group_L	6	157	17	0	28	0	0	11	0	0	0	0	0	0	0	0	0	5	8	33	9	0	40	0	0	0	0	0	0	0	6	0
Eukaryota;Alveolata;Ciliophora;Oligohymenophorea;Peniculia;Peniculia_X	6	154	0	0	0	0	0	0	0	0	0	0	40	2	0	2	0	0	0	0	1	0	0	0	0	0	0	28	8	0	73	0
Eukaryota;Rhizaria;Cercozoa;Endomyxa;Vampyrellida;Leptophryidae	6	154	0	0	0	0	0	0	0	0	0	0	0	0	127	0	0	0	0	0	0	0	0	0	0	0	0	0	0	27	0	0
Eukaryota;Rhizaria;Cercozoa;Filosa-Granofilosea;Filosa-Granofilosea_X;Novel-Gran-234	6	152	61	0	1	0	0	5	0	0	0	0	0	0	0	0	0	41	0	10	1	1	10	0	0	0	0	12	0	2	8	0
Eukaryota;Opisthokonta;Metazoa;Cnidaria;Cnidaria_X;Scyphozoa	6	151	0	0	0	0	124	2	0	0	0	0	0	0	0	0	0	0	0	0	0	25	0	0	0	0	0	0	0	0	0	0
Eukaryota;Opisthokonta;Other;Other;Other;Other	6	146	0	0	6	0	7	0	6	0	0	2	0	2	2	5	2	0	1	8	0	1	4	0	0	0	0	2	0	2	96	0
Eukaryota;Opisthokonta;Choanoflagellida;Choanoflagellatea;Craspedida;Monosigidae_Group_M	6	135	8	2	70	0	0	0	0	0	0	0	0	0	0	0	0	9	18	5	1	0	0	0	0	0	21	1	0	0	0	0
Eukaryota;Archaeplastida;Chlorophyta;Pyramimonadales;Pyramimonadales_X;Pyramimonadales_XX	6	134	0	0	0	0	5	0	27	67	0	0	3	0	0	0	0	0	0	0	0	0	0	28	3	0	0	1	0	0	0	0
Eukaryota;Alveolata;Ciliophora;Phyllopharyngea;Suctoria;Ephelotidae	6	133	0	0	0	0	0	0	3	3	0	0	0	0	0	0	0	0	0	0	0	1	0	17	109	0	0	0	0	0	0	0
Eukaryota;Opisthokonta;Metazoa;Arthropoda;Hexapoda;Insecta	6	133	0	0	107	0	5	0	0	0	0	2	0	0	0	0	15	0	0	2	0	0	0	0	0	0	2	0	0	0	0	0
Eukaryota;Amoebozoa;Lobosa;Lobosa_X;Centramoebida;Acanthamoebidae	6	130	0	0	0	0	0	0	0	0	0	0	0	0	0	0	0	0	112	11	0	0	0	0	0	0	7	0	0	0	0	0
Eukaryota;Alveolata;Ciliophora;Litostomatea;Haptoria;Other	6	124	30	0	0	0	0	0	0	0	0	0	0	0	0	0	0	86	0	0	0	0	0	0	0	6	2	0	0	0	0	0
Eukaryota;Alveolata;Ciliophora;Litostomatea;Haptoria;Didiniidae	6	122	2	0	0	0	0	0	0	0	2	0	2	0	0	2	0	4	0	0	0	0	0	0	0	57	0	2	6	0	39	6
Eukaryota;Archaeplastida;Chlorophyta;Chlorodendrophyceae;Chlorodendrales;Chlorodendrales_X	6	119	0	0	4	82	4	20	0	0	0	0	0	0	0	0	0	0	0	0	5	3	0	0	0	0	0	0	0	1	0	0
Eukaryota;Rhizaria;Cercozoa;Filosa-Sarcomonadea;Cercomonadida;Paracercomonadidae	6	119	0	87	0	0	0	14	0	4	0	0	0	0	5	0	0	0	0	0	0	0	4	0	2	0	0	0	0	3	0	0
Eukaryota;Hacrobia;Other;Other;Other;Other	6	116	0	0	0	0	0	0	116	0	0	0	0	0	0	0	0	0	0	0	0	0	0	0	0	0	0	0	0	0	0	0
Eukaryota;Opisthokonta;Metazoa;Nemertea;Nemertea_X;Nemertea_XX	6	114	0	0	0	0	0	0	0	0	0	0	0	0	0	0	0	0	0	0	0	0	2	2	0	105	0	1	0	0	4	0
Eukaryota;Opisthokonta;Metazoa;Platyhelminthes;Turbellaria;Macrostomorpha	6	104	0	0	0	4	0	0	0	2	2	0	0	0	0	40	0	0	0	0	9	0	16	0	11	0	0	0	0	0	20	0
Eukaryota;Opisthokonta;Metazoa;Other;Other;Other	6	103	0	0	0	0	6	0	5	3	0	45	0	13	0	4	16	0	0	0	0	1	0	0	0	0	0	0	0	10	0	0
Eukaryota;Archaeplastida;Chlorophyta;Trebouxiophyceae;Trebouxiophyceae_X;Trebouxiophyceae_XX	6	97	0	0	2	0	30	4	0	18	7	11	6	0	0	0	0	0	0	0	0	6	0	0	13	0	0	0	0	0	0	0
Eukaryota;Alveolata;Ciliophora;Spirotrichea;Protocruziida;Protocruziida_X	6	96	0	0	6	0	0	0	0	0	0	0	0	0	0	4	0	11	0	12	0	5	22	0	4	0	0	5	0	0	4	23
Eukaryota;Rhizaria;Cercozoa;Filosa-Imbricatea;Euglyphida;Ovulinatidae	6	96	0	0	0	0	0	0	0	0	18	0	0	0	0	7	50	0	0	0	0	0	0	0	0	0	0	0	0	0	4	17
Eukaryota;Apusozoa;Apusomonadidae;Apusomonadidae_Group-2;Apusomonadidae_Group-2_X;Apusomonadidae_Group-2_XX	6	95	0	0	0	0	0	0	0	0	0	0	0	0	0	0	6	0	0	0	3	82	4	0	0	0	0	0	0	0	0	0
Eukaryota;Alveolata;Ciliophora;Spirotrichea;Hypotrichia;Other	6	91	0	0	9	0	0	0	0	0	0	0	0	0	0	0	0	0	0	3	0	7	65	0	0	0	2	2	0	0	3	0
Eukaryota;Hacrobia;Telonemia;Telonemia_X;Telonemia_XX;Telonemia-Group-1	6	89	0	0	47	8	0	2	0	0	0	0	11	0	0	0	19	0	0	2	0	0	0	0	0	0	0	0	0	0	0	0
Eukaryota;Opisthokonta;Fungi;Other;Other;Other	6	87	0	0	5	0	59	0	2	0	0	0	0	6	0	0	0	6	0	0	1	1	0	0	0	0	0	0	0	5	2	0
Eukaryota;Alveolata;Ciliophora;Oligohymenophorea;Scuticociliatia;Pleuronematidae	6	86	0	0	0	0	0	0	0	0	0	0	0	0	0	0	0	1	0	0	0	0	85	0	0	0	0	0	0	0	0	0
Eukaryota;Alveolata;Ciliophora;Oligohymenophorea;Astomatia;Radiophryidae	6	84	0	0	0	0	0	0	0	0	0	0	0	0	0	0	0	7	0	3	8	5	60	0	0	0	0	1	0	0	0	0
Eukaryota;Amoebozoa;Conosa;Variosea;Variosea_X;Filamoebidae	6	80	2	4	0	0	0	0	0	0	0	0	0	0	0	0	0	15	29	0	0	0	0	0	0	0	28	0	0	2	0	0
Eukaryota;Rhizaria;Cercozoa;Filosa-Granofilosea;Filosa-Granofilosea_X;he2-lineage	6	80	0	0	0	0	0	0	0	0	0	0	0	0	0	0	0	0	40	0	0	1	20	0	4	0	0	7	0	0	8	0
Eukaryota;Amoebozoa;Breviatea;Breviatea;Breviatea_X;Subulatomonas-lineage	6	78	0	0	0	0	45	0	6	9	0	0	0	0	0	0	0	0	0	0	0	17	0	0	1	0	0	0	0	0	0	0
Eukaryota;Archaeplastida;Chlorophyta;Ulvophyceae;Ulotrichales;Ulotrichales_X	6	78	0	0	0	0	61	0	0	2	0	10	0	0	0	0	0	0	0	0	0	3	0	0	0	0	2	0	0	0	0	0
Eukaryota;Hacrobia;Centroheliozoa;Centroheliozoa_X;Centroheliozoa_XX;Centroheliozoa_XXX	6	78	18	0	17	0	0	0	0	0	0	0	0	0	0	0	0	41	0	2	0	0	0	0	0	0	0	0	0	0	0	0
Eukaryota;Alveolata;Ciliophora;Nassophorea;Nassophorea_X;Microthoracidae	6	77	0	0	0	0	0	0	0	0	0	0	0	0	4	0	0	0	0	0	0	0	0	0	0	0	38	0	0	35	0	0
Eukaryota;Hacrobia;Centroheliozoa;Centroheliozoa_X;Pterocystida;Other	6	77	0	0	0	6	0	0	0	0	0	0	0	0	0	0	0	3	4	2	62	0	0	0	0	0	0	0	0	0	0	0
Eukaryota;Opisthokonta;Fungi;Microsporidiomycota;Microsporidiomycotina;Microsporidiomycotina_X	6	77	0	0	0	0	6	0	0	0	0	0	0	0	0	0	0	4	0	0	0	67	0	0	0	0	0	0	0	0	0	0
Eukaryota;Opisthokonta;Metazoa;Craniata;Craniata_X;Craniata_XX	6	73	11	21	2	0	2	18	4	0	0	0	2	0	0	0	0	0	1	0	0	6	2	4	0	0	0	0	0	0	0	0
Eukaryota;Alveolata;Ciliophora;Litostomatea;Cyclotrichia;Cyclotrichia_X	6	72	0	0	0	0	0	0	0	0	0	0	0	0	0	0	0	0	2	0	0	0	0	0	60	0	10	0	0	0	0	0
Eukaryota;Opisthokonta;Mesomycetozoa;Ichthyosporea;Ichthyosphonida;Pseudoperkinsidae	6	72	0	0	2	0	4	5	2	4	6	2	15	0	18	0	2	0	0	0	0	0	0	2	0	0	0	0	0	10	0	0
Eukaryota;Alveolata;Ciliophora;Phyllopharyngea;Cyrtophoria;Lynchellidae	6	71	0	0	0	0	0	0	0	0	0	0	0	0	0	0	0	0	0	12	59	0	0	0	0	0	0	0	0	0	0	0
Eukaryota;Alveolata;Apicomplexa;Apicomplexa_X;Coccidia;Eimeriidae	6	69	0	0	0	0	18	0	0	0	0	0	0	0	0	0	0	0	0	0	0	51	0	0	0	0	0	0	0	0	0	0
Eukaryota;Alveolata;Ciliophora;Oligohymenophorea;Scuticociliatia;Cohnilembidae	6	69	0	0	0	0	0	0	0	0	0	0	0	0	0	8	0	0	0	0	0	0	0	0	0	0	0	0	0	0	61	0
Eukaryota;Opisthokonta;Fungi;Ascomycota;Pezizomycotina;Other	6	69	0	21	0	0	13	0	0	0	0	10	0	0	2	23	0	0	0	0	0	0	0	0	0	0	0	0	0	0	0	0
Eukaryota;Rhizaria;Cercozoa;Filosa-Imbricatea;Marimonadida;Marimonadida_X	6	69	0	0	0	0	0	0	0	0	0	0	0	0	0	0	0	0	0	0	4	0	33	0	0	0	0	23	0	0	9	0
Eukaryota;Rhizaria;Radiolaria;Polycystinea;Collodaria-Nassellarida;Nassellarida	6	68	0	0	0	0	0	0	0	0	0	0	5	0	0	0	0	0	0	0	0	16	0	0	0	5	0	42	0	0	0	0
Eukaryota;Rhizaria;Cercozoa;Filosa-Thecofilosea;Filosa-Thecofilosea_X;Filosa-Thecofilosea_XX	6	65	0	0	0	0	0	0	0	0	0	0	0	0	0	2	0	0	0	0	0	0	31	0	0	0	0	24	0	2	6	0
Eukaryota;Rhizaria;Cercozoa;Endomyxa;Vampyrellida;Penardia-lineage	6	63	0	0	0	0	41	0	0	0	0	0	0	0	0	0	0	0	0	0	0	22	0	0	0	0	0	0	0	0	0	0
Eukaryota;Alveolata;Other;Other;Other;Other	6	61	15	0	0	0	0	0	0	0	0	0	0	0	16	0	0	8	0	0	5	3	6	0	0	0	1	2	0	0	3	2
Eukaryota;Amoebozoa;Conosa;Variosea;Variosea_X;Schizoplasmodiids	6	59	0	0	1	4	0	0	0	6	0	0	0	0	0	0	0	0	0	2	10	1	27	0	0	0	4	3	1	0	0	0
Eukaryota;Hacrobia;Picobiliphyta;Picobiliphyta_X;Picobiliphyta_XX;Picobiliphyta_XXX	6	49	0	0	0	2	0	0	0	0	0	0	14	0	0	5	0	0	0	0	26	0	0	0	0	0	0	0	0	0	2	0
Eukaryota;Opisthokonta;Mesomycetozoa;Ichthyosporea;Ichthyosphonida;Abeoformidae_Group_MAIP_1	6	48	0	5	16	0	14	11	0	0	0	0	0	0	0	2	0	0	0	0	0	0	0	0	0	0	0	0	0	0	0	0
Eukaryota;Opisthokonta;Fungi;Ascomycota;Taphrinomycotina;Taphrinomycetes	6	47	0	0	2	0	6	0	0	0	0	11	0	0	28	0	0	0	0	0	0	0	0	0	0	0	0	0	0	0	0	0
Eukaryota;Alveolata;Ciliophora;Spirotrichea;Choreotrichia;Strombidinopsidae	6	45	0	0	0	0	0	0	0	43	0	0	0	0	0	0	0	0	0	0	0	0	0	0	2	0	0	0	0	0	0	0
Eukaryota;Alveolata;Ciliophora;Spirotrichea;Euplotia;Certesiidae	6	43	0	0	6	0	0	0	0	0	0	0	0	0	0	1	0	0	0	21	4	0	8	0	0	0	0	1	0	0	2	0
Eukaryota;Rhizaria;Cercozoa;Novel-Clade-10-12;Tremulida;Tremulidae	6	41	0	0	0	0	4	0	0	0	0	27	0	0	10	0	0	0	0	0	0	0	0	0	0	0	0	0	0	0	0	0
Eukaryota;Amoebozoa;Conosa;Variosea;Variosea_X;Protosteliids	6	39	0	0	0	0	0	0	0	0	0	2	2	0	0	0	0	0	0	0	0	0	0	0	0	0	34	1	0	0	0	0
Eukaryota;Alveolata;Ciliophora;Oligohymenophorea;Peritrichia;Opisthonectidae	6	38	0	0	3	0	0	0	0	0	0	2	0	0	0	0	0	0	0	0	0	2	0	0	0	0	31	0	0	0	0	0
Eukaryota;Alveolata;Ciliophora;Oligohymenophorea;Peritrichia;Other	6	37	0	0	0	0	0	0	0	0	0	0	0	0	0	2	0	11	0	10	0	4	4	0	4	0	0	0	0	0	2	0
Eukaryota;Opisthokonta;Choanoflagellida;Choanoflagellatea;Acanthoecida;Stephanoecidae_Group_H	6	37	0	0	0	0	0	0	0	0	0	0	0	0	0	4	0	0	0	0	3	2	22	0	0	0	0	6	0	0	0	0
Eukaryota;Alveolata;Dinophyta;Syndiniales;Dino-Group-I;Dino-Group-I-Clade-1	6	36	0	0	0	0	2	2	20	8	0	0	0	0	0	0	0	0	0	0	0	1	0	2	1	0	0	0	0	0	0	0
Eukaryota;Opisthokonta;Metazoa;Porifera;Porifera_X;Demospongiae	6	35	0	0	0	0	2	0	0	0	14	0	0	0	0	0	0	0	0	0	2	0	0	4	0	0	0	0	0	0	13	0
Eukaryota;Alveolata;Ciliophora;Colpodea;Colpodida;Other	6	34	0	0	0	0	0	0	0	0	0	8	0	0	2	0	0	0	0	0	0	3	0	0	0	0	20	0	0	1	0	0
Eukaryota;Apusozoa;Apusomonadidae;Apusomonadidae_Group-2;Apusomonadidae_Group-2B;Apusomonadidae_Group-2B_X	6	34	0	0	0	0	0	0	0	0	0	0	4	0	0	0	0	0	0	0	6	16	8	0	0	0	0	0	0	0	0	0
Eukaryota;Stramenopiles;Ochrophyta;Bacillariophyta;Bacillariophyta_X;Polar-centric-Mediophyceae	6	34	0	0	0	0	0	0	0	0	0	0	0	0	0	0	0	0	0	0	0	9	0	0	3	3	0	13	2	0	4	0
Eukaryota;Opisthokonta;Choanoflagellida;Choanoflagellatea;Acanthoecida;Acanthoecida_X	6	33	0	0	0	0	0	2	0	0	0	0	0	0	0	0	0	0	0	0	2	0	29	0	0	0	0	0	0	0	0	0
Eukaryota;Rhizaria;Cercozoa;Filosa-Thecofilosea;Ebriida;Botuliformidae	6	33	0	0	0	0	0	0	0	0	0	0	0	0	0	0	0	0	0	0	0	1	2	21	8	0	0	0	1	0	0	0
Eukaryota;Opisthokonta;Metazoa;Platyhelminthes;Turbellaria;Seriata	6	32	0	0	0	0	32	0	0	0	0	0	0	0	0	0	0	0	0	0	0	0	0	0	0	0	0	0	0	0	0	0
Eukaryota;Alveolata;Ciliophora;Oligohymenophorea;Scuticociliatia;Orchitophryidae	6	31	0	0	5	0	0	2	0	0	0	0	0	0	0	0	0	0	0	17	0	0	7	0	0	0	0	0	0	0	0	0
Eukaryota;Opisthokonta;Choanoflagellida;Choanoflagellatea;Acanthoecida;Stephanoecidae_Group_I	6	30	0	0	2	6	0	7	0	0	0	0	0	0	0	2	0	0	0	0	1	0	5	0	0	0	3	2	0	0	2	0
Eukaryota;Alveolata;Apicomplexa;Apicomplexa_X;Novel-Apicomplexa-Class-1;Novel-Apicomplexa-Class-1_X	6	29	0	0	0	7	0	0	2	18	2	0	0	0	0	0	0	0	0	0	0	0	0	0	0	0	0	0	0	0	0	0
Eukaryota;Alveolata;Ciliophora;Plagiopylea;Odontostomatida;Epalxellidae	6	27	0	0	0	0	0	0	0	0	0	0	0	0	0	0	0	27	0	0	0	0	0	0	0	0	0	0	0	0	0	0
Eukaryota;Rhizaria;Cercozoa;Filosa-Metromonadea;Metromonadida;Metromonadidae	6	27	0	0	0	0	0	0	0	0	0	0	0	0	0	0	0	1	0	0	3	1	15	2	2	0	0	1	0	0	2	0
Eukaryota;Alveolata;Perkinsea;Perkinsida;Perkinsida_X;Perkinsida_XX	6	25	6	0	0	0	0	0	0	0	0	0	0	0	0	0	0	1	0	0	12	0	4	0	0	0	0	0	0	0	2	0
Eukaryota;Opisthokonta;Metazoa;Craniata;Craniata_X;Archosauria	6	24	0	0	0	0	0	0	0	4	0	0	0	0	0	0	0	0	0	0	0	0	0	0	19	0	0	0	1	0	0	0
Eukaryota;Rhizaria;Cercozoa;Filosa-Sarcomonadea;Glissomonadida;Proleptomonadidae	6	24	0	0	0	0	0	0	0	2	0	2	0	0	0	0	0	0	0	0	0	0	0	0	0	0	20	0	0	0	0	0
Eukaryota;Alveolata;Dinophyta;Other;Other;Other	6	22	0	0	0	0	0	0	0	2	0	0	0	0	4	0	0	10	0	0	0	0	0	0	0	0	0	3	0	0	3	0
Eukaryota;Amoebozoa;Lobosa;Lobosa_X;Centramoebida;Balamuthiidae	6	22	0	0	0	22	0	0	0	0	0	0	0	0	0	0	0	0	0	0	0	0	0	0	0	0	0	0	0	0	0	0
Eukaryota;Opisthokonta;Choanoflagellida;Choanoflagellatea;Craspedida;Monosigidae_Group_B	6	22	0	0	0	2	0	0	0	0	0	0	0	0	0	0	0	0	0	0	16	0	4	0	0	0	0	0	0	0	0	0
Eukaryota;Opisthokonta;Metazoa;Arthropoda;Crustacea;Branchiopoda	6	22	0	0	0	0	0	0	0	0	0	0	0	0	0	20	0	0	0	0	0	0	0	0	0	0	0	0	0	0	2	0
Eukaryota;Opisthokonta;Metazoa;Nematoda;Chromadorea;Other	6	22	0	0	0	0	6	0	0	0	0	0	0	0	0	0	0	0	0	0	0	14	0	0	0	0	0	0	0	2	0	0
Eukaryota;Alveolata;Ciliophora;Litostomatea;Cyclotrichia;Mesodiniidae	6	21	0	0	0	0	0	2	0	2	0	0	0	0	0	0	0	0	0	2	0	2	3	2	7	0	0	0	1	0	0	0
Eukaryota;Archaeplastida;Rhodophyta;Florideophyceae;Colaconematales;Colaconematales_X	6	20	0	0	0	0	0	0	0	0	20	0	0	0	0	0	0	0	0	0	0	0	0	0	0	0	0	0	0	0	0	0
Eukaryota;Alveolata;Ciliophora;Spirotrichea;Choreotrichia;Lynnellidae	6	19	0	0	0	0	0	0	0	14	0	0	0	0	0	0	0	0	0	0	0	0	0	0	5	0	0	0	0	0	0	0
Eukaryota;Hacrobia;Cryptophyta;Cryptophyceae;Cryptophyceae_X;Cryptomonadales	6	19	0	0	0	0	0	0	0	0	0	0	10	0	0	6	0	0	0	0	1	1	0	0	0	0	0	1	0	0	0	0
Eukaryota;Opisthokonta;Metazoa;Cnidaria;Cnidaria_X;Anthozoa	6	19	0	0	0	0	2	0	0	8	2	0	0	0	0	0	0	0	0	0	0	0	0	0	0	0	0	0	0	0	7	0
Eukaryota;Rhizaria;Cercozoa;Filosa-Thecofilosea;Ventricleftida;Other	6	19	0	0	0	0	0	0	0	0	0	0	0	0	0	0	0	0	0	0	0	0	0	0	0	0	2	11	1	0	5	0
Eukaryota;Stramenopiles;Ochrophyta;Bacillariophyta;Bacillariophyta_X;Radial-centric-basal-Coscinodiscophyceae	6	19	0	0	0	0	0	0	0	0	0	0	10	0	0	0	0	0	0	0	0	0	0	0	0	0	0	9	0	0	0	0
Eukaryota;Alveolata;Apicomplexa;Apicomplexa_X;Novel-Apicomplexa-Class-2;Novel-Apicomplexa-Class-2_X	6	18	0	0	0	0	18	0	0	0	0	0	0	0	0	0	0	0	0	0	0	0	0	0	0	0	0	0	0	0	0	0
Eukaryota;Archaeplastida;Chlorophyta;Ulvophyceae;Trentepohliales;Trentepohliales_X	6	18	0	0	0	0	9	0	0	0	0	0	0	0	5	0	0	0	0	0	0	4	0	0	0	0	0	0	0	0	0	0
Eukaryota;Opisthokonta;Fungi;Ascomycota;Saccharomycotina;Stephanoascales	6	18	0	0	4	0	3	0	0	4	0	0	0	0	0	6	0	0	0	0	0	0	0	0	1	0	0	0	0	0	0	0
Eukaryota;Opisthokonta;Metazoa;Entoprocta;Entoprocta_X;Entoprocta_XX	6	18	0	0	0	0	0	0	0	0	0	0	6	0	0	0	0	0	0	0	0	0	3	0	0	3	0	6	0	0	0	0
Eukaryota;Rhizaria;Cercozoa;Filosa-Sarcomonadea;Glissomonadida;Glissomonadida_X	6	18	0	0	0	0	4	0	0	7	0	3	0	0	2	0	2	0	0	0	0	0	0	0	0	0	0	0	0	0	0	0
Eukaryota;Apusozoa;Mantamonadidea;Mantamonadida;Mantamonadida_X;Mantamonadida_XX	6	17	0	0	0	0	0	0	0	0	0	0	0	0	0	0	0	0	0	10	0	0	7	0	0	0	0	0	0	0	0	0
Eukaryota;Hacrobia;Cryptophyta;Cryptophyceae;Cryptophyceae_X;Other	6	17	0	0	1	0	0	0	0	0	0	0	0	0	0	0	0	3	0	6	2	0	0	0	0	0	0	1	0	0	4	0
Eukaryota;Rhizaria;Cercozoa;Filosa-Imbricatea;Euglyphida;Paulinellidae	6	17	0	0	0	0	0	3	5	0	0	0	0	0	0	2	0	0	0	0	0	2	0	2	0	0	0	0	0	0	3	0
Eukaryota;Alveolata;Ciliophora;Phyllopharyngea;Suctoria;Acinetidae	6	16	0	0	0	0	0	0	0	0	0	0	0	0	0	0	0	0	0	0	0	0	0	0	16	0	0	0	0	0	0	0
Eukaryota;Amoebozoa;Conosa;Variosea;Variosea_X;Cavosteliids	6	16	0	0	0	0	0	0	0	0	0	0	0	0	0	0	0	0	0	0	2	3	0	0	0	0	11	0	0	0	0	0
Eukaryota;Alveolata;Ciliophora;Phyllopharyngea;Cyrtophoria;Chlamydodontidae	6	15	0	0	0	0	3	0	0	0	0	0	0	0	0	0	0	0	0	0	0	12	0	0	0	0	0	0	0	0	0	0
Eukaryota;Alveolata;Apicomplexa;Apicomplexa_X;Apicomplexa_XX;Apicomplexa_XXX	6	14	0	0	0	0	4	0	8	2	0	0	0	0	0	0	0	0	0	0	0	0	0	0	0	0	0	0	0	0	0	0
Eukaryota;Alveolata;Ciliophora;Heterotrichea;Heterotrichida;Condylostomatidae	6	14	0	0	0	0	0	0	0	0	0	0	0	0	0	0	0	0	0	0	0	0	3	0	0	0	0	4	0	0	7	0
Eukaryota;Alveolata;Ciliophora;Spirotrichea;Spirotrichea_X;Pseudoamphisiellidae	6	14	0	0	0	0	0	0	0	0	0	0	0	0	0	0	0	0	0	0	0	1	4	0	0	0	0	9	0	0	0	0
Eukaryota;Amoebozoa;Lobosa;Discosea-Flabellinia;Dactylopodida;Paramoebidae	6	14	0	0	0	0	0	0	0	0	0	0	0	0	0	0	0	0	1	0	0	0	6	0	0	0	0	0	0	0	4	3
Eukaryota;Excavata;Malawimonadidae;Malawimonadidae_X;Malawimonadidae_XX;Malawimonadidae_XXX	6	14	0	0	0	0	0	0	0	0	0	0	0	0	9	0	0	0	0	0	0	0	0	0	0	0	0	0	0	5	0	0
Eukaryota;Opisthokonta;Metazoa;Kinorhyncha;Kinorhyncha_X;Kinorhyncha_XX	6	14	0	0	0	0	0	0	3	10	0	0	0	0	0	0	0	0	0	0	0	0	0	0	1	0	0	0	0	0	0	0
Eukaryota;Hacrobia;Katablepharidophyta;Katablepharidaceae;Katablepharidales;Katablepharidales_X	6	13	0	0	0	0	0	0	0	0	0	0	0	0	0	0	0	0	0	0	0	0	5	0	0	0	0	6	0	0	2	0
Eukaryota;Alveolata;Ciliophora;Phyllopharyngea;Synhymenia;Orthodonellidae	6	12	0	0	0	0	0	0	0	0	0	0	0	0	0	0	0	0	0	0	0	2	0	0	10	0	0	0	0	0	0	0
Eukaryota;Amoebozoa;Lobosa;Lobosa_X;Himatismenida;Parvamoebidae	6	12	0	0	0	0	0	0	0	0	0	0	0	0	0	0	0	0	0	0	0	12	0	0	0	0	0	0	0	0	0	0
Eukaryota;Opisthokonta;Fungi;Basidiomycota;Agaricomycotina;Agaricomycetes	6	12	0	0	0	10	0	0	0	0	0	0	0	0	0	0	0	0	0	0	0	0	0	0	0	0	0	0	0	2	0	0
Eukaryota;Opisthokonta;Metazoa;Mollusca;Gastropoda;Caenogastropoda	6	12	0	0	0	0	0	0	0	0	0	0	0	0	0	0	0	0	0	0	0	0	0	0	5	7	0	0	0	0	0	0
Eukaryota;Rhizaria;Cercozoa;Filosa-Thecofilosea;Filosa-Thecofilosea_X;Novel-Clade-4	6	12	0	0	0	0	0	0	0	0	0	0	0	0	0	0	12	0	0	0	0	0	0	0	0	0	0	0	0	0	0	0
Eukaryota;Alveolata;Ciliophora;Spirotrichea;Licnophoria;Licnophoridae	6	11	0	0	0	0	0	0	0	0	0	0	0	0	0	0	0	1	0	0	10	0	0	0	0	0	0	0	0	0	0	0
Eukaryota;Amoebozoa;Lobosa;Discosea-Flabellinia;Vannellida;Vannellidae	6	11	0	0	0	0	0	0	0	0	0	0	0	0	0	0	0	0	0	0	0	0	0	0	0	0	6	0	0	0	5	0
Eukaryota;Hacrobia;Centroheliozoa;Centroheliozoa_X;Pterocystida;Pterocystidae	6	11	0	0	6	0	0	0	0	0	0	2	0	0	0	0	0	3	0	0	0	0	0	0	0	0	0	0	0	0	0	0
Eukaryota;Opisthokonta;Choanoflagellida;Choanoflagellatea;Acanthoecida;Other	6	11	0	0	0	0	0	0	0	0	0	0	0	0	0	0	0	0	0	0	0	0	0	0	0	0	0	0	0	0	11	0
Eukaryota;Opisthokonta;Fungi;Ascomycota;Pezizomycotina;Laboulbeniomycetes	6	11	0	0	0	0	0	0	0	0	0	11	0	0	0	0	0	0	0	0	0	0	0	0	0	0	0	0	0	0	0	0
Eukaryota;Rhizaria;Cercozoa;Filosa;Filosa_X;Filosa_XX	6	11	0	0	0	0	0	0	0	0	0	0	0	0	0	0	0	0	0	0	1	0	0	0	0	0	0	6	1	0	3	0
Eukaryota;Rhizaria;Cercozoa;Filosa-Imbricatea;Filosa-Imbricatea_X;Filosa-Imbricatea_XX	6	11	0	0	0	4	0	0	0	0	0	0	0	0	0	0	0	0	0	0	0	0	4	0	0	0	0	0	0	0	3	0
Eukaryota;Rhizaria;Cercozoa;Filosa-Imbricatea;Thaumatomonadida;Thaumatomonadida_X	6	11	0	0	0	0	0	0	0	0	0	0	2	2	0	0	0	0	0	0	0	1	0	0	0	3	0	3	0	0	0	0
Eukaryota;Alveolata;Ciliophora;Phyllopharyngea;Suctoria;Other	6	10	0	0	0	0	0	0	0	0	0	0	0	0	0	7	0	0	0	0	0	0	0	0	0	0	0	0	1	0	2	0
Eukaryota;Alveolata;Ciliophora;Oligohymenophorea;Scuticociliatia;Loxocephalidae	6	9	0	0	0	0	0	0	0	0	0	0	0	0	0	0	0	0	0	0	0	5	0	0	0	0	0	3	1	0	0	0
Eukaryota;Alveolata;Ciliophora;Spirotrichea;Hypotrichia;Pseudokeronopsidae	6	9	0	0	2	0	0	0	0	0	0	0	0	0	0	0	0	1	0	0	0	0	4	0	0	0	0	0	0	0	2	0
Eukaryota;Amoebozoa;Lobosa;Tubulinea;Leptomyxida;Flabellulidae	6	9	0	0	0	0	0	0	0	0	0	0	0	0	7	0	0	0	0	0	0	0	0	0	0	0	0	0	0	2	0	0
Eukaryota;Hacrobia;Haptophyta;Prymnesiophyceae;Phaeocystales;Phaeocystaceae	6	9	0	0	0	0	0	0	0	0	0	0	2	0	0	0	0	0	0	0	0	1	0	0	0	0	0	6	0	0	0	0
Eukaryota;Rhizaria;Cercozoa;Cercozoa_X;Cercozoa_XX;Cercozoa_XXX	6	9	0	0	0	0	0	0	0	0	0	0	2	0	0	0	0	0	0	0	0	0	2	0	0	0	0	1	0	2	0	2
Eukaryota;Alveolata;Ciliophora;Other;Other;Other	6	8	0	0	0	0	0	0	0	0	0	0	0	0	0	0	0	0	0	0	0	0	6	0	0	0	0	2	0	0	0	0
Eukaryota;Excavata;Discoba;Jakobida;Jakobida_X;Jakobidae	6	8	0	0	0	0	0	0	0	0	0	0	0	0	0	0	0	0	0	0	6	0	0	0	0	0	0	0	0	0	2	0
Eukaryota;Hacrobia;Centroheliozoa;Centroheliozoa_X;Pterocystida;Pterocystida_X	6	8	0	0	0	0	0	0	0	0	0	0	0	0	0	0	0	0	0	0	0	0	5	0	3	0	0	0	0	0	0	0
Eukaryota;Hacrobia;Haptophyta;Prymnesiophyceae;Prymnesiales;Chrysochromulinaceae	6	8	0	0	0	0	0	0	0	0	0	0	4	0	0	0	0	0	0	0	4	0	0	0	0	0	0	0	0	0	0	0
Eukaryota;Opisthokonta;Metazoa;Mollusca;Gastropoda;Vetigastropoda	6	8	0	0	0	0	0	0	0	0	0	0	0	0	0	0	0	0	0	0	0	0	0	0	0	8	0	0	0	0	0	0
Eukaryota;Rhizaria;Cercozoa;Filosa-Imbricatea;Euglyphida;Trinematidae	6	8	0	0	0	0	0	0	0	2	0	4	0	0	0	0	0	0	0	0	0	0	0	0	0	0	2	0	0	0	0	0
Eukaryota;Alveolata;Dinophyta;Syndiniales;Dino-Group-II;Dino-Group-II_X	6	7	0	0	2	0	0	0	0	4	0	0	0	0	0	0	0	0	0	0	0	1	0	0	0	0	0	0	0	0	0	0
Eukaryota;Hacrobia;Telonemia;Telonemia_X;Telonemia_XX;Telonemia-Group-2	6	7	0	0	0	0	0	0	0	0	0	0	4	0	0	0	0	0	0	0	0	0	0	0	0	0	0	1	0	0	2	0
Eukaryota;Rhizaria;Cercozoa;Novel-Clade-10-12;Novel-Clade-12;NC12B-lineage	6	7	0	0	0	0	0	0	2	2	0	0	0	0	0	0	0	0	0	0	0	0	0	0	3	0	0	0	0	0	0	0
Eukaryota;Alveolata;Ciliophora;Oligohymenophorea;Apostomatia;Foettingeriidae	6	6	0	0	0	0	0	0	0	0	0	0	4	0	0	0	0	0	0	0	0	0	0	0	0	0	0	2	0	0	0	0
Eukaryota;Alveolata;Ciliophora;Oligohymenophorea;Peritrichia;Vaginicolidae	6	6	0	0	0	0	0	0	0	0	0	0	0	0	0	0	0	0	0	0	0	0	0	0	0	0	6	0	0	0	0	0
Eukaryota;Alveolata;Ciliophora;Prostomatea;Prostomatea-1;Prostomatea-1_X	6	6	0	0	0	0	0	0	0	0	0	0	0	0	0	0	0	0	0	0	5	0	0	0	0	1	0	0	0	0	0	0
Eukaryota;Amoebozoa;Lobosa;Tubulinea;Nolandida;Nolandellidae	6	6	0	0	0	0	0	0	0	0	0	0	0	0	6	0	0	0	0	0	0	0	0	0	0	0	0	0	0	0	0	0
Eukaryota;Opisthokonta;Fungi;Basidiomycota;Pucciniomycotina;Agaricostilbomycetes	6	6	0	0	0	0	4	0	0	0	0	0	0	0	0	0	0	0	0	0	0	2	0	0	0	0	0	0	0	0	0	0
Eukaryota;Opisthokonta;Metazoa;Arthropoda;Crustacea;Malacostraca	6	6	0	0	0	0	0	0	0	0	0	2	0	0	0	0	0	0	0	0	0	0	0	0	0	0	0	0	4	0	0	0
Eukaryota;Rhizaria;Cercozoa;Endomyxa;Vampyrellida;Sey055-lineage	6	6	0	0	0	0	3	0	0	0	0	2	0	0	0	0	0	0	0	0	0	1	0	0	0	0	0	0	0	0	0	0
Eukaryota;Rhizaria;Cercozoa;Filosa-Imbricatea;Filosa-Imbricatea_X;Novel-Clade-3	6	6	0	0	0	0	0	0	0	0	0	0	0	0	0	0	0	0	0	0	0	0	0	6	0	0	0	0	0	0	0	0
Eukaryota;Rhizaria;Cercozoa;Filosa-Sarcomonadea;Filosa-Sarcomonadea_X;Filosa-Sarcomonadea_XX	6	6	0	0	0	0	2	0	0	0	0	0	0	0	0	0	4	0	0	0	0	0	0	0	0	0	0	0	0	0	0	0
Eukaryota;Rhizaria;Cercozoa;Filosa-Thecofilosea;Tectofilosida;Pseudodifflugiidae	6	6	0	0	0	0	4	0	0	0	0	2	0	0	0	0	0	0	0	0	0	0	0	0	0	0	0	0	0	0	0	0
Eukaryota;Stramenopiles;Stramenopiles_X;Bicoecea;Bicoecales;Bicoecaceae	6	6	0	0	0	0	0	0	0	0	0	0	0	0	0	0	0	0	0	0	0	0	0	0	0	0	0	0	0	0	6	0
Eukaryota;Alveolata;Ciliophora;Litostomatea;Haptoria;Acropisthiidae	6	5	0	0	0	0	0	0	0	0	0	0	0	0	0	0	0	0	0	0	0	0	0	0	0	0	0	0	0	5	0	0
Eukaryota;Archaeplastida;Chlorophyta;Other;Other;Other	6	5	0	0	0	0	0	0	0	0	0	0	0	0	0	0	0	0	0	2	1	0	2	0	0	0	0	0	0	0	0	0
Eukaryota;Archaeplastida;Rhodophyta;Compsopogonophyceae;Erythropeltidales;Erythropeltidales_X	6	5	0	0	0	0	0	0	0	0	5	0	0	0	0	0	0	0	0	0	0	0	0	0	0	0	0	0	0	0	0	0
Eukaryota;Opisthokonta;Fungi;Zoopagomycota;Zoopagomycotina;Zoopagomycotina_X	6	5	0	0	0	0	0	0	0	0	0	3	0	0	2	0	0	0	0	0	0	0	0	0	0	0	0	0	0	0	0	0
Eukaryota;Alveolata;Ciliophora;Colpodea;Colpodea-1;Colpodea-1_X	6	4	0	0	0	0	0	0	0	0	0	0	0	0	0	0	0	0	0	0	0	4	0	0	0	0	0	0	0	0	0	0
Eukaryota;Alveolata;Ciliophora;Colpodea;Platyophryida;Sorogenidae	6	4	0	0	0	0	0	0	0	0	0	2	0	0	0	0	0	0	0	0	0	0	0	0	0	0	2	0	0	0	0	0
Eukaryota;Alveolata;Ciliophora;Karyorelictea;Protostomatida;Protostomatida_X	6	4	0	0	0	0	0	0	0	0	0	0	0	0	0	0	0	0	0	0	0	0	0	0	0	0	0	0	0	0	4	0
Eukaryota;Alveolata;Ciliophora;Litostomatea;Haptoria;Lacrymariidae	6	4	0	0	0	0	0	0	0	0	0	0	0	0	0	0	0	4	0	0	0	0	0	0	0	0	0	0	0	0	0	0
Eukaryota;Alveolata;Ciliophora;Prostomatea;Prostomatea_X;Prostomatea_XX	6	4	0	0	0	0	0	0	0	0	0	2	0	0	0	0	0	0	0	0	0	0	0	0	2	0	0	0	0	0	0	0
Eukaryota;Alveolata;Ciliophora;Spirotrichea;Choreotrichia;Choreotrichia-1	6	4	4	0	0	0	0	0	0	0	0	0	0	0	0	0	0	0	0	0	0	0	0	0	0	0	0	0	0	0	0	0
Eukaryota;Alveolata;Ciliophora;Spirotrichea;Choreotrichia;Tintinnidiidae	6	4	0	0	0	0	0	0	0	0	0	0	0	0	0	0	0	0	0	0	0	0	0	0	0	3	0	0	1	0	0	0
Eukaryota;Alveolata;Dinophyta;Syndiniales;Dino-Group-II;Dino-Group-II-Clade-22	6	4	0	0	0	0	0	0	0	0	0	0	2	0	0	0	0	0	0	0	0	0	0	0	0	0	0	2	0	0	0	0
Eukaryota;Alveolata;Dinophyta;Syndiniales;Dino-Group-II;Dino-Group-II-Clade-4	6	4	0	0	0	0	0	0	0	0	0	0	0	0	0	0	0	0	0	0	0	0	0	0	0	1	0	3	0	0	0	0
Eukaryota;Archaeplastida;Chlorophyta;Trebouxiophyceae;Ctenocladales;Ctenocladales_X	6	4	0	0	0	0	2	0	0	0	0	0	0	0	0	0	0	0	0	0	0	2	0	0	0	0	0	0	0	0	0	0
Eukaryota;Archaeplastida;Rhodophyta;Florideophyceae;Ceramiales;Delesseriaceae	6	4	0	0	0	0	0	0	0	0	4	0	0	0	0	0	0	0	0	0	0	0	0	0	0	0	0	0	0	0	0	0
Eukaryota;Hacrobia;Haptophyta;Prymnesiophyceae;Isochrysidales;Noelaerhabdaceae	6	4	0	0	0	0	0	0	4	0	0	0	0	0	0	0	0	0	0	0	0	0	0	0	0	0	0	0	0	0	0	0
Eukaryota;Opisthokonta;Fungi;Ascomycota;Pezizomycotina;Arthoniomycetes	6	4	0	0	0	0	0	0	0	4	0	0	0	0	0	0	0	0	0	0	0	0	0	0	0	0	0	0	0	0	0	0
Eukaryota;Opisthokonta;Fungi;Ascomycota;Pezizomycotina;Lichinomycetes	6	4	0	0	0	0	0	0	0	0	0	0	0	4	0	0	0	0	0	0	0	0	0	0	0	0	0	0	0	0	0	0
Eukaryota;Opisthokonta;Fungi;Basidiomycota;Pucciniomycotina;Cystobasidiomycetes	6	4	0	0	2	0	0	0	0	0	0	0	0	0	0	0	0	0	0	0	0	2	0	0	0	0	0	0	0	0	0	0
Eukaryota;Rhizaria;Cercozoa;Filosa-Chlorarachnea;Chlorarachnida;Chlorarachnida_X	6	4	0	0	0	0	0	0	0	0	0	0	0	0	0	0	0	0	0	0	0	0	2	0	0	0	0	0	0	0	2	0
Eukaryota;Rhizaria;Cercozoa;Filosa-Imbricatea;Euglyphida;Euglyphida_X	6	4	0	0	0	0	0	0	0	0	0	0	0	0	0	0	0	0	0	0	0	0	0	0	0	0	0	2	0	0	2	0
Eukaryota;Alveolata;Ciliophora;Oligohymenophorea;Scuticociliatia;Cyclidiidae	6	3	0	0	0	0	0	0	0	0	0	0	0	0	0	0	0	0	0	3	0	0	0	0	0	0	0	0	0	0	0	0
Eukaryota;Alveolata;Ciliophora;Spirotrichea;Choreotrichia;Strobilidiidae	6	3	0	0	0	0	0	0	0	0	0	0	0	0	0	0	0	0	0	0	0	0	0	0	0	0	0	3	0	0	0	0
Eukaryota;Alveolata;Dinophyta;Syndiniales;Dino-Group-IV;Dino-Group-IV-Hematodinium-Group	6	3	0	0	0	0	0	0	0	0	0	0	0	0	0	0	0	0	0	0	0	0	0	0	0	0	0	3	0	0	0	0
Eukaryota;Archaeplastida;Rhodophyta;Bangiophyceae;Bangiales;Bangiaceae	6	3	0	0	0	0	3	0	0	0	0	0	0	0	0	0	0	0	0	0	0	0	0	0	0	0	0	0	0	0	0	0
Eukaryota;Opisthokonta;Choanoflagellida;Choanoflagellatea;Acanthoecida;Stephanoecidae_Group_D	6	3	0	0	0	0	0	0	0	0	0	0	0	0	0	0	0	0	0	0	0	0	3	0	0	0	0	0	0	0	0	0
Eukaryota;Rhizaria;Cercozoa;Endomyxa;Novel-Clade-9;Novel-Clade-9_X	6	3	0	0	0	0	0	0	0	0	0	0	0	0	0	0	0	0	0	0	0	0	0	0	3	0	0	0	0	0	0	0
Eukaryota;Rhizaria;Cercozoa;Endomyxa-Phytomyxea;Plasmodiophorida;Polymyxa-lineage	6	3	0	0	0	0	0	0	0	2	0	0	0	0	0	0	0	0	0	0	0	0	0	0	1	0	0	0	0	0	0	0
Eukaryota;Stramenopiles;Stramenopiles_X;Stramenopiles_XX;Stramenopiles_XXX;Stramenopiles_XXXX	6	3	0	0	0	0	0	0	0	0	0	0	0	0	0	0	0	2	0	0	1	0	0	0	0	0	0	0	0	0	0	0
Eukaryota;Alveolata;Ciliophora;Ciliophora-5;Ciliophora-5_X;Ciliophora-5_XX	6	2	0	0	0	0	0	0	0	0	0	0	0	0	0	0	0	0	0	0	0	0	0	0	2	0	0	0	0	0	0	0
Eukaryota;Alveolata;Ciliophora;Colpodea;Colpodida;Marynidae	6	2	0	0	2	0	0	0	0	0	0	0	0	0	0	0	0	0	0	0	0	0	0	0	0	0	0	0	0	0	0	0
Eukaryota;Alveolata;Ciliophora;Oligohymenophorea;Other;Other	6	2	0	0	0	0	0	0	0	0	0	0	0	0	0	0	0	0	0	0	0	0	0	0	2	0	0	0	0	0	0	0
Eukaryota;Alveolata;Ciliophora;Oligohymenophorea;Scuticociliatia;Entorhipidiidae	6	2	0	0	0	0	0	0	0	0	0	0	0	0	0	0	0	0	0	0	0	0	0	0	0	0	0	0	0	0	2	0
Eukaryota;Alveolata;Dinophyta;Syndiniales;Dino-Group-II;Dino-Group-II-Clade-10-and-11	6	2	0	0	0	0	0	0	0	0	0	0	2	0	0	0	0	0	0	0	0	0	0	0	0	0	0	0	0	0	0	0
Eukaryota;Amoebozoa;Conosa;Variosea;Variosea_X;Mariager-Fjord-lineage	6	2	0	0	0	0	0	0	0	0	0	0	0	0	0	0	0	0	0	0	2	0	0	0	0	0	0	0	0	0	0	0
Eukaryota;Amoebozoa;Conosa;Variosea;Variosea_X;Mb5C-lineage	6	2	2	0	0	0	0	0	0	0	0	0	0	0	0	0	0	0	0	0	0	0	0	0	0	0	0	0	0	0	0	0
Eukaryota;Amoebozoa;Lobosa;Lobosa_X;Stygamoebida;Stygamoebida_X	6	2	0	0	0	0	0	0	0	0	0	0	0	0	0	0	0	0	0	0	0	0	2	0	0	0	0	0	0	0	0	0
Eukaryota;Amoebozoa;Lobosa;Tubulinea;Euamoebida;Hartmannellidae	6	2	0	0	0	0	0	0	0	0	0	0	0	0	0	0	0	0	0	0	0	0	0	0	0	0	2	0	0	0	0	0
Eukaryota;Apusozoa;Apusomonadidae;Apusomonadidae_Group-2;Other;Other	6	2	0	0	0	0	0	0	0	0	0	0	0	0	0	0	0	0	0	0	0	0	2	0	0	0	0	0	0	0	0	0
Eukaryota;Archaeplastida;Chlorophyta;Ulvophyceae;Cladophorales;Cladophorales_X	6	2	0	0	0	0	0	0	0	0	2	0	0	0	0	0	0	0	0	0	0	0	0	0	0	0	0	0	0	0	0	0
Eukaryota;Archaeplastida;Chlorophyta;Ulvophyceae;Oltmansiellopsidales;Oltmansiellopsidales_X	6	2	0	0	0	0	0	0	0	0	0	0	0	0	0	0	0	0	0	0	0	0	0	2	0	0	0	0	0	0	0	0
Eukaryota;Archaeplastida;Rhodophyta;Florideophyceae;Ceramiales;Dasyaceae	6	2	0	0	0	0	2	0	0	0	0	0	0	0	0	0	0	0	0	0	0	0	0	0	0	0	0	0	0	0	0	0
Eukaryota;Archaeplastida;Streptophyta;Zygnemophyceae;Zygnemophyceae_X;Zygnemophyceae_XX	6	2	0	0	0	0	0	0	0	0	0	2	0	0	0	0	0	0	0	0	0	0	0	0	0	0	0	0	0	0	0	0
Eukaryota;Hacrobia;Haptophyta;Prymnesiophyceae;Prymnesiales;Other	6	2	0	0	0	0	0	0	0	0	0	0	0	0	0	0	0	0	0	0	0	2	0	0	0	0	0	0	0	0	0	0
Eukaryota;Hacrobia;Haptophyta;Prymnesiophyceae;Prymnesiales;Prymnesiaceae	6	2	0	0	0	0	2	0	0	0	0	0	0	0	0	0	0	0	0	0	0	0	0	0	0	0	0	0	0	0	0	0
Eukaryota;Opisthokonta;Choanoflagellida;Choanoflagellatea;Choanoflagellatea_X;Choanoflagellatea_X_Group_P	6	2	0	0	0	0	2	0	0	0	0	0	0	0	0	0	0	0	0	0	0	0	0	0	0	0	0	0	0	0	0	0
Eukaryota;Opisthokonta;Fungi;Ascomycota;Pezizomycotina;New-Pezizomycotina-family	6	2	0	0	0	0	0	0	0	2	0	0	0	0	0	0	0	0	0	0	0	0	0	0	0	0	0	0	0	0	0	0
Eukaryota;Opisthokonta;Fungi;Ascomycota;Saccharomycotina;Other	6	2	0	0	0	0	0	0	0	0	0	0	0	0	0	2	0	0	0	0	0	0	0	0	0	0	0	0	0	0	0	0
Eukaryota;Opisthokonta;Fungi;Entomophthoromycota;Entomophthoromycotina;Entomophthorales	6	2	0	0	0	0	0	0	0	0	0	0	0	0	2	0	0	0	0	0	0	0	0	0	0	0	0	0	0	0	0	0
Eukaryota;Opisthokonta;Opisthokonta_X;Opisthokonta_XX;Opisthokonta_XXX;Opisthokonta_XXXX	6	2	0	0	0	0	0	0	0	0	0	0	0	0	0	0	0	0	0	0	0	0	0	0	2	0	0	0	0	0	0	0
Eukaryota;Rhizaria;Cercozoa;Endomyxa;Endomyxa_X;Endo1-lineage	6	2	0	0	0	0	0	0	0	0	0	0	0	0	0	0	0	0	0	2	0	0	0	0	0	0	0	0	0	0	0	0
Eukaryota;Rhizaria;Cercozoa;Endomyxa-Phytomyxea;Phagomyxida;Phagomyxidae	6	2	0	0	0	0	0	0	2	0	0	0	0	0	0	0	0	0	0	0	0	0	0	0	0	0	0	0	0	0	0	0
Eukaryota;Rhizaria;Cercozoa;Filosa-Granofilosea;Filosa-Granofilosea_X;Novel-Gran-6	6	2	0	0	0	0	0	0	0	0	0	0	0	0	0	0	0	0	0	0	0	0	0	0	0	0	0	2	0	0	0	0
Eukaryota;Rhizaria;Cercozoa;Filosa-Granofilosea;Other;Other	6	2	0	0	0	0	0	0	0	0	0	0	0	0	0	0	0	0	0	2	0	0	0	0	0	0	0	0	0	0	0	0
Eukaryota;Rhizaria;Cercozoa;Filosa-Imbricatea;Thaumatomonadida;Other	6	2	0	0	0	0	0	0	0	0	0	0	2	0	0	0	0	0	0	0	0	0	0	0	0	0	0	0	0	0	0	0
Eukaryota;Rhizaria;Cercozoa;Filosa-Sarcomonadea;Glissomonadida;Clade-Y	6	2	2	0	0	0	0	0	0	0	0	0	0	0	0	0	0	0	0	0	0	0	0	0	0	0	0	0	0	0	0	0
Eukaryota;Rhizaria;Cercozoa;Filosa-Thecofilosea;Other;Other	6	2	0	0	0	0	0	0	0	0	0	0	0	0	0	0	0	0	0	0	0	0	0	0	2	0	0	0	0	0	0	0
Eukaryota;Rhizaria;Cercozoa;Filosa-Thecofilosea;Ventricleftida;Ventrifissuridae	6	2	0	0	0	0	0	2	0	0	0	0	0	0	0	0	0	0	0	0	0	0	0	0	0	0	0	0	0	0	0	0
Eukaryota;Stramenopiles;Ochrophyta;Chrysophyceae-Synurophyceae;Chrysophyceae-Synurophyceae_X;Clade-C	6	2	0	0	0	0	0	0	0	0	0	0	0	0	0	0	0	0	2	0	0	0	0	0	0	0	0	0	0	0	0	0
Eukaryota;Stramenopiles;Ochrophyta;Chrysophyceae-Synurophyceae;Chrysophyceae-Synurophyceae_X;Clade-F	6	2	0	0	0	0	0	0	0	0	0	0	0	0	0	0	0	0	0	0	2	0	0	0	0	0	0	0	0	0	0	0
