# Supplementary material for: Wanted dead or alive? Using metabarcoding of environmental DNA and RNA to distinguish living assemblages for biosecurity applications
Source: PLoS One. 2017 Nov 2;12(11):e0187636. doi: 10.1371/journal.pone.0187636 (PMC5667844; doi:10.1371/journal.pone.0187636)
Supplement: S1 File — (ZIP) [file pone.0187636.s001.zip › NZGL01916D_combined_results/rep_set_numbered.fa]

>OTU_1
AGGGCAATCCTGGTGCCAGCAGCCGCGGTAATTCCAGCTCCAATAGCGTATACTAAAGTTGCTGCAGTTAAAAAGCTCGT
AGTTGAAATGTGAAGTGCATCGGTTGCTGGCTGACGGGAAACCGTTTGGCATGGTACCGGTTTGTGCTTTTAACTTGTCT
GAAGGTCGCCTCTACTCTTTATTGAGGGGAGGTTCCGTCCGGCCTGTGGTCGGGTGGCGTGTAACAGCGGAACTTTAGGC
CGTTTACCTCGAACAAAAGCAAGTGTTCAAAGCAAGCGATTTGCTTCTGAAGCCTCAAGCTTGGAATAATGGAATAAGAC
CTGGAGTGTTGTTCCGTTGGTGCATGAAGCCTTCTTCGGGAGGTGGAATTGCGCAAGGCCCGGGTAATGATTAATAGGGA
CAGTTGGGGCCATTCGTATTGGAGAGTCAGAGGTGAAATTCTTAGATTTCTTCAAGACGAACATCTGCGAAAGCATTTGG
CAAGGATGTTTTCATTGATCAAGAACGAAAGTTAGGGGATCGAAGACGATCAGATACCGCC
>OTU_2
AGGGCAAGTCTGGTGCCAGCAGCCGCGGTAATTCCAGCTCCAGTAGCGTATATTAAAGTTGTTGCGGTTAAAAAGCTCGT
AGTTGGATCTGTGTTTCGAGCCGTTGGTTCGCCGCCCGTCGGTGTAACTGACGAGCTTTGAAACGTCCTGCCGGTTGGTT
GTCGGTCGCGACCGTTAATTCGGTGTCAGCGACGGGCCAGTGCTTACACCTGTACCGGATGTTCTTAATTGGGCGTCCGG
ACGGGCCGGCACGTTTACTTTGAATCAAACTGAGTGCTCAAGGCAGGCTAATTTAATTTGCCCGAAAGATTTTGCATGGA
ATAATGGAATAGGACCTCGGTTCTATTTTGTTGGTTTCCGGAACTCCGAGGTAATGATAAATAGGGACTGACGGGGGCAT
TAGTATTGCGGCGTTAGAGGTGAAATTCTTGGATCGTCGCAAGACTTCCCAAAGCGAAAGCATTTGCCAAGGATGTTTTC
ATTAATCAAGAACGAAAGTTAGAGGTTCGAAGACGATCAGATACCGCC
>OTU_3
AGGGCAAGTCTGGTGCCAGCAGCCGCGGTAATTCCAGCTCCAATAGTGTATATTAACGTTCCTGCAGTTATTCGATGCTC
GTAGTTGGATTTCTGGGGGTGAAGACAGGAGGGTGGCTATGGCCACCGCCAGTCTTTTCCCTCGTCCGCCTGTTAACGGC
GATCGAGATTGAGTTCTCGACGTCGAGCGCAGGAACTTTGATTATTTTCTCTTGAGCAAATTATAGTGTTTCAGGCAGGC
GTGCGCCGGAATACATTAGCATGGAATATACTTACGGACCGTGTGCAGTTTACTGCAGCTCCTTATTTGTTGGTTTCTTT
AAGGACACGGATTGATTAATAGGGATAGTTGAGAGTTTTTCTCACCAGGGGAGGCATTAGTATTTAATTTCCAGAGGTGA
AATTCTTTGAAATTTTAAAGACTAACTTATGCGAAAGCATTTTTATTTTCTTAATCTGCCAAGAATGTTTTTTTTATCGA
ACAGAACGAAAGTTAGGGGATCAAAGACGATCAGATACCGTC
>OTU_4
AGGGCAAGTCTGGTGCCAGCAGCCGCGGTAACACCAGCTCCAATAGCGTATATTAATGCTGTTGCAGTTAAAAAGCTCGT
AGTTGAATTTTGGAGTCGCTGCCGTTTGGTCCGCCTCGAAGGCGAGTACCGACGGTCGCTCTCTATACCTGGTGTGAATG
TATATGTGGCATTAACTTGTCACATATCCTGGGAAGTTCGCGACTCAGGGGTCAGGGGACTCGACGACGGAAATGGGAGA
CCATTTGCGCCTGCGGGTTCTCTGGCAACATTTCACCTATTTCACTTTGAAAAAATTGGAGTGTTCAAAGCAGGACTTAG
GTCCACTGTACATTTTAGCATGGGATGATAGAAAAAGACAGCCGTTTTATTTTGTTGGTTTTTTAGAACGATTGTAATGA
TTAAAGGGGACAGTTGGGGTTGTTTGTATTGGAGCGTCAGCGGTGAAATGCTAAGATTGCTCTAAGACAAACTTCTGCGA
AAGCATTCAACTAGGATGTTTTCGTCAATCAAGAACGAAAGTTGGGGGATCGAAGACGATTAGATACCGTC
>OTU_5
AGGGCAATCCTGGTGCCAGCAGCCGCGGTAATTCCAGCTCCAATAGCGTATATTAAAGTTGTTGCGTTTAAAACGCTCGT
AGTTGAAGTTTGTAGTCGGGTGTGGTATAGTTGTTGGGCCGCAGACGTGGTTCGCCGCGTCTCACCCAGCAATTGCCATC
TACTCACTACTTGTGCTTGCAGCAGGCTGATGCCTTTAACCGGGTGCAGTCATCGTTGTAAGCAGGTTACTTTGACAAAA
TAAGAGTGCTCAAAGCGGGCAAACGCTATGCGATATGCTCGGATTTTTCCCAGCATAGAATAACGAAACATGGTGTGAGA
CCAGCCCGAGGCGCAAGCTGAGGGTGAACGTTTCGTTGGCTTCGTTCCTCACACAATGATCAATAGGAACAGACGGGAGC
ATTTGTACTGCGAGGCTAGAGGTGAAATTCTTGGACCCTCGCATGACAAACAACAGCGAAAGCATTTGCTAAGGATGTTT
TCATTAATCAAGAACGAAAGTTAGAGGATCGAAGACGATTAGATACCGTC
>OTU_6
AGGGCAAGTCTGGTGCCAGCAGCCGCGGTAATTCCAGCTCCAATAGCGTATATTAAAGTTGTTGCAGTTAAAAAGCTCGT
AGTTGGATCTCGGATCCGGGCGAGCGGTCCGCCTCGCGGCGGTCTACTGCTCGATGGCGTCAGTTTGCGGCGGCCGTTTC
GGCGGTTCGTCGTGGCTGGCGTCGTTCCCGGTCTCTCACCCTCTGGACGCCCGTCGGTGCTCTTGACTGCAGTGCCGGCG
GCGGCCAGGACGTTTACTTTGAAAAAATTAGAGTGTTCCAAGCAGGCGCGTTCCGCCCGAATAATGGTGCATGGAATAAT
GGAATAGGACCTCGGTTCTATTTTGTTGGTTTTCGGAACTAGAGGTAATGATTAAGAGGGACAGACGGGGGCATTCGTAT
TGCGGTGTTAGAGGTGAAATTCTTGGATCGCCGCAAGACGAACTACTGCGAAAGCATTTGCCAAGAATGTTTTCATTAAT
CAAGAACGAAAGTCAGAGGTTCGAAGACGATCAGATACCGCC
>OTU_7
AGGGCAAGTCTGGTGCCAGCAGCCGCGGTAATTCCAGCTCCAATAGCGTATATTAAAGTTGTTGCAGTTAAAAAGCTCGT
AGTTGGATCTCGGATCCGGGCGAGTGGTCCGCCTCGCGGCGGTTTACTGCTCGATGGCGTCAGTGCGGGTCGGTTCCTTC
GGGGATTCGGTTCGGCTGGCGTCGTTCCCGGTCTCTCACCCTCTGGACGCTCGTCGGTGCTCTTGACTGCAGTGCCGGCG
GTGGCCAGGACGTTTACTTTGAAAAAATTAGAGTGTTCCAAGCAGGCGCGTTCCGCCCGAATAATGGTGCATGGAATAAT
GGAATAGGACCTCGGTTCTATTTTGTTGGTTTTCGGAACTAGAGGTAATGATTAAGAGGGACAGACGGGGGCATTCGTAT
TGCGGTGTTAGAGGTGAAATTCTTGGATCGCCGCAAGACGAACTACTGCGAAAGCATTTGCCAAGAATGTTTTCATTAAT
CAAGAACGAAAGTCAGAGGTTCGAAGACGATTAGATACCGCC
>OTU_8
AGGGCAATTCTGGTGCCAGCAGCCGCGGTAATTCCAGCTCCAATAGCGTATATTAAAGTTGTTGCAGTTAAAAAGCTCGT
AGTTGGATCTTGTGGGAACAGGAACCTGTCCACCCGCTTTAGGGTGTGTTACGGGTTTGTGTCCCACGTGCTTTTACTAG
TACCTCTGGGTTTTCCGCCCTGTCATTCACTTGATGGGGATAAAAGGGGCTGTCGTTGGTCGGTCTGCTTCGGCAGGCGC
AGCGGCGGTCCTGGGATCCCAGTCTTTTACTTTGAAAAAATTAGAGTGTTCAAAGCAGGCAAATTTACTGCCATTGAATA
GATTAGCATGGGATAATAGAATAGGATCTTGATTCTATTTTGTTGGTTTTTAGGATTGAGATAATGATTAATAGGGATAG
TTGGGGGCGTTTATATTTAATTGTCAGAGGTGAAATTCTTGGATTTATGAAAGATAAACTTCTGCGAAAGCATTCGCCAA
GGATGTTTTCATTAATCAAGAACGAAAGTTAGGGGATCGAAGACGATTAGATACCGTC
>OTU_9
AGGGCAAGTCTGGTGCCAGCAGCCGCGGTAATTCCAGCTCCAATAGCGTATATTAAAGTTGTTGCAGTTAAAAAGCTCGT
AGTTGGATCTTGGGCTCGGAGCGGGACGGGTCTGCCGTGATGGTGTGTATCTGTCTGCCCGGCCTTTCCTACTGGTGGCT
CGCCGCTGCGCTTCATTGCGTGGCGGTTGCTCTTGGGGCTTCGGCTCTGGGGTGGGGGCGCGTCGCAAGGCGGGTCCGGA
GTGCCAGTTCGTTTACTGTGAGTAAATTAGAGTGTTCAAAGCAGGCCATGACACGGCCTTGAATACATTAGCATGGGATA
ATGGAATAGGACACTGGTCCTATTTTGTTGGTTTTGCGTGGGACCGGAGTAATGATTAATAGGGGCGGTCGGGGGCGTTC
ATATTTAATTGTCAGAGGTGAAATTCTTGGACCATTGAAAGATGAACCTGAGCGAAAGCATCCGTCAAGGACGCTTTCAT
TAATCAAGAACGAAAGTTAGGGGATCGAAGACGATCAGATACCGTC
>OTU_10
AGGGCAATCCTGGTGCCAGCAGCCGCGGTAATTCCAGCTCCAAGGGCGTGCATTAATTTTGCTGCAGTTAAAATGCTCCT
ATTTGAAAGTCTGGTAAGTGAACAATGGTTTTGTCCTTGAAAATTTGATGTATTAGTCATTATTTTCTTGCGTACAGCCA
ATTTTTAATTGTTCCTGCCATCCGTGTGTTTTGAGGCAAAGCAATTTGCCTTGAAATATGCCAGTTACTTTGAGAAAACT
AGAGTGTTCAAAACAGACCTTTTTTCGTGAAAAATGAAATTGATTGGTCACTGAATATATTAGCATGGAATGACAAGATA
GGACTTTGGGTCTATTTTTCAGTTGGTTCTAAGGCCCAAATTAATGATATATACGGCCGTTCTGGGGGTGTCAGTACCGC
ACGAGGAGAGGTGAAATTTTCGGATTCGTGCGTGACTCACTAATGCGAAAGCACTCATCAAATTCGGCCCGTTTAATCAA
GAACGAAAGCAGGGGGAGCGAAGACGATTAGATACCGTC
>OTU_11
AGGGCAATTCTGGTGCCAGCAGCCGCGGTAATTCCAGCTCTAATAGCATATTTTAAAGTTGTTGCAGTTAAAACGCTCGT
AGTTGGATTTTAGGGCTCGTATGTAAAAAGCCAGGTCTTGGTCCGCGTATAGCGAGTACTGTCTTGGCCGAGCTCTCCTT
ATGGGATACTCACTGTGGCGCTTAACTGAGTTGCAGTAAAAAAGGGTTTAGTTGGTAGTGGTAGGGGTAAAACTCTATTA
TTACCCGCTGCCCCGGGTTCCCATTCGTTTACTTTGAATAAATTGGAGTGTTCAAAGCAGGCAGTTAACGCCTTGTACAA
TTCAGCATGGGATAATGGAATAGGCTGTTGGCTTATTTCGTCGGAATGGTTTCTAAGCACAACAGAATGATTAAGAGGGA
TAGTTGGGGGTTTTCGTATTTAATTGTCAGAGGTGAAATTCTTGGATTTGTTAAAGACGAACTACTGCGAAAGCATTAAC
CAAGGATGTTTTCATTAATCAAGAACGAAAGTAGGGGGATCGAAGACGATTAGATACCGTC
>OTU_12
AGGGCAAGCCTGGTGCCAGCAGCCGCGGTAATTCCAGCTCCAATAGCGTATATTTTTTCTGTTGCAGTTAAAAAGCTCGT
AGTTGGATCTCGGGGCTCGGGCGTTTGGTCCGCCGGAACGGTGTGTACTGAGCGGCCGGTCTCATACCTACTGGGTATCC
GCTTCTGCTCTTAATTGAGTGGGGGTTCATGGCTTCGGTTGTGGCGGCTGGCGTTCAGTTTCGGCCGGGCGTCAGTTGGG
GTTCCAGTTCGTTTACTGTGAGTAAATTAGAGTGTTTCAAGCAGCTCCTTGGAGCGTTGTATACAATTAGCATGGGATAA
TAGAATAGGACTTTGGTTCTATTTTGTTGGTTTCTAGGACCAGAGTAATGATTAACAGGGATAGTTGGGGGCATTTGTAT
TTTGTTGTCAGAGGTGAAATTCTTGGATTTACAAAAGACAAACTTCTGCGAAAGCATTTGCCAAGGATGTTTTCATTAAT
CAAGAACGAAAGTTAGGGGATCGAAGACGATTAGATACCGCC
>OTU_13
AGGGCAAGTCTGGTGCCAGCAGCCGCGGTAATTCCAGCTCCAATAGCGTATATTAAAGTTGTTGCAGTTAAAAAGCTCGT
AGTTGGATCTCGGAGTGTTTGGAGAGGCTGGTCTGCCGAAATAGGTATGCACCGTTTCTCCCGCTCCTCTTGTTCGAGTT
CTCATTCCTGCTATTTATTTAGTGGGAACACCAAAGGAGTTAGTTTGTGGAGGAGCTGGAAACAGTTTCTTCATGACTAA
CTCTGGAGACTCGAACCTTTTACTTTGAAAAAATTAGAGTGTTCAAAGCAGACAAGTTTATACTGTCATTGAATATATTA
GCATGGGATAATGGAATAAGTCTCTCTACTTATTTTGTTGGTTTCTAGGTGGGGAGAAATGATTGATAGGGACAGTTGGG
GGCATTAATATTTAATTGTCAGAGGTGAAATTCTTGGATTTATGAAAGATTAACTTAGGCGAAAGCATTTGTCAAGGATG
TTTTCATTAATCAAGAACGAAAGTTAGGGGATCGAAGACGATCAGATACCGTC
>OTU_14
AGGGCAATTCTGGTGCCAGCAGCCGCGGTAATTCCAGCTCCAATAGCGTATATTAAAGTTGTTGCGGTTAAAAAGCTCGT
AGTTGGATCTGTGTTCCACACTGTTGGTTCGTTGCCCGTCAGCGTTTAACTGGCATGTAAGTGGAACGTCCTGCCGGTGG
TAGGGCACATCCTCCGGGATGTGTTTCTACCAGTCCAATCCTGTCGCGGTGCTCTTTATTGAGTGTTGAGGCAGGCCGGC
ACGTTTACTTTGAACAAATTTGAGTGCTTAAAGCAGGCTGTTACGCCTGAAAACTGTTTGCATGGAATAATGGAATAGGA
CCTCGGTTCTATTTTGTTGGTTTTCGGAGCCCGAGGTAATGATTAATAGGGACAGGCGGGGGCATTAGTATTGCGACGTT
AGAGGTGAAATTCTTGGATCGTCGCAAGACTGACCTAAGCGAAAGCATTTGCCAAGGATGCTTCCATTAATCAAGAACGA
AAGTTAGAGGTTCGAAGACGATCAGATACCGTC
>OTU_15
AGGGCAATCCTGGTGCCAGCAGCCGCGGTAATTCCAGCTCCAATAGTGTATATTAATGTTCCTGCAGTTATTCGATGCTC
GTAGTTGGATTTCTGGAGGTTGCGACAGGAGGGTGACTATGGTTGCCGCCAGTCGTTTCCTTCATCCACCTGTTAACGTT
GTCCGGGATTCATTTCTCGGCTTCGGGCTCAGGTACTTTACCCTTTCTATATATTCATTTATTCATCTTCTTTTTGAGCA
AATTATAGTGTTTCAGGCAGGCGTGCGCCGGAATACCTTAGCATGGAATAATCGAACAGGACCGTGTATCCATTATTTGT
TGGTTTGAGGGACACGGAAATGGTTAATAGGGATAGTAATTTTTCAGGGGAGGCATTAGTATTTAATTTCCAGAGGTGAA
ATTCTTTGAAATATTAAAGACTAACTTATGCGAAAGCATTTATTTTGCCAATAATGTTTTCATTAATCATTGAACGAAAG
TTAGGGGATCAAAGACGATTAGATACCGTC
>OTU_16
AGGGCAATTCTGGTGCCAGCAGCCGCGGTAATTCCAGCTCCAATAGTGTATATTAATGTTCCTGCAGTTATTCGATGCTC
GTAGTTGGATTTCTGGAGGTTGCGACAGGAGGGTGGCTATGGCCGCCGCCGGTCGCCTCCTTCATCCACCTGTTAACGTC
GTCCGGGATTCATTTCTCGGCTTCGGGCTCAGGTACTTTACCCTTTCTATATAATATTCATTTATTCATCTTCTTTTTGA
GCAAATTATAGTGTTTCAGGCAGGCGTGCGCCGGAATACCTTAGCATGGAATAATCGAACTGGACCGTGTATCCATCTTT
GTTGGTTTGAGAGACACGGAAATGGTTAATAGGGATAGTACTTTTCAGGGGAGGCATTAGTATTTAATTTCCAGAGGTGA
AATTCTTTGAAATATTAAAGACTAACTTATGCGAAAGCATTTATTTTGCCAATAATGTTTTCATTAATCATTGAACGAAA
GTTAGGGGATCAAAGACGATTAGATACCGCC
>OTU_17
AGGGCAAGCCTGGTGCCAGCAGCCGCGGTAATTCCAGCTCTAATAGCGTATATTAAATTTGTTGCAGTTGAAAAGCTCGC
AGTTGGATTTCAGGATTAGAGGGATTGGTCCGCCGTCAAGGTGTGTACTGATCCTCTCTATCCTCACTATGGGATACTCA
CCTCTGCCCTTAACTGAGTGGAGGTACAAAGCATGGTGTAGGAGGGGCAACTCTTCTGCATCATGTTGAGTTCCCATTCA
TTTACTTTGAATAAAACTGAATGTTTCAAGTAGGCATAAAGGGGCCACTGAAAGCAAAAGCATGGGATAATAGAACAGGA
CTTGTGTCCTCGTTTTGTTGGTTTCTAGGACATAAGTAATGATTAAGAGGGATAGTTGGGGGCATTAGTATTTAATTGTC
AGAGGTGAAATTCTTGGATTTATGAAAGACTAACTTCTGCGAAAGCATTTGCCAAGGATGTTTTCATTAATCAAGAACGA
AAGTTAGGGGATCGAAGACGATTAGATACCGTC
>OTU_18
AGGGCAAGTCTGGTGCCAGCAGCCGCGGTAATTCCAGCTCCAATAGCGTATATTAAAGTTGTTGCAGTTAAAAAGCTCGT
AGTTGGATCTTGGAATCAAGAAGTGACTGGTCTGCCGGATGGTATGTACTGTCATTTCTTATTCTCTCTTGATGGAAACC
CTATCAAGACTATTTATTTAGTCTTGGGGTCCTTGTGACTCTTTTAATTAGGTTCCATCTCATTTACTTTGAATAAATTA
GAGTGTTTAAAGCAGGCGATTTTTTGCCTTGAATACATTAGCATGGGATAATAGAATAGGACTTTGGTTCTGTTTTTCAT
GAGGGCCTCCCGGTCCTCATTGGTTTTTAGAACTAAAGTAATGATTAATAGGGATAGTTGGGGGCATTAGTATTCAGTTG
TCAGAGGTGAAATTCTTGGATCTACTGAAGACTAACTACTGCGAAAGCATTTGCCAAGGATGTTTTCATTGATAAGGAAC
GAAAGTTAGGGGATCGAAGACGATTAGATACCGCC
>OTU_19
AGGGCAAGTCTGGTGCCAGCAGCCGCGGTAATTCCAGCTCTAATAGCGTATTTTAAAGTTGTTGCAGTTAAAACGCTCGT
AGTTGGACCTTAGAGGTGGGCGCGGTTGGTCCGCGATTTCAGTGAGTACCGCCGTGTCGCCTCTTCCTTATGGGATACTC
CCTGTCTCACTTCGTTGGGGGGCAGGAGAAGACCAGGGGCTGTGCCTGAAAGGGTGTGGCGTCTGGTTGGGTTCCCATTC
GTTTACTTTGAATAAATTAGAGTGTTCAAAGCAGGCTATTTTAACGCCTTGAATAATCTAGCATGGGATAATGGAATAGG
CTGTCGGCTTATTTCGTTGGTTTCTTTTCAAGCCAGACAGAATGATTAAGAGGGACAGTTGGGGGTTTTCGTATTCAATT
GTCAGAGGTGAAATTCTTGGATTTGTTGAAGACGAACTACTGCGAAAGCATCAACCAAGGATGTTTTCATTAATCAAGAA
CGAAAGTTAGGGGATCGAAGACGATTAGATACCGTC
>OTU_20
AGGGCAATTCTGGTGCCAGCAGCCGCGGTAATTCCAGCTCCAATAGCGTATATTAAAGTTGTTGCAGTTAAAAAGCTCGT
AGTTGGATCTTGGAATCAAGGAGTGACTGGTCTGCCGGATGGTATGTACTGTCATTTCTTATTCTCTCTTGGTGGAAACC
CTATCAAGACTATTTATTTAGTCTTGGGGTCCTTGTGACTCTTTCATTAGGTTCCATCTCATTTACTTTGAATAAATTAG
AGTGTTTAAAGCAGGCGATTTTTTGCCTTGAATACATTAGCATGGGATAATAGAATAGGACTTTGGTTCTGTTTTTCATG
AGGGCCTTCCCGGCCTCTCATTGGTTTTTAGAACTAAAGTAATGATTAATAGGGATAGTTGGGGGCATTAGTATTTAATT
GTCAGAGGTGAAATTCTTGGATTTATGAAAGACTAACTTCTGCGAAAGCATTTGCCAAGGATGTTTTCATTAATCAAGAA
CGAAAGTTAGGGGATCGAAGACGATTAGATACCGTC
>OTU_21
AGGGCAAGTCTGGTGCCAGCAGCCGCGGTAATTCCAGCTCTAATAGCGTATATTAAAGTTGTTGCGGTTAAAAAGCTCGT
AGTTGGATCTTGGAATGTGTGTTTATCTGGTCTGCCTTTCTCTAAAAGAGGGTATGAACTAGATTGCCCATTCTTTCTTG
TTAGATACTCGCTTATATTCTTAACTGAGTATAAGTTAAAAACAGTATTTTAATCTTCGGATTTAAATACTGTGAGTTCT
AGCTTTTTTACTTTGAGTAAATTAGAGTGTTCAAAGCAGGCAAAAATTTTCAGCCGCTGAATACTGTAGCATGGGATAAT
GGAATAGGACTTTGGTTCTATTTTGTTGGTTTCTAGGATCGAAGTAATGATTAATAGGGATAGTTGGGGGCATTAGTATT
TAATTGTCAGAGGTGAAATTCTTGGATTTGTTAAAGACTAACTAGTGCGAAAGCATTTGCCAAGGATGTTTTCATTAATC
AAGAACGAAAGTTAGGGGATCGAAGACGATCAGATACCGCC
>OTU_22
AGGGCAAGCCTGGTGCCAGCAGCCGCGGTAATTCCAGCTCTAATAGCGTATATTAAAGTTGTTGCAGTTAAAAAGCTCGT
AGTTGGATTTCGGCGTGCGCTCGGGCTGGTCGGCCGTCAAGGTCTGCACCGTTCGGGTCACGCCCCACTGTAGGATACTC
ACCGCTGTCCTTAACTGGGTGGCGGTCAAAGGGGGTGTGCATGGGGGCAACTCTGCGCATGCCTCTGGGGTTCCTACTCT
TTTACTTTGAGCAAATTAGAGTGTTCAAAGCAGGCAATCGAGCCTTGAATACTTCAGCATGGGATAATGGAACAGGACTG
GGGTCCTGATTTCGCTGGTTTCTGGGATCTCAGTAATGATTAATAGGGATAGTTGGGGGCATTAGTATTTAATTGTCAGA
GGTGAAATTCTTGGATTTATGAAAGACTAACTTCTGCGAAAGCATTTGCCAAGGATGTTTTCATTAATCAAGAACGAAAG
TTAGGGGATCGAAGGCGATCAGATACCGTC
>OTU_23
AGGGCAAGCCTGGTGCCAGCAGCCGCGGTAATTCCAGCTCTAATAGCGTATATTAAAGTTGTTGCAGTTAAAAAGCTCGT
AGTTGGATTTCGGCGTGCGCTCAGGCTGGTCGGCCGTCAAGGTCTGTACCGTTTGGGTCACGCCCCACTGTAGGATACTC
ACCGCTGTCCTTAACTGGGTGGCGGTCAAAGGGGGTGTGCATGGGGGAAAACCTGTGCATATCTCTGGGGTTCCTACTCT
TTTACTTTGAGCAAATTAGAGTGTTCAAAGCAGGCAATCGAGCCTTGAATACTTCAGCATGGGATAATGGAACAGGACTG
GGGTCCTGATTTCGTTGGTTTCTGGGATCTCAGTAATGATTAATAGGGATAGTTGGGGGCATTAGTATTTAATTGTCAGA
GGTGAAATTCTTGGATTTATGAAAGACTAACTTCTGCGAAAGCATTTGCCAAGGATGTTTTCATTAATCAAGAACGAAAG
TTAGGGGATCGAAGACGATTAGATACCGCC
>OTU_24
AGGGCAATTCTGGTGCCAGCAGCCGCGGTAATTCCAGCTCCGGTAGCGTATATTAAACTTGTTGCAGTTAAAAAGCTCGT
GGTTGGACGCAGAGTCGTCGGTCGGTCGACGTTCGGTCTCTGACTTTCGCATTCGTTTGCTGGGAAGGGTCCGGACGCGA
CCGACGGCTCTACTGAGTTCGGCGGACGCCTCGGGGTCGGCGCGCTCTCTTCGGAGACGCCCGGCGTACAGCGGACGTCA
GCTCTCACCGTGAAGAAATTGAAGTGTTCAACGCTGGGTTTGCGCCCGAACGTTTAAGCACGGTATGGCCGCTCGGATCG
ACTTCCAATGCAGGCCGGTCGACGGATGTCGGTTTGATTCATAGGGACGAACGGGGTCATTCGTACTTTGGCGGGAGAAG
TGATATTCGTTGATCGCCAAATGACGACCTGAAGCGAAAGCGTTTGTCAAGAACGTTTTCATTAATCAAGAACGAAGGTG
TGAGGATCGAAGACGATCAGATACCGTC
>OTU_25
AGGGCAATCCTGGTGCCAGCAGCCGCGGTAATTCCAGCTCAAATAGCGTATATTAAAGTTGTTGCAGTTGAAAAGCTCGT
AGTTGGATTTCAGGATCAGAGAGATCGGTCCGCCGTCAAGGTGTGTACTGGTCTTCTCTATCCTCACTATGGGATACTCA
CCTCTGCCCTTAACTGAGTGGAGGTCAAAGGCATGGTGTAGGGGGCAACCTCTGCATTATGTTGAGTTCTCATTCATTTA
CTTTGAATAAAACTGCATGCTCAAAGTAGGCATAAAGGGCCGCTGAAAGCAAAAGCATGGGATAATAGAACAGGACTTGT
GTCCTCGTTTTGTTGGTTTCTAGGACATGAGTAATGATTAAGAGGGATAGTTGGGGGCATTAGTATTTAATTGTCAGAGG
TGAAATTCTTGGATTTATGAAAGACTAACTTCTGCGAAAGCATTTGCCAAGGATGTTTTCATTAATCAAGAACGAAAGTT
AGGGGACCGAAGGCGATCAGATACCGTC
>OTU_26
AGGGCAATTCTGGTGCCAGCACCCGCGGTAATTCCAGCTCCAATAGCGTATATTAAAGTTGTTGCAGTTAAAAAGCTCGT
AGTTGGATTTTGGGGTATTTAAAGGTGGAGGGGCAACCTTTCACTTTTTGTGAGAGATCGGTCTGCCTATTCTTTTAGGT
GTGTACTATCTTTCCTACCCTTCTTGTGGGTTTGGTTCATACTGTCCTTAACTGGATGGTGTGTTTTACCTCCCGCTCGT
TTACTTTGAAAAAATTAGAGTGTTTAAAGCAGGCGTTTTCCGCCCTGAATACATTAGCATGGGATAATAGAATAGGACTG
TCTGTCTATTTTGTTGGTTTCTAGATAGATAGTAATGATTAATAGAGATGGTTGGGGATATTTATATTCCATGGTCAGAG
GTGAAATTCTTGGATTCATGGAAGATAAACAAATGCGAAAGCATTTATCAAGGATGTTTTCATTAATCAAGAACGAAAGT
TAGGGGATCGAAGACGATTAGATACCGTC
>OTU_27
AGGGCAATTCTGGTGCCAGCAGCCGCGGTAATTCCAGCTCCAATAGCGTATATTAAAGTTGTTGCAGTTAAAAAGCTCGT
AGTTGGATCTCGGAGTGTTTGGAGAAGCTGGTCCGCCGAATTAGGTGAGCACCGTTTCTCCCGCTCCTCTTGTTCGGGTT
CTCATCCCTGCTATTCATTTAGTGGGGACAACCAAAAGGAAGTAGTTCGCAAGAGTTACTTCTGGAGACTCGAACCTTTT
ACTTTGAAAAAATTAGAGTGTTCAAAGCAGACAAGTATAAACTGTCATTGAATATATTAGCATGGGATAATGGAATAAGC
CTCTCTGCTTATTTTGTTGGTTTCTAGGTGGGGAGACATGATTGATAGGGACAGTTGGGGGCATTCATATTTAATTGTCA
GAGGTGAAATTCTTGGATTTATGAAAGATGAACTTCGGCGAAAGCATTTGTCAAGGATGTTTTCATTAATCAAGAACGAA
AGTTAGGGGATCGAAGACGATTAGATACCGCC
>OTU_28
AGGGCAATTCTGGTGCCAGCAGCCGCGGTAATTCCAGCTCTAATAGCGTATATTAAAGTTGTTGCAGTTAAAAAGCTCGT
AGTTGGATTTCGGCGTGCGCTCAGGCTGGTCGGCCGTCATGGTCTGTACCGTTTGGGTCACGCCCCACTGTAGGATACTC
ACCGCTGTCCTTAACTGGGTGGCGGTCAAAGGTTGTAGTACCCTCCTAGGGGCAACTCTGGGATATTACGACTGGGGTTC
CTACTCTTTTACTTTGAGCAAATTAGAGTGTTCAAAGCAGGCAATCGAGCCTTGAATACTTCAGCATGGGATAATGGAAC
AGGACTGGGATCCTGATTTCGTTGGTTTCTAGGGTCTTAGTAATGATTAATAGGGATAGTTGGGGGCATTAGTATTTAAT
TGTCAGAGGTGAAATTCTTGGATTTATGAAAGACTAACTTCTGCGAAAGCATTTGCCAAGGATGTTTTCATTAATCAAGA
ACGAAAGTTAGGGGATCGAAGACGATTAGATACCGTC
>OTU_29
AGGGCAATTCTGGTGCCAGCAGCCGCGGTAATTCCAGCTCCAATAGCGTATATTAAAGTTGCTGCAGTTAAAAAGCTCGT
AGTTGACAATCGGTGCTCGTCTCGGCGGTCCTGTTCACGCAGGTACTGCCTTGACGGCCTCTACACACTGGCTTGAGGTC
GTGCAGGCTGGGCAACTGGCAGCACGTTCCAGAGCCCCGGGTGTCCTTTATTGGGTGCCCGTGGGTGGCCTTTGCGTTTA
CTTTGAAGAAATTAGAGTGTTCAAAGCGGGCTATTTATAGCTCGGATACTCGTACATGGAATAATGGAATAGGACCCTGG
GTCATTTCCGTTGGTCTATGGCCATTGGGTAATGATTAAAAGGGACTGCCGGGGGCATTGGTATGGTGGGGGGAGAGGTG
AAATTCTGTGATCCTCGCCAGACCAACTACAGCGAAAGCATTTGCCAAGAATGTCTTCATTAATCAAGAACGAAAGTCAG
AGGTTCGAAGACGATCAGATACCGTC
>OTU_30
AGGGCAATTCTGGTGCCAGCAGCCGCGGTAATTCCAGCTCCAATAGTGTATATTAATGTTCCTGCAGTTATTCGATGCTC
GTAGTTGGATTTCTGGAGGTAGAGACAGGAGGGCGGCTATGGCCGCCGCCAGCCTCTTCCTTCATCCACCTGTTAACGTT
GTCCGAGATTCATTTCTCGGCTTCGGGCTCAGGTATTTTACCCTTTCTATATATTCATTTATTATCTTATTTTTGAGCAA
ATTATAGTGTTTCAGGCAGGCGTGCGCCGGAATACATTAGCATGGAATAATCGAACAGGACCGTGATCTTATTTGTTGGT
TTCGAAGGACACGGAAATGGTTAATAGGGATAGTAATTTTCAGGGGAGGCATTAGTATTTAATTTCCAGAGGTGAAATTC
TTTGAAATATTAAAGACTAACTTATGCGAAAGCATTTATTTTGCCAATAATGTTTTCATTAATCATTGAACGAAAGTTAG
GGGATCAAAGACGATCAGATACCGTC
>OTU_31
AGGGCAAGTCTGGTGCCAGCAGCCGCGGTAATTCCAGCTCCAATAGTGTATATTAATGTTCCTGCAGTTATTCGATGCTC
GTAGTTGGATTTCTGGGGGCTGAGACAGGAGGGTGGCTACGGCCACCGCCAGTCTCTTCCCTCATCCACCTGTTAACGTC
GTCCGGGATTCATTTCTCGGCTTCGGGCTCAGGTACTTTACCCTTTATCGCCCGCGCTGCGGGTAACTTGAGCAAATTAT
AGTGTTTCAGGCAGGCGTGCGCCGGAATACATTAGCATGGAATAATCGAACTTATAGAAGCATTTCTTTTTGTTGGTTAT
AGGGATGCTTTATGGTTAATAGGGATAGTATTTTCAGGGGAGGCATTAGTATTTAATTTCCAGAGGTGAAATTCTTTGAA
ATATTAAAGACTAACTTATGCGAAAGCATTTATTTGCCAATAATGTTTTCATTAATCATTGAACGAAAGTTAGGGGATCA
AAGACGATTAGATACCGTC
>OTU_32
AGGGCAATTCTGGTGCCAGCAGCCGCGGTAATTCCAGCTCCAATAGCGTATATTAATGTTGTTGCGGTTAAAAAGCTCGT
AGTTGGATCTCAACACGTCGCGGGCGGTTCGTTATTCGACGTTACTGCCCCGTCGATGTGTGTGTTTTGACGGAAGCTTC
GGGGTGATCTTAATCGATTGTCTCGTAGTGCCGTCAGGTTTACTTTGAAAAAATTAGAGTGCTCAAAGCAGGCTTTACAC
GCTTGAATATCTGTGCATGGAATAATGGAATAGGACACTGTTTCTATTTTGTTGGTTTTCGGAAATCGGTGTAATGATTA
ATAGGGACAGTCGGGGGCATTAGTATTCAGACGACAGAGGTGAAATTCTTGGACCGTCTGAAGACTAACTACTGCGAAAG
CATTTGCCAAGAATGTTTTCATTAATCAAGAACGAAAGTTAGAGGTTCGAAGACGATTAGATACCGTC
>OTU_33
AGGGCAATTCTGGTGCCAGCAGCCGCGGTAATTCCAGCTCCAATAGCGTATATTAAAGTTGTTGCAGTTAAAAAGCTCGT
AGTTGAATTTTGGGGCGAAGCATTGTTGGTCCGCCGAGATGGTGTGTACTGGCGTGCTCGTTCTTTCTTGTTGGATTTTC
GTCGATGCTCTTAATTGAGTGTCGATTCATGTTCTGGGCAACTGGGATGTGGGGCGTGTACTTGTATGCGCGGAGAACCA
GCTCGTTTACTGTGAATAAATTAGAGTGTTCAAAGCAGGCTTAGGCTTGAATACGTTAGCATGGGATAATGGAATAGGAC
TTTGGTTTTATTTTGTTGGTTTCTAGGACTGAAGTAATGATTAATAGGGATAGTTGGGGGCATTAATATTTAATTGTCAG
AGGTGAAATTCTTGGATTTATGAAAGATTAACTTCAGCGAAAGCATTTGTCAAGGATGTTTTCATTAATCAAGAACGAAA
GTTAGGGGATCGAAGACGATTAGATACCGTC
>OTU_34
AGGGCAATTCTGGTGCCAGCAGCCGCGGTAATTCCAGCTCCAATAGCGTATATTAAAGTTGTTGCAGTTAAAAAGCTCGT
AGTTGGATGTTGGAAATGTTACCAAGGGGTGGTTGAGGTTGTGTATTGCATAACCTGTAATCGCAATTTACTCTCCACCT
ATACCTTGTGTATTATTTCCTTAGGAAGATGGAGGTGGTAATTTCTTTAACCAGAAGTTACTCATCACCCTTCCCAGTTA
CTTTGAACAAATCAGAGTGCTCAAAGCGGGCCATTATCTAAACTCGCTCGAATAGTCTCGCATAGAATAACAAAATATGG
ATCCAGAAGGATTCTGTTTGTTGGTTTAACCTTCTGTATCAATGATTAAAAGAAACAGTCGGGAGCATTTGTATTGCAAG
GCTAGAGGTGAAATTCTTGGACCCTTGCAAGACAAACAACAGCGAAAGCATTTGCTAAGAATGTGTTCATTAATCAAGAA
CGAAAGTTAGAGGATCGAAGACGATTAGATACCGTC
>OTU_35
AGGGCAATTCTGGTGCCAGCAGCCGCGGTAATTCCAGCTCCAGTAGCGTATATTAAAGCTGTTGCGGTTAAAAAGCTCGT
AGTTGGATATCAGTGCGTGTCCGGTCCGGTATGCCTGGCGCTGTCGCTCACGCGGCAATGCTGGGCTCCCAAATATCGGC
TGGCCGCATTCAATCGTGCCGGATCCGTCGACGGGCCGTTCTTCGGAGGGGCCTGTTGGCGACCGGCGACGTTACCTTGA
ACAAATTAGAGTGCTCAAAGCAGGCTCTTAATGCCTGTATACATATTCATGGAATTGGAGAATACGTCCCTGGCTCGATT
TGGTTGGTTTTGAGAGTCGAAGGGAAATGATTAATAGGGACTGACGGAGGCATTCGTATTGCGACGCGAGGGGTGAAATC
CTGTGACCGTCGCACGACGAACTACTGCGAAAGCATTTGCCGAGAATGTTTTCATTAGTCAAGAACGAAAGTTAGAGGTT
CGAAGACGATCAGATACCGTC
>OTU_36
AGGGCAAGTCTGGTGCCAGCAGCCGCGGTAATTCCAGCTCCAATAGCGTATATTAATATTGTTGCGGTTAAAAAGCTCAT
AGTCTAAACTTGATCTGCGCTTGGTCGGTCTCCCTTGCTTCGGCTTGGGTTTATATGGCCGGTCAAACAGCGCAGTTCAT
ATTTGGCGTTCGCCGAGTGGATTGTGTTCTGCTCAAGCGACGTCAACGATTACTTTGACTAAATCAGAGTGATCAAGACA
GGCTCGTTTAGCACGGCCTTGAGTGCTCTAGCATGGAATAATAGAACAGGACTCGTTTGGGTCTGGTGAAATGTTTGGTT
TCACGACTACTATGGTCTCCAGTACCTCGAGTAATGATTAAAAGGGATTGACGGGGGCAGTCGTATTGCTGGGCTAGCGG
TGAAATGCAATGACCCTGGTAAGACGCCCGAAAGCGAAAGCATCTGCCTAGGATGTTTTCATTGATCAAGAGCGAAAGTT
AGAGGTGCGAAGACGATTAGATACCGCC
>OTU_37
AGGGCAAGTCTGGTGCCAGCAGCCGCGGTAATTCCAGCTCCATTAGTATATACTAAAGTTGTTGCAGTTAAAGAGCTCGT
AGTTGGATTCAAGGTATCTGTTAGCATGGTCCCACATTCTTTTTTGAATGAGGAGTTACCGTTAACCTTTACCTTATTTT
TCTTTGTAAAAAGTCTTCCAGTATTCACCACCTGTCATTCATTTGGTGGGTGGAATCTGAATCTGGATCTTTTACTCTGA
AAAAATTAGAGTGTTCAAAACAGTCAAGTATTTTATTTGACATTGAATAGATTAGCATGGGATAATGAAAAAGGATCACA
GTACTTTTTCATTGGTTTATAGTATTGCGATAATGATAAATAGGAACAATCGGGGGCATTAATATTCAGTTGTCAGAAGT
GAAATTCTTGGATTCTCTGAAGATTAACCGAGGCGAAAGCATTTGTCAAGGATGTTTTCATTAATCAAGAACGAAAGTTA
GGGGATCGAAGGCGATTAGATACCGTC
>OTU_38
AGGGCAATTCTGGTGCCAGCAGCCGCGGTAATTCCAGCTCCAACAGCGTATATTAAAGTTGTTGCAGTTAAAAAGCTCGT
AGTTGGATCTCGAGGCAGACTGAGGGTCTGGTCCACTGGAAAACCCAGATGAGCACCGACTCTCCTGCCTCCTCCTTCCA
GCCTCCTACCTCTCCATTCATTTGGCAGAGGGTTATAAGGGTGGGCCTCTAGGCTCACCTGGGGACCTGGATCTTTTACT
TTGAAAAAATTAGAGTGTTCAAAGCAGGTGAATTATACCACCATCGAATACTACAGCATGGGATAATAGAATAGGACCAT
GTTTTCGTTCTGTCGGTTCGGAAAACAGGGTAATGATTAATAGGGACAGTTGGGGGCATTAGTATTTAGTTGTCAGAGGT
GAAATTCTTGGATTTACTACAGACTAACTTCAGCGAAAGCATCTGCCAAAGATGTTTTCATTAATCAAGAACGAAAGTTG
GGGGATCGAAGACGATCAGATACCGCC
>OTU_39
AGGGCAAGTCTGGTGCCAGCAGCCGCGGTAATTCCAGCTCCAATAGTGTATATTAATGTTCCTGCAGTTATTCGATGCTC
GTAGTTGGATTTCTGGGGGCTGAGACAGGAGGGTGGTTACGGCCACCGCCTGACTCTTCCCTCATCCACCTGTTAACGTC
GCCCGGGATTCATTTCTCGGCTTCGGGCTCAGGTACTTTACCCTTTATCGCCCGCTCTGCGGGCAACTTGAGCAAATTAT
AGTGTTTCAGGCAGGCGTGCGCCGGAATACATTAGCATGGAATAATCGAACTTATAGAAGCTCTCCCTTTTCGTTGGTTA
TGGGGATGCTTTATGGTTAATAGGGATATTTTCCGGGGAGGCATTAGTATTTAATTTCCAGAGGTGAAATTCTTTGAAAT
ATTAAAGACTAACTTATGCGAAAGCATTTATTTGCCAATAATGTTTTCATTAATCATTGAACGAAAGTTAGGGGATCAAA
GACGATTAGATACCGTC
>OTU_40
AGGGCAAGTCTGGTGCCAGCAGCCGCGGTAATTCCAGCTCCAATAGCGTATATTAAAGTTGTTGCAGTTAAAACGCTCGT
AGTTGGATTTCGAGTTGGAGAGGGCGGACGCGCACGCGGTGTCGGACTCTGTTCGGCCCGCGCGCGAAGTTTCGCACTAA
ACCTCTCGCAACTCTCAGCGCGTCTCGCAGCCCGTCGCAAGGCGGGAGCACTGTGGACGCCCGGTTACTTTGAGCAAATT
AGAGTGTTCAAAGCAGGCGGTTCCGCCTTGAATACGTTAGCATGGAATAACACATCGTCTTCACGACAAGTGGGGTAAGA
TGTTGTTGGTTCACCAAACCCTACTGCACGATTAATAGGGACAGTTGGGGGCATTCGTATCTCGCAGTCAGAGGTGAAAT
TCTTAGATTTGCGATAGACGAACATCAGCGAAAGCATTTGCCAAGGATGTTTTCATTAATCAAGAACGAAAGTTAGGGGA
TCGAAGACGATCAGATACCGTC
>OTU_41
AGGGCAAGTCTGGTGCCAGCAGCCGCGGTAATTCCAGCTCCAATAGCGTATATTAAAGTTGTTGCAGTTAAAAAGCTCGT
AGTTGGATTTCTGGTATGATGCCCCTGATCCGTGCCCTTTACGGGGTATGTGTGTTGGTGTGGCGTCTGCCATCTTATGT
GTAGATGCTTTGCTTTTTCTGGTGCCTTTACTGGTTTCAGGGGGCTTAGGTTATCGTCTACATCTTTTACTTTGAAAAAA
TTAGAGTGTTTAAAGCAGGCTTTTAGCCCTTGAATACATTAGCATGGAATAATAATATAGGACTTCGGTTCTATTTTGTT
GGTTTCTAGTACTGAAGTAATGATTGATAGGGATAGTTGGGGGTGCTAGTATTCAGCGGCCAGAGGTGAAATTCTTGGAT
TCGCTGAAGACTAACTTATGCGAAAGCATTCACCAAGGATGTCTTCTTTAATCAAGAACGAAAGTTGGGGGATCGAAGAC
GATCAGATACCGCC
>OTU_42
AGGGCAATCCTGGTGCCAGCAGCCGCGGTAATTCCAGCTCCAATAGCGTATATTAATATTGTTGCGGTTAAAAAGCTCAT
AGTTTAAACTTGGACAGCAGTTGCTTCGGTCTCCTCGCACCTTTACTGGTCGGGGCTTGTATGGCTGAGCGGCAGTGTGG
TCCGTACTTGGCGTTTGTCGGGTGCATTGTGATGTGCCTAGACGACGTCAGCGATTACTTTGACTAAATCAGAGTGATCA
AAACAGGCTCGTTTTGCACGGCCTTGAGTGCTCTAGCATGGAATAATAGAACAGGACTCGTTTGGTCCGATGGTGTAATG
CCAACTATGGTCTTCGGTACCTCGAGTAATGATTAAAAGGGATTGACGGGGGCAGTCGTATTGCTGGGCTAGCGGTGAAA
TGCAATGACCCTAGTAAGACGTCCGAAAGCGAAAGCATCTGCCTAGGATGTTTTCATTAATCAAGAGCGAAAGTCAGAGG
CGCGAAGACGATCAGATACCGTC
>OTU_43
AGGGCAAGTCTGGTGCCAGCAGCCGCGGTAATTCCAGCTCCAATAGCGTATATTAAAGTTGTTGCAGTTAAAAAGCTCGT
AGTTGGATCTTTGGATGAGATGAACTCGCCCCGCCGGGATGGTGAGGGCGGGTTTGTCCATTCTTCCCTTCTGGATATCC
CCCGTTGTTCTTAATTGGGCGGCGGGAGCGGGCCGTGTGTAAGTTCGCGCGGCCTGGGTTCCAGATCGTTTACTGTGAGG
AAATTAGAGTGTTCAAAGCAGGCGTTTTTGCCTTGAATACTACAGCATGGGATAATAGAATAGGACTCTGTTTCTATTTT
GTTGGTTTATAGAGCCAGAGTAATGATAAATAGGGATAGTTGGGGGCATTTGTATTCAATTGTCAGAGGTGAAATTCTAG
GATTTATTGAAGACAAACTACTGCGAAAGCATTTGCCAAGGATGTTTTCATTAATCAAGAACGAAAGTTAGGGGATCGAA
GACGATTAGATACCGCC
>OTU_44
AGGGCAATTCTGGTGCCAGCAGCCGCGGTAATTCCAGCTCCAATAGCGTATGTTAATGTTGTTGCGGTTAAAAAGCTCGT
AGTTGGATCTCGACGCCCCTCTGCCGGTGGCCTGTTTGGGCCGACTGGCACGATTCGGGGCGTGAATGTTTTGCCGGAAG
GGTTTCGGGTGCTCTTGACCGAGTGCTCGGAGTCGCCGGCAGGTTTACTTTGAAAAAATTAGAGTGCTCAAGGCAGGCCT
ATCACGCCTGAATATCCGTGCATGGAATAATGGAATAGGACGTCGTTTCTATTTTGTTGGTGGGGTGTCAAAGCCCCCTT
GTTTCGGAAATCGACGTAATGATTAACAGGGACAGCTCGGGGGCATTAGTATTCAGACGACAGAGGTGAAATTCTTGGAC
CGCCGGAAGACCGACTACTGCGAAAGCATTTGCCAAGAATGTTTTCATTAATCAAGAACGAAAGTTAGAGGTTCGAAGAC
GATCAGATACCGCC
>OTU_45
AGGGCAATCCTGGTGCCAGCAGCCGCGGTAATTCCAGCTCCAATAGCGTATATTAAAGTTGTTGCAGTTAAAAAGCTCGT
AGTTGGATCTTGATCTAGGACGACTGGTGGATGTCATTCATGGCATTGTACTGGTGAGTTTTAGGTTTTTAGTTACGGAG
GGTGGCGTCAGTGATTAGGCTCATTGGTGTCGTATACGCTCCGTTCGTTTACTTTGAACAAATTAGAGTGTTTAAAGCAG
GCCGTGTGGCCTTGAATACATTAGCATGGAATAATGGAATAGGACTTGCGTGTGCTGCCGTTGGTAGTGCCATGCCTATT
TCGTTGGTTTCTAGGACGTGAGTAATGATTAATAGGGATAGTTGGGGGCATTCATATTTAGTTGTCAGAGGTGAAATTCT
TAGATTTACGAAAGATGAACATTTGCGAAAGCATTTGCCAAGGATGTTTTCATTAATCAAGAACGAAAGTTAGGGGATCG
AAGACGATCAGATACCGCC
>OTU_46
AGGGCAAGTCTGGTGCCAGCAGCCGCGGTAATTCCAGCTCTAATAGCGTATATTAAAGTTGTTGCGGTTAAAAAGCTCGT
AGTTGAATCTTGGCGCGGCACGGGTCGGTCCGCCCACTGGGCGTGCGCCGGCTCGGCCGTGCTCTGCTGCCAGATACGCG
CCGGTGCACTTTGTTGTGTGCCGGTCTCAACGTTGCGCAAGCGACGGCGTTCTGGCTCTTTTACTTTGAGTAAATTAGAG
TGTTCAAAGCAGGCAAACTCGATCAGCCACTGAATACATTAGCATGGGATAATGGAATAGGACTTTGGTTCTATTTTGTT
GGTTTCTAGGACCGAAGTAATGATTAATAGGGACAGTTGGGGGCATTAGTATTTAATTGTCAGAGGTGAAATTCTTGGAT
TTATTAAAGACTAACTACTGCGAAAGCATTTGCCAAGGATGTTTTCATTAATCAAGAACGAAAGTTAGGGGATCGAAGGC
GATTAGATACCGCC
>OTU_47
AGGGCAATCCTGGTGCCAGCAGCCGCGGTAATTCCAGCTCTAATAGCGTATATTAAAGTTGTTGCGGTTAAAAAGCTCGT
AGTTGAATCTTGGCGCGGCAGGGGTCGGTCCGCCCACTGGGCGTGCGCCGGCTCGGCCGTGCTCTGCTGCCAGATACGCG
CCGGTGCACTTTATTGTGTGCCGGTCTCCGCACGTTCGCGTGTTGCGTTCTGGCTCTTTTACTTTGAGTAAATTAGAGTG
TTCAAAGCAGGCAAACTTTTTCAGCCACTGAATACATTAGCATGGGATAATGGAATAGGACTTTGGTTCTATTTTGTTGG
TTTCTAGGACCGAAGTAATGATTAATAGGGACAGTTGGGGGCATTAGTATTTAATTGTCAGAGGTGAAATTCTTGGATTT
ATTAAAGACTAACTACTGCGAAAGCATTTGCCAAGGATGTTTTCATTAATCAAGAACGAAAGTTAGGGGATCGAAGACGA
TTAGATACCGTC
>OTU_48
AGGGCAATTCTGGTGCCAGCAGCCGCGGTAATTCCAGCTCCAGTAGCGTATATTAACGTTGCTGCAGTTAAAAAGCTCGT
AGTTGGATTTCTGGCCGAGGGTGTATGCCCTTTTAGCACGCCTGTCCCATTGACGAAAGTCATTGTGTGTCTTGGGCTGT
GCCGGTCATCCTTCCGGTTAGTGTTCGGTGCTGCGCTTCGGTGCACCCGGATTACGACCCGGATCTTTTACTTTGAAAAA
ATTAGAGTGTTCAAAGCAGGCTAAGCGCTGTGAATACATTAGCATGGAATAATAAGATAGGACTCGGTTCTATTCTTGTT
GGTTGAGAACTGAAGTAATGATTGATAGGGACAGTTGGGGGTGCTAGTATTTCGTGGCCAGAGGTGAAATTCTGTGATTC
ACGAAAGACTAACTACTGCGAAAGCATTCACCAAGGATGTCTTCTTTAATCAAGAACGAAAGTTGGGGGATCGAAGACGA
TCAGATACCGCC
>OTU_49
AGGGCAATTCTGGTGCCAGCAGCCGCGGTAATTCCAGCTCCAATAGCATATATTAAAGTTGTTGCAGTTAAAAAGCTCGT
AGTTGGATTTGAGGGTGTGATGAACTTGGGCCGCCGAATTGGTGTGTCTGGGTGCGTCCATCCTTTCTTTGTAAGATACT
CCCGGCTTCTCTTAATTGGGTGGTCGGAACAGACCGTGCGTTTGTTCATGCGGTCCGGGTTCTTACTTGTTTACTTTGAG
GAAATTACGGTGTTCAAGGCAATCGTTTGATTGAATACTGCAGCATGGGATAATAGAAAAGGACTTTGGTTCTATTTTGT
TGGTTGACTAGACCGGAGTAATGATAAATAGGAACAGTTGGGGGCGTTCGTATTTACCCGTCAGAGGTGAAATTCTAGGA
TCGGGGAAAGACGAACTTCTGCGAAAGCATTCGTCAAGGATGTCTTCATTGATCAAGAACGAAAGTCCGGGGATCGAAGA
CGATCAGATACCGCC
>OTU_50
AGGGCAATTCTGGTGCCAGCAGCCGCGGTAATTCCAGCTCCAATAGCGTATATTAAAGTTGTTGCAGTTAAAACGCTCGT
AGTTGGATCTTGGAATGTGACGAACTCTGTCCACCTAGTGGTGAGAACGGGTTCGTCCATTCTTCCCTTCTGGATACTCC
CTGTTGTTCTTAATTGAGCTGCAGGAGAAGGCGTCGTTTACGCGGCGTCCGGGTTCCAGATCGTTTACTTTGAGGAAATT
AGAGTGTTCAAAGCAGGCGTTCGCCTTGAATACTGCAGCATGGGATAATAGAACAGGACTGGGGTTCTGTTTTGTTGGTT
TATTGAACCACAGTAATGATAAATAGGGACAGTTGGGGCCATTTGTATTCCATTGTCAGAGGTGAAATTCTGGGATTTAT
GGAAGACAAACTTCTGCGAAAGCATTTGGCAAGGATGTTTTCATTAATCAAGAACGAAAGTTAGGGTATCGAAGACGATT
AGATACCGTC
>OTU_51
AGGGCAATTCTGGTGCCAGCAGCCGCGGTAATTCCAGCTCCAATAGCGTATGTTAATGTTGTTGCGGTTAAAAAGCTCGT
AGTTGGATCTCGGCGCCCCTCTGCCGGTGGCCTGTTTGGGCCGACTGGCACGATTCGGGGCGTGAATGTTTTGCCGGAAG
GGTTTCGGGTGCTCTTGACCGAGTGCTCGGAGTCGCCGGCAGGTTTACTTTGAAAAAATTAGAGTGCTCAAGGCAGGCCT
ATCACGCCTGAATATCCGTGCATGGAATAATGGAATAGGACGTCGTTTCTATTTTGTTGGTGGGGTGTCAAAGCCCCCTT
GTTTCGGAAATCGACGTAATGATTAATAGGGACAGTCGGGGGCATTAGTATTCAGGCGACAGAGGTGAAATTCTTGGACC
GCTTGAAGACTGCCTACTGCGAAAGCATTTGCCAAGAATGTTTTCATTAATCAAGAACGAAAGTTAGAGGTTCGAAGACG
ATTAGATACCGTC
>OTU_52
AGGGCAATTCTGGTGCCAGCAGCCGCGGTAATACCAGCTCTTCTAGCATATATTAAAATTGCTGCAGTTAAAACGCTCGT
AGTTTGAAGTATAGGGTGGGAGGGGTGGGGATGAATGAAAATTTCAATCTCGCCTTGATAATCTCGCCCTGTAAGAAACG
TTTTGGGATTGTGATTAAGTTTGCAGTTTCAAAGATAACCATGAACAAAAATTGGCGCTCAAAACAGGACAGCAAGTCCA
TTGAGATTTCAGCATGGGATTATAAAAGATGGAAATCAGAGGGGGAGGGCAAATGGAGGTCATTAACTGGCCTTGTTTGT
CAATCAACTCGGTTTCAATGGTTAATGAGGACGATGCGTGGAAGTTCATATTAAAATGTCAGAGGTGAAATTCTTGGATT
ATTTTACGATGAACATCAGCGAAGGCATCCTTCAAGTGCGTACCTGTCAATCAAGAACGAAAGTTGGGGGATCGAAGACG
ATTAGATACCGTC
>OTU_53
AGGGCAAGTCTGGTGCCAGCAGCCGCGGTAATACCAGCTCCAATAGCGTATATTAAAGTTGTTGCAGTTAAAAAGCTCGT
AGTTGGATTTCTGGCGCCACAGGGCGGACCACCCAGCTGGCCTTCGTGTCACTAGTGTCTGTGTCTGCTTCTTTTTTCGT
GGCGCCATTCCTTCGGGACTCGCCCGCTGGCGCGCAAGCGTCTGGCGGTGTCGCAGGCCCGATCTTTTACTTTGAAAAAA
TTAGAGTGTTCAAAGCAATCGTGGCGTTGAATACATTAGCATGGAATAATGAGATAGGACTTTGGTCCTGTTTTGTTGGT
TTCTGGGACTGAAGTAATGATTGATAGGGACAGTTGGGGGCGCTCGTATTGGATGGCCAGAGGTAAAATTCGTAGACCCA
TCCAAGACGAACACTAGCGAAAGCATCCGCCCAGTATGTCTTCTTTAATCAAGAACGAAAGTTGGGGGATCGAAGACGAT
TAGATACCGCC
>OTU_54
AGGGCAATTCTGGTGCCAGCACCCGCGGTAATTCCAGCTCCAATAGCGTATATTAAAGCTGTTGCAGTTAAAACGCTCGT
AGTTTAACTCCGAGTCAGGATGGCAACATCATGAGTTGCTGAGTTCTCCTTGGTTGATTACGGGATCATTGAGGATTCAG
TTCTCACTGATTCTTACGAGGATAGCGACATCTGCTCTTGATTGAGTGGGTGAAACACGTTTCCTCACGTTCACTTTGAA
GAAATTAATGCGCTCAAAGCAGGTTTTAAAGCTCGAATATTTTAGCATAGGATGATGGAATAAGGTCGTGTAGTTTGGTT
TGTTGGTTTTAAACGATAGGACAATGATTAATAGAAATTGTTGGGGGTATTCATATTTCGGCGCTAGAGGTGAAATTCTT
GGATTGCCGAAAGATGAACTACTGCGACAGCATTTACCAAAGACTCTTTCATTAATCAAGAACGAAAGTTAGGGGATCGA
AGGCGATTAGATACCGTC
>OTU_55
AGGGCAAGTCTGGTGCCAGCAGCCGCGGTAATTCCAGCTCCAATAGCGTATATTAAAGTTGTTGCAGTTAAAAAGCTCGT
AGTTGGATCTTGGAATCAAGAAGTGACTGGTCTGCCGGATGGTATGTACTGTCATTTCTTATTCTCTCTTGGTGGAAACC
CTATCAAGACTATTTACTTAGTCTTGGGGTCCTTGTGACTCTTTTAATTAGGTTCCATCTCATTTACTTTGAATAAATTA
GAGTGTTTAAAGCAGGCGATTTTTTGCCTTGAATACATTAGCATGGAATAATAGAATAGGACTTTTGTCCATTTCGTTGG
TTATTGGACATAAGTAATGATTAAAAGGGACAGTTGGGGGCATTAGTATTTAACAGTCAGAGGTGAAATTCTTGGATTTA
TTAAAGACTAACTTATGCGAAAGCATTTGCCAAGGATGTTTTCATTAATCAAGAACGAAAGTTAGGGGATCAAAGACGAT
CAGATACCGCC
>OTU_56
AGGGCAATCCTGGTGCCAGCCGCGGTAACACCAGCTCCAATAGCGTATATTAACGTTGTTGCACTTAAAAAGCTCGTAGT
CAGACTTTCGAGGGTGCCCCTGACGTTTGGCACCGGTGATGCATTTGCTCGCCGTTCATGCCCGCAGGGAGCCCCTCCTG
GACCCCACCCGATCACTGCGAGCCGCCCGCGCTTCACGGCCGGGCGCGCCTCGTACGGGTACGTTCCTGTGAGCAAATCA
GAGTGTTCCAAGCAGGCATACGCCTTGCATGGTTGAGCATGGAATAACGATGCGGGACTCCGGTCGCGCTTTGTTGGTGT
GGGCGCATCGGAGGACACGGTTAATAGGGATAGTTGGGGGCATTCGTATTCAGGTGTCAGAGGTGAAATTCTAGGATTAC
CTGAAGACGAACTACTGCGAAAGCATTTGCCAAGGATGTTCCCATTGATCAAGAACGAAAGTTAGGGGATCAAAGACGAT
CAGATACCGCC
>OTU_57
AGGGCAAGTCTGGTGCCAGCAGCCGCGGTAATTCCAGCTCCAATAGCGTATATTAAAGTTGTTGCAGTTAAAAAGCTCGT
AGTTGGATCTTGGAATCAAGGAGTGACTGGTCTGCCGGATGGTATGTACTGTCATTTCTTATTCTCTCTTGGTGGAAACC
CTATCAAGACTATTTATTTAGTCTTGGGGTCCTTGTGACTCTTTCATTAGGTTCCATCTCATTTACTTTGAATAAATTAG
AGTGTTTCAAGCAGGCATCCTTGCCGTTGAATACATTAGCATGGAATAATGAGATAGGACTTGGGTTCTATTTTGTTGGT
TTCTAGGGCCGAAGTAATGATTGATAGGGATCGTTGGGGGTGCTTGTATTGAGCGGCCAGAGGTGAAATTCTTGGATTCG
CTCAAGACAAACTAATGCGAAAGCATTCACCAAGGAGGTCTTCTTTAATCAAGAACGAAAGTTGGGGGATCGAAGACGAT
TAGATACCGTC
>OTU_58
AAGGCAATCCTGGTGCCAGCAGCCGCGGTAATTCCAGCTCCAATAGCGTATATTAAAGTTGTTGCAGTTAAAAAGCTCGT
AGTTGGATTTCTGGTGGGGGAGGTCTGGTCCGCCCCGCTTTTAGGGTGCGAGTACCGGTCGCCTCTCCGCCATCCCTTGG
CGCCGTGTGCGTGGGTTCGGTTTGTTCCGCGCCCCGCACGTTCAAACGGTCGCCATCGTTTACTTTGAAGAAATTAGAGT
GTTTCAAGCAGGCATCCTTGCCGTTGAATACATTAGCATGGAATAATGAGATAGGACTTGGGTTCTATTTTGTTGGTTTT
GCGTGGGACCGGAGTAATGATTAATAGGGGCGGTCGGGGGCGTTCATATTTAATTGTCAGAGGTGAAATTCTTGGACCAT
TGAAAGATGAACCTGAGCGAAAGCATCCGTCAAGGACGCTTTCATTAATCAAGAACGAAAGTTAGGGGATCGAAGGCGAT
CAGATACCGTC
>OTU_59
AGGGCAATTCTGGTGCCAGCAGCCGCGGTAATTCCAGCTCTAATAGCGTATATTAAAGTTGTTGCGGTTAAAAAGCTCGT
AGTTGAATCTTGGCGCGGCAGGGGTCGGTCCGCCCACTGGGCGTGCGCCGGCTCGGCCGTGCTCTGCTGCCAGATACGCG
CCGGTGCACTTAACTGTGTGCCGGTCAGGCTTCGGCCGGCGTTCTGGCTCTTTTACTTTGAGTAAATTAGAGTGTTCAAA
GCAGGCAAACTTTTCAGCCACTGAATACATTAGCATGGGATAATGGAATAGGACTTTGGTTCTATTTTGTTGGTTTCTAG
GACCGAAGTAATGATTAATAGGGACAGTTGGGGGCATTAGTATTTAATTGTCAGAGGTGAAATTCTTGGATTTATTAAAG
ACTAACTACTGCGAAAGCATTTGCCAAGGATGTTTTCATTAATCAAGAACGAAAGTTAGGGGATCGAAGACGATTAGATA
CCGTC
>OTU_60
AGGGCAAGTCTGGTGCCAGCAGCCGCGGTAATTCCAGCTCCAATAGCGTATATTAAAGTTGTTGCAGTTAAAAAGCTCGT
AGTTGGATCTTGGAATCAAGGAGTGACTGGTCTGCCGGATGGTATGTACTGTCATTTCTTATTCTCTCTTGGTGGAAACC
CTATCAAGACTATTTATTTAGTCTTGGGGTCCTTGTGACTCTTTAATTAGGTTCCATCTCATTTACTTTGAATAAATTAG
AGTGTTCAAAGCAGGCACATAACGCCTTGAATAATCTAGCATGGGATAATGGAATAGGCTGTCGGCTTATTTCGTTGGTT
TCTAAGCCAGACAGAATGATTAAGAGGGACAGTTGGGGGTTTTCGTATTCAATTGTCAGAGGTGAAATTCTTGGATTTGT
TGAAGACGAACTACTGCGAAAGCATCAACCAAGGATGTTTTCATTAATCAAGAACGAAAGTTAGGGGATCGAAGACGATT
AGATACCGCC
>OTU_61
AGGGCAATTCTGGTGCCAGCAGCCGCGGTAATTCCAGCTCCAATAGCGTATATTAAAGTTGTTGCAGTTAAAACGCTCGT
AGTTGGATCTTGGGATGCGACGAACTCTGTCCACCTCGTGGTGAGAACGGGTTCGTCCGTCCTTCCCTTCTGGATATGCA
CGGCTGTTCTTAGTTGGACTGCCGTAACAGCCGGCGTGTAAGCGCCGTGCCGCATACCAGATCGTTTACTTTGAGGAAAT
TAGAGTGTTCAAAGCAGGCGTTCGCCTTGAATACTGCAGCATGGGATAATAGAACAGGACTGGGGTTCTGTTTTGTTGGT
TTACCGAACCACAGTAATGATAAATAGGGACAGTTGGGGCCATTTGTATTCCATTGTCAGAGGTGAAATTCTGGGATTTA
TGGAAGACAAACTTCTGCGAAAGCATTTGGCAAGGATGTTTTCATTAATCAAGAACGAAAGTTAGGGGATCGAAGGCGAT
CAGATACCGCC
>OTU_62
AGGGCAAGTCTGGTGCCAGCAGCCGCGGTAATTCCAGCTCCAATAGCGTATATTAAAGTTGTTGCAGTTAAAAAGCTCGT
AGTTGAATTTCTGGCTAGTTCTGTTCTCGGCAGCAGTCGGCTCAGGGCTTAGTCATCCGTAGGGGAATCACGTTCGGCCT
TCACTGGTCGGCGTGTGGAACCTACATTTTACTGTGAAAAAATTAGAGTGCTCCAGGCAGGCAATCGCTTGGATACTCCA
GCATGGAATAATGGAATAGGACTTTGAACTATTTGTTGGTTTGAGTTCAGAGTAATGATTAATAGGGACAGTTGGGGGCA
TTCGTATTTAATTGTCAGAGGTGAAATTCTTGGATTTATTAAAGACGAACTTATGCGAAAGCATTTGCCAAGGATGTTTT
CATTAATCAAGAACGAAAGTTAGGGGATCAAAGACGATCAGATACCGTC
>OTU_63
AGGGCAATTCTGGTGCCAGCAGCCGCGGTAATTCCAGCTCCAATAGCGTATATTAAAGCTGCTGCAGTTAAAAAGCTCGT
AGTTGGATCTCGAGGCGGGCGGTGTCGCACGGCGGGTCCGCGGCTTCGGTCGACGGGCCGGTCGGTGGCGCCGTACCGCC
CCGTCGAGCGTCGGCTCTCTCCCGCGGCCGTTCTTCACTGAGCGGCCCGGGCGGCCGACCTTTTACTTTGAAAAAATTAG
AGTGTTCAAGGCGGGCCAGTTGTGCCCGGATAATCGCGCATGGAATGATGGAACAGGACCGCCGTCCCGTTCGGCCGGTC
TCAGGGGCGGAGGTAATGATTGAAAGGGACGGCCGGGGGCATTCGTACCGCGGCGGGAGAGGTGAAATTCGATGATCGTC
GCGAGACGGCCGAGAGCGAAAGCATTTGTCAAGAGCGCTTTCTTTAATCAAGAACGAAAGTCGGAGGCTCGAAGACGATT
AGATACCGTC
>OTU_64
AGGGCAATTCTGGTGCCAGCAGCCGCGGTAATTCCAGCTCCAATAGCGTATATTAAAGTTGTTGCAGTTAAAAAGCTCGT
AGTTGAACCTTGGGTTTGGCTGCTCGGTCCGCCTAACCGCGTGCACTGATGCGGCCGGATCTTTCCTTCTGGCTAACCTC
ATGCCCTTTACTGGGTGTGCTGGGGATCCAGGACTTTTACTTTGAAAAAATTAGAGTGTTCAAAGCAGGCCTTTGCTCGA
ATACATTAGCATGGAATAATAGAATAGGACGGCGGTTCTATTTTGTTGGTTTCTAGAGCCACCGTAATGATTAATAGGGA
TAGTCGGGGGCATCAGTATTCAATTGTCAGAGGTGAAATTCTTGGATTTATTGAAGACTAACTACTGCGAAAGCATTTGC
CAAGGATGTTTTCATTAATCAGTGAACGAAAGTTAGGGGATCGAAGACGATTAGATACCGTC
>OTU_65
AGGGCAAGTCTGGTGCCAGCAGCCGCGGTAATTCCAGCTCCAATAGCGTATATTAAAGTTGTTGCAGTTAAAAAGCTCGT
AGTTGGATTTCTGGTGGGGGAGGTCTGGTCCGCCCCGCTTTTAGGGTGCGAGTACCGGTCGCCTCTCCGCCATCCCTTGG
CGCCGTGTGCGTGGGTTCGGTTTGTTCCGCGCCCCGCACGTTCAAACGGTCGCCATCGTTTACTTTGAAGAAATTAGAGT
GTTTCAAGCAGGCATCCTTGCCGTTGAATACATTAGCATGGAATAATGAGATAGGACTTGGGTTCTATTTTGTTGGTTTC
TAGGGCCGAAGTAATGATTGATAGGGATCGTTGGGGGTGCTTGTATTGAGCGGCCAGAGGTGAAATTCTTGGATTCGCTC
AAGACAAACTAATGCGAAAGCATTCACCAAGGAGGTCTTCTTTAATCAAGAACGAAAGTTGGGGGATCGAAGACGATCAG
ATACCGTC
>OTU_66
AGGGCAATTCTGGTGCCAGCAGCCGCGGTAATTCCAGCTCTAATAGCGTATTTTAAAGTTGTTGCAGTTAAAACGCTCGT
AGTTGGATTTTAGGGCTTGGTGTGTTTGGTCCGCGTCAAGTGAGTACTAGCATGCCGGCTCTCCTTATGAGATACTCCCT
GTTGCTCTTAACTGGGTGGCAGGAGCAGGCGTCGGGTTGGGCAACTGGCTCGGCGTCCGGGTTCTCATTCGTTTACTTTG
AAAATTAGAGTGCTCAAAGCAGGCTTTTGCTTGAATATTTCAGCATGGAATAATAAAAGACGACTTCAGTTATTTTATTG
GTTATTGACAGAAGTAATGATTAACAGAAACAGTTGGGGGTATTCGTATTTGATAGTCAGAGGTGAAATTCTTAGATTTA
TCAAAGACGAACTAATGCGAAAGCATTTGCCAAGAATGTTTTCATTAATCAAGAACGAAAGTTAGGGGATCAAAGGCGAT
CAGATACCGTC
>OTU_67
AGGGCAATCCTGGTGCCAGCAGCCGCGGTAATTCCAGCTCCAATAGCGTATATTAAAGTTGTTGCAGTTAAAAAGCTCGT
AGTCGAATTTTTTAGGTTACCAGAAGATGATATTGCCTTTGGTGATATTGTTTGAAGGAGCCTAACAATTTCTTTAATCT
TTGGGTTTAAGTTAGCCCTTTATTGTGCGCTTAGATCATTTCCTCTCGGGGAGGGTTAAAGATAATTACTTTGAAAAAAT
TAGAGTGTTCAAAGCAAGCTTTATGCATGAATACATTAGCATGGAATAATGAAATAGGACTTTGGATCTATTTTGTTGGT
TATAGAACCAAAGTAATGATGAATAGGGGTGGTTGGGGACATTAGTATTTAATTGTCAGAGGTGAAATTCTTGGATTTAT
GAAAGACTAACTTCTGCGAAAGCATTTGTCAAGGACATTCCCATTGATCAAGAACGAAAGTTGGGGGATCGAAGACGATT
AGATACCGTC
>OTU_68
AGGGCAAGTCTGGTGCCAGCAGCCGCGGTAATTCCAGCTCCAATAGCGTATATTAAAGTTGTTGCAGTTAAAACGCTCGT
AGTTGGATCTTGGGGTGCGAGGAACTCTGTCCACCTAGTGGTGAGAACGGGTTCGTCCACTCCTCCCTTCTGGATACTCC
CTGTTGCCCTTAATTGGGCTGCTGGAGCAGGCGGCGTTTACGCGCCGTCCGGGTTCCAGATCGTTTACTTTGAGGAAATT
AGAGTGTTCAAAGCAGGCGCTCGCCTTGAATACTGCAGCATGGGATAATAGAACAGGACTGGGGTTCTGTTTTGTTGGTT
TATTGAACCACAGTAATGATAAATAGGGACAGTTGGGGCCATTTGTATTCCATTGTCAGAGGTGAAATTCTGGGATTTAT
GGAGGACAAACTTCTGCGAAAGCATTTGGCAAGGATGTTTTCATTAATCAAGAACGAAAGTTAGGGTATCGAAGACGATC
AGATACCGCC
>OTU_69
AGGGCAAGTCTGGTGCCAGCAGCCGCGGTAATTCCAGCTCCAATAGCGTATATTAAAGTTGTTGCAGTTAAAAAGCTCGT
AGTTGGATTTCTGGTGGGGGAGGTCTGGTCCGCCCCGCTTTTAGGGTGCGAGTACCGGTCGCCTCTCCGCCATCCCTTGG
CGCCGTGTGCGTGGGTTCGGTTTGTTCCGCGCCCCGCACGTTCAAACGGTCGCCATCGTTTACTTTGAAGAAATTAGAGT
GTTTCAAGCAGGCATCCTTGCCGTTGAATACATTAGCATGGAATAATGAGATAGGACTTTGGGGTTCTATTTTGTTGGTT
TCTAGAACTAAAGTAATGATTGATAGGGACAGTTGGGGGTGCTAGTATTCAACGGCCAGAGGTGAAATTCTTGGATTCGT
TGAAGACTAACTAATGCGAAAGCATTCACCAAGGATGTCTTCTTTAATCAAGAACGAAAGTTGGGGGATCGAAGGCGATT
AGATACCGTC
>OTU_70
AGGGCAAGCCTGGTGCCAGCAGCCGCGGTAATTCCAGCTCCAATAGCGTATATTAATGTTGTTGCAGTTAAAAAGCTCGT
AGTTGGATTTCGGGATGACATCACTTGCCGGGCAATGTCTGAGTGAGTTGAGTCATTCTTCCTTCTGGAGGCCTATTCTG
TACTTAACTGTGCGGGGTAGGAATTCAGGACTTTTACTTTGAAAAAATCAGAGTGTTCAAAGCAGGCGTTTGCTTCTGAA
GCCTCAAGCTTGGAATAATGGAATAAGACCTGGAGTGTTGTTCCGTTGGTGCATGAAGCCTTCTTCGGGGGGTGGAATTG
CGCAAGGCCCGGGTAATGATTAATAGGGACAGTTGGGGCCATTCGTATTGGGGAGTCAGAGGTGAAATTCTTAGATTTCT
TCAAGACGAACATCTGCGAAAGCATTTGGCAAGGATGTTTTCATTGATCAAGAACGAAAGTTAGGGGATCGAAGACGATC
AGATACCGCC
>OTU_71
AGGGCAAGCCTGGTGCCAGCAGCCGCGGTAATTCCAGCTCCAATAGCGTATGTTAAAATTGCTGCAGTTAAAAAGCTCGT
AGTTGGATTTCTGGTGTGGTGCGCTGAGCCCGCTTCCTTTCGGGGGAGTGAGTGCTTTTCTTGTGCGCCTACCATCTTTG
TCGATCAAAGGTAGGGTGAGGTGGAGACGCAAGTTTCCCTTTACCACACCTCGACATCATTTACTTTGAAAAAATTAGAG
TGTTTAAAGCAGGCAGTAACCGCTATGAATACATTAGCATGGAATAATAAGATAGGACTTTGGTTCTATTTTGTTGGTTT
CTAGGACTGAAGTAATGATTGATAGGGACAGTTGGGGGTGCTAGTATTTAACGGCCAGGGGTGAAATTCTTGGATTCGTT
AAAGACTAACTTATGCGAAAGCATTCACCAAGGATGTCTTCTTTAATCAAGAACGAAAGTTGAGGGATCGAAGACGATTA
GATACCGTC
>OTU_72
AGGGCAATTCTGGTGCCAGCAGCCGCGGTAATACCAGCTCCAATAGCGTATGTTAAAGTTGTTGCAGTTAAAAAGCTCGT
AGTTGGACTTGTGTGCGCCGGATGCGGCGATCTGCGGCCAAAAGGTCGTTGCGATCAGCCCGTCCTGGCGCCGTAAAATT
TGCAACTGGGTCGCCTCTGGTCTTAATTGGTCGGTGGCGTCTGCTCGGTTGCTCGTTTACTGTGAGAAAATTGGAGTGTT
CAAGGCAGGCGTGGATTGCAACTGAACATGTTAGCATGGAATAATAAGATAGGGCTCCGGCTCATATTTTGTTGGTTTCT
AGAGCGTGGGAGTAATGATTGATAGGGACAGTTGGGGGTGCTAGTATTCAGCGGCCAGAGGTGAAATTCATGGATTCGCT
GAAGACTGACTTATGCGAAAGCATTCACCAAGGATGTCCTCTTTAATCAAGAACGAAAGTTGGGGGATCGAAGGCGATTA
GATACCGTC
>OTU_73
AGGGCAATTCTGGTGCCAGCAGCCGCGGTAATTCCAGCTCCAATAGCGTATATTAAAGTTGTTGCAGTTAAAAAGCTCGT
AGTTGGACTTTGGCTGGCGGCCAGGGGTCTGCCGCAAGGCAAGCACTGCTGGCTGCCCGCTTCCTCTCGAAGACTGCGTG
TGCCCTTGACTGGGTGGGCGCAGGATTCGGGAAGTTTACTTTGAGAAAATTAGAGTGTTTAAAGCATGCGATTTTTTGCC
TTGAATACATTAGCATGGGATAATAGAATAGGACTTTGGTTCTGTTTTTCATGAGGGCCTTCCCGGCCTCTCATTGGTTT
TTAGAACTAAAGTAATGATTAATAGGGATAGTTGGGGGCATTAGTATTTAATTGTCAGAGGTGAAATTCTTGGATTTATG
AAAGACTAACTTCTGCGAAAGCATTTGCCAAGGATGTTTTCATTAATCAAGAACGAAAGTTAGGGGATCGAAGGCGATCA
GATACCGTC
>OTU_74
AGGGCAATCCTGGTGCCAGCAGCCGCGGTAATTCCAGCTCCAATAGCGTATATTAAAGTTGTTGCAGTTAAAACGCTCGT
AGTTGGATCTTGGAATGTAACGAACTCTGTCCACCTAGTGGTGAGAACGGGTTCGTTCATTCTTCCCTTCGGGATACTCC
CCGTTGTTCTTAATTGAACTGCGGGAGCAGGTGGCGTTTCGGCGTCACCCGGGTACCCGATCTTTTACTTTGAGGAAATT
TGAGTGTTCAAAGCAGGCGTTTGCCTTGAAAACTTCAGCATGGGATAATAGAACAGGACTGGGGTTCTGTTTTGTTGGTT
TATTGAACCACAGTAATGATAAATAGGGACAGTTGGGGCCATTTGTATTCCAATGTCAGAGGTGAAATTCTAGGATTTTT
GGAAGACAAACTTCTGCGAAAGCATTTGGCAAGCATGTTTTCATTAATCAAGAACGAAAGTTAGGGGATCGAAGACGATC
AGATACCGTC
>OTU_75
AGGGCAATTCTGGTGCCAGCAGCCGCGGTAATTCCAGCTCCAATAGCGTATATTAAAGTTGTTGCAGTTAAAAAGCTCGT
AGTTGAAACTTGGGTCTGGCTGTCCGGTCCGCCTCACCGCGTGCACTGGTTCGGCCGGACCTTTCCTTCTGGGGAGCCGC
ATGCCCTTTATTGGGTGTGCCGGGGAACCAGGACTTTTACTTTGAAAAAATTAGAGTGTTCAAAGCAGGCATATGCTCGA
ATACATTAGCATGGAATAATAGAATAGGACGTGTGGTTCTATTTTGTTGGTTTCTAGGACCGCCGTAATGATTAATAGGG
ATAGTCGGGGGCATCTGTATTTTCCAGCAAGAGGTGAAATTCTTGGATTTGGAAAAGACAAACTACTGCGAAAGCATTTG
CCAAGGATGTTTTCATTAATCAGGGAACGAAAGTTAGGGGATCGAAGACGATCAGATACCGCC
>OTU_76
AGGGCAATTCTGGTGCCAGCAGCCGCGGTAATTCCAGCTCCAATAGCGTATATTAAAGTTGTTGCAGTTAAAAAGCTCGT
AGTTGGATTTCTGGTGAGGGAGGTCTGGTCCGCCCCGCTTTTAGGGTGCGAGTACCGGTCGCCTCTCCGCCATCCCTTGG
CGCCGTGTGCGTGGGTTCGGTTTGTTCCGCGCCCCGCACGTTCAAACGGTCGCCATCGTTTACTTTGAAAAAATTAGAGT
GTTTAAAGCAGGCAATTTGCTATGAATACATTAGCATGGAATAATGAGATAGGGCTTTGGGTTTCTATTTTGTTGGTTTC
TAGAACTAAAGTAATGATTGATAGGGACAGTTGGGGGTGCTAGTATTCAACGGCCAGAGGTGAAATTCTTGGATTCGTTG
AAGACTAACTAATGCGAAAGCATTCACCAAGGATGTCTTCTTTAATCAAGAACGAAAGTTGGGGGATCGAAGACGATCAG
ATACCGTC
>OTU_77
AGGGCAAGTCTGGTGCCAGCAGCCGCGGTAATTCCAGCTCTAATAGCGTATTTTAAAGTTGTTGCAGTTAAAAAGCTCGT
AGTTGGATTTCTGGTGGGGGAGGTCTGGTCCGCCCCGCTTTTAGGGTGCGAGTACCGGTCGCCTCTCCGCCATCCCTTGG
CGCCGTGTGCGTGGGTTCGGTTTGTTCCGCGCCCCGCACGTTCAAACGGTCGCCATCGTTTACTTTGAAGAAATTAGAGT
GTTTCAAGCAGGCATCCTTGCCGTTGAATACATTAGCATGGAATAATGAGATAGGACTTGGGTTCTATTTTGTTGGTTTC
TAGGGCCGAAGTAATGATTGATAGGGATCGTTGGGGGTGCTTGTATTGAGCGGCCAGAGGTGAAATTCTTGGATTCGCTC
AAGACAAACTAATGCGAAAGCATTCACCAAGGAGGTCTTCTTTAATCAAGAACGAAAGTTGGGGGATCGAAGACGATTAG
ATACCGCC
>OTU_78
AGGGCAAGTCTGGTGCCAGCAGCCGCGGTAATTCCAGCTCCAGTAGCGTATATTAACGTTGCTGCAGTTAAAAAGCTCGT
AGTTGGATTTCTGACTGATCGCTCTGACCCGGTGTCACTCCTCGTGGGTGGCTGCTGTGTGTCGGAACGCATCTTTCATC
CTTTCCGGAAGGCCTTACGTACTGTTTACTCAGTCGCGTTTGTTTTGCATTTTCCGGATCTTTTACTTTGAAAAAATTAG
AGTGTTTAAAGCAGGCTTACGCCGTGAATACATTAGCATGGAATAATAATATAGGACTTTGGTTCTATTTTGTTGGTTTC
TAGGACTAAAGTAATGATTGATAGGGATAGTTGGGGGTGCTAGTATTCAGAGGCCAGAGGTGAAATTCTTGGATTCTCTG
AAGACTAACTACTGCGAAAGCATTCACCAAGGATGTCTTCTTTAATCAAGAACGAAAGTTGGGGGATCGAAGACGATTAG
ATACCGCC
>OTU_79
AGGGCAATTCTGGTGCCAGCAGCCGCGGTAATTCCAGCTCCAATAGCGTATATTAAAGTTGTTGCAGTTAAAAAGCTCGT
AGTTGGATTTCTGGTGGGGGAGGTCTGGTCCGCCCCGCTTTTAGGGTGCGAGTACCGGTCGCCTCTCCGCCATCCCTTGG
CGCCGTGTGCGTGGGTTCGGTTTGTTCCGCGCCCCGCACGTTCAAACGGTCGCCATCGTTTACTTTGAAGAAATTAGAGT
GTTTCAAGCAGGCATCCTTGCCGTTGAATACATTAGCATGGAATAATGAGATAGGACTTGGGTTCTATTTTGTTGGTTTC
TAGGGCCGAAGTAATGATTGATAGGGATCGTTGGGGGTGCTTGTATTGAGCGGCCAGAGGTGAAATTCTTGGATTTGTTG
AAGACGAACTACTGCGAAAGCATCAACCAAGGATGTTTTCATTAATCAAGAACGAAAGTTAGGGGATCGAAGACGATTAG
ATACCGTC
>OTU_80
AGGGCAAGTCTGGTGCCAGCAGCCGCGGTAACTCCAGCTTCAGGAACGTGTGTTAATGTTGTTGCAGTTAAAAAGCTCGT
AGTTGGATGTGTGCGACGTTGTACGAATCGGCCCGGCAGGATGCTGTGTGCCGTTCTCGCGTCGCATTCCGCGTCGCTGT
GCCGCGCGCGCACGTTAACTCGTGCGCGCGTGCCAAGGCACACGGCGCCGTTTACTTTGAGAAAATGAGAGTGCTCCAAG
CAGCCGAACCTCTGTTCGGGCGTTGAATCATGCAGCATGGGATAATGGAACAGGACATCGCTCCGTGTTTCCGTTGGTCT
TGGGGGCGGCGTAATGATTAACAGAAACGGGCGGGGGTACTGGTATTCACATGTCAGAGGTGAAATTCTTGGATTTTGTG
CGGACCAACCTATGCGAAAGCGTCTGCCTAGGACGTTTTCATTAATCAAGAACGAAAGTTTGGGGATCGAAGACGATCAG
ATACCGTC
>OTU_81
AGGGCAAGCCTGGTGCCAGCAGCCGCGGTAATTCCAGCTCTAATAGCGTATATTAAAGTTGTTGCGGTTAAAAAGCTCGT
AGTTGAATCTTGGCGCGGCAGGGGTCGGTCCGCCCACTGGGCGTGCGCCGGCTCGGCCGTGCTCTGCTGCCAGATACGCG
CCGGTGCACTTAACTGTGTGCCGGTCAGGCTTCGGCCGGCGTTCTGGCTCTTTTACTTTGAGTAAATTAGAGTGTTCAAA
GCAGGCAAACTTTTCAGCCACTGAATACATTAGCATGGGATAATGGAATAGGACACTGGTCCTATTTTGTTGGTTTTGCG
TGGGACCGGAGTAATGATTAATAGGGGCGGTCGGGGGCGTTCATATTTAATTGTCAGAGGTGAAATTCTTGGACCATTGA
AAGATGAACCTGAGCGAAAGCATCCGTCAAGGACGCTTTCATTAATCAAGAACGAAAGTTAGGGGATCGAAGACGATCAG
ATACCGCC
>OTU_82
AGGGCAATCCTGGTGCCAGCAGCCGCGGTAATTCCAGCTCCAATAGCGTATCTTAAAGTTGCTGCAGTTAAAAAGCTCGT
AGTTGAAGTTTAGGTTTAGGTTAGGTTTAGGTTCCGCTTTATGAGTGTGTAACTTGAACGCCTGAACTATTTTAGTGGGT
TTACACAATTCAAGGTTATTGTATTGATTTACAGTGACTGGTATAAACCTAATTTTACTTTGAGTAAATTAGAGTGTTCA
AAGCAGATAAATCGTTTTAAATCGTTGAATACTACAGCATGGGATAATTGAATAGGACTTTGGTTCTATTTTATTGGTTT
CTAGGACCTCAGTAATGATTAATAGGGACAGTTGGGGGCATTCGTATTTAATTGTCAGAGGTGAAATTCTTGGATTTATT
AAAGACGAACTAGTGCGAAAGCATTTGCCAAGGATGTTTTCATTAATCAAGAACGAAAGTTAGGGGATCGAAGACGATTA
GATACCGTC
>OTU_83
AGGGCAAGCCTGGTGCCAGCAGCCGCGGTAATTCCAGCTCCAATAGCGTATATTAAAGTTGTTGCAGTTAAAAAGCTCGT
AGTTGGATTTCTGGTGGGGGAGGTCTGGTCCGCCCCGCTTTTAGGGTGCGAGTACCGGTCGCCTCTCCGCCATCCCTTGG
CGCCGTGTGCGTGGGTTCGGTTTGTTCCGCGCCCCGCACGTTCAAACGGTCGCCATCGTTTACTTTGAAGAAATTAGAGT
GTTTCAAGCAGGCATCCTTGCCGTTGAATACATTAGCATGGAATAATAAGATAGGACTTTGGTTTTATTTTGTTGGTTTC
TAGAACTGAAGTAATGATTGATAGGGACAGTTGGGGGTGCTAGTATTCAACGGCCAGAGGTGAAATTCTTGGATTTGTTG
AAGACGAACTACTGCGAAAGCATCAACCAAGGATGTTTTCATTAATCAAGAACGAAAGTTAGGGGATCGAAGACGATCAG
ATACCGCC
>OTU_84
AGGGCAAGCCTGGTGCCAGCAGCCGCGGTAATTCCAGCTCCAATAGCGTATATTAAAGTTGTTGCAGTTAAAAAGCTCGT
AGTTGGATTTCTGGTGGGGGAGGTCTGGTCCGCCCCGCTTTTAGGGTGCGAGTACCGGTCGCCTCTCCGCCATCCCTTGG
CGCCGTGTGCGTGGGTTCGGTTTGTTCCGCGCCCCGCACGTTCAAACGGTCGCCATCGTTTACTTTGAAGAAATTAGAGT
GTTTCAAGCAGGCATCCTTGCCGTTGAATACATTAGCATGGAATAATGAGATAGGACTTGGGTTCTATTTTGTTGGTTTC
TAGGGCCGAAGTAATGATTAATAGGGACAGTTGGGGGCATTCGTATTTAATTGTCAGAGGTGAAATTCTTGGATTTATTA
AAGACGAACTTATGCGAAAGCATTTGCCAAGGATGTTTTCATTAATCAAGAACGAAAGTTAGGGGATCAAAGGCGATCAG
ATACCGTC
>OTU_85
AGGGCAAGTCTGGTGCCAGCACCCGCGGTAATTCCAGCTCCAATAGCGTATATTAAAGTTGTTGCAGTTAAAAAGCTCGT
AGTTGGATTTTGGGGTGCGTAAAATTCAAAGGGGATCGGTCTGCCTCCACGTGAGGTGTGTACTGTCCCCTCCACCCTTC
CAGCGGGTTTTGGTTCCATCTGCCCTTAACTGGGTGGGTGGATACCTCCCGCTCGTTTACTTTGAAAAAATTAGAGTGTT
TAAAGCAGGCGGTCTCCGCCACTGAATACATTAGCATGGGATAATGGAATAGGATTGTCTTTCCGATTTCGTTGGTTTCC
GGAATGGACGATAATGATTAATAGAGATAGTTGGGGACATTTATATTCCATGATCAGAGGTGAAATTCTTGGATTCATGG
AAGATAAACAAGTGCGAAAGCATTTGTCAAGGATGTTTTCATTAATCAAGAACGAAAGTTAGGGGATCGAAGACGATCAG
ATACCGTC
>OTU_86
AGGGCAAGTCTGGTGCCAGCAGCCGCGGTAATTCCAGCTCCAATAGCGTATATTAAAGTTGTTGCAGTTAAAAAGCTCGT
AGTTGGATTTCTGGTGGGGGAGGTCTGGTCCGCCCCGCTTTTAGGGTGCGAGTACCGGTCGCCTCTCCGCCATCCCTTGG
CGCCGTGTGCGTGGGTTCGGTTTGTTCCGCGCCCCGCACGTTCCAACGGTCGCCATCGTTTACTTTGAAGAAATTAGAGT
GTTTCAAGCAGGCATCCTTGCCGTTGAATACATTAGCATGGAATAATGAGATAGGACTTGGGTTCTATTTTGTTGGTTTC
TAGGGCCGAAGTAATGATTGATAGGGATCGTTGGGGGTGCTTGTATTGAGCGGCCAGAGGTGAAATTCTTGGATTCGCTC
AAGACAAACTAATGCGAAAGCATTCACCAAGGAGGTCTTCTTTAATCAAGAACGAAAGTTGGGGGATCGAAGACGATCAG
ATACCGCC
>OTU_87
AGGGCAAGCCTGGTGCCAGCAGCCGCGGTAATTCCAGCTCCAATAGCGTATATTAAAGTTGTTGCAGTTAAAAAGCTCGT
AGTTGGATTTCTGGTGGGGGAGGTCTGGTCCGCCCCGCTTTTAGGGTGCGAGTACCGGTCGCCTCTCCGCCATCCCTTGG
CGCCGTGTGCGTGGGTTCGGTTTGTTCCGCGCCCCGCACGTTCAAACGGTCGCCATCGTTTACTTTGAAGAAATTAGAGT
GTTTCAAGCAGGCATCCTTGCCGTTGAATACATTAGCATGGAATAATGAGATAGGACTTGGGTTCTATTTTGTTGGTTTT
TAGGATTGAGATAATGATTAATAGGGATAGTTGGGGGCGTTTATATTTAATTGTCAGAGGTGAAATTCTTGGATTTATGA
AAGATAAACTTCTGCGAAAGCATTCGCCAAGGATGTTTTCATTAATCAAGAACGAAAGTTAGGGGATCGAAGACGATTAG
ATACCGTC
>OTU_88
AGGGCAAGTCTGGTGCCAGCAGCCGCGGTAATTCCAGCTCCAATAGCGTATATTAAAGTTGTTGCAGTTAAAAAGCTCGT
AGTTGGATTTCTGGTGGGGGAGGTCTGGTCCGCCCCGCTTTTAGGGTGCGAGTACCGGTCGCCTCTCCGCCATCCCTTGG
CGCCGTGTGCGTGGGTTCGGTTTGTTCCGCGCCCCGCACGTTCAAACGGTCGCCATCGTTTACTTTGAAGAAATTAGAGT
GTTTCAAGCAGGCATCCTTGCCGTTGAATACATTAGCATGGAATAATGAGATAGGACTTGGGTTCTATTTTGTTGGTTTC
TAGGGCCGAAGTAATGATTGATAGGGATCGTTGGGGGTGCTTGTATTGAGCGGCCAGAGGTGAAATTCTTGGACCATTGA
AAGATGAACCTGAGCGAAAGCATCCGTCAAGGACGCTTTCATTAATCAAGAACGAAAGTTAGGGGATCGAAGACGATTAG
ATACCGCC
>OTU_89
AGGGCAAGCCTGGTGCCAGCAGCCGCGGTAATTCCAGCTCCAGTAGCGTATATTAACGTTGCTGCAGTTAAAAAGCTCGT
AGTTGGATTTCTGGCTGGTCGCTCTGACCCGGTATCTGTCCCTTGTGGGCGGGTTGCTGTGTGTCGGAACTGACCTTCCA
TCCTTTCTGGAAAGCCTCGTGTACTGTTTACTCAGTTGCGCGATGTTTGCGATCCAGATCTTTTACTTTGAAAAAATTAG
AGTGTTTAAAGCAGGCTTACGCCGTGAATACATTAGCATGGAATAATAATATAGGACTTTGGTTCTATTTTGTTGGTTTC
TAGGACTAAAGTAATGATTGATAGGGATAGTTGGGGGTGCTAGTATTCAGCGGCCAGAGGTGAAATTCTTGGATTCGCTG
AAGACTAACTACTGCGAAAGCATTCACCAAGGATGTCTTCTTTAATCAAGAACGAAAGTTGGGGGATCGAAGACGATCAG
ATACCGCC
>OTU_90
AGGGCAATCCTGGTGCCAGCAGCCGCGGTAATACCAGCTCCAATAGCGTATGTTAAAGTTGTTGCAGTTAAAAAGCTCGT
AGCCGTATGTCTCGCACGGCGTTGTTTGCGGTCTGCCCACAAAAGTGGGTTACGACATGCGACCGCTCGTGCCCAAACCT
CTGCGATTGGGTCGTGTCTGGTCTTGGTTGATTGGATGCGAAAACTCGGATCGCTCATTTACTGTGAGAAAATTAGAGTG
TTCAAGGCAGGCAGTTTTGCAATTGAATATGTTAGCATGGGATAATAAGATAAGACTTTTGTTTTATTTTGTTGGTTTCT
AGGAACGGAAGTAATGATTGATAGGGGTGATTGGGGGTGCTTGTATTTAATGGCCAGAGGTGAAATTCATGGATTCATTA
AAGACAAACTTATGCGAAAGCATTCACCAAGGGCGTCCTCTTTGGTCAAGAACGAAAGTTGGGGGATCGAAGACGATCAG
ATACCGTC
>OTU_91
AGGGCAAGTCTGGTGCCAGCAGCCGCGGTAATTCCAGCTCCAATAGCGTATACTAAAGTTGTTGCGGTTAAAAAGCTCGT
AGTTGAAGTTCTGAGGGAAATTTGACGTCGGTCGGATGGCGAAAGTCTCTGTACATGGCGACACCCTCATACCTTTCTAG
ATCGAGCGTCGGCGCTTCATTGAGCTGGCGTAGGGGCGCAAGTCCCGTTCGGCCTAGATCGTTTACTGTGAGAAAATCGG
AGTGTTCAAAGCAGGTATTTGCCTGAACGTGTTAGCATGGAATAATAGAATAGGACTTTGGACCTATTTTGTTGGTTTAT
AGGACCAAAGTAATGATTAATAGGAACAGTTGGGGACATTTGTACTTCGTGGCTAGAGGTGAAATTCTTAGATTCACGGA
AGACAAACATATGCGAAAGCATTTGTCAAGGATGTTTTCATTAATCAAGAACGAAAGTTAGGGGATCGAAGACGATCAGA
TACCGTC
>OTU_92
AGGGCAATTCTGGTGCCAGCACCCGCGGTAATTCCAGCTCCAATAGCGTATATTAAAGTTGTTGCAGTTAAAAAGCTCGT
AGTTGAAATTCAAGCTGGGATGGGTTTCGGCCTATCGCGGATTGGGTATTGGATAGCTTCGGTTGTTCGATCCTGATCCA
CCAGTTTTATGCGGGAGGAGGCGCTCTGCTCTTAGTTGAGTGGGGATGTTCCGCCAACCGTCGTTTACTTTGAAAAAATT
AGGGTGTTTAAAGCACGTATCATTGCGCGAATATATTAGCATAGAATAATGGAATATGGCTGGGCTGTTTACGTTGGTTT
CACAGTTTGGCAATGATTAATAGGGACAGTTGGGGGCATTCATATTTCGTCGTTAGAGGTGAAATTCTTAGATCGACGAA
AGATGAACTACTGCGAAAGCATCTGCCCAGGATGTTTTCATTAATCAAGAACGAAAGTTAAGGGATCGAAGACGATCAGA
TACCGTC
>OTU_93
AGGGCAATTCTGGTGCCAGCAGCCGCGGTAATTCCAGCTCCAATAGTGTATATTAAAGTTGTTGCAGTTAAAAAGCTCGT
AGTTGGATTTCTGGTGGGGGAGGTCTGGTCCGCCCCGCTTTTAGGGTGCGAGTACCGGTCGCCTCTCCGCCATCCCTTGG
CGCCGTGTGCGTGGGTTCGGTTTGTTCCGCGCCCCGCACGTTCAAACGGTCGCCATCGTTTACTTTGAAGAAATTAGAGT
GTTTCAAGCAGGCATCCTTGCCGTTGAATACATTAGCATGGAATAATGAGATAGGACTTGGGTTCTATTTTGTTGGTTTC
TAAGCCAGACAGAATGATTAAGAGGGACAGTTGGGGGTTTTCGTATTTAATTGTCAGAGGTGAAATTCTTGGACCATTGA
AAGATGAACCTGAGCGAAAGCATCCGTCAAGGACGCTTTCATTAATCAAGAACGAAAGTTAGGGGATCGAAGGCGATTAG
ATACCGTC
>OTU_94
AGGGCAAGTCTGGTGCCAGCAGCCGCGGTAATTCCAGCTCCAATAGTGTATATTAAATTTGTTGCGGTTAGATCGCTCGT
AGTTTTATTTATGGATTGAACGACTGACCGCCCATTGTGGCGTTTTGTTGGTTTTTGTTTTGATCCACTTTATTAATTCC
TTCGGGGGGCTGGGATTGTCCTTGATTGGATGGTTCTGTTTAAGCAATCCGGACGTTTACTGTGAACAATCTAGAGTGTT
CAAAGCAGGCTTATGCCATGAATACATTAGCATGGAATAATGAAATAGGACTTTGGTTTTTTCCTATTTTGTTGGTTTTG
AGGACCAAAGTAATGATGAATAGGGATAGTTGGGGACATTAGTATTCCATAGCTAGTGGTGAAATACTTGGATTTATGGA
AGACTAACTTGTGCGAAAGCTTCTGTCAAGGATGTTTTCATTGATCAAGAACGATAGTTAGGGGATCGAAGGCGATCAGA
TACCGCC
>OTU_95
AGGGCAAGCCTGGTGCCAGCAGCCGCGGTAATTCCAGCTCCAGAAGCGTATATTTAAATTGTTGCTGTTAAAAAGCTCGT
AGTTGGATTTCTGGTGTGGTGCGGCCGGTCCGTCGTCGATAGACGATCGAGTACTGGCGTTGCGCCTACCATCCCTTCTG
GAGAGGCCTGTCGGCGCTTCATTGCGTCAGTCGGGAACTTTAAACCGATCCAGATCGTTTACTTTGAAAAAATTAGAGTG
TTTAAAGCAGGCGTTTAAGCCACTGAATACATTAGCATGGAATAATAAGATAGGACTTTGGCCCTATTTTGTTGGTTTCT
AGGACTGAAGTAATGATTGATAGGGACAGTTGGGGGTGCTAGTATTTAACGGCCAGAGGTGAAATTCTTGGATTCGTTAA
AGACTAACTAATGCGAAAGCATTCACCAAGGGTGTCTTCTTTAATCAAGAACGAAAGTTGGGGGATCGAAGGCGATCAGA
TACCGTC
>OTU_96
AGGGCAATCCTGGTGCCAGCAGCCGCGGTAATTCCAGCTCCAATAGCGTATATTAAAGTTGTTGCAGTTAAAAAGCTCGT
AGTTGGATTTCTGAGGAGAATGTAAAGAAATGCACGGATTTATTTCTGTGTCATTTCTGCATTCCTCTCTATTTTTTCCT
GCATGTGCATGCTGTGTGCCCTTTGTTGGGTGTGTGGTGTGTGTGCAGGGCTTTACTTTGAAAAAATTAGAGTGTTCAAA
GCAGGCTAAATGAATTGCTTGAATAGATTAGCATGGAATAATGGAAGAGGACTTTGGGCCTTTGTTTCTGTTGGTTTTTT
GGGTCTGGAGTAATGATTAATAGGGACGGTTGGGGGCATTAGTATTTCATTGTCAGAGGTGAAATTCTTGGATTTATGAA
AGACTGCCGACTGCGAAAGCATTTGCCAAGGATGTTTTCGTTAATCAAGAACGAAAGTTAGGGGATCGAAGACGATTAGA
TACCGCC
>OTU_97
AGGGCAAGTCTGGTGCCAGCAGCCGCGGTAATTCCAGCTCCAATAGCGTATATTAAAGTTGTTGCAGTTAAAAAGCTCGT
AGTTGGATTTCTGGTGGGGGAGGTCTGGTCCGCCCCGCTTTTAGGGTGCGAGTACCGGTCGCCTCTCCGCCATCCCTTGG
CGCCGTGTGCGTGGGTTCGGTTTGTTCCGCGCCCCGCACGTTCAAACGGTCGCCATCGTTTACTTTGAAGAAATTAGAGT
GTTTCAAGCAGGCATCCTTGCCGTTGAATACATTAGCATGGGATAATGGAATAGGCTGTCGGCTTATTTCGTTGGTTTCT
AAGCCAGACAGAATGATTAAGAGGGACAGTTGGGGGCATTCGTATTCAATTGTCAGAGGTGAAATTCTTGGATTTATTAA
AGACGAACTAATGCGAAAGCATCAACCAAGGATGTTTTCATTAATCAAGAACGAAAGTTAGGGGATCGAAGACGATCAGA
TACCGCC
>OTU_98
AGGGCAAGTCTGGTGCCAGCAGCCGCGGTAATTCCAGCTCCAATAGCGTATATTAAAGTTGTTGCAGTTAAAAAGCTCGT
AGTTGGATTTCTGGTGGGGGAGGTCTGGTCCGCCCCGCTTTTAGGGTGCGAGTACCGGTCGCCTCTCCGCCATCCCTTGG
CGCCGTGTGCGTGGGTTCGGTTTGTTCCGCGCCCCGCACGTTCAAACGGTCGCCATCGTTTACTTTGAAGAAATTAGAGT
GTTTCAAGCAGGCATCCTTGCCGTTGAATACATTAGCATGGAATAATGAGATAGGACTTGGGTTCTATTTTATTGGTTAT
TGACAGAAGTAATGATTAACAGAAACAGTTGGGGGTATTCGTATTTGATAGTCAGAGGTGAAATTCTTAGATTTATCAAA
GACGAACTAATGCGAAAGCATTTGCCAAGAATGTTTTCATTAATCAAGAACGAAAGTTAGGGGATCAAAGGCGATTAGAT
ACCGTC
>OTU_99
AGGGCAATTCTGGTGCCAGCAGCCGCGGTAATTCCAGCTCCAATAGCATATGTTAATGTTGTTGCGGTTAAAAAGCTCGT
AGTTGGATCTCGGCGGGTCGGGGGCGGTTCGCTCTCTGGCGTGACTGCCCCACTGACCCGTGTTTTTGGCGGAGGTCGTC
GGGTGCTCTTAATCGAGTGTCCTGCGGCGCCGTCAGGTTTACTTTGAAAAAATTAGAGTGCTCAAGGCAGGCCTATCACG
CCTGAATATCCGTGCATGGAATAATGGAATAGGACGTCGTTTCTATTTTGTTGGTGGGGTGTCAAAGCCCCCTTGTTTCG
GAAATCGACGTAATGATTAATAGGGACAGTCGGGGGCATTAGTATTCAGGCGACAGAGGTGAAATTCTTGGGCCGCTTGA
AGACTGCCTACTGCGAAAGCATTTGCCAAGAATGTTTTCATTAATCAAGAACGAAAGTTAGAGGTTCGAAGACGATCAGA
TACCGCC
>OTU_100
AGGGCAAGTCTGGTGCCAGCAGCCGCGGTAATTCCAGCTCCAATAGTGTATATTAACGTTCCTGCAGTTATTCGATGCTC
GTAGTTGGATTTCTGGGGGTGAAGACAGGAGGGTGGCTATGGCCACCGCCAGTCTTTTCCCTCGTCCGCCTGTTAACGGC
GATCGAGATTGAGTTCTCGACGTCGAGCGCAGGCACTTTGATTATTTTCTCTTGAGCAAATTATAGTGTTTCAGGCAGGC
GTGCGCCGGAATACATTAGCATGGAATATACTTACGGACCGTGTGCAGTTTACTGCAGCTCCTTATTTGTTGGTTTCTTT
AAGGACACGGATTGATTAATAGGGATAGTTGGGGGCAATTGAATTCCGTTGTCAGAGGTGAAATTCTTTGATTTGCGGAA
GTCTAACTAATGCCAAAGCATTTGCCAAGAATGTTTTCATTAATCAAGAACGAAAGTTAGGGGATCAAAGACGATCAGAT
ACCGCC
>OTU_101
AGGGCAATTCTGGTGCCAGCAGCCGCGGTAATTCCGGCTCCAATAGCGTATACTAAAGTTGTTGCGGTTAAAAAGCTCGT
AGTTGAAGTTCTGAGGGAAATTTGACGTCGGTCGGATGGCGAAAGTCTCTGTACATGGCGACACCCTCATACCTTTCTAG
ATCGAGCGTCGGCGCTTCATTGAGCTGGCGTAGGGGCGCAAGTCCCGTTCGGCCTAGATCGTTTACTGTGAGAAAATCGG
AGTGTTCAAAGCAGGTATTTGCCTGAACGTGTTAGCATGGAATAATAGAATAGGACTTTGGACCTATTTTGTTGGTTTAT
AGGACCAAAGTAATGATTAATAGGAACAGTTGGGGACATTTGTACTTCGTGGCTAGAGGTGAAATTCTAGGATTACCTGA
AGACGAACTACTGCGAAAGCATTTGCCAAGGATGTTCCCATTGATCAAGAACGAAAGTTAGGGGATCGAAGACGATCAGA
TACCGTC
>OTU_102
AGGGCAAGTCTGGTGCCAGCAGCCGCGGTAATTCCAGCTCCAATAGCGTATATTAAAGTTGTTGCAGTTAAAAAGCTCGT
AGTTGGATTTCTGGTGGGGGAGGTCTGGTCCGCCCCGCTTTTAGGGTGCGAGTACCGGTCGCCTCTCCGCCATCCCTTGG
CGCCGTGTGCGTGGGTTCGGTTTGTTCCGCGCCCCGCACGTTCAAACGGTCGCCATCGTTTACTTTGAAGAAATTAGAGT
GTTTCAAGCAGGCATCAATGCCTTGAATACATTAGCATGGAATAATAAGATAGGACTTCGATTCTATTTTGTTGGTTTCT
AGAATTGAAGTAATGATTAATAGGGATAGTCGGGGGCATTCGTACTTAACTGTCAGAGGTGGAATTCTTGGATCTGTTAA
AGACGAACTACTGCGAAAGCATTTGCCAAGGATGTTTTCATTGATCAAGAACGAAAGTTAGGGGATCGAAGACGATTAGA
TACCGCC
>OTU_103
AGGGCAAGTCTGGTGCCAGCAGCCGCGGTAATTCCAGCTCCAATAGCGTATATTAAAGTTGTTGCAGTTAAAAAGCTCGT
AGTTGGATTTCTGGTTGTGGGTACCTGGGCTGATTGCGGCGAATTTGTCCGTAGCCATGTTCCGGCGTTTAGCCCCAATC
ATCCTTCCATGTGCCTCGGTCTACCCTTAACTGGGTCGGGCTTTGAAGCCATGGATCGTTTACTTTGAACAAATTAGAGT
GTTCCAAGCAGGCAATTTCGCTTTGAATACATTAGCATGGAATAATAAGATAGGACTCTTGCTTCTATTTTGTTGGCTCC
GAACAAGAGTAATGATTGATAGGGACAGTTGGGGGTGCTCGTATTGAACGGCCAGAGGTGAAATTCTTGGATTCGTTCAA
GACGAACTACTGCGAAAGCATTCGCCAAGGATGTCTTCTTTAATCAAGAACGAAAGTTGGGGGATCGAAGACGATTAGAT
ACCGTC
>OTU_104
AGGGCAAGCCTGGTGCCAGCAGCCGCGGTAATTCCAGCTCCAATAGCGTATATTAAAGTTGTTGCAGTTAAAAAGCTCGT
AGTTGGATTTCTGGTGGGGGAGGTCTGGTCCGCCCCGCTTTTAGGGTGCGAGTACCGGTCGCCTCTCCGCCATCCCTTGG
CGCCGTGTGCGTGGGTTCGGTTTGTTCCGCGCCCCGCACGTTCAAACGGTCGCCATCGTTTACTTTGAAGAAATTAGAGT
GTTTCAAGCAGGCATCCTTGCCGTTGAATACATTAGCATGGAATAATGAGATAGGACTTGGGTAACAATTTGTTGGTTTG
AGTTCAGAGTAATGATTAATAGGGACAGTTGGGGGCATTCGTATTTAATTGTCAGAGGTGAAATTCTTGGATTTATTAAA
GACGAACTTATGCGAAAGCATTTGCCAAGGATGTTTTCATTAATCAAGAACGAAAGTTAGGGGATCAAAGACGATCAGAT
ACCGTC
>OTU_105
AGGGCAAGCCTGGTGCCAGCAGCCGCGGTAATTCCAGCTCCAATAGCGTATATTAAAGTTGTTGCAGTTAAAAAGCTCGT
AGTTGGATTTCTGGTGGGGGAGGTCTGGTCCGCCCCGCTTTTAGGGTGCGAGTACCGGTCGCCTCTCCGCCATCCCTTGG
CGCCGTGTGCGCGGTTCGGTTTGTTCCGCGCCGCGCACGATCCGCGGTCGCCATCGTTTACTTTGAAGAAATTAGAGTGT
TTCAAGCAGGCATCCTTGCCGTTGAATACATTAGCATGGAATAATGAGATAGGACTTGGGTTCTATTTTGTTGGTTTCTA
GGGCCGAAGTAATGATTGATAGGGATCGTTGGGGGTGCTTGTATTGAGCGGCCAGAGGTGAAATTCTTGGATTCGCTCAA
GACAAACTAATGCGAAAGCATTCACCAAGGAGGTCTTCTTTAATCAAGAACGAAAGTTGGGGGATCGAAGACGATTAGAT
ACCGTC
>OTU_106
AGGGCAATTCTGGTGCCAGCAGCCGCGGTAATTCCAGCTCTAATAGCGTATTTTAAAGTTGTTGCAGTTAAAACGCTCGT
AGTTGGACCTCGGGGTTTGGTGTGATTCGGTCCGCGTCAAAGTGAGTACTGACACATCGGCCCTCCTTGTGGGATACTCC
CTGTTGTGCTTAACTGGACGACAGGAGCGGGCGTTTCGGCGTCGGGGTTCCCATTCGTTTACTTTGAATAAATTAGAGTG
TTCAAAGCAGGCACATAACGCCTTGAATAATCTAGCATGGGATAATGGAATAGGCTGTCGGCTTATTTCGTTGGTTTCTA
AGCCAGACAGAATGATTAAGAGGGACAGTTGGGGGTTTTCGTATTCAATTGTCAGAGGTGAAATTCTTGGATTTGTTGAA
GACGAACTACTGCGAAAGCATCAACCAAGGATGTTTTCATTAATCAAGAACGAAAGTTAGGGGATCGAAGACGATCAGAT
ACCGTC
>OTU_107
AGGGCAAGTCTGGTGCCAGCAGCCGCGGTAATTCCAGCTCCAGTAGCGTATATTAATGTTGTTGCAGTTAAAAAGCTCGT
AGTTGGATTTCTGGTACGGAGCACCTGGCCCGCCGCCGTTACGGTGTTGTGAGTGCCGGATTTGTGTTCTTGCCATCCCT
TTCAGAGAGGCCGTCTACCCTTCACTGGGCCGGGCGTTTTGCCGATCTGGATCGTTTACTTTGAGTAAATTAGAGTGTTT
AAAGCAGGCATTTTGCTATGAATACATTAGCATGGAATAATAAGATAGGACTTTGGTCTCTATTTTCAGTTGGTTTCTAG
AAGGCGAAGAAATGATTAATGGGAACAGTTAGGGGAATTTGTATTTTATAGTCAGAGGTGAAATTCTTGGATTTATGAAA
GACAAACTTCTGCGAAAGCATTTTCCAGAGATGCTTCCGTCAGTCAAGAACTAAAGTTGGGGGATCGAAGACGATCAGAT
ACCGCC
>OTU_108
AGGGCAAGTCTGGTGCCAGCAGCCGCGGTAATTCCAGCTCTAATAGCGTATATTAAAGTTGTTGCGGTTAAAAAGCTCGT
AGTTGAATCTTGGCGCGGCAGGGGTCGGTCCGCCCACTGGGCGTGCGCCGGCTCGGCCGTGCTCTGCTGCCAGATACGCG
CCGGTGCACTTAACTGTGTGCCGGTCAGGCTTCGGCCGGCGTTCTGGCTCTTTTACTTTGAGTAAATTAGAGTGTTCAAA
GCAGGCAAACTTTTCAGCCACTGAATACATTAGCATGGAATAATGGAATATGAACTCGTTTCTATTTTGTTGGTTTTCGG
AAATCGAGTTAATGATTAATAGGGACAATTGGGGGCATTAGTATTCAGACGACAGAGGTGAAATTCTTGGATTTGTTAAA
GACTAACGTATGCGAAAGCATTTGCCAAAGATGTTTTCATTAATCAAGAACGAAAGATAGGGGATCAAAGACGATCAGAT
ACCGTC
>OTU_109
AGGGCAATTCTGGTGCCAGCAGCCGCGGTAATTCCAGCACCAGTAGCGTATGCTAAAGTTGTTGCAGTTGAAAAGCTCGT
AGCTGAAGTTTGGGGTTGGATGGCAGGGTCTGCTCTGTTTTGAGTGTGTACCAGCTATTTCCTTCTCTTCCTTCCGGATT
TGCTTCTCCCGGCCTTCGCGGGCCGGGGTTACTATGGGGCTCCGGATCTTTCACTGTGAAAAAATTAGAGTGTTCAAAGC
AGGCCACTTTTATGCCTTGAATATTTCAGCATGGGATGATGAAACAGGTCTTTGCGTCTATTTTCAGTTGGTTTCTAGAA
GGCGAAGAAATGATTAATGGGAACAGTTAGGGGAATTTGTATTTTATAGTCAGAGGTGAAATTCTTGGATTTATGAAAGA
CAAACTTCTGCGAAAGCATTTTCCAGAGATGCTTCCGTCAGTCAAGAACTAAAGTTGGGGGATCGAAGACGATTAGATAC
CGTC
>OTU_110
AGGGCAATTCTGGTGCCAGCAGCCTCGGTAATTCCAGCTCCAATAGCGTATATTAAAGTTGTTGCAGTTAAAAAGCTCGT
AGTTGGATTTCTGGTGGGGGAGGTCTGGTCCGCCCCGCTTTTAGGGTGCGAGTACCGGTCGCCTCTCCGCCATCCCTTGG
CGCCGTGTGCGTGGGTTCGGTTTGTTCCGCGCCCCGCACGTTCAAACGGTCGCCATCGTTTACTTTGAAGAAATTAGAGT
GTTTCAAGCAGGCATCCTTGCCGTTGAATACATTAGCATGGAATAATAAGATAGGACTCGGTTCTATTCTTGTTGGTTGA
GAACTGAAGTAATGATTGATAGGGACAGTTGGGGGTGCTAGTATTTCGTGGCCAGAGGTGAAATTCTGTGATTCACGAAA
GACTAACTACTGCGAAAGCATTCACCAAGGATGTCTTCTTTAATCAAGAACGAAAGTTGGGGGATCGAAGACGATCAGAT
ACCGCC
>OTU_111
AGGGCAATTCTGGTGCCAGCAGCCGCGGTAATTCCAGCTCCAATAGCGTATATTAAAGTTGTTGCAGTTAAAAAGCTCGT
AGTCGGATTTTGGGGTGGTTATTTTAAATTGAGCCCGGTCTGCCGGGATGGTGTGTACTGGCTCAACCACCCTTCCTTCC
AGTTTGCTACCTTGTGCTCTTAACTGAGTGTGAGGTTTTTTTAGCTCTGGATCGTTTACTTTGAAAAAATTAGAGTGTTT
AAAGCAGGCCTAATCAGTGCCTTGAATATTGCAGCATGGGATAATAGAATAGGACTTTGCGCCTATTTTGTTGGTTTCTA
GGTGTAGAGTAATGATTAATAGAATTTGTTGGGGGTATTCATATTTAATTGTCAGAGGTGAAATTCTTGGATTTATGAAA
GATGAACTTCTGCGAAAGCATTTATCAAGGATGTTTTCATTGATCAAGAACGAAAGTTAGGGGATCGAAGACGATCAGAT
ACCGCC
>OTU_112
AGGGCAAGCCTGGTGCCAGCAGCCGCGGTAATTCCAGCTCTAATAGCGTATATTAAAGTTGTTGCGGTTAAAAAGCTCGT
AGTTGAATCTTGGCGCGGCATGGGTCGGTCCGCCCACTTGGCGTGCGCCGGCTCGGCCGTGCTCTGCTGCCAGATACGCG
CCGGTGCACTTAACTGTGTGCCGGTCAGGCTTCGGCCGGCGTTCTGGCTCTTTTACTTTGAGTAAATTAGAGTGTTCAAA
GCAGGCAAACTTTTCAGCCACTGAATACATTAGCATGGGATAATAGAATAGGACTTTGGTTCTATTTTGTTGGTTTCTAG
GACCAGAGTAATGATTAACAGGGATAGTTGGGGGCATTTGTATTTTGTTGTCAGAGGTGAAATTCTTGGATTTACAAAAG
ACAAACTTCTGCGAAAGCATTTGCCAAGGATGTTTTCATTAATCAAGAACGAAAGTTATGGGATCGAAGACGATCAGATA
CCGCC
>OTU_113
AGGGCAAGTCTGGTGCCAGCCGCGGTAATTCCAGCTCCAATAGCGTATATTAAAGTTGTTGCAGTTAAAAAGCTCGTAGT
TGGATTTCTGGTGGGGGAGGTCTGGTCCGCCCCGCTTTTAGGGTGCGAGTACCGGTCGCCTCTCCGCCATCCCTTGGCGC
CGTGTGCGTGGGTTCGGTTTGTTCCGCGCCCCGCACGTTCCAACGGTCGCCATCGTTTACTTTGAAGAAATTAGAGTGTT
TCAAGCAGGCATCCTTGCCGTTGAATACATTAGCATGGAATAATGAGATAGGACTTGGGTTCTATTTTGTTGGTTTCTAG
GGCCGAAGTAATGATTGATAGGGATCGTTGGGGAGCTCAGTATTGAATTGTCAGAGGTGAAATTCTTGGATTTATGTAAG
ACTAACTTCTGCGAAAGCATTGCTCAAGGATGTTTTCATTAATCAAGAACGAAAGTTAGGGGATCGAAGACGATTAGATA
CCGCC
>OTU_114
AGGGCAATTCTGGTGCCAGCAGCCGCGGTAATTCCAGCTCTAATAGCGTATATTAAAGTTGTTGCGGTTAAAAAGCTCGT
AGTTGAATCTTGGCGCGGCAGGGGTCGGTCCGCCCACTGGGCGTGCGCCGGCTCGGCCGTGCTCTGCTGCCAGATACGCG
CCGGTGCACTTAACTGTGTGCCGGTCAGGCTTCGGCCGGCGTTCTGGCTCTTTTACTTTGAGTAAATTAGAGTGTTCAAA
GCAGGCAAACTTTTCAGCCACTGAATACATTAGCATGGGATAATGGAATAGGACTTTGGTTCTATTTTGTTGGTTTTTAG
GATTGAGATAATGATTAATAGGGATAGTTGGGGGCGTTTATATTTAATTGTCAGAGGTGAAATTCTTGGATTTATGAAAG
ATAAACTTCTGCGAAAGCATTCGCCAAGGATGTTTTCATTAATCAAGAACGAAAGTTAGGGGATCGAAGACGATTAGATA
CCGCC
>OTU_115
AGGGCAAGTCTGGTGCCAGCAGCCGCGGTAATTCCAGCTCCATTAGCGTATATTCAAATTGTTGCAGTTAAAAAGCTCGT
AGTTGGATTTCTGGGGGGACGGCTGGGTCCGGGCTCACGCCTGTGTTTTACTCGGCCTTGTTCCCGCAATTTTACCTTTG
CGCGGTGGCGGGCTGTGCTTTGTTGCATGGCCTGTCGTCTTAAGCCGCGCAGACTTTTACTGTGAAAAAATTAGAGTGTT
CAAAACAGGCCTTGTCGCTTGAATACATTAGCATGGAATAATGGAATAGGACTCTTGTTCTATTTTGTTGGTTGTCTTAG
GACGAGAGTAATGATTAATAGGGACAGTTGGGGCCATTTGTATCTCAGTGTCAGAGGTGAAATTCTTGGATTTCTGAGAG
ACAGACTCGTGCGAAAGCGTTTGGCAAGGATGTTTTCATTAATCAAGAACGAAAGTTAGGGGATCGAAGGCGATCAGATA
CCGCC
>OTU_116
AGGGCAAGCCTGGTGCCAGCAGCCGCGGTAATTCCAGCTCTAATAGCGTATATTAAAGTTGTTGCGGTTAAAAAGCTCGT
AGTTGAATCTTGGCGCGGCAGGGGTCGGTCCGCCCACTGGGCGTGCGCCGGCTCGGCCGTGCTCTGCTGCCAGATACGCG
CCGGTGCACTCAACTGTGTGCCGGTCAGGCTTCGGCCGGCGTTCTGGCTCTTTTACTTTGAGTAAATTAGAGTGTTCAAA
GCAGGCAAACTTTTCAGCCACTGAATACATTAGCATGGGATAATGGAATAGGACTTTGGTTCTATTTTGTTGGTTTCTAG
GACCGAAGTAATGATTAAAAGGGATAGTTGGGGAGCTCAGTATTGAATTGTCAGAGGTGAAATTCTTGGATTTATGTAAG
ACTAACTTCTGCGAAAGCATTGCTCAAGGATGTTTTCATTAATCAAGAACGAAAGTTAGGGGATCGAAGACGATTAGATA
CCGCC
>OTU_117
AGGGCAAGTCTGGTGCCAGCAGCCGCGGTAATTCCAGCTCCAATAGCGTATATTAAAGTTGTTGCGGTTAAAACGTTCGT
AGTTGAACTTGTGTTCCGCACGGGCAGTACCAAACAACTGGTAAAACAGTAGTGGTACCTTGTCTTACTTCCTGTCTTCG
GATTAGGAAATGTGCGTGGACGTATTATCGGCGTGTTCGCTCTAGTAGCGTTCACATCAGCCCATCGCAGTGCTCTTAAA
GCAGGCTTGTAATGCCTGAATATTTTGTGCATGGAATAATGAAATAGGACATCTGTTCTACTTTCATTGGTTTTTTAGAC
CAAGATGTAATGATTAATGGAAGCAGTTGGGGGCATTAGTATTACAACGCGAGAGGTGAAATTCTTAGACCGTTGTAAGA
CTAACTAAAGCGAAAGCATTTGCCAAAGATGTCTTCATTTAATCAAGAACGAAAGTTAGAGGTTCGAAGACGATCAGATA
CCGTC
>OTU_118
AGGGCAAGTCTGGTGCCAGCAGCCGCGGTAATTCCAGCTCCAATAGCGTATATTAAAGTTGTTGCAGTTAAAAAGCTCGT
AGTTGGATTTCTGGAGGTGGAGGCTGGATGCCCCGTGTGGGTATTCCTACAACCACTTTCCATCCTTCTGTTAACGATTC
TTGGCCTTTATTGGCTGGTTTCGAGCTCAGATACTTTACCTTGAGTAAATTAGAGTGTTTCAGGCAGGCTTGCGCCCGAA
TACATTAGCATGGAATAATAGAATAGGACTTCGTCTCATTTTGTTGGTTTTATGAACGGAGTAATGATTAATAGGGATAG
TTGGGGGCATTAGTATTAAACTGTCAGAGGTGAAATTCTTTAATCAGTTTAAGACTAACTTATGCGAAAGCATTTGCCAA
GAATGTTTTCATTAATCAAGAACGAAAGTTAGGGGATCAAAGACGATTAGATACCGTC
>OTU_119
AGGGCAATCCTGGTGCCAGCAGCCGCGGTAATTCCAGCTCCAATAGTGTATATTAAAGTTGCTGCAGTTATAAAGCTCGT
AGTTGGATTTCTGGGGCCGTGGGCAGGCGTGTGGCTACGGCTGCTGCCAGCTCGCTGTCTCATCCACCTGTCAACGCTGT
CCGGGATTGATTTCTCGGCTTCGGGCCCAGGTACTTTACCTTTCTTTCTATTTATTTTTGAGCAAACTATAGTGTTTCAG
GCAGGCGTGGACCGGAATACATTAGCATGGAATAATATCAAAGGACCGTTTATCCTATTTGTTGGTTTTTGGATGCGGTA
ATGGTTAATAGGGATATATCTTTTGAGGAGGCATTAGTATTTAATTTCCAGAGGTGAAATTCTTTGAAATTTATTTAAAG
ACTAACTTATGCGAAAGCATTTGCCAAGGATGTTTTCATTAATCAAGAACGAAAGTTAGGGGATCAAAGGCGATTAGATA
CCGTC
>OTU_120
AGGGCAAGCCTGGTGCCAGCAGCCGCGGTAATTCCAGCTCCAATAGCGTATATTAAAGTTGTTGCGGTTAAAAAGCCCGT
AGTTGAATCTTGGCGCGGCAGGGGTCGGTCCGCCCACTGGGCGTGCGCCGGCTCGGCCGTGCTCTGCTGCCAGATACGCG
CCGGTGCACTTAACTGTGTGCCGGTCAGGCTCCGGCCGGCGTTCTGGCTCTTTTACTTTGAGTAAATTAGAGTGTTCAAA
GCAGGCAAACTTTTCAGCCACTGAATACATTAGCATGGGATAATGGAATAGGACTTTGGTTCTATTTTGTTGGTTTCTAG
GACCGAAGTAATGATTAATAGGGACAGTTGGGGGCATTAGTATTTAATTGTCAGAGGTGAAATTCTCGGATTTGTTAAAG
ACTAACTTATGCGAAAGCATTTGCCAAGAATGTCTTCATTAATCAAGAACGAAAGTCAGAGGTTCGAAGACGATCAGATA
CCGCC
>OTU_121
AGGGCAATTCTGGTGCCAGCAGCCGCGGTAATTCCAGCTCCAATAGCGTATATTAAAGTTGTTGTGGTTAAAAAGCTCGT
AGTTGGATCTCAGGGTCGTTCGCGTCGGTCCCTTGCCTCAATGGCTCGGGTACTGCGCGGTGTCGTCCCCCTTGCCAGAC
CTCTCAAAAAGGTTGCTCTTGACTGAGTGGCCTGCTCGAGTGGCTGGAGAGTTTACTTTGAAAAAATTAGAGTGTTCAAA
GCAGGCACTGCCCGCCTGTATAATGGTGCATGGAATAATGGAATAGGACCCCGGATCCTATTTTGCTGGTTTTTGGAGCT
CAGGGGTAATGATTAAGAGGAACAGGGCGGGGGCATCCGTATTACGGCGTTAGAGGTGAAATTCTTGGATCGTCGTAAGA
CGCCCTACAGCGAAAGCATTTGCCAAGTATGTTTTCATTAATCAAGAACGAAAGTCAGAGGTTCGAAGACGATCAGATAC
CGTC
>OTU_122
AGGGCAATTCTGGTGCCAGCAGCCGCGGTAATTCCAGCTCCAGTAGCGTATATTAATGTTGTTGCAGTTAAAAAGCTCGT
AGTTGGATTTCTGGTACGGAGCACCTGGCCCGCCACCGTTACGGTGTTGTGAGTGCCGGATTCGTGTTCTTGCCATCCCT
TTCAGAGAGGCCGTCTACCCTTCACTGGGCCGGGCGTTTTGCCGATCTGGATCGTTTACTTTGAGTAAATTAGAGTGTTT
AAAGCAGGCATTTTGCTATGAATACATTAGCATGGAATAATAAGATAGGACTTTGGTCTCTATTTTGTTGGTTTCTAGGA
CTGAAGTAATGATTGATAGGGACGGTTGGGGGTGCTAGTATTTAACGGCCAGAGGTGAAATTCTTGGATTCGTTAAAGAC
TAACTTATGCGAAAGCATTCACCAAGGACGTCTTCTTTAATCAAGAACGAAAGTTGGGGGATCGAAGACGATCAGATACC
GCC
>OTU_123
AGGGCAATTCTGGTGCCAGCAGCCGCGGTAATTCCAGCTCCAATAGCGTATATTAAAGCTGCTGCAGTTAAAAAGCTCGT
AGTTGGATCTCGAGGCGGGCGGCGTCGATTTGGCGGTGTCGTTCATTCGTCACCGTCGTTGACGCCGTACCGCCCCGTCG
AGCGCCGGCTCTCTCCCGCGGCCGTTCTTCACTGAGCGGCCCGGGCGGCCGGCCTTTTACTTTGAAAAAATTAGAGTGTT
CAAGGCGGGCCCGATGTGCCCGGATAATCGCGCATGGAATGATGGAACAGGACCGCCGTCCCGTTCGGCCGGTCTCAGGG
GCGGAGGTAATGATTGAAAGGGACGGCCGGGGGCATTCGTACCGCTGCGGGAGAGGTGAAATTCGATGATCGTAGCGAGA
CGGCCGAGAGCGAAAGCATTTGTCAAGAGCGCTTTCTTTAATCAAGAACGAAAGTCGGAGGCTCGAAGACGATTAGATAC
CGTC
>OTU_124
AGGGCAAGTCTGGTGCCAGCAGCCGCGGTAATTCCAGCTCCAATAGCGTATATTAAAGTTGTTGCAGTTAAAAAGCTCGT
AGTTGGATTTCTGAAGGAGCGACAAAGTCCTCTGAATGAGTGTGCTGCGTTGCTCTTTCATCCTTCTGTTAACGTTTCTT
GGTATTTATTTACTGGTCTCGGGCTCAGATATTTTACCTTGAGAAAATTAGAGTGTTTCAGGCAGGCTTGCGCCGGAATA
CATTAGCATGGAATAATAGAATAGGACTTCGGTCTCTTTTGTTGGTTTTGAGGGACCTAGGTAATGATTAATAGGGATAG
TTGGGGGCATTAGTATTTAATTGTCAGAGGTGAAATTCTTAGATTTGTTAAAGACTAACCTATGCGAAAGCATTTGCCAA
GGATGTTTTCATTAATCAAGAACGAAAGTTAGGGGATCAAAGACGATTAGATACCGTC
>OTU_125
AGGGCAATTCTGGTGCCAGCAGCCGCGGTAATTCCAGCTCCAGTAGCGTATGTTAAATTTGTTGCAGTTAAAAAGCTCGT
AGTCGAATTTTAGAAGTTTTAAGAAACGGGTCTGCCGGGATGGTAGTACTAGTTACTTTACTTCCTCTTTCAGAAAGTCA
ACTTCTGCTCTTAATTGAGTGGTAGTTAGTCATTTCGGTGACGTGGCTTCTGATCATTTACTTTGAGTAAATTATAGTGT
TCAAAGCAGGCTTTAAGCCTTGAATACATTAGCATGGGATAATAGAATAGGATCTGTTTCATATTTTATTGGTTTTAGTG
AAATAGATAATGATGAATAGGAATGGTTCAAGGCATTAATATTTAGCTGTCAGAGGTGAAATTCTTGGATTGGTTAAAGA
TTAACTGGTGCGAAAGCGTTTGTCGGGGACTATTTCTTTGATCAAGAACGAAAGTTAGGGGATCGAAGACGATCAGATAC
CGTC
>OTU_126
AGGGCAAGTCTGGTGCCAGCAGCCGCGGTAATTCCAGCTCTAATAGCGTATATTAAATTTGTTGCGGTTGAAACGCTCGT
AGTTGAATCGCGCGGTGACTTTACTTGCTGGCGGTCCGCCCTTCTTGGGTGCTGTACTGCCGGCAGTCGCCGTATAGTCG
GGAGTGTTGGCAGCAATGCTGGCATTCTCATTTTACTTTGAGTAAATTAGAGTGTTCAAAGCAGGCGAAAGTTTTCGGCC
ACTGAATACTAGAGCATGGGATAATCGAATAGGACTTTGGTTCTGGCAGAATTTGTTGGTTGGCCCTTCGGGGCTCTAGG
ACCGAAGTAATGATTAACAGGGACAGTTGGGGGCATTCGTATTTGCCAGTCAGAGGTGAAATTCTTGGATTTGGTAAAGA
CGAACGCGTGCGAAAGCATTTGCCAAGGATGTTTTCATTAATCAAGAACGAAAGTTAGGGGATCGAAGGCGATCAGATAC
CGTC
>OTU_127
AGGGCAATTCTGGTGCCAGCAGCCGCGGTAATTCCAGCTCCAATAGCGTATATTAAAGTTGTTGCAGTTAAAAAGCTCGT
AGTCGGACTTCTGACGTCGTGTGCTGTGGTCCGCCGCAAGGTGAGCACTACTGGCTGCACCGTCATCCTCCTGAGGAGCA
GTGCTGCTCTTAATTGGGCTGGTGCTTGCGACTCAGGACTTTTACTTTGAAAAAATTAGAGTGTTCAAAGCAGGCTTTTT
CTACGAAAATTTACGCTTGAATACATTAGCATGGAATAATCAAAAAGGACCTTGGTTCTATTTGTTGGTTTATTATTAGA
ACTAAAGTAATGATTAATAGGGATAGTTGGGGGCATTAGTATTTAATTGTCAGAGGTGAAATTCTTGGATTTATGAAAGA
CTAACTACTGCGAAAGCATTTGCCAAGGATGTTTTCATTAATCAAGAACGAAAGTTAGGGGATCGAAGGCGATTAGATAC
CGTC
>OTU_128
AGGGCAAGTCTGGTGCCAGCAGCCGCGGTAATTCCAGCTCCAATAGCGTATACTAAAGTTGTTGCAGTTAAAAAGCTCGT
AGTCGAATGAAGGTTTTTTGGATAGCGCGGACTCTTAGGTGTAACCTAAGAAAGTCTGCGCCCAACAACCTCCCTGTTGT
AATACAATGCATCAAATCTTTTTAAGATTTGAGAAAAAAAAATTGTTTTACAAACATTACTGTGAACAAAATAGAGTGTT
CATGGCAGGCCATTTGGGCTTGGATACCTCAGCATGGAATAATAGAATAGGACTTCTGGTTCTATTTTGTTGGTTTTTGG
AGCCGAAGTAATGATTAATAGGGATAGTTGGGGGCATTCGTACTCCGTTGTCAGAGGTGAAATTCTAGGATTGACGGAAG
ACGAACAACTGCGAAAGCATCTGCCAAGGATGTTTTCATTGATCAAGAACGAAAGTTAGGGGATCGAAGACGATTAGATA
CCGC
>OTU_129
AGGGCAAGTCTGGTGCCAGCAGCCGCGGTAATACCAGCTCCAATAGCGTATTCTAACGTTGCTGCAGTTAAAAGGCTCGT
AGTCGAACCTATGGCTTTCTGCAGGCCTGGCCCCGTGCCAAGTTGCACGCGTGTTTGCCGGTTGTCCTGCGAGCCATCCT
TCTGGAGAGCGCCCCTGCCCTTGATTGGGTTCGGGAGGTGCGATCCAGATCCTTTACTGTGAGTAAATCAGAGTGTTCAA
AGCAGGCTTTAGTTAGCTTGTATGCATTAGCATGGAATAATGAGATAGGACTTGGGTCTCTATTTCGTTGGCTTTTAAGG
ACCAAAGTAATGATGAAAAGGGATAGTTGGGGGTGCTAGTATTCAGTGGTCAGCGGTGAAATGCATGGACCCACTGAAGA
CTAACTCATGCGAAAGCATTCACCAAGGATATCTTCTTTGATCAAGAACGAAAGTTGGGGGATCGAAGACGATTAGATAC
CGCC
>OTU_130
AGGGCAATCCTGGTGCCAGCAGCCGCGGTAATTCCAGCTCCAATAGCGTATATTAAAGTTGTTGCAGTTGAAAAGCTCGT
AGCTGAAGTTTGGGGTTGGATGGCAGGGTCTGCTCTGTTTTGAGTGTGTACCAGCTATTTCCTTCTCTTCCTTCCGGATT
TGCTTCTCCCGGCCTTCGCGGGCCGGGGTTACTATGGGGCTCCGGATCTTTCACTGTGAAAAAATTAGAGTGTTCAAAGC
AGGCCACTTTTATGCCTTGAATATTTCAGCATGGGATGATGAAACAGGTCTTTGCGTCTATTTTCAGTTGGTTTCTAGAA
GGCGAAGAAATGATTAATGGGAACAGTTAGGGGAATTTGTATTTTATAGTCAGAGGTGAAATTCTTGGACCATTGAAAGA
TGAACCTGAGCGAAAGCATCCGTCAAGGACGCTTTCATTAATCAAGAACGAAAGTTAGGGGATCGAAGACGATTAGATAC
CGCC
>OTU_131
AGGGCAAGCCTGGTGCCAGCAGCCGCGGTAATTCCAGCTCCAATAGCGTATATTAAAGTTGCTGCAGTTAAAAAGCTCGT
AGTTGGATTTCTGGCTTGTTCAACATTTAGCCGGCCACGGTTTCGTGTGTCAGTGTTAGATGTTCTGGCCATCCTTCCAA
TCGCTATACGTGTTGGTCTTCATTGATCAGCGCGGTCGTAGTATTGGATCTTTTACTTTGAAAAAATTAGAGTGTTTCAA
GCAGGCTTTATGCTATGAATACATTAGCATGGAATAATAATTTAGGACTTCGGTTCTATTTTGTTGGTTTCTAGGACTGA
AGTAATGATTGATAGGGACAGTTGGGGGTGCTAGTATTCAGCGGCCAGAGGTGAAATTCTCGGATTCGCTGAAGACTAAC
TTATGCGAAAGCATTCACCAAGGATGTCTTCTTTAATCAAGAACGAAAGTTGGGGGATCGAAGACGATTAGATACCGTC
>OTU_132
AGGGCAAGCCTGGTGCCAGCAGCCGCGGTAATTCCAGCTCCAGTAGCGTATATTAAAGTTGTTGCAGTTAAAAAGCTCGT
AGTTGGATTTCTGGTACGGCGCGCCCGGCCCGCCGGTCTTTCAATGACCGTGTGAGTGCTGGCGCGCGCCTGCCATCCCG
CCGGGGAGCCCGAGCTACCCTTCATTGGGCCGGTTCGGATCGCGACCAGGCGCGTTTACTTTGAAAAAATTAGAGTGTTT
CAAGCAGGCATTGTTGCCGTGAATACATTAGCATGGAATAATAAGATAGGACTTGGGTCTTATTTTGTTGGTTTCTAGGA
CCGAAGTAATGATTGATAGGGATAGTTGGGGGTGCTCGTATTCAGCGGCCAGAGGTGAAATTCTTGGATTCGCTGAAGAC
GAACTAATGCGAAAGCATTCACCAAGGATGTCTTCTTTAATCAAGAACGAAAGTTGGGGGATCGAAGGCGATTAGATACC
GCC
>OTU_133
AGGGCAAGTCTGGTGCCAGCAGCCGCGGTAATTCCAGCTCCAATAGCGTATATTAAAGTTGCTGCAGTTAAAAAGCTCGT
AGTTGGATTTCTGACGAAACTGCTAGCTGGCCCGCCACGCCGAGTGTGTGAGTGCCGGCTTGGCGTTTGTCATCCGTTCG
AACGATATGCGCGCTGCCCTTCACTGGGTTGGCGCTGCATGTTTTCGATCTTTTACTTTGAAAAAATTAGAGTGTTTCAA
GCAGGCATGTGTTGCTATGAATACATTAGCATGGAATAATAACCTAGGACTTTCGGTTCTATTTTGTTGGTGTTCTGGAG
CTGAAGTAATGATTGATAGGGATAGTTGGGGGTGCTAGTATTCAATGGCCAGAGGTGAAATTCTCGGATTCCTTGAAGAC
TAACTTATGCGAAAGCATTCACCAAGGATGTCTTCTTTAATCAAGAACGAAAGTTGGGGGATCGAAGACGATTAGATACC
GCC
>OTU_134
AGGGCAAGCCTGGTGCCAGCAGCCGCGGTAATTCCAGCTCCAGTAGCGTATATTAGAGTTGTTGCAGTTAAAAAGCTCGT
AGTTGGATTTCTGACACGACAAGGCTGACCTGCCGTCCTCGCGACGCGTATGTGTCGGTTTTTTGTCTGTCATCCTTTCG
GATATTAAAACCGTCTTTTGCCCTTTACTGGGTGGAGGATTCGGGGACCGAAACGTTTACTTTGAAAAAATTAGAGTGTT
CAAAGCAGGCTTGCGCAATTGAATACATTAGCATGGAATAATAATTTAGGACTTTGGTTCTATTTTGTTGGTTTCTAGGG
CCGAAGTAATGATTGATAGGGACAGTTGGGGGTGCTAGTATTCAGGGGCCAGAGGTGAAATTCTTATATTCCCTGAAGAC
TAACTTATGCGAAAGCATTCACCAAGGATGTCTTCTTTAATCAAGAACGAAAGTTGGGGGATCGAAGACGATCAGATACC
GCC
>OTU_135
AGGGCAATTCTGGTGCCAGCAGCCGCGGTAATTCCAGCTCTCGTAATGTATAGAATTATTGTTGCGGTTAAAAAGTTCGT
AGTTGGATTTTCAACTGTTTGGGGGTCGTCCCCAACGGGACGTACTCCCAGCAGTGTTTGCGTGCGAATTGGGGGCAACC
CCAATCCGTATGCGGATTACTTTGAACGGCTTAAGTGCTCAAGGCGAGTCTTCGGACTGAATACCGGTGCATGGAATAAT
GGAACAAGGTTTCGGCTGAGTTTTATTGGTTTTGTCGGCTGATACAATGGTTAACAGGAACAGCTGGGGGCACTCGTATC
GCTGCGCGAGAGGTGAAATTCGTGGACCGCAGCGAGACGCCCTAAAGCGAAGGCATTTGCCAAGAGTGTTTTCATTAATC
AAGAACGAAAGTCAGAGGTTCGAAGACGATTAGATACCGTC
>OTU_136
AGGGCAATTCTGGTGCCAGCAGCCGCGGTAATTCCAGCTCCACTAGCGTATATTAAAGTTGTTGTAGTTAAAAAGCTCGT
AGTTGAACCTCTGGCTGCGCGCGGCCTCGGAAGCGATTCCGGGTCGTTCTTTGCGCTCCTCTTTACGGGGGAGCCTTGCG
CAGCCATCCGTCTGCAAACTGTTGCGGCCTTCACTGGTTTGCTTCAGGGAGCAGGCATTTTACTTTGAAAAAATTAGAGT
GTTTAAGGCAGGCTCCGCGCCTGAATACATTAGCATGGAATAATGGAATAGGACGCTTGTCCGTTTGATTGGTTTGCGGA
CTGGCGTAATGATTAATAGGGACAGTTGGGGGCATTAGTATTTAATTGTCAGAGGTGAAATTCTTGGATTTATTAAAGAC
TAACTTAGGCGAAAGCATTTGTCAAGGATGTTTTCATTAATCAAGAACGAAAGTTAGGGGATCAAAGGCATCAGATACCG
TC
>OTU_137
AGGGCAAGTCTGGTGCCAGCAGCCGCGGTAATACCAGCTCCAATAGCGTATATTAAAGTTGTTGCAGTTAAAAAGCTCGT
AGTTGTATTTGAGCGTGTGTTATTTCGTGGTCTGCATTCAAAAGAGTGTGATGACCCGTGTAACTTCGCAATTAACCATT
GGGTCGTTCCTGGTCTTGATTGACTTGGGAGCGTTTGATCTCGATGGATCATTTACTGTGAGAAAAGTAGAGTGTTCAAG
GCAGGCGTGTATTTGCAATTGAATATGTTAGCATGGAATAATAAGATAGGACTTTCGGATCTATTTTGCTGGTTTCTAGT
TTGGAAGTAATGATTGATAGGGATAGTTGGGGGTGCTAGTATTGAATGGCCAGAGGTGAAATTCATGGATTCATTCAAGA
CTAACTAATGCGAAAGCATTCACCAAGGATGTCCTCTTTAATCAAGAACGAAAGTTGGGGGATCGAAGACGATCAGATAC
CGTC
>OTU_138
AGGGCAATCCTGGTGCCAGCAGCCGCGGTAATTCCAGCTCCAATAGCGTATATTAAAGTTGTTGCAGTTAAAAAGCTCGT
AGTTGGATGTCGGCGTGTGGACGGCCTGGTCCGCCTCGATGGTGAGTACTGACCGACGCACGCTTCCTGCTGCATTCTCG
CCGTGGTCCTTGATTGGGCTGCGGTCATGCGTTTCGGCGCGGAGGGGCAGCTCGTTTACTGTGAGCAAATTAGAGTGTTC
AAAGCAGGCGTTTTCGCCTTGAATACATTAGCATGGGATAATAGAATAGGACTTCAGTTCTATTTTGTTGGTTTCTAGGA
CCGAAGTAATGATTAATAGGGACAGTTGGGGGCATTCGTATTTCGATGTCAGAGGTGAAATTCTTGGATTTTCGAAAGAC
GAACTTCTGCGAAAGCATTTGTCAAGGATGTTTTCATTAATCAAGAACGAAAGTTAGGGGATCGAAGACGATCAGATACC
GCC
>OTU_139
AGGGCAATCCTGGTGCCAGCAGCCGCGGTAATTCCAGCTCCAATAGCGTATATTAAAGTTGTTGCAGTTAAAAAGCTCGT
AGTTGGATGTCGGCGTGTGGACGGCCTGGTCCGCCTCGATGGTGAGTACTGACCGACGCACGCTTCCTGCTGCATTCTCG
CCGTGGTCCTTGATTGGGCTGCGGTCATGCGTTTCGGCGCGGAGGGGCAGCTCGTTTACTGTGAGCAAATTAGAGTGTTC
AAAGCAGGCGTTTTCGCCTTGAATACATTAGCATGGGATAATAGAATAGGACTTCAGTTCTATTTTGTTGGTTTCTAGGA
CCGAAGTAATGATTAATAGGGACAGTTGGGGGCATTCGTATTTCGATGTCAGAGGTGAAATTCTTGGATTTATGAAAGAC
AAACTTCTGCGAAAGCATTTTCCAGAGATGCTTCCGTCAGTCAAGAACTAAAGTTGGGGGATCGAAGACGATTAGATACC
GTC
>OTU_140
AGGGCAATCCTGGTGCCAGCAGCCGCGGTAATTCCAGCTCCAATAGCGTATATTTTTTCTGTTGCAGTTAAAAAGCTCGT
AGTTGGATGTCGGCGCGTGGACGGACTGGTCCGCCTCGAAGGTGAGTACTGTCCGACGCGCGCTTCCTGCTGCCTACTCG
CGGTTGCTTTGTTGCGGCCGTCTGTTGCGTCTTCGGGCGCCGAGTTGCAGCTCGTTTACTGTGAGCAAATTAGAGTGTTC
AACGCAGGCGTCTCGCCTTGAATACATTAGCATGGGATAATAGAATAGGACTTTTGGTTCTATTTTGTTGGTTTCTAGGA
CCGAAGTAATGATTAATAGGGACAGTTGGGGGCATTCGTATTTCGATGTCAGAGGTGAAATTCTTGGATTCTCGAAAGAC
GAACTTCTGCGAAAGCATTTGTCAAGGATGTTTTCATTAATCAAGAACGAAAGTTAGGGGATCGAAGACGATCAGATACC
GCC
>OTU_141
AGGGCAAGTCTGGTGCCAGCAGCCGCGGTAATTCCAGCTCCATTGGTGTATATTAGTATTGTTGTAATTAAAACGCTCGT
AGTTGAAATGGTATTGATTTTGCTTTTTCCCTGGAAGAGATTTCAGGGGGAGAGCGAGATGGTATTGAGTGAGGGTTTTT
TTTTCCTTTTCGGAGGGGGGAGAATTCTTTTTTCACCTTGAGTAAATTAGATTGTTTAAAGGATGTTTTTTTTTGTAGAA
CAATTGTCTTTTGTTAGCATGGGACGATAGAATAGGACTGATTTTTTTTCCCCTCTTTTTTTTACGGGGGGGGAGATGAA
GTTGGTAATGATCAACAGGAATAGATGAGATTATTCGTATTTCAGCTCGAGAGGTGAAATTCAGTGACTGCTGGAAGACG
ACCGATGGCGAAAGCATTTAATTTGTATGTTTTCACTAATCAAGAACGAAAGTACAAGGAGTGAAGACGATCAGATACCG
CC
>OTU_142
AGGGCAATCCTGGTGCCAGCAGCCGCGGTAATACCAGCTCCAATAGCGTATATTAAAGTTGTTGCAGTTAAAAAGCTCGT
AGTTGGATCTTGGGACGTGCTCGATCTGGTCTGCCTTGATGGTGTGTACTGGTCTAGCCGTTCTTTCCTACTGGATACTC
GCCGCTGCACTTAATTGGGTGGCGGTCTGCGCCTCTCGGGGCCGGGTTCCAGTTCGTTTACTTTGAAAAAATTAGAGTGT
TCATAGCAGGCGTTCGCCTGAATACATTAGCATGGGATAATGGAATAGGACTTTGGTTCTATTTTGTTGGTTTATCGAGC
CAAAGTAATGATTAACAGGGACAGTTGGGGGCATTAGTATTTTGTTGTCAGAGGTGAAATTCTTGGATTTACGAAAGACT
AACTTCTGCGAAAGCATTTGTCAAGGATGTTTTCATTAATCAAGAACGAAAGTTAGGGGATCGAAGACGATCAGATACCG
TC
>OTU_143
AGGGCAAGTCTGGTGCCAGCAGCCGCGGTAATTCCAGCTCCAGTAGCATATCTTAACGTTGTTGCAGTTGAAAAGCTCGT
AGTTTGGTCTTGCAGATGGAAAGACACTTTTTGCCGGGATGGTAACAAGGTGCCTTTTCACTGTCTCCTGTTGGATATCC
ACTGCTGCTCTTAATTGGGTGGTAGTAAAAGGCTTCGGCCTGGGTTCCAGCTCATTTACTGTGAACAAATTAGAGTGCTC
AAAGCAGGCGTTGTGCCATGAATACTTTAGCACGGGATAATAGAAAAGGTCGAGAGATCTTTTTGTTGGTTTTTTAGGTT
CCTCGAAATGACTAAAAGGGACAGTTGGGGGTATTGGTATTTAGTAGTCAGAGGTGAAATTCTTAGATTTACTAAAGACT
AACTTCTGCGAAGGCATCTACCCAGGATGTTTTCATTAATCAAGAACGAAAGTTGGGGGATCGAAGACGATTAGATACCG
TC
>OTU_144
AGGGCAAGCCTGGTGCCAGCAGCCGCGGTAATTCCAGCTCCAATAGCGTATGTCAAAGTTGTTGCAATTAAAAAGCTCGT
AGTTGGATTTTGGGTGTGGGCGAGTGGTCCGCCGAAAGGTGAGCACTGCTAGTCGTCTGATGAACGCGTGCACCCCTTTT
TGGCCGTTGCGAGCCGTGTATCCTTAGTTGGGTGTGCGGATTTCCGGCGGCCGTGTTTACTGTGAATAACTCAGAGTGTT
CAAAGCAGGCCAACGCTTGAATGCTGCAGCATGGAATAATAGAATAGGACTCTGGTGCTATTTTGTTGGTTTCTAGAACT
AGAGTAATGGTTAATAGGATCAGTTGGGGGCATTGGTATTTCCGAGTCAGAGGTGAAATTCATGGATTTCGGAAAGACTA
ACTACTGCGAAAGCATTTGCCAAGGATGTTTTCATTAATCAAGAACGAAAGTTTGGGGATCGAAGACGATCAGATACCGC
C
>OTU_145
AGGGCAAGTCTGGTGCCAGCAGCCGCGGTAATTCCAGCTCCAATAGCGTATATTAAAGTTGCTGCAGTTAAAAAGCTCGT
AGTTGGATTTCTGACGAAACTGCTAGCTGGCCCGCCACGTCAGTGTGTGAGTGCCGGCTTGGCGTTTGTCATCCGTTCGA
ATGATATGTATGCTGCCCTTCACTGGGTTGGCATTGCATGTTTTCGATCTTTTACTTTGAAAAAATTAGAGTGTTTCAAG
CAGGCATATTTGCTATGAATACATTAGCATGGAATAATAATCTAGGACTTTCGGTTCTATTTTGTTGGTGTTCTGGAGCT
GAAGTAATGATTGATAGGGATAGTTGGGGGTGCTAGTATTCAATGGCCAGAGGTGAAATTCTCGGATTCCTTGAAGACTA
ACTTATGCGAAAGCATTCACCAAGGATGTCTTCTTTAATCAAGAACGAAAGTTGGGGGATCGAAGACGATCAGATACCGT
C
>OTU_146
AGGGCAATTCTGGTGCCAGCAGCCGCGGTAATTCCAGCTCCAATAGCGTATATTAAAGTTGTTGCAGTTAAAAAGCTCGT
AGTCTGAACCTTGGCCACATTGAGCGTCCGCGACGAACGTTTGTTTTGTCGTGAGCATGCGATATTATGTCTTGGCCATG
TACTTCGGAGGAACGCTTGTGCTTTTGATTAAGTGCATGTGGGATTCCGATAGTTTACTTTGAGAAAAATAGAGTGTTCA
AAGCAGGCGTTTTGCCTTGAATACATTAGCATGGGATAATAGAATAGGACATTCGGTTCTATTTTTGATGGTTTACGGAC
CGATGTAATGATTAATAGGGACAGTTGGGGACATTCATATTTTATGGCTAGAGGTGAAATTCTTGGATTCATAGAAGATG
AACTACTGCGAAAGCATTTGTCAAAGATGTTTTCATTGATCAAGAACGAAAGTTAAGGGAGCAAAGACGATCAGATACCG
CC
>OTU_147
AGGGCAATTCTGGTGCCAGCAGCCGCGGTAATTCCAGCTCCAATAGCGTATACTAAAGTTGTTGCAGTTAAAAAGCTCGT
AGTCGCACCTTGGAGCGTGCCGTCCGGTTCGTCGAAAGACGGTTACTGGATCTGACATACTTTGTTATGTTGAGGCGTGC
TCTTGTCTTCTAGGGCAGCGTGTGCACTTTACTGTGTGTGCGTGAGCGCTAGGATGTTTACTTTGAAAAAATTAGAGTGT
TCAAAGCAGGCTATTCGCTTGAATACATTAGCATGGAATAATGAAATAGGACTCTTGATTATATTTTGTTGGTATTAGGA
TCGAGTAATGATGAACAGGAACAGTTGGGGGCATTTGTATTTCGTTGTCAGAGGTGAAATTCTTGGATTTACGAAAGACA
AACTACTGCGAAAGCATTTGCCAAGAATGTTTTCATTGATCAAGAACGAAAGTTGAGGGATCGAAGACGATCAGATACCG
TC
>OTU_148
AGGGCAAGTCTGGTGCCAGCAGCCGCGGTAATTCCAGCTCCAATAGCGTATATTAAAGTTGTTGCAGTTAAAAAGCTCGT
AGTTGGATTTCTGGTTGTGGGTTCCTGGTCCGGTGGTTACCTTAGGGTGCTGCTGTGTATCGGTGTAGCCCCAATCATCC
TTCCACGCCGTTTCGGTCTACTCTTCGTTGAGTCGGACCTGAAGCCGTGGATCGTTTACTTTGAACAAATTAGAGTGTTC
CAAGCAGGCATAACCGCTTTGAATACATTAGCATGGAATAATAAGATAGGACTCTGGTTCTATTTTGTTGGCTCCGAACG
AGAGTAATGATTGATAGGGCCAGTTGGGGGTGCTCGTATTGAACGGCCAGAGGTGAAATTCTTGGATTCGTTCAAGACGA
ACTACTGCGAAAGCATTCGCCAAGGATGGCTCCTTTAATCAAGAACGAAAGTTGGGGGATCGAAGGCGATTAGATACCGT
C
>OTU_149
AGGGCAATTCTGGTGCCAGCAGCCGCGGTAATTCCAGCTCCAATAGCGTATATTAAAGTTGCTGCAGTTAAAAAGCTCGT
AGTTGGATTTCTGGCTTGTCAACATTTAGCCGGCCACGGTTTCGTGTGTCAGTGCTACGATGTTCTGGCCATCCTTCCAA
TCGCTGTTCGGTCGGATCTTCATTGATTCGGTTTCCGTGATAGTATTGGATCTTTTACTTTGAAAAAATTAGAGTGTTTC
AAGCAGGCTTTATGCTATGAATACATTAGCATGGAATAATAATTTAGGACTTCGGTTCTATTTTGTTGGTTTCTAGGACT
GAAGTAATGATTGATAGGGATAGTTGGGGGTGCTAGTATTCAGCGGCCAGAGGTGAAATTCTCGGATTCGCTGAAGACTA
ACTTATGCGAAAGCATTCACCAAGGATGTCTTCTTTAATCAAGAACGAAAGTTGGGGGATCGAAGGCGATCAGATACCGC
C
>OTU_150
AGGGCAAGTCTGGTGCCAGCAGCCGCGGTAATTCCAGCACCAGTAGCGTATGCTAAAGTTGTTGCAGTTGAAAAGCTCGT
AGCTGAAGTTTGGGGTTGGATGGCAGGGTCTGCTCTGTTTTGAGTGTGTACAAGCTATTTCCTTCTCTTCCTTCCGGATT
TGCTTCTCCCGGCCTTCGCGGGCCGGGGTTACTATGGGGCTCCGGATCTTTCACTGTGAAAAAATTAGAGTGTTCAAAGC
AGGTGAATTATACCACCATCGAATACTACAGCATGGGATAATAGAATAGGACCATGTTTTCGTTCTGTCGGTTCGGAAAA
CAGGGTAATGATTAATAGGGACAGTTGGGGGCATTAGTATTTAGTTGTCAGAGGTGAAATTCTTGGATTTACTACAGACT
AACTTCAGCGAAAGCATCTGCCAAAGATGTTTTCATTAATCAAGAACGAAAGTTGGGGGATCGAAGGCGATCAGATACCG
CC
>OTU_151
AGGGCAAGTCTGGTGCCAGCAGCCGCGGTAATTCCAGCACCAGTAGCGTATACTAAAGTTGTTGCAGTTGAAAAGCTCGT
AGCTGAAGTTTGGGGTCGGATGGCAGGGTCTGCTCTGTTTTGAGTGTGTACCAGCTATTTCCTTCTCTTCCTTCCGGATT
TTGCTTCTCCCGCTGTCAAAGGCGGGGCTCAAGAGGCTCCGGATCTTTCACTGTGAAAAAATTAGAGTGTTTAAAGCAGG
CCACTTTGTTGCCTTGAATATTTCAGCATGGGATGATGAAACAGGTCTTTGCGTCTATTTTCAGTTGGTTTCTAGAAGGC
GAAGAAATGATGAATGGGAACAGTTAGGGGAATTTGTATTTTATAGTCAGAGGTGAAATTCTTGGATTTATGAAAGACAA
ACTTCTGCGAAAGCATTTTCCAGAGATGCTTCCGTCAGTCAAGAACTAAAGTTGGGGGATCGAAGACGATTAGATACCGT
C
>OTU_152
AGGGCAATCCTGGTGCCAGCAGCCGCGGTAATTCCAGCTCCAATAGCGTATATCAATGTTGTTGCGGTTAAAACGCTCGT
AGTTGGATTTTGGATTGATCAAATACGGTCCGCGGAAACGTGTGTACTGATTTGATCAATCTTCTTTCCAAAGACCTAGT
GTGCTCTTTATTGAGTGTGGTAGGGATTTGGAACTTTTACTTTGAAAAAATTAGAGTGTTCAAAGCAGGCTTTTTTTTAA
AAAAATTTTACGCTTGAATACATTAGCATGGAATAATCAAAAAGGACCTTGGTTCTATTTGTTGGTTTATTATTAGAACT
AAAGTAATGATTAATAGGGATAGTTGGGGGCATTAGTATTTAATTGTCAGAGGTGAAATTCTTGGATTTATGAAAGACTA
ACTACTGCGAAAGCATTTGCCAAGGATGTTTTCATTAATCAAGAACGAAAGTTAGGGGATCAAAGACGATTAGATACCGC
C
>OTU_153
AGGGCAATTCTGGTGCCAGCAGCCGCGGTAATACCAGCTCCAATAGCGTATATTAAAGTTGTTGCAGTTAAAAAGCTCGT
AGTTGGATTTCTGGCTCGTGTTATGTGTGTCCGCGTCCCACATGGGATGTGTGTACGCACGTAATCGGCCACTTTTTTCC
GGGTGTCCGCGGTGCTCTTGATTGAGTTGCCGCTGGTTTGCGTCCGGATCTATTACTTTGAGAAAATTAGAGTGTTCAAA
GCAGGCATGAGTTGCCGTGAATATATTAGCATGGAATAATAAGATAGGACTTTGGTCGTATTTTGTTGGTTTCTACAGCC
GAAGTAATGATTGATAGGGATAGTTGGGGGTGCTAGTATTCTGCGGCCAGAGGTGAAATTCTGTGATTCGCGGAGGACTG
ACTTATGCGAAAGCATTCACCAAGGATGTCTTCTTTAATCAAGAACGAAAGTTGGGGGATCGAAGGCGATTAGATACCGT
C
>OTU_154
AGGGCAATTCTGGTGCCAGCAGCCGCGGTAATTCCAGCTCTAATAGCGTATATTAAAGTTGTTGCAGTTGAAAAGCTCCT
CGTTGAATTTTTAGTAGAATTGTGTTGGTGTTTGCGGGGCAACCTGTATAATACTGCCGTTCTATTACTTTTACAAGTAA
CTATGCTATGCAATTAATTTTGTGTAGTTTTAGTCTTGTTCTTTTACTTTGAGTAAATTAGAGTGTTCAAAGCAGTCTCT
TTGGACTTATTAATGAATACCATTAGCATGGGATAATAGAATAGGAATTTTAAACTTGTTTTACTATTGGTTTTAGTTTA
AAATTAATGATTAATAGGGATAGTTGGGGGTATTTGTATTTAATTGTCAGAGGTGAAATTCATGGATTTTTGAAAGACAA
ACTTCTGCGAAAGCATTTATCAAGGATGTTTTCATTAATCAAGAACGAAAGTTGGGGGATCGAAGACGATCAGATACCGT
C
>OTU_155
AGGGCAATCCTGGTGCCAGCAGCCGCGGTAATTCCAGCACCAGTAGCGTATGCTAAAGTTGTTGCAGTTGAAAAGCTCGT
AGCTGAAGTTTGGGGTTGGATGGCAGGGTCTGCTCTGTTTTGAGTGTGTACCAGCTATTTCCTTCTCTTCCTTCCGGATT
TGCTTCTCCCGGCCTTCGCGGGCCGGGGTTACTATGGGGCTCCGGATCTTTCACTGTGAAAAAATTAGAGTGTTCAAAGC
AGGCCACTTTTATGCCTTGAATATATTAGCATGGGATAATAGAATAAGCCTCTCTGCTTATTTTGTTGGTTTCTAGGTGG
GGAGACATGATTGATAGGGACAGTTGGGGGCATTCATATTTAATTGTCAGAGGTGAAATTCTTGGATTTATGAAAGATGA
ACTTCGGCGAAAGCATTTGTCAAGGATGTTTTCATTAATCAAGAACGAAAGTTAGGGGATCGAAGGCGATTAGATACCGC
C
>OTU_156
GGGAAATTCTGGTGCCAGCAGCCGCGGTAATTCCAGCTCCAATAGCGTATATTAATGTTGTTGCGGTTAAAAAGCTCGTA
GTTGGATCTCAACACGTCGCGGGCGGTTCGTTATTCGACGTTACTGCCCCGTCGATGTGTGTGTTTTGACGGAAGCTTCG
GGGTGATCTTAATCGATTGTCTCGTAGTGCCGTCAGGTTTACTTTGAAAAAATTAGAGTGCTCAAAGCAGGCTTTACACG
CTTGAATATCTGTGCATGGAATAATGGAATAGGACACTGTTTCTATTTTGTTGGTTTTCGGAAATCGGTGTAATGATTAA
TAGGGACAGTCGGGGGCATTAGTATTCAGACGACAGAGGTGAAATTCTTGGACCGTCTGAAGACTAACTACTGCGAAAGC
ATTTGCCAAGAATGTTTTCATTAATCAAGAACGAAAGTTAGAGGTTCGAAGACGATTAGATACCGTC
>OTU_157
AGGGCAATTCTGGTGCCAGCAGCCGCGGTAATTCCAGCTCCAATAGCGTATATTAAAGTTGTTGCAGTTAAAAAGCTCGT
AGTCTGAACATTTGGCTGTGCTTTGGAGTCCAATTGCCTTTGGTAGTTGCGACCTCTCATCACTTGGCCATGTTTTGTAC
TTTGGAGGAACGTTCATGCTATTCATTTAGTGTGGGTCGCTATTCCAATAGTTTACTTTGAGAAAAATAGAGTGTTCAAA
GCAGGCGATTTTTGCCTTTGAATACATTAGCATGGGATAATAGAATAGGACATTGGTTCTATTTTGATGGTTTACGGACC
GATGTAATGATTAATAGGGACAGTTGGGGACATTCATATTCCATGGCTAGAGGTGAAATTCTTGGATTCATGGAAGATGA
ACTACTGCGAAAGCATTTGTCAAAGATGTTTTCATTGATCAAGAACGAAAGTTAGGGGAGCAAAGACGATTAGATACCGT
C
>OTU_158
AGGGCAATCCTGGTGCCAGCAGCCGCGGTAATTCCAGCTCCAATAGCGTATATTAAAGTTGCTGCAGTTAAAAAGCTCGT
AGTTGGATTTCTGACGAAACTGCTAGCTGGCCCGCCACGTCAGTGTGTGAGTGCCGGCTTGGCGTTTGTCATCCGTTCGA
ACGATATGCGCGCTGCCCTTCACTGGGTTGGCGCTGCATGTTTTCGATCTTTTACTTTGAAAAAATTAGAGTGTTTCAAG
CAGGCATTTTTGCTATGAATACATTAGCATGGAATAATAATCTAGGACTTTCGGTTCTATTTTGTTGGTGTTCTGGAGCT
GAAGTAATGATTGATAGGGATAGTTGGGGGTGCTAGTATTCAATGGCCAGAGGTGAAATTCTCGGATTCCTTGAAGACTA
ACTTATGCGAAAGCATTCACCAAGGATGTCTTCTTTAATCAAGAACGAAAGTTGGGGGATCGAAGACGATTAGATACCGT
C
>OTU_159
AGGGCAATTCTGGTGCCAGCAGCCGCGGTAATTCCAGCTCCAATAGCGTATATTAAAGTTGTTGTAGTTAAAAAGCTCGT
AGTCGAACTTTGGGCGTGGCCGGGCGGTCCGCTGCTTCGGCGGCGCGCACTGCCTCACTTGGGCCGCGCCTTTCCTCCCG
GGGAGACGCGCGGTGGCGGCCTTCGGGCTGTCGCCGCGCGGGCAGCCGGGACGTTTACCTTGAAAAAATTAGAGTGTTCA
AAGCAGGCGCACGCCTGCATAGTACAGCATGGAATAATGGAATAGGACCAGTGGTTCTGTTGTGTTGGTTTGCCGGAACC
GCGGTAATGATGAACAGGGACAGTTGGGGGCATTCGTATTGCGCAGCTAGAGGTGAAATTCTTGGATTTGCGCAAGACGA
ACCAGTGCGAAAGCATTTGCCAAGGATGTTTTCATTGATCAAGAACGAAAGTTAGGGGATCGAAGACGATTAGATACCGT
C
>OTU_160
AGGGCAATTCTGGTGCCAGCAGCCGCGGTAATTCCAGCTCCAATAGCGTATCTTAAAGTTGCTGCAGTTAAAAAGCTCGT
AGTTGGATCTCGGGATCGAGCTGACGGTCCGCCGCGAGGCGAGCTACCGTCTGTCCCAGCCCCTGCCTCTCGGCGCCCCC
TCGATGCTCTTAACTGAGTGTCCCGCGGGGTCCGAAGCGTTTACTTTGAAAAAATTAGAGTGTTCAAAGCAGGCCCGGTC
GCCTGAATACCGCAGCTAGGAATAATGGAATAGGACTCCGGTTCTATTTTGTGGGTTTTCTTTCTGAACTGGGGCCATGA
TTAAGAGGGACGGCCGGGGGCATTCGTATTGTGCCGCTAGAGGTGAAATTCTTGGACCGGCGCAAGACGGACGAAAGCGA
AAGCATTTGCCAAGAATGTTTTCATTAATCAAGAACGAAAGTCGGAGGTTCGAAGACGATTAGATACCGTC
>OTU_161
AGGGCAATTCTGGTGCCAGCAGCCGCGGTAACTCCAGCTCCAGTAGCGTATATTAATATTGTTGCAGTTAAAAAGCTCGT
AGTTGGATTTGTGAGTTGATGTGTCTGGCCCGCCACCTTTCGGTGTTGTGAGTGCCGGTATGCATCGCTCATTCCTTCCG
AGAAAACAAGTTGGTTGGTCCTTTGTGGCTGGTCAGTTTGCGATTTCGGATCATTTACTGTGAACAAATTAGAGTGTTCA
AAGCAGGCTTACGCTATGAATACATTAGCATGGAATAATAAGATAGGACTTTGGTTCTATTTTGTTGGTTTCTAGGACGA
AAGTAATGATTGATAGGGATAGTTGGGGGTGCTAGTATTCAACGGCCAGAGGTGAAATTCTTGGATTCGTTGAAGACTAA
CTTATGCGAAAGCATTCACCAAGGATGTCTTCTTTAATCAAGAACGAAAGTTGGGGGATCGAAGACGATTAGATACCGTC
>OTU_162
AGGGCAATTCTGGTGCCAGCAGCCGCGGTAATTCCAGCTCCAATAGCGTATATTAAAGTTGTTGCAGTTAAAAAGCTCGT
AGTTGAATTTCTGGCCGGTGCTGTCCTTGACTCTCGCAGTCAGTTCAGGACTTGGTCATCCGTATGGGAAGCTAGCTCGG
CCTTCACTGGTCGGTTAGTGGATCATACACTTTACTTTGAAAAAATTAGAGTGTTTCAGGCAGGCAATTGCTTGGATACT
GCAGCATGGAATAATGGAATAGGACTTTGACCTATTTGTTGGTTTCTTCGAGGTCAAAGTAATGATTAATAGGGACAGTT
GGGGGCATTCGTATTTAATTGTCAGAGGTGAAATTCTTGGATTTATTAAAGACGAACTTATGCGAAAGCATTTGCCAAGG
ATGTTTTCATTAATCAAGAACGAAAGTTAGGGGATCAAAGACGATTAGATACCGTC
>OTU_163
AGGGCAATTCTGGTGCCAGCAGCCGCGGTAATTCCAGCTCCAATAGCGTATACTAAAGTTGTTGTGGTTAAAACGCTCGT
AGTCTATATAAGGGGAATACAAAATGCTTTTTAAGCAACGTATTGATCAGCAATGGTCAGTATGGTAGTATGACTCTTGA
CCTGTGTTCTGCCGGGGTGCCTCTTAACTGAGGTGTCTGCGGGTAGACCAATATTACCTTGAATAAATAAGAATGCTTCA
CGTAGGCATTATTCGCTTGAATTTTACAGCATGGTATAAGCGAATATGAGGGTGGGGGATTTTAACAGGTCAATCCCTTG
CCCTAATGAAAGAATAGAGTTTGTCGGGGTGGTTAGTATTGCGTGGCTAGAGGTGAAATTCTTGGACCCATGCAAGACTT
CCTAAAGCGAAAGCATTCCACAAGGATGCTCTCATTGATCAAGAACGAAAGTTAAGGGATCGAAGGCGATCAGATACCGT
C
>OTU_164
AGGGCAATTCTGGTGCCAGCAGCCGCGGTAATTCCAGCTCCAATAGCGTATATTAAAGTTGTTGCGGTTAAAAAGCTCGT
AGTTGGATTTCTGTCGAGGACGACCGGTCCACCTTTACGGTTGGCATCTGGTTTGTTCGAGACATTTTTTTGGCAAAACG
TTTGTGCACTTAATTGTGTGCTGCGGTTTCCAAAACATTTACTTTGAGGAAATTAGAGTGTTTCAAGCAGGTCAATGCCT
TGAATACATTAGCATGGAATAATAAGATAGGACTTCGATTCTATTTTGTTGGTTTCTAGAATTGAAGTAATGATTAATAG
GGATAGTCGGGGGCATTCGTACTTAACTGTCAGAGGTGGAATTCTTGGATCTGTTAAAGACGAACTACTGCGAAAGCATT
TTTACTTTCTTAATCTGCCAAGAATGTTTTTTTTATCGAACAGAACGAAAGTTAGGGGATCAAAGACGATCAGATACCGT
C
>OTU_165
AGGGCAAGCCTGGTGCCAGCAGCCGCGGTAATTCCAGCTCCAATAGCGTATATTAAAGTTGCTGCAGTTAAAAAGCTCGT
AGTTGGATTTCTGACATTAATGCGCTTGGCCGGCCACGGTTACGTGTGTCAGTGCCGAGTCGTGTTTGTCATCCTTCTAG
CGCATGGCAGTTTGCTCTTCATTGAGTGAGTTGTCATTCTCGTGCTAGATCTTTTACTTTGAAAAAATTAGAGTGTTTAA
AGCAGGCGTTTGCTATGAATACATTAGCATGGAATAATAATTTAGGACTTCGGTTCTATTTTGTTGGTTTCTAGAACTGA
AGTAATGATTGATAGGGATGGTTGGGGGTGCTCGTATTCAGTGGCCAGAGGTGAAATTCTTGGATTCACTGAAGACGAAC
TTATGCGAAAGCATTCACCAAGGACGTCTTCTTTAATCAAGAACGAAAGTTGGGGGATCGAAGACGATCAGATACCGTC
>OTU_166
AGGGCAAGTCTGGTGCCAGCAGCCGCGGTAATTCCAGCTCCAATAGCGTATATTAAAGTTGTTGCAGTTAAAACGCTCGT
AGTTGGATTTTGGGATGTGACGGATCTGGCCCTCCTTGATGGTGCGTGCTGGTCTGTCCATTCTTCCTACTGGATACTCG
CCTCTTCCCTTAAGTGGGTTGGGGTCAGCCTTCGGGCGGAGTTCCAGTTCGATTACCGTGAACAAATTAGAGTGTTCAAA
GCAGGCAGTGATGCCTTGAATATACCAGCACGGGATAATGGAATAGGACTTGGGTTCTATTTTGTTGGTTTCTAGAATCG
AAGTAATGATTAATAGGGACAGTTGGGGGCATTCGTATTTCAATGTCAGAGGTGAAATTCTTGGATTTTTGGAAGACGAA
CTTCTGCGAAAGCATTTGTCAAGGATGTTTTCATTAATCAAGAACGAAAGTTAGGGGATCGAAGACGATCAGATACCGTC
>OTU_167
AGGGCAAGCCTGGTGCCAGCAGCCGCGGTAATTCCAGCTCCAGTAGCGTATATTAAATTTGTTGCAGTTAAAAAGCTCGT
AGTTGGATTTCTGGTCTAGCGCCGCCTGTCCGCCTCTCTTTTGAGTGTGCGAGTACGGGTAGTGCGCTTGCCATCTGTCC
GGACGTTGTGCGTCCACCCTTTACTGGGCTTTGGGCGCGCCATCTGGACCTTTTACTTTGAAAAAATTAGAGTGTTTCAG
GCAGGCACATAACGCCTTGAATAATCTAGCATGGGATAATGGAATAGGCTGTCGGCTTATTTCGTTGGTTTCTAAGCCAG
ACAGAATGATTAAGAGGGACAGTTGGGGGTTTTCGTATTCAATTGTCAGAGGTGAAATTCTTGGATTTGTTAAAGACTAA
CTTATGCGAAAGCATTTGCCAAGGATGTTTTCATTAATCAAGAACGAAAGTTAGGGGATCAAAGACGATTAGATACCGTC
>OTU_168
AGGGCAATCCTGGTGCCAGCAGCCGCGGTAATTCCAGCTCCAATAGCGTATATCAATGTTGTTGCGGTTAAAACGCTCGT
AGTTGGATTTTGGATTGATTAAACTCGGTCCGCGGAAACGTGTGTACTGGTTTGATTAATCTTCTTTCTAAAGACTTAGT
GTGTTCTTCATTGAGTGTGCTAAGGATTTAGGACTTTTACTTTGAAAAAATTAGAGTGTTCAAAGCAGGCTTTTTCTACG
AAAATTTACGCTTGAATACATTAGCATGGAATAATCAAAAAGGACCTTGGTTCTATTTGTTGGTTTATTATTAGAACTAA
AGTAATGATTAATAGGGATAGTTGGGGGCATTAGTATTTAATTGTCAGAGGTGAAATTCTTGGATTTATGAAAGACTAAC
TACTGCGAAAGCATTTGCCAAGGATGTTTTCATTAATCAAGAACGAAAGTTAGGGGATCGAAGACGATCAGATACCGCC
>OTU_169
AGGGCAAGTCTGGTGCCAGCAGCCGCGGTAATTCCAGCTCCAAGAGCATATATTAAAGTTGTTGCAGTTAAAAAGCTCGT
AGTTGGATTTCTGGTTTAATGCACCTGGCCCGCGAACCGTCAGGTTTGTGAGTGCCGGCGCGCGTTTACCATCCTTCTAG
AAATCGATTCTGCCATTCACTTGGTTGGGATCGCGATCTAGATCATTTACTTTGAAAAAATTAGAGTGTTTAAAGCAGGC
GTTCATCGCTCACTGAATACATTAGCATGGAATAATAAGATAGGGCTTTGGTTCTATTTTGTTGGTTTTTCCTAGGACTA
AAGTAATGATTGATAGGGATAGTTGGGGGTGCTAGTATTGGCCGGCCAGAGGTGAAATTCTTGGATTCGGTCAAGACTAA
CTTATGCGAAAGCATTCACCAAGGATGTCTTCTTTAATCAAGAACGAAAGTTGGGGGATCGAAGACGATTAGATACCGCC
>OTU_170
AGGGCAATTCTGGTGCCAGCAGCCGCGGTAATTCCAGCTCTAATAGCGTATATTAAAGTTGTTGCAGTTAAAAAGCTCGT
AGTTGGATTTTAGGATTATGGAGATTTGGTCCGCGACAGTGAGTACTGGTCTTCATGTCCTCCTTATGAGATACTTGCTT
CTGCTCTTAACTGAGTGGAAGTATAAGCGGGCAACCGTGTAGTTCTCATTCATTTACTTTGAATAAATTAGAGTGTTCAA
AGCAGGCAATTCGCCTTGAATACATTAGCATGGGATAATAGAATAGGATTTTGGTTCTATTTTGTTGGTTTCTAGAGCCA
GAATAATGATTAATAGGGATAGTTGGGGGCATTAGTATTTAATTGTCAGAGGTGAAATTCTTGGATTTATGAAAGACTAA
CTACTGCGAAAGCATTTGCCAAGGATGTTCTCATTAATCAAGAACGAAAGTTAGGGGATCGAAGACGATCAGATACCGTC
>OTU_171
AGGGCAATTCTGGTGCCAGCAGCCGCGGTAATTCCAGCTCCAATAGCGTATATTAAAGTTGTTGCAGTTAAAAAGCTCGT
AGTTGGATTTCTGGTGGGGGAGGTCTGGTCCGCCCCGCTTTTATGGTGCGAGTACCGGTCGCCTCTCCGCCATCCCTTGG
CGCCGTGTGCGTGGGTTCGGTTTGTTCCGCGCCCCGCACGTTCAAACGGTCGCCATCGTTTACTTTGAATAAATTAGAGT
GCTCAAAGCAGGCTTTTGCTTGAATATTTCAGCATGGAATAATAAAAGACGACTTCAGTTATTTTATTGGTTATTGACAG
AAGTAATGATTAACAGAAACAGTTGGGGGTATTCGTATTTGATAGTCAGAGGTGAAATTCTTAGATTTATCAAAGACGAA
CTAATGCGAAAGCATTTGCCAAGAATGTTTTCATTAATCAAGAACGAAAGTTAGGGGATCAAAGACGATTAGATACCGTC
>OTU_172
AGGGCAATTCTGGTGCCAGCAGCCGCGGTAATTCCAGCTCCAATAGCGTATATTAAAACTGTTGCAGTTAAAAAGCTCGT
AGTTGGATCTCAGGCGCAGGCGGGCGGTCCGGCTCGCGCCGGCTCACTGCTCGTTGTAATACCTGCCCTACCCTTGCCGG
CTCTCTCCCGCGGGTGCTCTTCGCTGAGCGTCCCGGGTGGCCGGCGCGTTTACTTTGAAAAAATTAGAGTGTTCAAAGCA
GGCCGTGGCAGCCTGTATAATCGTGCATGGAATAATGGAATAGGACCTCGGTTCTATTTTGTTGGGTTTTCGGAACTGGA
GGTAATGATTAATAGGGACTGCCGGGGGCATTCGTATTGCGGCGTTAGAGGTGAAATTCTTGGACCGTCGCAAGACGAAC
TACTGCGAAAGCATTTGTCAAGAATGTTTTCATTAGTCAAGAACGAAAGTCAGAGGCGCGAAGACGATTAGATACCGCC
>OTU_173
AGGGCAATTCTGGTGCCAGCAGCCGCGGTAATTCCAGCTCCAATAGCGTATATTAAAGTTGTTGTAGTTAAAAAGCTCGT
AGTTGGATTTTTGTATCAAATTTTATTATTTTGTCGGAAGATGAAATAATTTAATTGATTACATTTTTTTCGGATTACCA
CATTCTGCTCTTAAATGAGTGGAATGTAAATTTTAAAAGGTACCGAATAATTTACTTTGAAGAAATTAGAGTGTTCAAAG
CAGGCAGAAGCCTGAATATATTAGCATGGTATAATAAAATAAGACCCGATAAATAAGTTTTTGTCGCAATTAATTTATTG
GGTAATGATTAATAGAGATAGTTGGGGACGTTCATATTCCAGGGTTAGAGGTGAAATTCTTGGATCCTTGGAAGATGCAC
TTATGCGAAAGCATTCGTCAAGGATGTTTTCATTAATCAAGAACGAAAGTTAGGGGATCGAAGACGATCAGATACCGTC
>OTU_174
AGGGCAAGCCTGGTGCCAGCAGCCGCGGTAATTCCAGCTCCAATAGCGTATATTAAAGTTGTTGCAGTTAAAAAGCTCGT
AGTTGGAAATTGGGCACGGCCGGGCGGTCCACCTTAGGGTGCGTACTGCTCAGTGGCGTCTTTCGGGGCGTCACGAGGCT
GAGCCTTGGCCGCGTCCTCGTGCAGGGGCAACCTTGTACGCGGGACAGGCAGTTACCTTGAAAAAATTAGAGTGTTCAAA
GCAGGCGTCTCCGCCGGAATAGATTAGCATGGAATAACGGAATAGGACCTTGGTTCTGTTTTGCTGGTTCTCAGGACCAC
GGTAATGATCAACAGGGACAGTTGGGGGCACTCGTATTTCATTGCTAGAGGTGAAATTCTTGGATTTATGAACGACGAAC
TTTTGCGAAAGCATCTGCCAAGGATGTTCTCATTAATCAAGAACGAAAGTTGGGGGATCGAAGACGATCAGATACCGCC
>OTU_175
AGGGCAATCCTGGTGCCAGCAGCCGCGGTAATTCCAGCTCCAAGAGCATATAGAAAAGTTGTTGCGATTAAAGCACTCGT
AGTTGGACTATTGAGGTGGTCCTTTGATGGTCCAGTTCGTAAGAACGGAACTGTCGGGATGCCTCTTGTTTCCAGGAGAG
CGCCATTGCCATTAATTTGGTGATGGAAATGCACCTGGATAATTCACTTTGAATAAATTGGAGTGTTTAAGGCAGACACT
TATTACAGTCATTGAACAGTTTAGCATAGGATGATGGAATACGACCCCCCTCGACTTTCTTTTCAACCTTGGCGGGGCGG
GGTAATGGTTAATGGGGATGGTGGAAGGTCTTTGTATGGAGTCGTAAGAGGTGAAATTCTTAGATCGACTCTAGACAAAC
AGCTGCGAAGGCGTGGACCAACGACGTTTTCGTCAATCAAGAATGAAACTTAGGGGCGCGAAGACGATTAGATACCGTC
>OTU_176
AGGGCAATTCTGGTGCCAGCAGCCGCGGTAATTCCAGCTCTAATAGCGTATATTAAAGTTGTTGCGGTTAAAAAGCTCGT
AGTTTAATCTTGGGTGATTAATGGTGATGGTCAGCTCATTGGGTTTGTACTATCCTATTTCACTCTTTCTTTGTTAGTTG
CTCGCCATATTCTTAACTGAATGTGGAGTATTGAGTTCTAACGCTTTTACTTTGAGTAATTTAGAGTGTTCAAAGCAGGC
AAAATTTTTCAGCCACTGAATACATTAGCATGGGATAATGGAATAGGACTTTGTTTCTATTTCGTTGGTTTCTAGGAGCA
GAGTAATGATTAATAGGGACAGTTGGGGGCATTCGTATTTAATTGTCAGAGGTGAAATTCTTGGATTTGTTAAAGACGAA
CTACTGCGAAAGCATTTGCCAAGGATGTTTTCATTAATCAAGAACGAAAGTTAGGGGATCGAAGGCGATCAGATACCGCC
>OTU_177
AGGGCAATTCTGGTGCCAGCAGCCGCGGTAATTCCAGCTCTTCTAGTTTTTATGAATATTGTTGCTGGTTAAAACGTCCC
GAGTTAGATATTTGTTTTGGAGAAGCGGCCCGCGCCTCTTAACTGGGGTGTTGTGTGCTGTGCCTCTGTGACATTATTTC
TGGTTGGTGGCTCTTCCTTTTATTAGGCGGGGTTTTCTCACGATCCAGATCGTTTACTTTGAAGAAATTTAAGTGTTCAA
AGCAGGCTTACGCCGTGAATATTGCAGCATGGAATAATAACATAGGACTGAGCGTCTTATTTTGTTGGTTCTGAGAGCTT
AGTAATGATTGATAGGGACAGTTGGGGGTGCTGCTATAGATAGGAGAGAGGTGAAATTCTATGACCCCATCTAGAGCAAC
TTATGCGAAAGCATTCACCAAGGATGTCTTCTTTAATCAAGGACGAAAGTTGGGGGATCGAAGACGATCAGATACCGTC
>OTU_178
AGGGCAAGTCTGGTGCCAGCACCCGCGGTAATACCAGCTCCAATAGCGTATATTAAAGTTGTTGCAGTTAAAAAGCTCGT
AGTTGGATTTCTGGTTCGGAGCGACTGGCCCGCCTCGCAAATTGCGTGTGTGAGTGCCGGTATTGCACCAGCCATCCTTC
CAGAGACCGCACCTACCCTTCATTGGGCCTGGTGTTATTGGGATCTGGATCTTTTACTTTGAAAAAATTAGAGTGTTCAA
AGCAGGCTAACGCTATGAATACATTAGCATGGAATAATAAGATAGGACTTTGGTTTTATTTTGTTGGTTTCTAAGACTGA
AGTAATGATTGATAGGGATAGTTGGGGGTGCTAGTATTTAACGGCCAGAGGTGAAATTCTTGGGTTCGTTAAAGACTAAC
TTATGCGAAAGCATTCACCAAGGATGTCTTCTTTAATCAAGAACGAAAGTTGGGGGATCGAAGACGATCAGATACCGCC
>OTU_179
AGGGCAATTCTGGTGCCAGCAGCCGCGGTAATTCCAGCTCCAATAGCGTATATTAAAGTTGTTGCGGTTAAAAAGCTCGT
AGTTGGATCTCGGCAGCCAGGGGGCGGTTCGCTCCAAAGCGTGACTGCCCCATTTGGCTGTGTGATTGGCGGAGGTTTCG
GGGTGCTCTTCGTTGAGTGTCCCGGTGCGCCGTCAGGTTTACTTTGAAAAAATTAGAGTGCTCAAAGCAGGCTTTTCAGG
CTTGGATATTCGTGCATGGAATAATGGAATAGGAACTCGTTCCTATTTTGTTGGTTTTCGGGAATCGAGTTAATGATTAA
TAGGGACAATTGGGGGCATTAGTATTCAAACGACAGAGGTGAAATTCTTGGACCGTTTGAAGACTAACTACTGCGAAAGC
ATTTGCCAAGAGTGTTTTCATTAATCAAGAACGAAAGTTAGAGGTTCGAAGACGATTAGATACCGTC
>OTU_180
AGGGCAAGCCTGGTGCCAGCAGCCGCGGTAATTCCAGCTCCAATAGCGTATACTAAAGTTGTTGTGGTTAAAACGCTCGT
AGTCAATATACGGGGGTAGGGAGTGGGTCTTAACGGATTCATCTAATGCAGCAATGTATTAGGCCTCTCTGCCTTCAGAC
CTGTTATCGTCGAGGTGCCTCTTAACTGGGGAATCTGCGGACGGTATAAAGTTTCCTTTGAATAAAGAAGAATGCTTCAC
GTAGGCAATCTTGCTCGTATTCTACAGCATAGTATAAAAGAATACGGGAGTCAAGTTGAGTATGCAGGTCACTCACTTGC
TCCAATGAAGAATAGAGTTTGTCGGGGTGGTTAGTATTGCGTGGCTAGAGGTGAAATTCTTGGACCCATGCAAGACTTCC
TAAAGCGAAAGCATTCCACAAGGATGCTCTCATTGATCAAGAACGAAAGTTAAGGGATCGAAGGCGATTAGATACCGTC
>OTU_181
AGGGCAATCCTGGTGCCAGCAGCCGCGGTAATTCCAGCTCCAATAGCGTATATTAAAGTTGCTGCAGTTAAAAAGCTCGT
AGTTGGATTTCTGGCTTGTTCAACATTTAGCCGGCCACGGTTTCGTGTGTCAGTGTTAGATGTTCTGGCCATCCTTCCAA
TCGCTATACGTGTTGGTCTTCATTGATCAGCGCGGTCGTAGTATTGGATCTTTTACTTTGAAAAAATTAGAGTGTTTCAA
GCAGGCTTTATGCTATGAATACATTAGCATGGAATAATAATTTAGGACTTCGGTTCTATTTTGTTGGTTTCTAGGACTGA
AGTAATGATTGATAGGGACAGTTGGGGGTGCTAGTATTCAGCGGCCAGAGGTGAAATTCTCGGATTCGCTGAAGACTAAC
TTATGCGAAAGCATTCACCAAGGATGTCTTCTTTAATCAAGAACGAAAGTTGGGGGATCGAAGACGATTAGATACCGTC
>OTU_182
AGGGCAATCCTGGTGCCAGCAGCCGCGGTAATTCCAGCTCCAATAGCGTATATTAAAGTTGTTGCAGTTAAAAAGCTCGT
AGTTGGACTATTGAGGTGGTCCTTTGATGGTCCAGTTCGTAAGAACGGAACTGTCGGAATGCCTCTTGTTTCCAGGAGAG
CGCCATTGCCATTAATTTGGTGATGGAAATGCACCTGGATAATTCACTTTGAATAAATTGGAGTGTTTAAGGCAGACACT
TATTACAGTCATTGAACAGTTTAGCATAGGATGATGGAATACGACCCCCCTCGACTTTCTTTTCAACCTTGGCGGGGCGG
GGTAATGGTTAATGGGGATGGTGGAAGGTCTTTGTATGGAGTCGTAAGAGGTGAAATTCTTAGATCGACTCTAGACAAAC
AGCTGCGAAGGCGTGGACCAACGACGTTTTCGTCAATCAAGAATGAAACTTAGGGGCGCGAAGACGATCAGATACCGCC
>OTU_183
AGGGCAAGTCTGGTGCCAGCAGCCGCGGTAATTCCAGCTCCAGTAGCGTATATTAAAGTTGTTGCAGTTAAAAAGCTCGT
AGTTGGATGTCTGGCGCGAGGCGTCTGGTCCGCCGACGCTAGCCGTGTGAGTACCGGTTCTCCTCCGCCATCCTTCTGGA
AAACGCGCCTACCCTTCACTGGGCCGGGCGCGCGATCCAGATCTTTTACTTTGAAAAAATTAGAGTGTTCAAAGCAGGCC
ACTTTTATGCCTTGAATATTTCAGCATGGGATGATGAAACAGGTCTTTGCGTCTATTTTCAGTTGGTTTCTAGAAGGCGA
AGAAATGATTAATGGGAACAGTTAGGGGAATTTGTATTTTATAGTCAGAGGTGAAATTCTTGGATTTATGAAAGACAAAC
TTCTGCGAAAGCATTTTCCAGAGATGCTTCCGTCAGTCAAGAACTAAAGTTGGGGGATCGAAGACGATCAGATACCGCC
>OTU_184
AGGGCAAGTCTGGTGCCAGCAGCCGCGGTAATACCAGCTCCAGAAGCGTATATTCACGTTGTTGCAGTTAAAAAGCTCGT
AGTCGTATTTGTGTTTTGTGTTTTGTTGGTTTGAGTGTGGATTTTCCACATTGTTTAAACCGACACCAAGACATTTTTTG
TTTTTTTGTGGTCGAGTGCTTGATTGCACTTTTCCACACAAAGACATCGTTTACTGTGAGCAAATCCGAGTGCTCCAAAC
AGTCAATTGACTGAAGGTACTAGCATGGAATAATAAGATACGACTGTGAGTGTATTTTGTTGGTTTTTCAAACATTCAAA
GTAATGATTGATGGGGACGGTTTGGGGGTGCTAGAATTGACTGGCCAGAGGTGAAATTCATGGATTCAGTCAAGACTAAC
TACTGCGAAAGCATTCACCAAGGACGTTTCTTTCGATCAAGAACGAAAGTTGGGGGATCGAAGGCGATCAGATACCGTC
>OTU_185
AGGGCAATTCTGGTGCCAGCAGCCGCGGTAATTCCAGCTCCAATAGCGTATATTAAAGTTGTTGCAGTTAAAAAGCTCGT
AGTTGAAACTTGGGGACGTGGCGGCCCGGTCTGCCGGGACGGTGTGTACTGGCCGCGCGGCCCTTGTTTCCGGAGACTGC
GCCCGCCGGCGCTTGATTGTGTTGGCGGGGACGCACCGGATCGTTTACTTTGAAAAAATTAGAGTGTTTAAAGCAGGCAT
CGCAAGATACGCCGTGAATACATTAGCATGGGATAATGGAATAGGACTTTGCGCTTATTTTGTTGGTTTCTAAGCGATAG
AGTAATGATTAATAGAGACAGTTGGGGGTATTCATATTTCGTTGTCAGAGGTGAAATTCTTGGATTTATGAAAGATGAAC
TTATGCGAAAGCATTTATCAAGGATGTTTTCATTAATCAAGAACGAAAGTTAGGGGATCGAAGACGATTAGATACCGCC
>OTU_186
AGGGCAAGCCTGGTGCCAGCAGCCGCGGTAATTCCAGCTCCAATAGCGTATATTAAAGTTGTTGCAGTTAAAAAGCTCGT
AGTTGAATTTTAATCATTTAATTTAATGGTCTGCCGGGATGGTATGTACTATTGATTGATGATTTTTTTGGAAATGTTAC
CGGGATGTTTTTAATTAAATGTCTTGGATTATATAACTTTCCATAGTTTACTTTGAGAAAATTAGAGTGTTTAAAGCAGG
CTATTTATATGCCTTGAATACTACAGCATGGAATAATGAAATAAGACTTTGCGCTTATTTTGTTGGTTTCTAAGCGTCAG
AGTAATGATTAATAGAGATAGTTGGGGGTATTCATATTTTATTGTCAGAGGTGAAATTCTTGGATTTATGAAAGATGAAC
TTTTGCGAAAGCATTTATCAAGGATGTTTTCATTAATCAAGAACGAAAGTTAGGGGATCGAAGGCGATCAGATACCGCC
>OTU_187
AGGGCAAGTCTGGTGCCAGCAGCCGCGGTAATTCCAGCTCCAAGAGCATATAGAAAAGTTGTTGCGATTAAAGCACTCGT
AGTTGGACTATTGAGGTGGTCCTTTGGTGGTCCAGTTCGTAAGAACGGAACTGTCGGGATGCCTCTTGTTTCCAGGAGAG
CGCCATTGCCATTAATTTGGTGGTGGAAATGCACCTGGATAATTCACTTTGAATAAATTGGAGTGTTTAAGGCAGACACT
TATTACAGTCATTGAACAGTTTAGCATAGGATGATGGAATACGACCCCCCTCGACTTTCTTTTCAACCTTGGCGGGGCGG
GGTAATGATTAATAGGGACAGTTGGGGGCATTCGTATTTAATTGTCAGAGGTGAAATTCTTGGATTTATTAAAGACGAAC
TTATGCGAAAGCATTTGCCAAGGATGTTTTCATTAATCAAGAACGAAAGTTAGGGGATCAAAGACGATTAGATACCGCC
>OTU_188
AGGGCAAGTCTGGTGCCAGCAGCCGCGGTAATTCCAGCTCCAAAAGCGTATATTAAAATTGTTGCTGTTAAAAAGCTCGT
AGTTGGATTTCTGGTGTGGTGCGGCTGGTCCGTCGCCGATAGGCGATCGAGTACCGGCGTTGCGCCTACCATCCCTTCTG
GAGAGGCCGGCTGCGCTTCATTGCGTGCGCCGGAGTCACCGATCCAGATCGTTTACTTTGAAAAAATTAGAGTGTTTAAA
GCAGGCGTCAGCCACTGAATACAGTAGCATGGAATAATGAGATAGGACTTTGGCCCTATTTTGTTGGTTTCTAGGACTGA
AGTAATGATTGATAGGGACAGTTGGGGGTGCTAGTATTTAACGGCCAGAGGTGAAATTCTTGGATTCGTTAAAGACTAAC
TAATGCGAAAGCATTCACCAAGGATGTCTTCTTTAATCAAGAACGAAAGTTGGGGGATCGAAGACGATCAGATACCGCC
>OTU_189
AGGGCAATTCTGGTGCCAGCAGCCGCGGTAACACCAGCTCCTAGAGTGTATACATTCGTTGCTGCAGTTAAAAAGCTCGT
AGAAAAATTTTTGTGGTTAGCATGGTGTGTTTGTATGGGGACAACTCATGCTTTATCATTTCTGTGCGCCATATATTTGT
GTGTTTATGCTTTTATTTGCTTTACGGCGAGTAGAATGTCATGCATGCATCAGTTACTTTGAAGAAATTAGAGTGTTCAA
CACAGGCTAGCGCTACTGAATACATATCATGGAATAACAATATTGGACTTTATTGTCTATGTTGGTTTTTAAGACAATTA
AGTAATGATTGATACAGACGGTTGGGGGTGCTTGTACTGTTCGGCCAGAGGTGAAATTCAGTTATTCGAACAAGACAAAC
TACAGCGAAAGCATTCGCCGAGAACGTCCTGTTTTTTCAAGAACGAAAGTCAAGGGATCGAAGACGATCAGATACCGCC
>OTU_190
AGGGCAAGTCTGGTGCCAGCAGCCGCGGTAATTCCAGCTCCAATAGCGTATATTAAAGTTGTTGCAGTTAAAACGCTCGT
AGTCGGACTTCGGAGCGCTCCCACTGGGCCGGCTTCTGCCGTTGTTCTGGTGGGGGTTCGTCTCCTATGCCGGGACGCAG
CGGTGTTGGGGCCTTCATTGTCTCCAGCACCGATCAACTGCGGGCCGGTCTTTTACTGTGAAGAAAGGAAAGTGTTCAAA
GCAGGCCAACGCCTTGAATTTGTGAGCATGGAATAATGGAATAGGACTTGGGCTCTATTTTGTTGGTTTTCTGTGACCAA
GTAATGATTAATAGGGACAGTTGGGGGCATTCGTATTTCATTGTCAGAGGTGAAATTCTTGGATTGATGGAAGACGAACA
ACTGCGAAAGCATCTGCCATGGATGTTTTCATTGATCAAGAACGAAAGTTAGGGGATCGAAGACGATTAGATACCGTC
>OTU_191
AGGGCAAGCCTGGTGCCAGCAGCCGCGGTAATTCCAGCTCCAAGAGCATATAGAAAAGTTGTTGCGATTAAAGCACTCGT
AGTTGGACTATTGAGGTGGTCCTTTGACGGTCCAGTTCGTAAGAACGGAACTGTCGGGATGCCTCTTGTTTCCAGGAGAG
CGCCATTGCCATTAATTTGGTGATGGGAATGCACCTGGATAATTCACTTTGAATAAATTGGAGTGTTTAAGGCAGACACT
TATTACAGTCATTGAACAGTTTAGCATAGGATGATGGAATACGACCCCCCTCGACTTTCTTTTCAACCTTGGCGGGGCGG
GGTAATGGTTAATGGGGATGGTGGAAGGTCTTTGTATGGAGTCGTAAGAGGTGAAATTCTTAGATCGACTCTAGACAAAC
TTCTGCGAAAGCATTTTCCAGAGATGCTTCCGTCAGTCAAGAACTAAAGTTGGGGGATCGAAGACGATTAGATACCGTC
>OTU_192
AGGGCAATTCTGGTGCCAGCAGCCGCGGTAATTCCAGCACCAGTAGCGTATGCTAAAGTTGTTGCAGTTGAAAAGCTCGT
AGCTGAAGTTTGGGGTTGGATGGCAGGGTCTGCTCTGTTTTGAGTGTGTACCAGCTATTTCCTTCTCTTCCTTCCGGATT
TGCTTCTCCCGGCCTTCGCGGGCCGGGGTTACTATGGGGCTCCGGATCTTTCACTGTGAAAAAATTAGAGTGTTCCAAGC
AGGCATGTTCGCCTTGAATACATTAGCATGGGATAATGGAATAGGACTTTGGTGCCTATTTTGTTGGTTTTCTGAACCAG
AGTAATGATTAATAGGGACAGTTGGGGGCATTCGTATTTAATTGTCAGAGGTGAAATTCTTGGATTTGTTAAGGACTAAC
TTATGCGAAAGCATTTGCCAAGGATGTTTTCATTAATCGAGAACGAAAGTTAGGGGATCAAAGACGATTAGATACCGCC
>OTU_193
AGGGCAAGTCTGGTGCCAGCAGCCGCGGTAATTCCAGCTCCAGAAGCGTATATTTAAATTGTTGCTGTTAAAAAGCTCGT
AGTTGGATTTCTGGTGTGGTGCGGCTGGTCCGTCGCCGATAGGCGGTCGAGTACTGGCGTTGCGCCTACCATCCCTTCTG
GAGAGGCCGACTGCACTTCATTGTGTGGTTGGAACCACCGATCCAGATCGTTTACTTTGAAAAAATTAGAGTGTTTAAAG
CAGGCGTCAGCCACTGAATACATTAGCATGGAATAATGAGATAGGACTTTGGCCCTATTTTGTTGGTTTCTAGGACTGAA
GTAATGATTGATAGGGACAGTTGGGGGTGCTAGTATTTAACGGCCAGAGGTGAAATTCTTGGATTCGTTAAAGACTAACT
AATGCGAAAGCATTCACCAAGGATGTCTTCTTTAATCAAGAACGAAAGTTGGGGGATCGAAGACGATCAGATACCGCC
>OTU_194
AGGGCAAGTCTGGTGCCAGCAGCCGCGGTAATTCCAGCTCCAATAGCGTATATTAAAGTTGTTGCAGTTAAAAAGCTCGT
AGTTGGATTTCGGTGCAGTGCGTTTGGCCCGGTCTGCCGAGATGGTGTGTACTGGCCCGCCTGTGCTTCCTGGCGGTTCT
GTAGTCTCGTGCTGCTCTTCACTGAGTGGTGCGCGGGCTCCGCCTCGTTTACTTTGAAAAAATTAGAGTGTTTAAAGCAG
GCCTTCTGTGCCTTGAATATTGCAGCATGGGATAATGGAATAGGACTTTGCTCCTATTTTGTTGGTTTCTAGGAGTCAAA
GTAATGATTAATAGAGATAGTTGGGGGTATTCATATTTAGTTGTCAGAGGTGAAATTCTTGGATTTACGAAAGATGAACT
TCTGCGAAAGCATTTATCAAGGATGTTTTCATTAATCAAGAACGAAAGTTAGGGGATCGAAGACGATCAGATACCGTC
>OTU_195
AGGGCAATCCTGGTGCCAGCAGCCGCGGTAATTCCAGCTCCAATAGCGTATATTAAAGTTGTTGCAGTTAAAAAGCTCGT
AGTTGGAAATTGGGTGGGGTTTTGTTGCGGGGTGGTTTTGCCACCTGCGTGACGAGGCTCCGTCTGTATTTGCAAAGGGT
GTGCTGTGCGATTCAGTTTGTGCGGTGCGATATGCGCTTTGCTCGTTTACTTTGAACAAATTACAGTGTTTAAAGCGGGC
CATTATGGCAGGAATAGATTAGCATGGAATAATAGAATAGGAGTTTTGTCCTGTTTTGTTGGTTTGTTATAGGGTGAGAT
TCATGATTAATAGGGATAGTTGGGGGCATTCATATTTCGTAGTCAGAGGTGAAATTCTTAGATCTATGAAAGATGAACAT
GTGCGAAAGCATCTGCCAAGGATGTTTTCATTAATCAAGAACGAAAGTTAGGGGATCGAAGACGATCAGATACCGTC
>OTU_196
AGGGCAAGTCTGGTGCCAGCAGCCGCGGTAATTCCAGCTCCATTAGCGTATACTAAAGTTGCTGCGGTTAAAAAGCTCGT
AGTTGGATTTCAGAAATTCGAACAACTGGCCTGCCGGAATGGTGTGTGCCGTTGGTCGGTTTCTTTCCTTCCCGTTTGTA
GCACCGGGTCATTAATTTGGGCCGGGCTTTGCTGCGCGGGATCGTTTACTTTGAAAAAAGAGGAGCGTTCAAAGCAGGCC
GTCTGTTTGGCCGTTGAACATTCTAGCATGGGATAATGGAAGAGGACCTCTTGTCCGTTTTGTTGGTTTAAAGACAAGAA
GTAATGATTAAGAGGGACAGTTGGGGATCTTCGTATTCAGTTGTCAGCGGTGAAATGCTCGGATTATCGGAAGACGAACT
TCTGCGAAAGCATTGATCAAGGATGTTTTCATTAATCAAGAACGAAAGTTGGGGGATCGAAGACGATCAGATACCGTC
>OTU_197
AGGGCAAGTCTGGTGCCAGCAGCCGCGGTAATTCCAGCTCCAATAGCGTATACTAAAGTTGTTGCGGTTAAAAAGCTCGT
AGTTGAAATTCTGGAGGACCGAGTCGGTCGGACGGCGAAAGTCTCTGTACATGGGTCGGCCTCCATACCTTTCTAGAACG
AGCGTCGGCGCTTAATTGAGTCGGCGTAGGGGCAACCCGTTCGGTCTAGATCGTTTACTGTGAGAAAATCGGAGTGTTCA
AAGCAGGTATTGCCTGAACGTGTTAGCATGGAATAATAGAATAGGACTTTGGACCTATTTTGTTGGTTTATAGGACCAAA
GTAATGATTAATAGGAACAGTTGGGGACATTTGTACTTCGTGGCTAGAGGTGAAATTCTTAGATTCACGGAAGACAAACA
TATGCGAAAGCATTTGTCAAGGATGTTTTCATTAATCAAGAACGAAAGTTAGGGGATCGAAGACGATTAGATACCGTC
>OTU_198
AGGGCAATTCTGGTGCCAGCACCCGCGGTAATTCCAGCTCCAATAGCGTATATTAAAGTTGTTGCAGTTAAAACGCTCGT
AGTCTGTCGTCGGACCTTTTACAAAAAATAGAGTGATACGGGCCCAGGCGGGATTCGGATTAAACGGGGGTCAGCTTTGC
ACACGATTTTGGCAGCTCTTAGCTGAGTGCGCCATTCTAGTGAGCTTGTGTACTGTGAATAAATTAATATGCTCAAAGTA
GGCGGGTCGGCTTGAATACATTAGCATGGAATACTAAAATACGGCAGCGGCTTCTTTCTGTGCGATTAAGAGGCTATTGC
TGCAATGATTAATGGAAACGGTCGGGGTAATTGGTATTTAGTTGTCAGAGGTGAAATTCTTGGATTGAATAAAGACCAAC
TGCAGCGAAGGCGTTTTACAAGGACGCTTCCGTCAATCAAGAACGAAAGTTGGGGGATCGAAGACGATCAGATACCGCC
>OTU_199
AGGGCAATTCTGGTGCCAGCAGCCGCGGTAATTCCAGCTCCAATAGCGTATATTAAAGTTGTTGCAGTTAAAAAGCTCGT
AGTTGGAGATTGGGTGGGGTGTTGTTGGCTTTCGGTTATGCCGTTTTGTCGACGAGGCTCCGTCTGTATTTGCAAAGGGT
GTGCTGTGCGATTCAGTTTGTGCGGTGCGATATGCGCTTTGCTCGTTTACTTTGAACAAATTACAGTGTTTAAAGCGGGC
CATTATGGCAGGAATAGATTAGCATGGAATAATAGAATAGGAGTTTTGTCCTGTTTTGTTGGTTTCTTTATAGGGTGAGA
TTCATGATTAATAGGGATAGTTGGGGGCATTCATATTTCGTAGTCAGAGGTGAAATTCTTAGATCTATGAAAGATGAACA
TGTGCGAAAGCATCTGCCAAGGATGTTTTCATTAATCAAGAACGAAAGTTAGGGGATCGAAGACGATCAGATACCGTC
>OTU_200
AGGGCAAGTCTGGTGCCAGCAGCCGCGGTAATTCCAGCTCCAATAGCGTATATTAAAGTTGTTGCAGTTAAAAAGCTCGT
AGTTGGAGAGTGGGTGGGGTTTTGTTGTGGGGTGGTTTTGCCACCAGCGTGACGAGGCTCCGTCTGTATTTGCAAAGGGT
GTGCTGTGCGATTCAGTTTGTGCGGTGCGATATGCGCTTTGCTCGTTTACTTTGAACAAATTACAGTGTTTAAAGCGGGC
CATTATGGCAGGAATAGATTAGCATGGAATAATAGAATAGGAGTTTTGTCCTGTTTTGTTGGTTTGTTTATAGGGTGAGA
TTCATGATTAATAGGAACAGTCGGGGGCATTCGTACTCAGCAGTCAGAGGTGAAATTCTTGGATTTGTTAAAGACTAACT
TATGCGAAAGCATTTGCCAAGGATGTTTTCATTAATCAAGAACGAAAGTTAGGGGATCAAAGGCGATTAGATACCGCC
>OTU_201
AGGGCAATCCTGGTGCCAGCAGCCGCGGTAATTCCAGCTCCAATAGCGTATATTAATTTTGCTGTAGTTAAAAAGCTCGT
AGTTGGATTTCTGGTACGAAACACCTGACCCGGAGCATTATACGCTTTCGAGTGTCGGCGTGTTCCTGCCATCCTTCTGG
AGAACGTGTCTACCCTTCACTGGGCCGGGCGCGGGATCTGGATCTTTTACTTTGAAAAAATTAGAGTGTTCAAAGCAGGT
GAATTATACCACCATCGAATACTACAGCATGGGATAATAGAATAGGACCATGTTTTCGTTCTGTCGGTTCGGAAAACAGG
GTAATGATTAATAGGGACAGTTGGGGGCATTAGTATTTAGTTGTCAGAGGTGAAATTCTTGGATTTACTACAGACTAACT
TCAGCGAAAGCATCTGCCAAAGATGTTTTCATTAATCAAGAACGAAAGTTGGGGGATCGAAGACGATCAGATACCGTC
>OTU_202
AGGGCAAGCCTGGTGCCAGCAGCCGCGGTAATTCCAGCTCCAATAGCGTATATTAAAGTTGTTGCAGTTAAAAAGCTCGT
AGTTGGATTTCTGGTTTGTGCTTTTTGGGCCCGTCTCCGGATGTGCGCCTAAATGCCTGCCATCTTTCTGCGGACGTTTC
CTGGCATTCACTTGTTGGGTTTCTGCGAGCAGATATTTTACCTTGAGAAAATTAGAGTGTTTCAGGCAGGCTTGGCCGGA
ATACATTAGCATGGAATAATGGAATAGGACTCGTGCGTCTTTCGGGGCGCCGGTCTCTGTTGTTGGTTTCAGGGACTAAA
GTAATGATTAATAGGGATAGTTGGGGGCATTAGTATTTAATAGTCAGAGGTGAAATTCTCGGATTTGTTAAAGACTAACT
TATGCGAAAGCATTTGCCAAGGATGTTTTCATTAATCAAGAACGAAAGTTAGGGGATCAAAGACGATTAGATACCGCC
>OTU_203
AGGGCAATTCTGGTGCCAGCAGCCGCGGTAATACCAGCTCCAATAGTGTATACTAATGTTGCTGCAGTTAAAAAGCTCGT
AGTCGAATTTCTGACCTGTCAAACTCGTACCGTTCTTCAAAGAAGGACGCGTTGCGAATTGTTTGTGGGTCATCATTCTG
GAAAGTTCTTCTGACCTTGATTGGTTTGGTTGTGCAATCCAGAGCATTTACTGTGAGCAAATGGGAGTGTTCAAAGCAGG
CTTTATGCATGCCTGAACCGTTTAGCATGGAATAATGAAATATAACTCTGATTATATTTCGTTGGCTTATAAAATTAGAG
TAATGATCGAAAGGGATAGTTGGGGGTGCTCATATTCAGGGGGTAGCGGTGAAATGCATTGATCCTCTGAAGATGAACTA
ATGCGAAAGCATTCACCAAGGATATTTTCTTTGATCAAGAACGAAAGTTGGGGGATCGAAGACGATTAGATACCGCC
>OTU_204
AGGGCAAGTCTGGTGCCAGCAGCCGCGGTAATTCCAGCTCCAATAGCGTATATTAAAGTTGTTGCAGTTAAAAAGCTCGT
AGTTGGAGATTGGGTGGGGTGTTGTTGCGGGGTGGTTTTGCCACCTGCGTGACGAGGCTCTGTCTGTATTTGCAAAGGGT
GTGCTGTGCGATTCAGTTTGTGCGGTGCGATATGCGCTTTGCTCGTTTACTTTGAACAAATTACAGTGTTTAAAGCGGGC
CATTATGGCAGGAATAGATTAGCATGGAATAATAGAATAGGAGTTTTGTCCTGTTTTGTTGGTTTCTTTATAGGGTGAGA
TTCATGATTAATAGGGATAGTTGGGGGCATTCATATTTCGTAGTCAGAGGTGAAATTCTTAGATCTATGAAAGATGAACA
TGTGCGAAAGCATCTGCCAAGGATGTTTTCATTAATCAAGAACGAAAGTTAGGGGATCGAAGACGATTAGATACCGCC
>OTU_205
AGGGCAAGTCTGGTGCCAGCAGCCGCGGTAATTCCAGCTCCGATAGCGTATATTAATGTTGTTGCAGTTAAAAAGCTCGT
AGTTGGATATCTGACTTGGATGAGTCGGCCCACCGCTCCTCGAGAGTGGTCGAGTGCTGGTAAGTTCAGTCTATTTTCTT
CCGGAGAAGAGCTCTGGCCTTAAACGTGGCTTGGGGTTTCGGATCTGGATCAGTTACCTTGAATAAATTAGAGTGTTCAA
AGCAAGCTTACGCTGTGAATATTTTAGCATGGAATAACGACATAGGACTTCAGGTCTATTCGTTGGTTTCAGACTCGAAG
TAATGATTGATAGGGACAGTTGGGGGTGCTGCTATTATATGGCCAGAGGTGAAATTCTCAGATTCATGTAAGAGCAACTT
ATGCGAAAGCATTCACCAAGGATGTCTTCTTTAATCAAGAACGAAAGTTGGGGGATCGAAGACGATTAGATACCGTC
>OTU_206
AGGGCAATTCTGGTGCCAGCAGCCGCGGTAATTCCAGCTCCAATAGCGTATATTAAAGTTGTTGCGGTTAAAAAGCTCGT
AGTTGGATCTCGGCGGCCCTGGGGCGGTGCGATTTTGTCGCGACTGCCTCTTTTCGGGCCGTGCAAATTTTTGGCGGAGG
TCGCGGGGTGCTCTTCACCGAGTGTCCCGTCCGGCGCCGCCAGGTTTACTTTGAAAAAATTAGAGTGCTCAGAGCAGGCT
TGACACGCCCGTATAGTCGTGCATGGAATAATGGAATAGGACGTCGTTTCTATTTTGTTGGTTCTTCGGAAATCGACGTA
ATGATTGACAGGGACAGCTCGGGGGCATTGGTATTCCGACGACAGAGGTGAAATTCTTGGACCGTCGGAAGACCGACTAC
TGCGAAAGCATTTGCCAAGGATGTTTTCATTAATCAAGAACGAAAGTTAGAGGTTCGAAGACGATTAGATACCGCC
>OTU_207
AGGGCAATCCTGGTGCCAGCAGCCGCGGTAATACCAGCTCCAATAGCGTATATTAAAGTTGCTGCAGTTAAAAAGCTCGT
AGTTGAATTTTATATTAAATTTTAAATGATCTACCGGGATGGTATGTATTGTTTGATTTAATATTTTTGAAAAATCTCTC
TCGCGAGTCATTCATTTGATTCGCGGGGTTTAAAGGGTTTTTCTATTTTACTTTGAGAAAATTAGAGTGTTTAAAGCAGG
CTATTTAACGCCTTGAATACTACAGCATGGAATAATGAAATAAGACTTTGCGCTTATTTTGTTGGTTTCTAAGCGTCAGA
GTAATGATTAATAGAAATAGTTGGGGGTATTCATATTTTATTGTCAGAGGTGAAATTCTTGGATTTATGAAAGATGAACT
TTTGCGAAAGCATTTATCAAGGATGTTTTCATTAATCAAGAACGAAAGTTAGGGGATCGAAGACGATTAGATACCGTC
>OTU_208
AGGGCAAGTCTGGTGCCAGCAGCCGCGGTAATTCCAGCTCCAATAGCGTATATTAAAGTTGTTGCAGTTAAAAAGCTCGT
AGTTGGATGTTTGGGTGCGATTCTGGTGTGCAGGCGGTGAAAGCCGTTTTTTGCGTGCCGGCGGACTCATTCCTCCTGAA
GAGCACGTCTGGCATTTATTTGTCTAGGCGAGTTATGCGCTTCAGGTCGTTTACTTTGAGCAAATTAGAGTGTTCAAAGC
AGGCGTTTTTGCCTTGAATACCTTAGCATGGAATAATGAAATAGGACTTGGTTTCTGTTTTGTTGGTTTCTAGAAGCCGA
GTAATGATTAATAGGAACAGTTGGGGCCGTTCATATTTCGTTGTCAGAGGTGAAATTCTTAGATTGACGGAAGATGAACT
ACTGCGAAAGCATTCGGCAAGGATGTTTTCATTAATCAAGAACGAAAGTTAGGGGATCGAAGACGATTAGATACCGCC
>OTU_209
AGGGCAAGTCTGGTGCCAGCAGCCGCGGTAATTCCAGCTCCAATAGCGTATATTAAAGTTGTTGCAGTTAAAAAGCTCGT
AGTTGGATTTCTGGTACGGTGTACCTGGTCCGCCCCTTTTATGGTGTGTGTGTACCGGAGTGCGCCTGCCATCCTCCCGG
GGAGCGTTGTTGCCTACCCTTCATTGGGCCGGGCCCGCTACCCGGGTCGTTTACTTTGAAAAAATTAGAGTGTTCAAAGC
AGGCTTACGGCTGTGAATACATTAGCATGGAATAATAAGATAGGACTCTGGTTCTATTTTGTTGGTTTCTAGGACAAGAG
TAATGATTGATAGGGACAGTTGGGGGTGCTCGTATTGAACGGCCAGAGGTGAAATTCTTGGATTCGTTCAAGACGAACTA
CTGCGAAAGCATTCACCAAGGATGTCTTCTTTAATCAAGAACGAAAGTTGGGGGATCGAAGACGATTAGATACCGTC
>OTU_210
AGGGCAATTCTGGTGCCAGCAGCCGCGGTAATTCCAGCTCCAATAGCGTATATTAAATTTGCTGCAGTTAAAAAGCTCGT
AGTTGGATTTCAGAGCGAGAACGGGCGGTCCCCGCCGCAAGGCGGGAGTACTGCACAAAAACCGGTCTCGTTCTTCCTTC
TGGTCGCGCTGCGTGTGTCCGCAAGGGCATGCGTAGTGACGCCGGATCGGTTACTTTGAGCAAATTAGAGTGTTCAAAGC
AGGCGTTGCGCCTTGAATACGTTAGCATGGAATAACAAAACAGGCTTTGGTTCTTGTTTTGTTGGTTTTGAGAATCAAGG
AATGGTTAATAGGGATAGTTGGGGGCATTCGTACCTTGGAGTCAGAGGTGAAATTCTTAGATTTCCGAGAGACGAACTTC
TGCGAAAGCATTTGACCCAGGATGTTCTCATTAATCAAGAACGAAAGTTAGGGGATCGAAGACGATCAGATACCGCC
>OTU_211
AGGGCAATTCTGGTGCCAGCAGCCGCGGTAATACCAGCTCCAATAGCGTATGCTAAAGTTGTTGCAGTTAAAAGGCTCGT
AGTCGAATTTATGACCCTGTGAACCCGGTCCAACCTCTAGTAGGTTGTGAACTGGTGTGCACGGGTCATTCTTCTGGAGA
GCACGTCTGCCCTTGATTGGCGTGGTCGTGTAATTCAGATCGTTTACTGTGAGAAAATCAAAGTGTTCAAAGCAGGCTTT
AATGCTTGAATGGTTCAGCATGGAATAATAAGATAAGACTTCGGTTTTGTTTTGTTGGCTCAAACGAACCAAAGTAATGA
TTGAAAGGGATAGTTGGGGGTGCTAGTATTTAATGGTCAGCGGTGAAATGCGAGGACCCATTAAAGACTAACTTATGCGA
AAGCATTCACCAAGGATATCTTCTTTGATCAAGAACGAAAGTTGGGGGATCGAAGACGATTAGATACCGTC
>OTU_212
AGGGCAATTCTGGTGCCAGCAGCCGCGGTAATACCAGCTCCAATAGCGTATATTAACATTGCTGCAGTTAAAAAGCTCGT
AGTCGAATTTCTGATATGATAAAACAGAACTGATTCTCAAAGTAGAACAGTATGCTGTATTTGCATATCATCCTTGTGGT
TTTGATATATCTCCTCTTGAATGAGGGTGTTATATTATCCATATCTTTTACTGTGAGCAAATGAGAGTGTTTAATGCAAG
CTCATGACATGCTTGAATCGTCTAGCATGGAATAATAATATAGAACTTTGATTCTATGTTGTTGGCTTTAAGAATCCAAG
TAATGATCGAAAGGGATAGTTGGGGGTGCTCGTATTGAGAGGGGAGCGGTGAAATGTGTTGAGCCTCTTAAGACGGACTA
ATGCGAAAGCATTCACCAAGGATATTTTCTTTGATCAAGAACGAAAGTTGGGGGATCGAAGACGATTAGATACCGTC
>OTU_213
AGGGCAAGCCTGGTGCCAGCAGCCGCGGTAATTCCAGCTCCAATAGCGTATATTAAAGTTGCTGCAGTTAAAAAGCTCGT
AGTTGGATTTCTGGCTTGACGCGCTCGGCCGGCCACGGTTTCGTGTGTTTTGTGCTGGGTGCTCTGGCCATCCTTCCAGA
TTTGCTGCCCGCCTTTTCTTCATTGATTGGGCGCCGTGGTGCTGGATCTTTTACTTTGAAAAAATTAGAGTGTTTCAAGC
AGGCTTTATGCTATGAATACATTAGCATGGAATAATGATTTAGGACTTCGGTTCTATTTTGTTGGTTTCTAGGACTGAAG
TAATGATTGATAGGGATAGTTGGGGGTGCTAGTATTCAGCGGCCAGAGGTGAAATTCTCGGATTCGCTGAAGACTAACTT
ATGCGAAAGCATTCACCAAGGATGTCTTCTTTAATCAAGAACGAAAGTTGGGGGATCGAAGACGATTAGATACCGTC
>OTU_214
AGGGCAAGCCTGGTGCCAGCAGCCGCGGTAATTCCAGCTCCAATAGCGTATATTAAAGTTGTTGCAGTTAAAAAGCTCGT
AGTTGGATTTAGAGTTCAACAAGGTACGGTCTGCCGGAACGGTGTGTACTGTCTTTGTTTGAATTTTTTATCGTTCGATA
GTCGCCATCTGCTATTTATTTAGTGGGTGGAGTATAAGACTTCGGACCGTTTACTTTGAAAAAATTAGAGTGTTCAAAGC
AGGCATCTTCGCCTTGAATACATTAGCATGGGATAATAGAATAGGACTTTGCTTCTATTTTGTTGGTTTCTAGTTGTAAA
GTAATGATTAATAGGGACAGTTGGGGGCGTTAATATTTAATTGTCAGAGGTGAAATTCATGGATTTCTTAAAGATTAACT
GCTGCGAAAGCGTTCGCCAAGGATGTTTTCATTAATCAAGAACGAAAGTTAGGGGATCGAAGACGATTAGATACCGCC
>OTU_215
AGGGCAAGTCTGGTGCCAGCAGCCGCGGTAATTCCAGCTCCAGTAGCGTATATTAACGTTGTTGCAGTTAAAAAGCTCGT
AGTTGGATTTCTGGCCTGGTGCGCCTGATCCACGGCTCTTTTAATGGACGTGTGTATCGGTTCGCGCGCCTGCCATCCTT
CTGGAGAGTACGCCTACCCTTCACTGGGCCGGGTGTACAATCTGGATCTTTTACTTTGAAAAAATTAGAGTGTTTCAAGC
AGGCATTATGCTGTGAATACATTAGCATGGAATAATAAGATAGGACTTCGGCTCTATTTTGTTGGTTTCTAGGACTGAAG
TAATGATTGATAGGGATAGTTGGGGGTGCTAGTATTTAACGGCCAGAGGTGAAATTCATGGATTCGTTAAAGACTAACTA
ATGCGAAAGCATTCACCAAGGATGTCTTCATTAATCAAGAACGAAAGTCGGAGGTTCGAAGACGATTAGATACCGCC
>OTU_216
AGGGCAAGTCTGGTGCCAGCAGCCGCGGTAATTCCAGCTCCAATAGCGTATATTAAAGTTGTTGCAGTTAAAAAGCTCGT
AGTTGGATCTCAGGTGCAGGCGGGCGGTCCGGCTCGCGCCGGTTCACTGCCCGTATTTCCTGCCCTACCGTCTGTCGGCT
CTCTCCCGCGGGTGCTCTTCGCTGAGCGTCCCGGGTGGCCGGCGCGTTTACTTTGAAAAAATTAGAGTGTTCAAAGCAGG
CCTCGGCTGCCTGAATAATGGTGCATGGAATAATGGAATAGGACCTCGGTTCTATTTTGTTGGTTTTCGGAACTGGAGGT
AATGATTAACAGGGACAAACGGGGGCATTCGTATTGCGGCGTTAGAGGTGAAATTCTTGGATCGCCGCAAGACGAGCTAC
TGCGAAAGCATTTGTCAAGAATGTTTTCATTAATCAAGAACGAAAGTCAGAGGCGCGAAGACGATCAGATACCGTC
>OTU_217
AGGGCAAGTCTGGTGCCAGCAGCCGCGGTAATTCCAGCTCCAATAGCGTATATTAAAGTTGTTGCAGTTAAAAAGCTCGT
AGTTGGATTTCTGGCGCGGCGTGCCCGGCCCGGTAGGCTTCGGTCTGCCGAGTGTCGGTTTTGCGCGCCCGCCATCCTTT
CTGGAGAGTGTGGCTACCCTTCACTGGGCCGGTCATACGATCTAGATCGTTTACTTTGAATAAATTAGAGTGTTTAAGGC
AGGCTTTACGCCGTGAATACATTAGCATGGAATAATAAGATAGGACTTCGGTTCTATTTTGTTGGTTTATAGGACTGAAG
TAATGATTGATAGGGATAGTTGGGGGTGCTAGTATTTAACGGCCAGAGGTGAAATTCTTGGATTCGTTAAAGACTAACTA
AAGCGAAAGCATTCACCAAGGATGTCTTCTTTAATCAAGAACGAAAGTTGGGGGATCGAAGACGATTAGATACCGCC
>OTU_218
AGGGCAATTCTGGTGCCAGCAGCCGCGGTAATTCCAGCTCCAATAGCGTATACTAAAATTGCTGCAGTTAAAAAGCTCGT
AGTTGGATTTCTGGCGCGGCGTGCCCGGCCCGTTGAGCTCTGCTCTTCGAGTGTCGGTTTTGCGCGCCCGCCATCCTTTC
TAGAGAGCGCGACTACCCTTCACTGGGATTGGTCGTGCGATCTAGATCGTTTACTTTGAATAAATTAGAGTGTTTAAGGC
AGGCTTTACGCCGTGAATACATTAGCATGGAATAATAAGATAGGACTTCGGTTTTATTTTGTTGGTTTCTAGAACTGAAG
TAATGATTGATAGGGATAGTTGGGGGTGCTAGTATTTAACGGCCAGAGGTGAAATTCTTGGATTCGTTAAAGACTAACTA
AAGCGAAAGCATTCACCAAGGATGTCTTCTTTAATCAAGAACGAAAGTTGGGGGATCGAAGACGATCAGATACCGTC
>OTU_219
AGGGCAAGTCTGGGTGCCAGCAGCCGCGGTAATTCCAGCTCCAATAGCGTATATTAAAGTTGTTGCAGTTAAAAAGCTCG
TAGTTGGAATTTGGGTGGGGTTTTGTTGCGGGGTGGTTTTGCCACCAGCGTGACGAGGCTCCGTCTGTATTTGCAAAGGG
TGTGCTGTGCGATTCAGTTTGTGCGGTGCGATATGCGCTTTGCTCGTTTACTTTGAACAAATTACAGTGTTTAAAGCGGG
CCATTATGGCAGGAATAGATTAGCATGGAATAATAGAATAGGAGTTTTGTCCTGTTTTGTTGGTTTGTATAGGGTGAGAT
TCATGATTAATAGGGATAGTTGGGGGCATTCATATTTCGTAGTCAGAGGTGAAATTCTTAGATCTATGAAAGATGAACAT
GTGCGAAAGCATTTGCCAAGAATGTCTTCATTAATCAAGAACGAAAGTCAGAGGTTCGAAGACGATTAGATACCGCC
>OTU_220
AGGGCAATTCTGGTGCCAGCAGCCGCGGTAATTCCAGCTCCAGAAGCGTATATTTAAATTGTTGCTGTTAAAAAGCTCGT
AGTTGGATTTCTGGTGTGGTGCGGTCGGTCCGTCGCCGATAGGCGGTCGAGTACTGATGTTGCGCCTACCATCCCTTCTG
GAGAGGCCTCTTCGCTTCATTGCGTGGGGGAACCACCGATCCAGATCGTTTACTTTGAAAAAATTAGAGTGTTTAAAGCA
GGCGTTAGCCACTGAATACATTAGCATGGAATAATGAGATAGGACTTTGGCCCTATTTTGTTGGTTTCTAGGACTGAAGT
AATGATTGATAGGGACAGTTGGGGGTGCTAGTATTTAACGGCCAGAGGTGAAATTCATGGATTCGTTAAAGACTAACTAA
TGCGAAAGCATTCACCAAGGATGTCTTCTTTAATCAAGAACGAAAGTTGGGGGATCGAAGACGATCAGATACCGTC
>OTU_221
AGGGCAATTCTGGTGCCAGCAGCCGCGGTAATTCCAGCTCCAATAGCGTATATTAATTTTGCTGTAGTTAAAAAGCTCGT
AGTTGGATTTCTGGTACGAAACACCTGACCCGGAGCATTATACGCTTTCGAGTGTCGGCGTGTTCCTGCCATCCTTCTGG
AGAACGTGTCTACCCTTCACTGGGCCGGGCGCGGGATCTGGATCTTTTACTTTGAAAAAATTAGAGTGTTTAAAGCAGGC
AATTTGCTATGAATACATTAGCATGGAATAATGAGATAGGGCTTTGGGTTTCTATTTTGTTGGTTTCTAGAACTAAAGTA
ATGATTGATAGGGACAGTTGGGGGTGCTAGTATTCAACGGCCAGAGGTGAAATTCTTGGATTCGTTGAAGACTAACTAAT
GCGAAAGCATTCACCAAGGATGTCTTCTTTAATCAAGAACGAAAGTTGGGGGATCGAAGACGATTAGATACCGTC
>OTU_222
AGGGCAAGCCTGGTGCCAGCAGCCGCGGTAATTCCAGCTCCAATAGCGTATATTAAAGTTGCTGCAGTTAAAAAGCTCGT
AGTTGGATTTCTGACATTAATGCGCTTGGCCCGCCGCGGTTACGTGTGTGAGTGCCGAGTCGTGTTTGTCATCCTTCTAG
AAAATGGTAGTTTGCTCTTCACTGAGTACAATTATCACAATCTAGATCTTTTACTTTGAAAAAATTAGAGTGTTTAAAGC
AGGCGTTTGCTATGAATACATTAGCATGGAATAATAATTTAGGACTTCGGTTCTATTTTGTTGGTTTCTAGAACTGAAGT
AATGATTGATAGGGATGGTTGGGGGTGCTCGTATTCAGCGGCCAGAGGTGAAATTCTTGGATTCGCTGAAGACGAACTTA
TGCGAAAGCATTCACCAAGGACGTCTTCTTTAATCAAGAACGAAAGTTGGGGGATCGAAGACGATCAGATACCGCC
>OTU_223
AGGGCAAGTCTGGTGCCAGCAGCCGCGGTAATTCCAGCTCCAGTAGCGTATGCTAACGTTGTTGCGGTTAAAAAGCTCGT
AGTTGGATTTCTGGTTCGGCGTTCCTGGTCCTCGGCCCCAAGTTGGGCCGTGAGTACCGGTTGTGACGCTAGCCATCCTT
CGGGAGAGCGTGCGCGGTGCTTAACGGCGCTGCGCCGCCATCTCGATCCTTTACTTTGAACAAATTAGAGTGTTTAAAGC
AGGCGAATGCCTTGAATACCTTAGCATGGAATAATAAGATAGGACTTTTGGCCTATTTTGTTGGTCTTTAGGACAAGAGT
AATGATTGATAGGGACAGTTGGGGGTGCTAGTATTGAATGGCCAGAGGTGAAATTCTTGGATTCATTCAAGACTAACTAA
TGCGAAAGCATTCACCAAGGATGTCTTCTTTAATCAAGAACGAAAGTTGGGGGATCGAAGACGATTAGATACCGTC
>OTU_224
AGGGCAAGCCTGGTGCCAGCAGCCGCGGTAATTCCAGCTCCAATAGCGTATATTAAAGTTGTTGCAGTTAAAAAGCTCGT
AGTTGGATTTCTGGTGTGGTGCGTTTGGTCCGCCACCGATAGGTGTGTGAGTACCGAGCTGCGCCTACCATACCTTCCGT
GGAGCTCATCTGCCCTTCATTGGTTGCGGATGATGTCCTACCTGGATCATTTACTGTTAACAAATTAGAGTGTTTCACGC
AGGCGTTTCTGCTTGAATACATTAGCATGGAATAATAAGATAGGACTTTGGTACTATTTTGTTGGTTTCTAGCACTAAAG
TAATGATTGATAGGGACAGTTGGGGGTGCTAGTATTTAACGGCCAGAGGTGAAATTCTTGGATTCGTTAAAGACTAACTA
ATGCGAAAGCATTCACCAAGGATGTCTTCTTTAATCAAGAACGAAAGTTGGGGGATCGAAGGCGATTAGATACCGTC
>OTU_225
AGGGCAATTCTGGTGCCAGCAGCCGCGGTAATTCCAGCTCCAATAGCGTATTCAAATGTTGTTGCAGTTAAAAAGCTCGT
AGTTGGATATCAGATCTCGTGGAATTGGCCCGTCGCCTTTGTGTGATTGAGTGCTAGTGAAGCGGATCTTTCTTTTCCGG
AGAGGTGCTCTCCCCTTAATTGGTGGTGGAGTTTTCCGATCTGGATCTGTTACCTTGAATAAATTAGAGTGTTCAAAGCA
AGCTTACGCTGTGAATATTTTAGCATGGAATAACGACATAGGACTTTGTTGTCTATTTCGTTGGTTTCTAGACTCGAAGT
AATGATTGATAGGGACAGTTGGGGGTGCTGGTATTATATGGCCAGAGGTGAAATTCTCAGATTCATGTAAGACCAACTCA
TGCGAAAGCATTCACCAAGGATGTCTTCTTTAATCAAGAACGAAAGTAGGGGGATCGAAGACGATTAGATACCGCC
>OTU_226
AGGGCAAGCCTGGTGCCAGCAGCCGCGGTAATTCCAGCTCCAATAGCGTATATTAAAGTTGTTGCAGTTAAAAAGCTCGT
AGTTGGATTTCAGTACAATATCGTCCAGCTGGTGTACTACGACTAGTTCTGGTGCATTGGTTAAAAACTATTCTTAATAG
GGGATTGATTTGTACTTTTTTCTGAATTTCAAGCAATTGGATTTCAGATACTTTACTTTGAGAAAATTAGAGTGTTTCAA
GCAAGCTTATGCTTTGAATACTGCAGCATGGAATAATATAATAGGACTTCGGCCCTATTTGTTGGTTTCTAGGTCTGAAG
TAATGATTAATAGGGACAGTTGGGGGCATTCGTATTTAACAGTCAGAGGTGAAATTCTTGGATTTGTTAAAGACGAACTA
CTGCGAAAGCATTTGCCAAGGATGTTTTCATTGATCAAGAACGAAAGTTAGGGGATCGAAGACGATTAGATACCGTC
>OTU_227
AGGGCAATTCTGGTGCCAGCAGCCGCGGTAATTCCAGCTCCAATAGCGTATATTAAAGTTGCTGCAGTTAAAAAGCTCGT
AGTTGGATTTCTGTACGTGACGTGTCTGGCCTTGGCGTGGTTACACGTCCGAGTGCCGGACGTTGTCCGTCTGTCTTCTC
CGTTCTGTCCGTCGTCCTTCACTGGATGTGCGGTACAGGTGGGGATCGTTTACTTTGAACAAATTAGAGTGTTTCAAGCA
GGTCGTGTGCCTTGTATACCTTAGCATGGAATAATCATATAGGACTTCGGTACTATTTGGTTGGTTTCGAGCGCTGAAGT
AATGATTGATAGGGATAGTTGGGGGTGCTAGTATTCAGAGGCCAGAGGTGAAATTCTTGGATTCTCTGAAGACTCACTTA
GGCGAAAGCATTCACCAAGGATGTCCTCTTTAATCAAGAACGAAAGTTGGGGGATCGAAGACGATCAGATACCGCC
>OTU_228
AGGGCAATTCTGGTGCCAGCAGCCGCGGTAATTCCAGCTCCAATAGCGTATATTAAAGTTGTTGCAGTTAAAAAGCTCGT
AGTTGGATTTCTGGTACGGCGCATCTGGTCCGCCCCTTTTATGGTGTGTGAGTATCGGCATGCGCCTGCCATCCTCTCGG
GGAGCGCTGCGTCTACCCTTCATTGGGCTGGACCCGCGACCCGGGTCGTTTACTTTGAAAAAATTAGAGTGTTCAAAGCA
GGCTTACGGCTGTGAATACATTAGCATGGAATAATAAGATAGGACTCTGGTTCTATTTTGTTGGTTTCTAGAATGAGAGT
AATGATTGATAGGGACAGTTGGGGGTGCTCGTATTGAACGGCCAGAGGTGAAATTCTTGGATTCGTTCAAGACGAACTAC
TGCGAAAGCATTCACCAAGGATGTCTTCTTTAATCAAGAACGAAAGTTGGGGGATCGAAGACGATTAGATACCGCC
>OTU_229
AGGGCAAGTCTGGTGCCAGCAGCCGCGGTAATTCCAGCTCAAATAGCGTACATTAAAGTTGTTGCGGTTAAAGCGCTCCT
AGTCGAAGGTTTGTGTTGAGGGGTGGTGCGGGGCCTTTGTGGTTCTGTCGCTGCCGCTGGGCGCATTTTCGTGGGTGCGG
GGTGGTGCCATTAGGTTGGTGTTGCCCGGTAACGTGCCTGCTCGTTTACTGTGAACAAATTAGAGTGTTTCAAGCAGCCT
GTAGCGGCGTGAATATCCTAGCATGGAATAATGGAATAGGACGGATGGTTACTATTTCGTTGGTTTGGAGAGCCATTTGT
AATGATTGATAGGAACAGTCGGGAGGCTTGATATTCGGAAGTCAGAGGTGAAATTCTTAGATTTTCCGAGGATCGACTAG
TGCGAAGGCATTGCCTAGGGATGTTTTCATTGATCAAGAACGAAAGTCGGGGGTTCGAAGACGATCAGATACCGCC
>OTU_230
AGGGCAAGTCTGGTGCCAGCAGCCGCGGTAATTCCAGCTCCAATAGCGTATATTAAAGTTGTTGCAGTTAAAAAGCTCGT
AGTTGGATTTCTGGTTCAGAGGGCTTGGCCCATGGCCAATTTTAGGTTCATGAGTGCCGATGCTTTCGTACCATCCTTTC
GGTGATGATTCAGGTCCCCTTCATTGGGTCAGCCTGGTTGTTCCGGATCTTTTACTTTGAAAAAATTAGAGTGTTTAAAG
CAAGCTGTGTGTTGAATACATTAGCATGGAATAATAATCTAGGACTTTGGTTCTATTTTGTTGGTTTCTAGCGCCAAAGT
AATGATTGATAGGGATAGTTGGGGGTGCTAGTATTTACCGGCCAGAGGTGAAATTCTTGGATTCGGTAAAGACTAACTTA
TGCGAAAGCATTCACCAAGGATGTCTTCTTTAATCAAGAACGAAAGTTGGGGGATCGAAGACGATTAGATACCGTC
>OTU_231
AGGGCAAGTCTGGTGCCAGCAGCCGCGGTAATTCCAGCTCCAATAGCGTATATTAAAATTGCTGCAGTTAAAAAGCTCGT
AGTTGGATTTCTGGCGTGGTGCGCCAAGCCCGCCGTCGTTTAGGCGGTGAGCGCTTTGTGTGCGCCTGTCATCCTTCCGG
AGAGCGTAGCCTACCCTTAACTGGGCCGGGTTGCGCGATCTGGATCGTTTACTTTGAAAAAATTAGAGTGTTTAAAGCAG
GCGTTTGCTATGAATACATTAGCATGGAATAATAAGATAGGACTTTGGCTCTATTTTGTTGGTTTCTAGGACTGAAGTAA
TGATTGATAGGGACAGTTGGGGGTGCTAGTATTTAACGGCCAGAGGTGAAATTCTTGGATTCGTTAAAGACTAACTTATG
CGAAAGCATTCACCAAGGATGTCTTCTTTAATCAAGAACGAAAGTTGGGGGATCGAAGACGATCAGATACCGTC
>OTU_232
AGGGCAATTCTGGTGCCAGCAGCCGCGGTAATTCCAGCTCAAATAGCGTACATTAAAGTTGTTGCGGTTAAAGCGCTCCT
AGTCTAAGGTTTGTGTTTGGGTGTGGTGCGGGGCTTTTATGGTTCTGTTGCTGCGGCCGGATGCATTTTCGTGGGTGCGG
GGTGGTGCCATTAGGTTGGTGTTGCCCGGTAACGTGCCTGCTCGTTTACTGTGAACAAATTAGAGTGTTTCAAGCAGCCT
GTAGCGGCGTGAATATCCTAGCATGGAATAATGGAATAGGACGGATGGTTACTATTTCGTTGGTTTGGAGAGCCATTTGT
AATGATTGATAGGAACAGTCGGGAGGCTTGATATTCGGAAGTCAGAGGTGAAATTCTTAGATTTTCCGAGGATCGACTAG
TGCGAAGGCATTGCCTAGGGATGTTTTCATTGATCAAGAACGAAAGTCGGGGGTTCGAAGGCGATCAGATACCGTC
>OTU_233
AGGGCAAGTCTGGTGCCAGCAGCCGCGGTAATTCCAGCTCCAATAGCGTATACTAAAGTTGTTGCGATTAAAAAGCTCGT
AGTTGGATCTCAGGCATGGGCGCACGGTCCGCCTCGCGGCGGTCACTGTGTGAATTGTTTCCCATCCTACGCTTCCCGGT
TGTTCAGCCCATGGTGCTCTTCACTGAGCGTTTTGGGTGGCCGGAACGTTTACTTTGAAGAAATTAGAGTGTTCAAAGCA
GGCACGTCGCCTGAATAATGGTGCATGGAATAATAGAATAGGACCTCGGTTCTATTTTGCTGGTTTTCGGAACACGAGGT
AATGATTAAGAGGGACAGACGGGGGCATCCGTATTGCGGTGTTAGAGGTGAAATTCTTGGATCATCGCAAGACGAACAAC
TGCGAAAGCATTTGCCAAGCATGTTTTCATTAGTCAAGAACGAAAGTCAGAGGTTCGAAGACGATTAGATACCGTC
>OTU_234
AGGGCAATTCTGGTGCCAGCACCCGCGGTAATTCCAGCTCCAATAGCGTATATTAAAGTTGTTGTGGTTAAAAAGCTCGT
AGTTGGATCTCAGTCCACTGCCCGGTGGTCTATCACAATGCGTGTTTACTGCCGTGGCTGGACACACTACCGTTTTATCG
TCTGGCGGTGCTCTTCACCGGGTGTCGTCAGTGATCGGTACGTTTACTTTGAAAAAATTAGAGTGCTCAAAGCGGTCTTT
ACACGATCGAATACTGTTGCATGGAATAATGAAATAGGACTTTGGTTCTATTTTGTTGGTCTTCGGAACCAAGGTAATGA
TTAAGAGGGACAGACGGGGGCATTAGTATTGCGACGCTAGAGGTGAAATTCTTGGACCGTCGCAAGACTAACTAAAGCGA
AAGCATTTGCCAAGAATGTTTTCATTAATCAAGAACGAAAGTTAGAGGTTCGAAGACGATTAGATACCGTC
>OTU_235
AGGGCAATTCTGGTGCCAGCAGCCGCGGTAATTCCAGCTCCAATAGCGTATATTAAAGTTGCTGCAGTTAAAAAGCTCGT
AGTTGGATTTCTGATCTGTCAACATTTAGCCGGCCACGGTTTCGTGTGTTAGTGTTAGATGTTCTGGTCATCCTTCCAAT
TGCTGCACGCTTGATCTTCATTGATTTTGTGTTGTAGTATTGGATCTTTTACTTTGAAAAAATTAGAGTGTTTCAAGCAG
GCTTTATGCTATGAATACATTAGCATGGAATAATAATTTAGGACTTCGGTTCTATTTTGTTGGTTTCTAGGACTGAAGTA
ATGATTGATAGGGACAGTTGGGGGTGCTAGTATTCAGCGGCCAGAGGTGAAATTCTCGGATTCGCTGAAGACTAACTTAT
GCGAAAGCATTCACCAAGGATGTCTTCTTTAATCAAGAACGAAAGTTGGGGGATCGAAGACGATCAGATACCGTC
>OTU_236
AGGGCAAGTCTGGTGCCAGCAGCCGCGGTAATTCCAGCTCCAATAGCGTATATTAAAGTTGTTGCAGTTAAAAAGCTCGT
AGTTGGATTTCTGGTTCAGAGAGCTTAGCCCGTGACCAATTTTAGGTTCATGAGTGCTGAGGCCTCCGTACCATCCTTCC
GGTGATGTTCCTAGTCCCCTTCATTGGGTTGGTTAGGGCGTTCCGGATCTTTTACTTTGAAAAAATTAGAGTGTTTAAAG
CAAGCAGTGTGTTGAATACATTAGCATGGAATAATAATCTAGGACTTTGGTTCTATTTTGTTGGTTTCTAGCGCCAAAGT
AATGATTGATAGGGATAGTTGGGGGTGCTAGTATTTATCGGCCAGAGGTGAAATTCTTGGATTCGATAAAGACTAACTTA
TGCGAAAGCATTCACCAAGGATGTCTTCTTTAATCAAGAACGAAAGTTGGGGGATCGAAGACGATTAGATACCGTC
>OTU_237
AGGGCAATTCTGGTGCCAGCAGCCGCGGTAATTCCAGCTCCAATAGCGTATATTAAAGTTGTTGCAGTTAAAAAGCTCGT
AGTTGGATTTCTGTGAGAGGACTTACGCCGGCTTGATGCCAGTGTGTGAAGCTTCTTACATCCTTCTGATAACTGTTCAG
GCATTCATTTGTCGGTTCAGGCTCAGATATTTTACCTTGAGAAAATTAGAGTGTTTCAGGCAGGCTTATGCACGGAATAC
ATTAGCATGGAATAATAGAATAGGACTCGTGCGTCTTTCGGGGCGCCGGTCTCTGTTGTTGGTTTCAGGGACTAAAGTAA
TGATTAATAGGGATAGTTGGGGGCATTAGTATTTAATAGTCAGAGGTGAAATTCTCGGATTTGTTAAAGACTAACTTATG
CGAAAGCATTTGCCAAGGATGTTTTCATTAATCAAGAACGAAAGTTAGGGGATCAAAGACGATTAGATACCGTC
>OTU_238
AGGGCAATTCTGGTGCCAGCAGCCGCGGTAATTCCAGCTCCAATAGCGTATATTAAAGTTGTTGCAGTTAAAAAGCTCGT
AGTCGGACTTCTGACGTCGTGTGCTGTGGTCCGCCGCAAGGTGAGCACTACTGGCTGCACCGTCATCCTCCTGAGGAGCA
GTGCTGCTCTTAATTGGGCTGGTGCTTGCGACTCAGGATCTTTACTTTGAAAAAATTAGAGTGTTCAAAGCAGATAAATC
GTTTTAAATCGTTGAATACTACAGCATGGGATAATTGAATAGGACTTTGGTTCTATTTTATTGGTTTCTAGGACCTCAGT
AATGATTAATAGGGACAGTTGGGGGCATTCGTATTTAATTGTCAGAGGTGAAATTCTTGGATTTATTAAAGACGAACTAG
TGCGAAAGCATCAACCAAGGATGTTTTCATTAATCAAGAACAAAAGTTAGGGGATCGAAGACGATCAGATACCGCC
>OTU_239
AGGGCAAGCCTGGTGCCAGCAGCCGCGGTAATTCCAGCTCCAATAGCGTATATTTAAGTTGTTGCAGTTAAAAAGCTCGT
AGTTGGATCTCGGGCCGGGGGGAGCGGTCCGCCCCTCCGTGGGGTGTGCACTGGTCTGCTCCCGGCCTCTTTTTTCTGCC
GGGGACGCGCTCCTGGCCTTCGCTGGTCGGGACGCGGAGTCGGCGATGTTACTTTGAAAAAATTAGAGTGCTCAAAGCAA
GCCTATGCTCTGAATACATTAGCATGGAATAACGTGATAGGACTCCTGGTCCTTTTGTGTTGGTCTTCGGGACCGGAGTA
ATGATTAATAGGGACGGTTGGGGGCATTCGTATTTCATTGTCAGAGGTGAAATTCTTGGATTTATGAAAGACGAACTTCT
GCGAAAGCATTTGCCAAGGATGTTTTCATTAATCAAGAACGAAAGTTGGGGGCTCGAAGACGATTAGATACCGTC
>OTU_240
AGGGCAAGTCTGGTGCCAGCAGCCGCGGTAATTCCAGCTCCAATAGCGTATATTAAAGTTGCTGCAGTTAAAAAGCTCGT
AGTTGAATTTCTGGCTTGGCAATTTTGGCCCGGTACGGTAACGTACTGTTTGTGCTGACTGTTGCCGGTCATCCTTCTGG
GTTTAACATGTCGTGCCCTTCACGGGGTTGCGGCGTGCGAACCAGATCTTTTACTTTGAAAAAATTAGAGTGTTTAAAGC
AGGCGTTTTGCTATGAATACATTAGCATGGAATAATAATTTAGGACTTTGGTTCTATTTTGTTGGTTCTAGAATTGAAGT
AATGATTGATAAGGAGAGCCGGGGGCGCTCGTATTCAAGGGCCAGAGGTGAAATTCTTGGATTCCTTGAAGACGAACTCA
TGCGAAAGCGTTCGCCCAGTCTCTGCCTTTTAATCAAGAACGAAAGTTGGGGGATCGAAGACGATCAGATACCGCC
>OTU_241
AGGGCAATTCTGGTGCCAGCAGCCGCGGTAATTCCAGCTCCAATAGCGTATATTAAAGTTGCTGCAGTTAAAAAGCTCGT
AGTTGGATTTCTGATCTGTCAACATTTAGCCGCCCACGGTTTCGTGTGTTAGTGTTAGATGTTCTGGTCATCCTTCCAAT
TGCTGCACGCTTGATCTTCATTGATTTTGTGTTGTAGTATTGGATCTTTTACTTTGAAAAAATTAGAGTGTTTCAAGCAG
GCTTTATGCTATGAATACATTAGCATGGAATAATAATTTAGGACTTCGGTTCTATTTTGTTGGTTTCTAGGACTGAAGTA
ATGATTGATAGGGACAGTTGGGGGTGCTAGTATTCAGCGGCCAGAGGTGAAATTCTCGGATTCGCTGAAGACTAACTTAT
GCGAAAGCATTTGCCAAGGATGTTTTCATTAATCAGTGAACGAAAGTTAGGGGATCGAAGGCGATTAGATACCGTC
>OTU_242
AGGGCAATTCTGGTGCCAGCAGCCGCGGTAATTCCAGCTCCAATAGCGTATATTAAAGTTGTTGCAGTTAAAAAGCTCGT
AGTCGGATGTTGGGGTGAATCTGGCCCGGTCTGCCGGGACGGTGTGTACTGGCCAGTTCACCCTTCCTTCTGGTTATTGC
TTCCTTCTGCTCTTAACTGAGTGGGAGGATAAGCTCCAGATCGTTTACTTTGAAAAAATTAGAGTGTTTAAAGCAGGCTA
CAATATGCCTTTTGAATATTTTAGCATGGGATGATAGAATAGGACTTTATGCCTATTTTGTTGGTTTCTAGGTGTAGAGT
AATGATTAATAGAGATAGTTGGGGGTATTCATATTTAATTGTCAGAGGTGAAATTCTTGGATTTATGAAAGATGAACTTC
TGCGAAAGCATTTATCAAGGATGTTTTCATTGATCAAGAACGAAAGTTAGGGGATCGAAGGCGATCAGATACCGTC
>OTU_243
AGGGCAAGTCTGGTGCCAGCAGCCGCGGTAATTCCAGCTCCAATAGCGTATTCAAATGTTGTTGCAGTTAAAAAGCTCGT
AGTTGGATATCAGACCATGTGGAATTGGCCCGTCGCCTTTGTGTGATTGAGTGCTAGTGAAGCAGGTCTTATTTTCCGGG
AAGGAGTTCTGCCCTTAATTGGTGTTGGAATTTTTCGACCTGGATCAGTTACCTTGAATAAATTAGAGTGTTCAAAGCAA
GCTTACGCTGTGAATATTTTAGCATGGAATAACGACATAGGACTTCATGTCTATTTCGTTGGTTTCTAGACTCGAAGTAA
TGATTGATAGGGACAGTTGGGGGTGCTGGTATTATATGGCCAGAGGTGAAATTCTCAGATTCATGTAAGACCAACTCATG
CGAAAGCATTCACCAAGGATGTCTTCTTTAATCAAGAACGAAAGTAGGGGGATCGAAGACGATCAGATACCGTC
>OTU_244
AGGGCAAGTCTGGTGCCAGCAGCCGCGGTAATTCCAGCTCCAATAGCGTATATTTAAGTTGTTGCAGTTAAAAAGCTCGT
AGTTGGATCTTGGGCCGGGGGGAGCGGTCCGCCCGCCCTCTGTGGTGGGTGTGCACTGGTCGCTCCGGCCTCTTCTGCCG
GGGACGCGCTCCTGGCCTTCGCTGGTCGGGACGCGGAGTCGGCGATGTTACTTTGAAAAAATTAGAGTGCTCAAAGCAAG
CCTTATGCTCTGAATACATTAGCATGGAATAACGTGATAGGACTCCTGGTCCTTTTGTGTTGGTCTTCGGGACCGGAGTA
ATGATTAATAGGGACGGTTGGGGGCATTCGTATTTCATTGTCAGAGGTGAAATTCTTGGATTTATGAAAGACGAACTTCT
GCGAAAGCATTTGCCAAGGATGTTTTCATTAATCAAGAACGAAAGTTGGGGGCTCGAAGACGATCAGATACCGCC
>OTU_245
AGGGCAATTCTGGTGCCAGCAGCCGCGGTAATTCCAGCTCCAGTAGCGTATATTAAAGTTGTTGCAGTTAAAAAGCTCGT
AGTTGGATTTCTGGCTGACCGGGTACGGTCCGGCGTCCTCAGGGCGCTGTGTACAGTCTTGGCGTTAGCCATCCTTCCTG
GAAGCCGTGCCTACCGGCTCGTTCGGCAGGGCGCGTGCAACCTGGATCGTTTACTTTGAAAAAATTAGAGTGTTCCAAGC
AAGCTTACGCTTTGAATACATTAGCATGGAATAATAATATAGGACTTCTGTTCTATTTTGTTGGTTTCTAGAACCGAAGT
AATGATTGATAGGGATAGTTGGGGGTGCTAGTATTCAGCGGCCAGAGGTGAAATTCTTGGATTCGCTGAAGACTAACTAC
TGCGAAAGCATTCACCAAGGATGTCTTCTTTAATCAAGAACGAAAGTTGGGGGATCGAAGACGATCAGATACCGCC
>OTU_246
AGGGCAATCCTGGTGCCAGCAGCCGCGGTAATTCCAGCTCCAGTAGTGTATATTAAAGTTGTTGCAGTTAAAAAGCTCGT
AGTTGGATTTCTGACTTGGATCGCCCGTCCCACCAGCGTTATGCTGTGTGCGTGATGATGGTGTATCTGGTCATCCGCCT
TCCTCGTTGCCTGTGCCGTTTATTCGGTTGCAGGTATACGGTTTGGCCATTTACTTTGAAAAAATTAGAGTGTTTAAAGC
AGGCTATCGCTGTGAATACATTAGCATGGAATAATAATATAGGACTTTTGTTCTATTTTGTTGGTTTCCTGAACAGAAGT
AATGATTGATAGGGACAGTTGGGGGTGCTAGTATTCCACGGCCAGAGGTGAAATTCTTGGATTCGTGGAAGACTAACTTA
TGCGAAAGCATTCACCAAGGATGTCTTCTTTAATCAAGAACGAAAGTTGGGGGATCGAAGACGATTAGATACCGCC
>OTU_247
AGGGCAATTCTGGTGCCAGCAGCCGCGGTAATTCCAGCTCCAATAGCGTATATTAAAGTTGCTGCAGTTAAAAAGCTCGT
AGTTGGATTTCTAGCTATTGTCGCTTGACCCGCATTCGGTTACGAATGTGCGTGTTCGGCTTGACATGGCTTTCCATCTA
GTTCGGTTTGCGATTCTTTATTGAATCGTAGGCTATTATGGACTAGATCATTTACTTTGAAAAAATTAGAGTGTTCAAAG
CAGGCTTTGCTATGAATACATTAGCATGGAATAATAATCTAGGACTCGTGTTCTATTTTATTGGTTTCTAGGATGTGAGT
AATGATTGATAGGGATAGTTGGGGGTGCTAGTATTCAGAGACTAGAGGTGAAATTCTTGGATTCCCTGAAGACTAACTTA
TGCGAAAGCATTCACCAAGGATATCTTCTTTAATCAAGAACGAAAGTTGGGGGATCGAAGACGATCAGATACCGCC
>OTU_248
AGGGCAAGCCTGGTGCCAGCAGCCGCGGTAATTCCAGCTCCAATGGCGTATACTAAAATTGCTGCAGTTAAAAAGCTCGT
AGTTGGATTTCTGGCGCGGCGTGCCCGGCCCGGCGACCTCTGGTCGTCGAGTGTCGGTTTTGCGCGCCCGCCATCCTTTC
TAGAGAGCGCGACTACCCTTCACTGGGCCGGTTGCGCAATCTAGATCGTTTACTTTGAATAAATTAGAGTGTTTAAGGCA
GGCTTTACGCCATGAATACATTAGCATGGAATAATAAGATAGGACTTTGGTTTTATTTTGTTGGTTTCTAGAACTGAAGT
AATGATTGATAGGGATAGTTGGGGGTGCTAGTATTTAACGGCCAGAGGTGAAATTCTTGGATCCGTTAAAGACTAACTAA
AGCGAAAGCATTCACCAAGGATGTCTTCTTTAATCAAGAACGAAAGTTGGGGGATCGAAGGCGATTAGATACCGTC
>OTU_249
AGGGCAAGTCTGGTGCCAGCAGCCGCGGTAATTCCAGCTCCAATAGCGTATATTAAAATTGCTGCAGTTAAAAAGCTCGT
AGTTGGATTTCTGGTGTGGTGCGCCGAGCCCGCATCCGTTTAGGATGTGTGTGCTTGCTGTGCGCCTACCATCCTTCTGG
AGAGGCCGATCTGCCCTTAACTGGAACGGGTCGCGTCGATCTGGATCGTTTACTTTGAAAAAATTAGAGTGTTTAAAGCA
GGCGTTTGCTATGAATACATTAGCATGGAATAATAAGATAGGACTTTGGTTCTATTTTGTTGGTTTCTAGGACTGAAGTA
ATGATTGATAGGGACAGTTGGGGGTGCTAGTATTTAACGGCCAGAGGTGAAATTCTTGGATTCGTTAAAGACTAACTTAT
GCGAAAGCATTCACCAAGGATGTCTTCTTTAATCAAGAACGAAAGTTGGGGGATCGAAGACGATCAGATACCGTC
>OTU_250
AGGGCAAGTCTGGTGCCAGCAGCCGCGGTAATTCCAGCTCCAGTAGCGTATATTAAAGTTGTTGCAGTTAAAAAGCTCGT
AGTTGGATTTCTGACTGACCTCGTACGGTCCGGCGCCCTCAGGGTGCTGTGTACAGTCGAGCGTTTGTCATCCTTCCAAA
GAGTTGTGCCTACCGTCTCGTACGGAAGGGCGCCGCGATTTGGATCATTTACTTTGAAAAAATTAGAGTGTTCCAAGCAA
GCTTACGCTTTGAATACATTAGCATGGAATAATAATATAGGACTTCTGTTCTATTTTGTTGGTCTTCTAGAGCCGAAGTA
ATGATTGATAGGGATAGTTGGGGGTGCTAGTATTCAGCGGCCAGAGGTGAAATTCTTGGATTCGCTGAAGACTAACTACT
GCGAAAGCATTCACCAAGGATGTCTTCTTTAATCAAGAACGAAAGTTGGGGGATCGAAGACGATTAGATACCGTC
>OTU_251
AGGGCAATTCTGGTGCCAGCAGCCGCGGTAATTCCAGCTCCAATAGCGTATATTTAAGTTGTTGCAGTTAAAAAGCTCGT
AGTTGGATCTCGGGCCGGGGGGAGCGGTCCGCCCCTCCGTGGGGTGTGCACTGGTCTGCTCCCGGCCTCTTTTTTCTGCC
GGGGACGCGCTCCTGGCCTTCGCTGGTCGGGACGCGGAGTCGGCGATGTTACTTTGAAAAAATTAGAGTGCTCAAAGCAA
GCCTATGCTCTGAATACATTAGCATGGAATAACGTGATAGGACTCCTGGTCCTTTTGTGTTGGTCTTCGGGACCGGAGTA
ATGATTAATAGGGACGGTTGGGGGCATTCGTATTTCATTGTCAGAGGTGAAATTCTTGGATTTATGAAAGACGAACTTCT
GCGAAAGCATTTGCCAAGGATGTTTTCATTAATCAAGAACGAAAGTTGGGGGCTCGAAGACGATCAGATACCGCC
>OTU_252
AGGGCAATTCTGGTGCCAGCAGCCGCGGTAATTCCAGCTCCAATAGCGTATATTAAAGTTGTTGCAGTTAAAAAGCTCGT
AGTCGGACTTCTGACGTCGTGTGCTGTGGTCCGCCGCAAGGTGAGCACTACTGGCTGCACCGTCATCCTCCTGAGGAGCA
GTGCTGCTCTTAATTGGGCTGGTGCTTGCGACTCAGGATCTTTACTTTGAAAAAATTAGAGTGTTCAAAGCAGGCCTTTC
AGCTTGAATACATTAGCATGGAATAATGGAATAGGACTTTGGTTCTATTTTGTTGGTTTCTAGGACCGAAGTAATGATTA
ATAGGGATAGTTGGGGGCATTCGTATTTAGTTGTCAGAGGTGAAATTCTTGGATTTACGAAAGACGAACATCTGCGAAAG
CATTTGCCAAGGATGTTTTCATTGATCAAGAACGAAAGTTAGGGGATCGAAGACGATTAGATACCGTC
>OTU_253
AGGGCAATTCTGGTGCCAGCAGCCGCGGTAATACCAGCTCCAATAGCGTATATTAATGTTGCTGCAGTTAAAAAGCTCGT
AGTTGGATTTCTGACCTGGAGTGCCTGGCCCGTGGTTTAACGATCACGAGCGCCGGATGCGCTTCGGTCATCCGTCTAGT
TGCCATGACTGCCCTTTATTGGGTTGGTCATTGGTGCCTAGACCTTTTACTTTGAAGAAAATAGAGTGTTCAAAGCAGGC
GTTTGCTATGAATACTTCAGCATGGAATAATAAGATAGGACTTTGGTTCTATTTTGTTGGTTTCTAGAACTAAAGTAATG
ATTGATAGGGACGGTTGGGGGTGCTAGTATTTAACGGCCAGAGGTGAAATTCTTGGATTCGTTAAAGACTAACTTAGGCG
AAAGCATTCACCAAGGACGTTCTCTTTAATCAAGAACGAAAGTTGGGGGATCGAAGACGATTAGATACCGTC
>OTU_254
AGGGCAATTCTGGTGCCAGCAGCCGCGGTAATTCCAGCTCCAATAGCGTATTCAAATGTTGTTGCAGTTAAAAAGCTCGT
AGTTGGATATCAGAACTCGTGGAATTGGCCCGTCGCCTTTGTGTGATTGAGTGCTAGTGAAGCGGTTCTTTCTTTTCCGA
GAAGGGGCTCTCCCCTTAATTGGTGGTGGAGTTTCCAACTTGGATCTGTTACCTTGAATAAATTAGAGTGTTCAAAGCAA
GCTTACGCTGTGAATATTTTAGCATGGAATAACGACATAGGACTTTGTTGTCTATTTCGTTGGTTTCTAGACTCGAAGTA
ATGATTGATAGGGACAGTTGGGGGTGCTGGTATTATATGGCCAGAGGTGAAATTCTCAGATTCATGTAAGACCAACTCAT
GCGAAAGCATTCACCAAGGATGTCTTCTTTAATCAAGAACGAAAGTAGGGGGATCGAAGACGATTAGATACCGTC
>OTU_255
AGGGCAATTCTGGTGCCAGCAGCCGCGGTAATTCCAGCTCCAATAGCGTATATTAATTTTGCTGTAGTTAAAAAGCTCGT
AGTTGGATTTCTGGTACGAAACACCTGACCCGGAGCATTATACGCTTTCGAGTGTCGGCGTGTTCCTGCCATCCTTCTGG
AGAACGTGTCTACCCTTCACTGGGCCGGGCGCGGGATCTGGATCTTTTACTTTGAAAAAATTAGAGTGTTTAAAGCAGGC
AATTTGCTATGAATACATTAGCATGGAATAATGAGATAGGGCTTTGGGTTTCTATTTTGTTGGTTTCTAGAACCAAAGTA
ATGATTGATAGGGACAGTTGGGGGTGCTAGTATTGAGCGGCCAGAGGTGAAATTCTTGGATTCGCTCAAGACAAACTAAT
GCGAAAGCATTCACCAAGGAGGTCTTCTTTAATCAAGAACGAAAGTTGGGGGATCGAAGGCGATTAGATACCGTC
>OTU_256
AGGGCAATTCTGGTGCCAGCAGCCGCGGTAATTCCAGCTCCAATAGCGTATATTAAAGTTGTTGCAGTTAAAAAGCTCGT
AGTTGGATCTCATGTAGTGTGTGATTTGGTCAACCTCGCGGTTGTACTGATCACTGCCTACAGATCGGCATCGACTATAG
GGCGGCCTTAACCGGCTACTCTATTCTGTTGATACCGCTTTACTTTGACAAAATTAGAGTGCTCAAAGCAAGCGACAAAC
GCTACGCTTGAATAATCTCGCATAGAATAACATAACACGACTCCGGTCTGTTTTGTTGGTTCACAGCCCTTACCGGGGTA
ATGATTAAGAGGAACAGTCGGGAGCATTCGTATTGCAAGGATAGAGGTGAAATTCTTGGACCCTTGCAAGACGAACAACA
GCGAAAGCATTTGCTAAGAATGTTTTCATTAATCAAGAACGAAAGTCAGGGGATCGAAGACGATCAGATACCGTC
>OTU_257
AGGGCAATTCTGGTGCCAGCAGCCGCGGTAATTCCAGCTCCAATAGCGTATATTAAAGTTGTTGCAGTTAAAAAGCTCGT
AGTTGGATTTCGGAGCAGTGTGCAACCCGGTCTACCGAGACGGTGTGTACTGGCTCACCTGTTCTTCCTGACGGTTTTTG
CTTCGCGCTGCTCTTCACTGAGTGGTGTGTGAGCTCCGTCTCGTTTACTTTGAAAAAATTAGAGTGTTTAAAGCAGGCCC
TTTCGCGCCTTGAATATTGCAGCATGGGATAATGGAATAGGACTTTGCTCCTATTTTGTTGGTTTCTAGGAGTCAAAGTA
ATGATTAATAGAGATAGTTGGGGGTATTCATATTTAGTTGTCAGAGGTGAAATTCTTGGATTTACGAAAGATGAACTTCT
GCGAAAGCATTTATCAAGGATGTTTTCATTAATCAAGAACGAAAGTTAGGGGATCGAAGACGATCAGATACCGCC
>OTU_258
AGGGCAAGTCTGGTGCCAGCAGCCGCGGTAATTCCAGCTCCAATAGCGTATATTAATTTTGCTGTAGTTAAAAAGCTCGT
AGTTGGATTTCTGGTACGAAACACCTGACCCGGAGCATTATACGCTTTCGAGTGTCGGCGTGTTCCTGCCATCCTTCTGG
AGAACGTGTCTACCCTTCACTGGGCCGGGCGCGGGATCTGGATCTTTTACTTTGAAAAAATTAGAGTGTTTAAAGCAGGC
AATTTGCTATGAATACATTAGCATGGAATAATGAGATAGGGCTTTGGGTTTCTATTTTGTTGGTTTCTAGAACTAAAGTA
ATGATTGATAGGGACAGTTGGGGGTGCTAGTATTCAACGGCCAGAGGTGAAATTCTTGGATTTGTTAAAGACGAACTAAT
GCGAAAGCATCAACCAAGGATGTTTTCATTAATCAAGAACGAAAGTTAGGGGATCAAAGACGATCAGATACCGCC
>OTU_259
AGGGCAATCCTGGTGCCAGCAGCCGCGGTAATTCCAGCTCCAGTAGCGTATATTAAAGTTGTTGCAGTTAAAAAGCTCGT
AGTTGGATTTCTGGCTGACCGAGTATGGTCCGGCGTCCTCAGGGCGCTGTGTACCGTCTTGCGTTTGCCATCCTTCCGGA
GAGCTGTGCCTACCGCCTCGCGCGGCAGGGCGCGTGCGACCCGGATCGTTTACTTTGAAAAAATTAGAGTGTTCCAAGCA
AGCATCCGCTTTGAATACATTAGCATGGAATAATAATATAGGACTTCTGTTCTATTTTGTTGGTTTCTAGGACCGAAGTA
ATGATTGATAGGGATAGTTGGGGGTGCTAGTATTCAGCGGCCAGAGGTGAAATTCTTGGATTCGCTGAAGACTAACTACT
GCGAAAGCATTCACCAAGGATGTCTTCTTTAATCAAGAACGAAAGTTGGGGGATCGAAGACGATTAGATACCGTC
>OTU_260
AGGGCAAGTCTGGTGCCAGCAGCCGCGGTAATTCCAGCTCCAGTAGCGTATATTAAAGTTGTTGCAGTTAAAAAGCTCGT
AGTTGGATTTCTGGTGTTGGGGCGCCTGGTCCGCCGCGGTTTACGCGTGCGAGCGCCGGCGCGCCCCCGCCATCCTTCGG
GCGCGCCCGCCTACCCTTCACTGGGCCGGGCGGTGCCGCTCCCGATCGGTTACTTTGAGTAAATTAGAGTGTTCAAGGCA
GGCTCGCGCTGTGAATACATTAGCATGGAATAACGACCTAGGACTACGGTCCTATTTTGTTGGTTTCTAGGGCCGAAGTA
ATGATTGATAGGGATAGTTGGGGGTGCTCGTATTCAGCGGCCAGAGGTGAAATTCTTGGATTCGCTGAAGACGAACTTAT
GCGAAAGCATTCACCAAGGATGTCTTCTTTAATCAAGAACGAAAGTTGAGGGATCGAAGACGATTAGATACCGTC
>OTU_261
AGGGCAAGTCTGGTGCCAGCAGCCGCGGTAATTCCAGCTCCAATAGCGTATATTAATTCTGTTGCGGTTAAAAAGCTCGT
AGTTGGATCTCGGCGAGTGTTGGATGGTTCGATGTTTGTCGTTAACTGTCTTTTATTGCTCGTGAATGTTTGGGGGTTTT
CGTGTGCGTGGTGCTCTTAACCGAGTGTCGCGTTCCGTCCCCAGGTTTACTTTGAAAAAATTAGAGTGCTCAAAGCAGGC
TTTACAGGCTTGAATATTCGTGCATGGAATAATGGAATAGGACGTTGTTTCTATTTTGTTGGTTTTCGGAACACAACGTA
ATGATAAATAGGGACAGTCGGGGGCATTCGTATTCAGACGACAGAGGTGAAATTCTTGGACCGTCTGAAGACGCACTACT
GCGAAAGCATTTGCCAAGAATGTTTTCATTAATCAAGAACGAAAGTTAGAGGTTCGAAGACGATTAGATACCGTC
>OTU_262
AGGGCAATCCTGGTGCCAGCAGCCGCGGTAATTCCAGCTCCAATAGCGTATATTAAAGTTGTTGCAGTTAAAAAGCTCGT
AGTTGGATTTGTGGTTTTTCTTTTGGACCTGGTCCACCTCGCGGTGAGCACTGGGGGAGAGAGCCATTTTTTCCTGGGGG
TGGCGTGTGCACTTTGTTGTGTGTGCGTTTTCTCAGCTCTGGGATCTTTACTTTGAAAAAATTAGAGTGTTCAAAGCAGG
CTTTACGCATGAATACATTAGCATGGAATAATGGAATAGGACTTTGGTTCTATTTTGTTGGTTTCTAGGACCTTAGTAAT
GATTAATAGGGACAGTTGGGGGCATTAGTATTTAATTGTCAGAGGTGAAATTCTTGGATTTATGAAAGACTAACTACTGC
GAAAGCATTTGCCAAGGATGTTTTCATTAATCAAGAACGAAAGTTAGGGGATCGAAGACGATCAGATACCGTC
>OTU_263
AGGGCAAGTCTGGTGCCAGCAGCCGCGGTAATTCCAGCTCCTCTAGTGTACATCGATATTGCTGCGGTTAAAAAGCTCGT
AGTTGGATTTCTGGTACGAAACACCTGACCCGGAGCATTATACGCTTTCGAGTGTCGGCGTGTTCCTGCCATCCTTCTGG
AGAACGCGTCTACCCTTCACTGGGCCGGGCGCGGGATCTGGATCTTTTACTTTGAAAAAATTAGAGTGTTTAAAGCAGGC
AATTTGCTATGAATACATTAGCATGGAATAATGAGATAGGGCTTTGGGTTTCTATTTTGTTGGTTTCTAGAACTAAAGTA
ATGATTGATAGGGACAGTTGGGGGTGCTAGTATTCAACGGCCAGAGGTGAAATTCTTGGATTCGTTGAAGACTAACTAAT
GCGAAAGCATTCACCAAGGATGTCTTCTTTAATCAAGAACGAAAGTTGGGGGATCGAAGGCGATCAGATACCGTC
>OTU_264
AGGGCAATCCTGGTGCCAGCAGCCGCGGTAATTCCAGCTCTAATAGCGTATTTTAAAGTTGTTGCAGTTAAAACGCTCGT
AGTTGGATTTCTGGTACGAAACACCTGACCCGGAGCATTATACGCTTTCGAGTGTCGGCGTGTTCCTGCCATCCTTCTGG
AGAACGTGTCTACCCTTCACTGGGCCGGGCGCGGGATCTGGATCTTTTACTTTGAAAAAATTAGAGTGTTTAAAGCAGGC
AATTTGCTATGAATACATTAGCATGGAATAATGAGATAGGGCTTTGGGTTTCTATTTTGTTGGTTTCTAGAACTAAAGTA
ATGATTGATAGGGACAGTTGGGGGTGCTAGTATTCAACGGCCAGAGGTGAAATTCTTGGATTCGTTGAAGACTAACTACT
GCGAAAGCATCAACCAAGGATGTTTTCATTAATCAAGAACGAAAGTTAGGGGATCGAAGACGATTAGATACCGCC
>OTU_265
AGGGCAAGTCTGGTGCCAGCAGCCGCGGTAATTCCAGCTCCAATAGCGTATATTAAAGTTGTTGCAGTTAAAAAGCTCGT
AGTTGGATTTCAAGTGCCGAACAGCCGGTCCGCCACAAATGTGGTGTGTACAGGTTTTTCGTTTCGGCCTTTCCTTCCGG
AAGAACCTTCGTGCTATTAAGTTAGTGGCTGGGGATTCCGGATCGTTTACTTTGAAGAAATTAGAGTGTTTAAAGCAGGC
TGTCATGCCGTGAATACATTAGCATGGAATAATGGAATAGGGCTTTGGTTCTATTTTGTTTGGTTATTAGGACCAAAGTA
ATGATTAATAGGGATAGTTGGGGGCATTTATATTTAATTGTCAGAGGTGAAATTCACGGATTTATGAAAGATAAACTTCT
GCGAAAGCATTTGCCAAGGATGTTTTCATTAATCAAGAACGAAAGTTAGGGGATCGAAGGCGATCAGATACCGCC
>OTU_266
AGGGCAATCCTGGTGCCAGCAGCCGCGGTAATACCAGCTCCAATAGCGTATATGTCCTTTGCTGTGGTTAAAAAGCTCGT
AGTTGGATTTCTGACTCGGTGAGCCTACCCCGACCTTCTTTGAAGGTTCGTTGCGGTGGATAGCACACCAGTCATCTTTC
GCGAGAGCAGTCGTGCCCTTAGTTGGGTCTGCGGCTGGGATCGCGGACGTTTACTTTGAAAAAATTAGAGTGTTCAAGGC
AGGCTTAGGCCTGAATAGTCCAGCATGGAATAATAAGATAGGGCTTTGGCTCTATTTTGTTGGTTTCTAGGGCCAGAGTA
ATGATTGATAGGGATAGTTGGGGGTGCTAGTATTGAACAGCCAGCGGTGAAATGCTTGGATTCGTTCAAGACTAACGTAT
GCGAAAGCGTTCGCCAAGGATGTCTTCTTTAATCAAGAACGAAAGTTGGGGGATCGAAGACGATCAGATACCGCC
>OTU_267
AGGGCAATTCTGGTGCCAGCAGCCGCGGTAATTCCAGCTCCAATAGCGTATATTAATTTTGCTGTAGTTAAAAAGCTCGT
AGTTGGATTTCTGGTACGAAACACCTGACCCGGAGCATTATACGCTTTCGAGTGTCGGCGTGTTCCTGCCATCCTTCTGG
AGAACGTGTCTACCCTTCACTGGGCCGGGCGCGGGATCTGGATCTTTTACTTTGAAGAAATTAGAGTGTTTCAAGCAGGC
ATCCTTGCCGTTGAATACATTAGCATGGAATAATGAGATAGGACTTGGGTTCTATTTTGTTGGTTTCTAGGGCCGAAGTA
ATGATTGATAGGGATCGTTGGGGGTGCTTGTATTGAGCGGCCAGAGGTGAAATTCTTGGATTCGCTCAAGACAAACTAAT
GCGAAAGCATTCACCAAGGAGGTCTTCTTTAATCAAGAACGAAAGTTGGGGGATCGAAGACGATCAGATACCGTC
>OTU_268
AGGGCAAGCCTGGTGCCAGCAGCCGCGGTAATTCCAGCTCCAATAGCGTATATTAATTTTGCTGTAGTTAAAAAGCTCGT
AGTTGGATTTCTGGTACGAAACACCTGACCCGGAGCATTATACGCTTTCGAGTGTCGGCGTGTTCCTGCCATCCTTCTGG
AGAACGTGTCTACCCTTCACTGGGCCGGGCGCGGGATCTGGATCTTTTACTTTGAAAAAATTAGAGTGTTTAAAGCAGGC
AATTTGCTATGAATACATTAGCATGGAATAATGAGATAGGGCTTTGGGTTTCTATTTTGTTGGTTTCTAGAACTAAAGTA
ATGATTAATAGGGACAGTTGGGGGCATTAGTATTTAGTTGTCAGAGGTGAAATTCTTGGATTTACTACAGACTAACTTCA
GCGAAAGCATCTGCCAAAGATGTTTTCATTAATCAAGAACGAAAGTTGGGGGATCGAAGACGATTAGATACCGTC
>OTU_269
AGGGCAAGTCTGGTGCCAGCAGCCGCGGTAATTCCAGCTCCAGTAGCGTATATTAAAGTTGTTGCAGTTAAAAAGCTCGT
AGTTGGATGTCTGGCGCGAGGCGTCTGGTCCGCCGACGCTAGTCGTGTGAGTACCGGTTCTCCTCCGCCATCCTTCTGGA
AAACGCGCCTACCCTTCACTGGGCCGGGCGCGCGATCCAGATCTTTTACTTTGAAAAAATTAGAGTGTTTAAAGCAGGCA
ATAGCAGCAATGAATACATTAGCATGGAATAATAATTTAGGACTTCCGTTCCTATTTTGTTGGTTTCCTAGGGTGGAAGT
AATGATTGATAGGGATAGTTGGGGGTGCTAGTATTCAATGGCCAGAGGTGAAATTCTTGGATTCATTGAAGACTAACTTA
TGCGAAAGCATTCACCAAGGATGTCCTCTTTAATCAAGAACGAAAGTTGGGGGATCGAAGACGATTAGAACCGTC
>OTU_270
AGGGCAAGCCTGGTGCCAGCAGCCGCGGTAATTCCAGCTCCAATAGCGTATATTAAAGTTGTTGCGGTTAAAAAGCTCGT
AGTTGGATCTCGGCGCCCAGCTCGCGGTTGGTTTTTTGACTTGACTGCGAGATCTTTTTTGGGCGTGAATGTTTTGCGGG
AGGTTTTCCGGTGCTCTTAACCGAGTGTCGTAGGATTCCCGCAGGTTTACTTTGAAAAAATTAGAGTGCTCAAAGCAGGC
TTTACACGCTTGAATATTCGTGCATGGAATAATGGAATAGGACGTCGTTTCTATTTTGTTGGTTTTCGGAAATCGACGTA
ATGATTAATAGGGACAGTCGGGGGCATTAGTATTCAGACGACAGAGGTGAAATTCTTGGACCGTCTGAAGACTCACTACT
GCGAAAGCATTTGCCAAGAATGTTTTCATTAATCAAGAACGAAAGTTAGAGGTTCGAAGGCGATCAGATACCGCC
>OTU_271
AGGGCAAGTCTGGTGCCAGCAGCCGCGGTAACTCCAGCTCCAGGAACGTGTGTTAATGTTGTTGCAGTTAAAAAGCTCGT
AGTTGGATGTGTGCGGCGTTGCAGCGCTCGGCCCGGCAGGATGCTGTGTGCCGGCCTCGCGCCGCATTCCGCGCCGCTGC
TGCGCGCGTTCTCACGAGCGCGCGTGGGCACGGCGCCGTTTACTTTGAGAAAATGAGAGTGCTCCAAGCAGCCGAACTCT
GTTCGGGCGTTGAATCATGCAGCATGGGATAATGGAACAGGAACTCGCTTCGTGTTTCCGTTGGTCTTGGTGGCGAGTTA
ATGATTAACAGAAACGGGCGGGGGTACTGGTATTCACATGTCGGAGGTGAAATTCTTGGACCGTAGAGAGACGCCCTACT
GCGAAAGCATTTGCCAAGAATGTCTTCATTAATCAAGAACGAAAGTCAGAGGTTCGAAGGCGATTAGATACCGTC
>OTU_272
AGGGCAATTCTGGTGCCAGCAGCCGCGGTAATTCCAGCTCCAATAGCGTATATTAAAGTTGTTGCAGTTAAAAAGCTCGT
AGTCTGACCCTTGGCGGGCACTAAGCGTCCGGGACGAAAGTCACGAGCACGCGAAGCGCTCTTGCCATGTACTTCGGAGG
AACGCGTGGGCTTTTCACTAAGCGCACGATCGGGATTCCGATAGTTTACTTTGAGAAAAATAGAGTGTTCAAAGCAGGCA
TTTTCGCCTTGAATACATTAGCATGGGATAATGAAATAGGACATTGGTTTTCCTATTTTGATGGTTTAAGGACCGATGTA
ATGATTAATAGGGACAGTTGGGGACATTCATATTCTATGGCTAGAGGTGAAATTCTTGGATTCATGGAAGATGAACTACT
GCGAAAGCATTTGTCAAAGATGTTTTCATTGATCAAGAACGAAAGTTAGGGGAGCAAAGACGATCAGATACCGTC
>OTU_273
AGGGCAATCCTGGTGCCAGCAGCCGCGGTAATTCCAGCTCCAATAGCGTATATTAAAGTTGCTGCTGTTAAAAAGCTCGT
AGTTGGATTTCTGATATAATATTACTGTCCCGCTGTGGTTACACATGTGAGTGACGGATAATATTTATCTGTTTTGTGTT
TTTTTGTATTATGATGTGAAAGCATCATAACAACAATACACATCTTTTACTTTGAACAAATTAGAGTGTTTCAAGCAGGC
ATTTATGCCTTGAATACATGAGCATGGAATAATCATCGAGGACTTTTAGTTCTATGTTGATTGGTTCTAGAACTATAGTA
ATGATGGATAGGGATAGTTGGGGGTGCTAGTATTCCGAGGCCAGAGGTGAAATTCTTGGATTCTCGGAAGACTCACTTAG
GCGAAAGCATTCACCAAGGATGTCTTCATTAATCAAGAACGAAAGTTGGGGGATCGAAGGCGATCAGATACCGCC
>OTU_274
AGGGCAAGTCTGGTGCCAGCAGCCGCGGTAATACCAGCTCCAATAGTATATATAAAAGTTGTTGCAGTTAAAAAGCTCGT
AGTTGGATTTCTGGCATGACGTCGCTGGCCCGCTGACTTTGTCAGAAGAGTGCCGGATGTTCGCTCTGCCATCCTTCTAG
ACAACCTGTCTGCCCTTCATTGGGATCACGGATGGGCGATCTAGATCATTTACTTTGAAGAAATTAGAGTGTTTAAAGCA
GGCTTGTGCTTATGAATATATTAGCATGGAATAATAACATAGGACTTGTTTCCTATTTTTATTGGTCTAGGGAATAAGTA
ATGATTGATAGGGACAGTTGGGGGTGCTAGTATTCTGCGGCCAGAGGTGAAATTCTTGGATTCACTAAAGACTAACTTAT
GCGAAAGCATTCACCAAGGATGTCTTCATTAATCAAGAACGAAAGTTAGGGGATCAAAGACGATCAGATACCGCC
>OTU_275
AGGGCAATCCTGGTGCCAGCAGCCGCGGTAATTCCAGCTCCAATAGCGTATATTTAAGTTGTTGCAGTTAAAAAGCTCGT
AGTTGGATCTTGGGCCGGGGGGAGCGGTCCGCCCGCCCTCTGTGGTGGGTGTGCACTGGTCGCTCCGGCCTCTTCTGCCG
GGGACGCGCTCCTGGCCTTCGCTGGTCGGGACGCGGAGTCGGCGATGTTACTTTGAAAAAATTAGAGTGCTCAAAGCAAG
CCTTATGCTCTGAATACATTAGCATGGAATAACGTGATAGGACTCCTGGTCCTTTTGTGTTGGTCTTCGGGACCGGAGTA
ATGATTAATAGGGACGGTTGGGGGCATTCGTATTTCATTGTCAGAGGTGAAATTCTTGGATTTATGAAAGACGAACTTCT
GCGAAAGCATTTGCCAAGGATGTTTTCATTAATCAAGAACGAAAGTTGGGGGCTCGAAGACGATTAGATACCGCC
>OTU_276
AGGGCAAGTCTGGTGCCAGCAGCCGCGGTAATTCCAGCTCTAATAGTGTATACTAAAGTTGCTGCAGTTAAAAAGCTCGT
AGTTGGATTTTGGAGGAGTTTCAACTTGTTCGCCGCACCACGTGTGACGGAAGGACTGTTGTTGCTTCACTCTTACATTC
GAAGACGCAGCTTCCTCTTGACTGAGCGGAGTTGTGGACTCGGAGCCTTTACTTTGAAGAAATTGGAGTGTTCAAAGCAG
GCTGACGCAATTGAACATATTAGCATGGAATAATAAAATAGGACGGTCGTCCCATTTTGTTGGTTTCTGGAATGATCGTA
ATGATTAATAGGGATAGTTGGGGGCATTTGTATTGCATTGTCAGAGGTGAAATTCTTGGATTTATGCAAGACAAACTACT
GCGAAAGCATTTGCCAAGGATGTTTTCATTAATCAAGAACGAAAGTTAGGGGATCGAAGACGATCAGATACCGTC
>OTU_277
AGGGCAAGTCTGGTGCCAGCAGCCGCGGTAATACCAGCTCCAATAGCGTATATGTCCTTTGCTGTGGTTAAAAAGCTCGT
AGTTGGATTTCTGACCAGGTGCGCCTATCCCTCCCCCTTTGTTGGGGGCTGCGCGATGGCCGCGCACCGGTCATCTTTCG
CGAGAGCAGCTGCGCCCTTAGTTGGGTTGCGGTTGGGATCGCGGACGTTTACTTTGAAAAAATTAGAGTGTTCAAGGCAG
GCTTTACGCCTGAATCGTCCAGCATGGAATAATAAGATAGGACTTTGGTTCTATTTTGTTGGTTTCTAGGGCCAGAGTAA
TGATTGATAGGGATAGTTGGGGGTGCTAGTATTGAACGGCCAGCGGTGAAATGCTCGGATTCGTTCAAGACTAACGTATG
CGAAAGCGTTCGCCAAGGATGTCTTCTTTAATCAAGAACGAAAGTTGGGGGATCGAAGACGATTAGATACCGTC
>OTU_278
AGGGCAAGTCTGGTGCCAGCAGCCGCGGTAATTCCAGCTCCAATAGCGTATATTAAAGTTGTTGCAGTTAAAAAGCTCGT
AGTTGGATTTCTGTGAGAGTGCCGGTGTCGGCTGATGCTTGTACGCAGGCGCTCTTACATCCTTCTGTTAACTGATCTTG
GCATTTTATTGCTGGTTCAGGGCTCAGATATTTTACCTTGAGAAAATTAGAGTGTTTCAGGCAGGCTTATGCCGGAATAC
ATTAGCATGGAATAATGGAATAGGACCTGTGCGTCTTTATGGCGCCGGTCTCCGTTGTTGGTTTCGGGGACTAATGTAAT
GATTAATAGGGATAGTTGGGGGCATTAGTATTTAATAGTCAGAGGTGAAATTCTCGGATTTGTTAAAGACTAACTTATGC
GAAAGCATTTGCCAAGGATGTTTTCATTAATCAAGAACGAAAGTTAGGGGATCAAAGACGATTAGATACCGTC
>OTU_279
AGGGCAATCCTGGTGCCAGCAGCCGCGGTAATTCCAGCTCCAATAGCGTATATTTAAGTTGTTGCAGTTAAAAAGCTCGT
AGTTGGATCTCGGGCCGGGGGAGCCGGTCCGCCCCTCCGTGGGGTGTGCACTGGTCTGCTCCCGGCCTCTTTTTTCTGCC
GGGGACGCGCTCCTGGCCTTCGCTGGTCGGGACGCGGAGTCGGCGATGTTACTTTGAAAAAATTAGAGTGCTCAAAGCAA
GCCTATGCTCTGAATACATTAGCATGGAATAACGTGATAGGACTCCTGGTCCTTTTGTGTTGGTCTTCGGGACCGGAGTA
ATGATTAATAGGGACGGTTGGGGGCATTCGTATTTCATTGTCAGAGGTGAAATTCTTGGATTTATGAAAGACGAACTTCT
GCGAAAGCATTTGCCAAGGATGTTTTCATTAATCAAGAACGAAAGTTGGGGGCTCGAAGACGATTAGATACCGCC
>OTU_280
AGGGCAAGTCTGGTGCCAGCAGCCGCGGTAATTCCAGCTCCAATAGCGTATATTAATGCTGTTGCGGTTAAAAAGCTCGT
AGTTGGATCTCGGTGGTCCGTGTTCGGTTGGCTGATTGGCTTTACTGAATGTGCGGACCTCTGTTTGTTTGTGGGTCCCG
GCCGCGGGTGCTCTTAACCGAGTGTCCGCGCGTCGCCCACAGGTTTACTTTGAAAAAATTAGAGTGCTCAAAGCAGGCCT
CGTTGCGCTTGAATATTCGTGCATGGAATAATGGAATAGGACGTCGTTTCTATTTTGTTGGTTTTCGGAAATCGACGTAA
TGATTAATAGGGACAGTCGGGGGCATTAGTATTCAGACGACAGAGGTGAAATTCTTGGACCGTCTGAAGACTGCCAACTG
CGAAAGCATTTGCCAAGAATGTTTTCATTAATCAAGAACGAAAGTTAGAGGTTCGAAGACGATCAGATACCGTC
>OTU_281
AGGGCAAGTCTGGTGCCAGCACCCGCGGTAATTCCAGCTCCAATAGCGTATATTAAAGTTGTTGCAGTTAAAAAGCTCGT
AGTTGGATTTCTGTGGACGTTGGTAGTGGTGGTGCAAACAATGTACTTGCTACTATCGGCTCCTCATAATGTTCGCCTGC
CGTTTTCTGCTCTTAACTGGGTGGTCAGCGGTGGTGGACCGATTACCTTGAACAAATTAGAGTGTTCAAAGCAGGCAATT
CTTTTGCCCTGAATAAATTAGCATGGGATAATGGAATATGACTCGGCTCAAGTTCGTTGGTTATCTAGAGTCGAGTAATG
GTTAATAGAGATTGTCGGGGTCATTCATATTCAATTGTCAGAGGTGAAATTCTTAGATTCTTTGAAGATGAACTGGTGCG
AAAGCGTTTGACAAGGATGCTCTCATTGATCAAGAACGAAAGTTAGGGGATCGAAGACGATTAGATACCGTC
>OTU_282
AGGGCAATTCTGGTGCCAGCAGCCGCGGTAATTCCAGCTCCAATAGCGTATATTAAAGTTGTTGCAGTTAAAAAGCTCGT
AGTCTAACCCTTGGTCAGTCGGGATTCTGCGTCCGGGGCCTAGCGTCTCGTGCATGCAGCCCGGTGGCTATTGTACTTCA
GAGGAACATGTGTGCTTTTCACTAAGTGCGCATGGGATTCTGATAGTTTACTTTGAGAAAAATAGAGTGTTCAAAGCAGG
CGATTTGCCTTGAATACATTAGCATGGGATAATGAAATAAGACATTGGTTTTTATTTCGATGGTTTACGGACCGATGTAA
TGATTAATAGGGACAGTTGGGGACATTCATATTCCATGGCTAGAGGTGAAATTCTTGGATTCATGGAAGATGAACTACTG
CGAAAGCATTTGTCAAAGATGTTTTCATTGATCAAGAACGAAAGTTAGGGGAGCAAAGACGATTAGATACCGTC
>OTU_283
AGGGCAAGTCTGGTGCCAGCAGCCGCGGTAATTCCAGCTCCAATAGCGTATACTAAAGTTGCTGCAGTTAAAAAGCTCGT
AGTTGGATTTCTGACTTGGTGCGCCTGGCCCCGTTAGCCTTTTTGGCGCGTGCGTGCCGGCTGTGCGCCTGTCATCCTGT
CGGAGAGCGCCACTGGCCTTTACTGGCTGGAGGCGCGATCTGGCTCGTTTACTTTGAAAAAATTAGAGTGTTTAAAGCAG
GCTTATGCCGTGAATACATTAGCATGGAATAATAAGATAGGACTTTGGTCTTATTTTGTTGGTTTCTAGGACTAAATTAA
TGATTGATAGGGATAGTTGGGGGTGCTAGTATTCAACGGCCAGAGGTGAAATTCTTGGATTCGTTGAAGACTAACTTATG
CGAAAGCATTCACCAAGGATGTCTTCTTTAATCAAGAACGAAAGTTGGGGGATCGAAGACGATCAGATACCGCC
>OTU_284
AGGGCAAGCCTGGTGCCAGCAGCCGCGGTAATTCCAGCTCCAATAGCGTATATTAAAGTTGTTGCAGTTAAAAAGCTCGT
AGTTGGATTTTGGGATTGGATCAGCCCGGTCTGCCGGGATGGTGTGTACTGGTTGGTCCGTCCTTCCTTCCGGTATTAAA
GCTGGCGTCTGCTCTTCACTGAGTGGGAGTCAAGCTCCGGATCGTTTACTTTGAACAAATTCGAGTGCCAAAAGCAGGCT
ATAAACGCCAGAAGATCTTAGCATGGGATAATGAAATAGGACTTTGCTTCTATTTTGTTGGTTTCTAGAAGTCAGAGTAA
TGATTAATAGAAATAGTTGGGGGTATTCGTATTTGGAAGTCAGAGGTGAAATTCTTGGATTTTCCGAAGACGCACGACTG
CGAAAGCATTTATCAAGGATGTTTTCATTAATCAAGAACGAAAGTTAGGGGATCGAAGGCGATTAGATACCGCC
>OTU_285
AGGGCAATTCTGGTGCCAGCAGCCGCGGTAATTCCAGCTCCAATAGCGTATATTAAAATTGCTGCAGTTAAAAAGCTCGT
AGTTGGATTTCTGGCGTGGTGCGCCAAGCCCGCCGTCGTTTAGGCGGTGAGCGCTTTGTGTGCGCCTGTCATCCTTCCGG
AGAGCGTAGCCTACCCTTAACTGGGCCGGGTTGCGCGATCTGGATCGTTTACTTTGAAAAAATTAGAGTGTTTAAAGCAG
GCGTTTGCTATGAATACATTAGCATGGAATAATAAGATAGGACTTTGGCTCTATTTTGTTGGTTTCTAGGACTGAAGTAA
TGATTGATAGGGACAGTTGGGGGTGCTAGTATTTAACGGCCAGAGGTGAAATTCTTGGATTCGTTAAAGACTAACTTATG
CGAAAGCATTCACCAAGGATGTCTTCTTTAATCAAGAACGAAAGTTGGGGGATCGAAGACGATTAGATACCGTC
>OTU_286
AGGGCAATTCTGGTGCCAGCAGCCGCGGTAATTCCAGCTCCAGTAGCGTATATTAAAGTTGTTGCAGTTAAAAAGCTCGT
AGTTGGATTTCTGGTGTGGGGCGCCTGGTCCGCCGCGGTACACGCGTGCGAGCGCCGGTGCGCCCCCGCCATCCTTCGGG
CGCGCCCGCCTACCCTTCACTGGGCCGGGCGGTGCCGCTCCCGATCGGTTACTTTGAGTAAATTAGAGTGTTCAAGGCAG
GCTCGCGCTGTGAATACATTAGCATGGAATAACGATATAGGACTGCGGTCTTATTTTGTTGGTTTCTAGGACCGAAGTAA
TGATTGATAGGGATAGTTGGGGGTGCTCGTATTCAACGGCCAGAGGTGAAATTCTTGGATTCGTTGAAGACGAACTCATG
CGAAAGCATTCACCAAGGATGTCTTCTTTAATCAAGAACGAAAGTTGAGGGATCGAAGGCGATTAGATACCGCC
>OTU_287
AGGGCAATTCTGGTGCCAGCAGCCGCGGTAATTCCAGCTCCAATAGTGTATGTTAATTTTGTTGCGGTTAAAAAGCTCGT
AGTTGGATATCGGCCGGTCTGTCCCGGTGCGCTTCTGGCGCAACTGGGAACGATGACCGGCGTGTTTTGTGTCGGGAGTC
GGGGTGCTCTTAACCGAGTGTCCCGATGCTTCCCCGGCGCAGGTTTACTTTGAAAAAATTAGAGTGCTCAGCGCAGGCAA
TCCTCGCTTGAATAGTCGTGCATGGAATAATGGAATAGGACGTCGTTTCTATTTTGTTGGTTTTCGGAAATCGACGTAAT
GATAAATAGGGACAGTCGGGGGCATTAGTATTCAGGCGACAGAGGTGAAATTCTTGGACCGTCTGAAGACTGTCGACTGC
GAAAGCATTTGCCAAGAATGTTTTCATTAATCAAGAACGAAAGTTAGAGGTTCGAAGACGATTAGATACCGTC
>OTU_288
AGGGCAATCCTGGTGCCAGCAGCCGCGGTAATACCAGCTCCAACAGTGTATATTAAAGTTGTTGCAGTTGAAAAGCTCGT
AGTCGCATTTGGAGGTTGTGATTCTGCGGGACTCCAGCTTTTGTTGGGCCTGCGGGGACGACTTTTTACTTTCTCCGGAG
CGCGGTAGCTGCACTTGATTGTGTGGTTGCCTGTAGCGATCCGGACGTTTACTGTGAGGAAATTAGAGTGTTCAAAGCAG
GCATTTTTGCTGTGAATACCTTAGCATGGAATAATGGAAGAGGACTTTGTCCGTTTCTGTTGGTTCTGGGGGCAAAGTAA
TGATGAAGAGGGATGGTTGGGGACATTAGTATTCCGCAGTTAGAGGTGAAAATCGTGGATTTGCGGAAGACTGACATGGG
CGAAAGCATCTGTCAAGGACGTTTTCATTGATCAAGAGCGAAAGTCAGGGGAGCGAAGACGATTAGATACCGCC
>OTU_289
AGGGCAATTCTGGTGCCAGCAGCCGCGGTAATTCCAGCTCCAGTAGCGTATATTAAAGTTGTTGCAGTTAAAAAGCTCGT
AGTTGGATTTCTGGCTGACCGTTGTATGGTCCGGAGCCCTCAGGGTTCTGTGTACCGTCGCGCGTTTGCCATCCTTCCGG
AAAGTTGTGCCTACCGTCTTGCACGGAAGGGCGCTGCGATCTGGTTCTTTTACTTTGAAAAAATTAGAGTGTTCCAAGCA
AGCATCTGCTTGAATACATTAGCATGGAATAATAATATAGGACTTCTGTTCTATTTTGTTGGTTTCTAGAACCGAAGTAA
TGATTGATAGGGATCGTTGGGGGTGCTAGTATTCAGTGGCCAGAGGTGAAATTCTTGGATTCGCTGAAGACTAACTACTG
CGAAAGCATTCACCAAGGAGGTCTTCTTTAATCAAGAACGAAAGTTGGGGGATCGAAGGCGATTAGATACCGTC
>OTU_290
AGGGCAATTCTGGTGCCAGCAGCCGCGGTAATTCCAGCTCCAATAGCGTATATTAAAGTTGTTGCAGTTAAAAAGCTCGT
AGTTGGATCTTGGAATAGAAAAAATTTGGTCTGCCATCATTGGTGTGTACTGAGTTTTTTCATTCCTTCTTACTAGATAC
TCGCTTCTGCTCTTTATTGAGTGGAAGTAAGTATCTAGTTCATTTACTTTGAATAAATTAGAGTGTTTAAAGCAGGCATT
TTTCGCCTTGAATACATTAGCATGGGATAATAGAATAGGACTTTGGTTCTATTTTGTTGGTTTCTAGGACTGAAGTAATG
ATTAACAGGGATAGTTGGGGGCATTAGTATTTAATTGTCAGAGGTGAAATTCTTGGATTTATTAAAGACTAACATCAGCG
AAAGCATTTGTCAAGGATGTTTTCATTAATCAAGAACGAAAGTTAGGGGATCGAAGACGATTAGATACCGTC
>OTU_291
AGGGCAATCCTGGTGCCAGCAGCCGCGGTAATTCCAGCTCCAATAGCGTATATTAAAGTTGTTGCAGTTAAAAAGCTCGT
AGTTGGATGTTTGGTACGGTGCACCTGGTCCGCCCCGTTTAGGTGTGTGAGAACCGGCGTGCGCCTGCCATCCTTCTAGA
GAGCGGCTCTGCCCTTCACTGGGTTGGGGTCGCGATCTAGATCGTTTACTTTGAACAAATTAGAGTGTTTCAAGCAGGCC
GTAGCGCTTCTGAATACATTAGCATGGAATAATGAGATAGGACTTGGGTTCTATTTTGTTGGTTTCTAGGACCGAAGTAA
TGATTGATAGGGACCGTTGGGGGTGCTAGTATTCCGCGGCCAGAGGTGAAATTCTTGGATTCCCGGAAGACTCACTAATG
CGAAAGCATTCACCAAGGAGGTCTCCTTTAATCAAGAACGAAAGTTGGGGGATCGAAGACGATCAGATACCGCC
>OTU_292
AGGGCAAGTCTGGTGCCAGCAGCCGCGGTAATTCCAGCTCCAGTAGCGTATATTAAAGTTGTTGCAGTTAAAAAGCTCGT
AGTTGGATTTCTGGTTTGGAGCGTCTGGCCCGCGCACTACATGTGCTGTGAGTGCTGGTTGCGCTTCTGCCATCTTTCGG
ATGTGCTCATCTGCCATTGATTTGGTTGGATGTTGTGTGTCCGGACTTTTACTTTGAAAAAATTAGAGTGTTCAAAGCAG
GCTTACGCTGTGAATACATTAGCATGGAATAATAATATAGGACTTTGGTTCTATTTTGTTGGTTTCTAGGACTGAAGTAA
TGATTGATAGGGATAGTTGGGGGTGCTAGTATTCAACGGCCAGAGGTGAAATTCTTGGATTCGTTGAAGACTAACTTATG
CGAAAGCATTCACCAAGGATGTCTTCTTTAATCAAGAACGAAAGTTGGGGGATCGAAGACGATCAGATACCGTC
>OTU_293
AGGGCAATTCTGGTGCCAGCAGCCGCGGTAATTCCAGCTCCAATAGCGTATATTAAAGTTGTTGCAGTTAAAAAGCTCGT
AGTTGGATTTGGGACTGGAGTCGTCGGGTCGGCCGCGAGGTCTGTTACTTGGCGGCTCTGTCATTACAATTCCCAGAGAC
CTGTCGTGTGCTTCACTGTACGCGGCAAGGGATTTGGGACGTTTACTTTGAAAAAATTAGAGTGTTCAAAGCAGGCTTTC
ATAGCCCGAATACATGAGCATGGAATAATGGAATAGGACCGCGGTTCTATTTTGTTGGTTTCTACGACCGCAGTAATGAT
TAAGAGGGACAATTGGGGGCATCCGTATTTCGTTGTCAGAGGTGAAATTCTTGGATTTACGAAAGACGAACAACTGCGAA
AGCATTTGCCAAGAGTGTTTTCATTAATCAAGAACGAAAGTTAGAGGATCGAAGACGATTAGATACCGTC
>OTU_294
AGGGCAAGTCTGGTGCCAGCAGCCGCGGTAATTCCAGCTCCAATAGCGTATATTAATGCTGTTGCGGTTAAAAAGCTCGT
AGTTGGATCTCGGTTGCCGGCTCTCGGTTGGCTGATTGGCTTTACTGAGATCGCCGGCATCTGTGTTTTTGCAGCTTTGG
CCGTAGGTGCTCTTAACCGAGTGTCTACGCGTCGGCTGCAGGTTTACTTTGAAAAAATTAGAGTGCTCAAAGCAGGCCTC
GTTGCGCTTGAATATTCGTGCATGGAATAATGGAATAGGACGTCGTTTCTATTTTGTTGGTTTTCGGAAATCGACGTAAT
GATTAATAGGGACAGTCGGGGGCATTAGTATTCAGACGACAGAGGTGAAATTCTTGGACCGTCTGAAGACTGCCAACTGC
GAAAGCATTTGCCAAGAATGTTTTCATTAATCAAGAACGAAAGTTAGAGGTTCGAAGACGATCAGATACCGCC
>OTU_295
AGGGCAATTCTGGTGCCAGCAGCCGCGGTAATTCCAGCTCCAATAGCGTATATTAAAGTTGTTGCAGTTAAAAAGCTCGT
AGTTGGATTTCTGGTACGAAATACCTGACCCGAAGCTTTATACGCTCTCGAGTGTCGGTTGTGTTTCTGCCATCCTTCTG
GAGAACGTGCTCACTCTTCACTGAGCTGGGCACGGGATCTGGATCTTTTACTTTGAAAAAATTAGAGTGTTTAAAGCAGG
CAATTTGCTATGAATACATTAGCATGGAATAATAAGATAGGACTTTGGTTTTATTTTGTTGGTTTCTAGAACTGAAGTAA
TGATTGATAGGGACAGTTGGGGGTGCTAGTATTCAACGGCCAGAGGTGAAATTCTTGGATTCGTTGAAGACTAACTAATG
CGAAAGCATTCACCAAGGATGTCTTCTTTAATCAAGAACGAAAGTTGGGGGATCGAAGACGATTAGATACCGTC
>OTU_296
AGGGCAATTCTGGTGCCAGCAGCCGCGGTAATACCAGCTCCAATAGCGTATGCTAAAGTTGTTGCAGTTAAAAGGCTCGT
AGTCGAACTTATGGCCCTGTGAACCTGGTCCAATGTCTAGTACATTGTGAATCGGTGTGCACGGGTCATTCTTCTGAAGA
GGCTGGCTACCCTTGATTGGGTCGGTCATGTCCGATTCAGATCATTTACTGTGAGAAAATCAAAGTGTTCAAAGCAGGCT
TTAATGCTTGAATGGTTCAGCATGGAATAATAAGATAAGACTTGGGTTTTGTTTTGTTGGCTATAGACGAACCAAAGTAA
TGATTGAAAGGGATAGTTGGGGGTGCTAGTATTTAGTGGTCAGCGGTGAAATGCGAGGACCCACTAAAGACTGACTTATG
CGAAAGCATTCACCAAGGATATCTTCTTTGATCAAGAACGAAAGTTGGGGGATCGAAGGCGATTAGATACCGTC
>OTU_297
AGGGCAAGCCTGGTGCCAGCAGCCGCGGTAATTCCAGCTCCAGTAGCGTATATTAAAGTTGTTGCAGTTAAAAAGCTCGT
AGTTGGATTTCTGGCATGCATCCTGGCCCGGCCGACTCTGTCGTGCTGAGTGTTGGTGTATTGTTTGCCATCCTTCTAGA
AACCGGCCGCCCCACTTCACTGTGGGGTGGAGCCCTGGAATCTAGATCTTTTACTTTGAAAAAATTAGAGTGTTCAAAGC
AGGCTTGCGCTATGAATACATTAGCATGGAATAATAATTTAGGACTTCGGTTCTATTTGTTGGTTCTAGAGTCGAAGTAA
TGATTGATAGGGATAGTTGGGGGTGCTAGTATTTGGCGGCCAGAGGTGAAATTCTCGGATTCGCTAAAGACTAACTTATG
CGAAAGCATTCACCAAGGATGTCTTCTTTAATCAAGAACGAAAGTTGGGGGATCGAAGACGATCAGATACCGCC
>OTU_298
AGGGCAAGTCTGGTGCCAGCAGCCGCGGTAATTCCAGCTCCAGTAGCGTATATTAACGTTGCTGCAGTTAAAAAGCTCGT
AGTTGGATTTCTGGTTGGTCGCCCTAGCCCGCTGGCTTCATGTCGGTGAGTGCCGGTGCGTACCTGCCATCCTTCTAGAG
AGCCGTGCGTACCCTTTACTGGGCCGCGCGCGTGCGATCTAGATCTTTTACTTTGAAAAAATTAGAGTGTTTAAAGCAGG
CTTACGCCGTGAATACATTAGCATGGAATAATAATATAGGACTTTGGTTCTATTTTGTTGGTTTCTAGGACTGAAGTAAT
GATTGATAGGGATAGTTGGGGGTGCTAGTATTCAGCGGCCAGAGGTGAAATTCTTGGATTCGCTGAAGACTAACTACTGC
GAAAGCATTCACCAAGGATGTCTTCTTTAATCAAGAACGAAAGTTGGGGGATCGAAGACGATCAGATACCGCC
>OTU_299
AGGGCAAGCCTGGTGCCAGCAGCCGCGGTAATACCAGCTCCAATAGAGTATATGTCCTTTGCTGTGGTTAAAAAGCTCGT
AGTTGGATTTCTGACTCGGCGCGCCTATCCCGACCTCTTCATGAGGTGTGTGCGATGGCAGCGCGCCAGTCATCTTTCGC
GAGAGCATCCGTGCCCTTAGTTGGGTTTGCGGATGGGATCGCGGACGTTTACTTTGAAAAAATTAGAGTGTTCAAGGCAG
GCTTTACGCCTGAATAGTCCAGCATGGAATAATAAGATAGGACTTTGGTTCTATTTTGTTGGTTTCTAGGGCCAGAGTAA
TGATTGATAGGGATAGTTGGGGGTGCTAGTACTGAACGGCCAGCGGTGAAATGCTCGGATTCGTTCAAGACTAACGTATG
CGAAAGCGTTCGCCAAGGATGTCTTCATTAATCAAGAACGAAAGTCAGAGGATCGAAGACGATTAGATACCGCC
>OTU_300
AGGGCAATTCTGGTGCCAGCAGCCGCGGTAATTCCAGCTCCAATAGCGTATATTAAAGTTGCTGCAGTTAAAAAGCTCGT
AGTTGGACTTCGGGAGTGGGCTGGCGGTCCGCCGCGAGGCGTGCCACCGTCTGTCCCGTACCCCTGCCTCCCGGCGCTCC
CCGGATGCCCTTAGCTGGGTGTCCGACGGGGCCCGGAGCGTTTACTTTGAAAAAATTAGAGTGTTCAAAGCAGGCCGCAG
CACGCCTGAATACCGCAGCTAGGAATAATGGAATAGGACTCCGGTTCTATTTTGTGGGTTTTCGGAACCCGGGGCCATGA
TTAAGAGGGACGGCCGGGGGCATTCGTATTGCGCCGCTAGAGGTGAAATTCTTGGACCGGCGCAAGACGGACGAAAGCGA
AAGCATTTGCCAAGAATGTTTTCATTAATCAAGAACGAAAGTCGGAGGTTCGAAGACGATCAGATACCGTC
>OTU_301
AGGGCAAGTCTGGTGCCAGCAGCCGCGGTAATACCAGCTCCAATAGCGTATACTAACGTTGTTGCAGTTAAAAGGCTCGT
AGTCGAACTTATGATCCTGTGAACCTGGCCCAATTTCTAGTAAATTGCGCGCCGGTGTGCACGGTTCATTTTTTCTGAAA
AACAGTTCTGTCCTTGATTGGATTGGTTCTGGGATTCAGATCTTTTACTGTGAGTAAATCAAAGTGCTCAAAGCAGGCTT
CAATGCTTGTATGGTTCAGCATGGAATAATAAGATAAGACTTTTGGTTTTGTTTTGTTGACTCTGACGAACCAAAGTAAT
GATTGAAAGGGATAGTTGGGGGTGCTAGTATTCAATGGTCAGCGGTGAAATGCGAAGACCCATTGAAGACTAACTTATGC
GAAAGCATTCACCAAGGATATCTTCTTTGATCAAGAACGAAAGTTGGGGGATCGAAGACGATCAGATACCGTC
>OTU_302
AGGGCAATTCTGGTGCCAGCAGCCGCGGTAATTCCAGCTCCAATAGCGTATATTAAAGTTGTTGCAGTTAAAAAGCTCGT
AGTCGGATGTTGGGATGAATCCAGCCCGGTCTGCCGGGACGGTGTGTACTGGTTGGTTCATCCTTCCTTCTGGTATTGCT
TCCTTCTGCTCTTAACTGAGTGGGGGGATAAGCTCCAGATCGTTTACTTTGAAAAAATTAGAGTGTTTAAAGCAGGCCTA
CAATATGCCTTGAATATTTTAGCATGGGATAATGGAATAGGACTTTATGCCTATTTTGTTGGTTTCTAGGTGTAGAGTAA
TGATTAATAGAGATAGTTGGGGGTATTCATATTTAATTGTCAGAGGTGAAATTCTTGGATTTATGAAAGATGAACTTCTG
CGAAAGCATTTATCAAGGATGTTTTCATTGATCAAGAACGAAAGTTAGGGGATCGAAGACGATTAGATACCGTC
>OTU_303
AGGGCAATCCTGGTGCCAGCAGCCGCGGTAATTCCAGCTCCAATAGCGTATATTAAAGTTGTTGCAGTTAAAAAGCTCGT
AGTTGGATTTCGGTGCGTTGCGCAACCCGGTCTACCGAGACGGTGTGTACTGGTTCGCACGTGCTTCCTGACGGTTTTTG
CTTCGCGCTGCTCTTTACTGAGTGGCGTGTAGGCTCCGTCTCTTTTACTTTGAAAAAATTAGAGTGTTTAAAGCAGGCCT
TTCGCGCCTTGAATATTGCAGCATGGGATAATGGAATAGGACTTTGCTACTATTTTGTTGGTTTCTAGGAGTCAAAGTAA
TGATTAATAGAGATAGTTGGGGGTATTCATATTTAGTTGTCAGAGGTGAAATTCTTGGATTTACGAAAGATGAACTTCTG
CGAAAGCATTTATCAAGGATGTTTTCATTAATCAAGAACGAAAGTTAGGGGATCGAAGACGATCAGATACCGCC
>OTU_304
AGGGCAAGTCTGGTGCCAGCAGCCGCGGTAATTCCAGCTCTCAAAGTGCATAGAATTATTGCTGCGGTTAAAAAGCTCGT
AGTTGGATTTTGGGATTGGATCAGCCCGGTCTGCCGGGATGGTGTGTACTGGTTGGTCCGTCCTTCCTTCCGGTATTAAA
GCTGGCGTCTGCTCTTCACTGAGTGGGAGTCAAGCTCCGGATCGTTTACTTTGAACAAATTCGAGTGCCAAAAGCAGGCT
ATAAACGCCAGAAGATCTTAGCATGGGATAATGAAATAGGACTTTGCTTCTATTTTGTTGGTTTCTAGAAGTCAGAGTAA
TGATTAATAGAAATAGTTGGGGGTATTCGTATTTGGAAGTCAGAGGTGAAATTCTTGGATTTTCCGAAGACGCACGACTG
CGAAAGCATTTATCAAGGATGTTTTCATTAATCAAGAACGAAAGTTAGGGGATCGAAGGCGATCAGATACCGCC
>OTU_305
AGGGCAAGTCTGGTGCCAGCAGCCGCGGTAATTCCAGCTCCAATAGCGTATATTAAAGTTGTTGCAGTTAAAAAGCTCGT
AGTTGAACTTCTGCCCGAGGCGTCGCGTCCGCGGTCTAGTTACCGTTGTGTATGCGATCGCGCCTTGGGCATCCGTTAGG
AGAGCCGGTCTGCGCTTAACGGCGTGGGCTGGAACCATCACCTAGCCTTTTACTTTGAGCAAATTAGAGTGTTTCAAGCA
GGCGTTCGCCCTGAATACATTAGCATGGAATAATGAGATAGGACTTCAGTCTTATTTTGTTGGTTTAAGGACCGAAGTAA
TGATTAATAGGGACAGTTGGGGGCATTCGTATTTCACAGTCAGAGGTGAAATTCTTGGATTTGTGAAAGACGAACTACTG
CGAAAGCATTTGCCAAGGATGTTTTCATTAATCAAGAACGAAAGTTAGGGGATCGAAGACGATCAGATACCGCC
>OTU_306
AGGGCAATTCTGGTGCCAGCAGCCGCGGTAATTCCAGCTCCAATAGCGTATATTAAAGTTGTTGCAGTTAAAAAGCTCGT
AGTTGGATTTCTGGTTTTGGTGCGCCTGGCCCGCCGCGGTTACGCGTGTGAGTGCCGGTTCGCGCGCCTGCCATCCTTCT
GGAAACCGTCTCTACCCTTCACTGGGCCGGATTCGCGCTCCAGATCCTTTACTTTGAAAAAATTAGAGTGTTCAAAGCAG
GCTTACGCTGTGAATACATTAGCATGGAATAATAACTTAGGACTTTGGTTCTATTTTGTTGGTTTCTAGTACTGAAGTAA
TGATTGATAGGGATAGTTGGGGGTGCTAGTATTGAGCGGCCAGAGGTGAAATTCTTGGATTCGCTCAAGACTAACTTATG
CGAAAGCATTCACCAAGGATGTCTTCTTTAATCAAGAACGAAAGTTGGGGGATCGAAGACGATCAGATACCGCC
>OTU_307
AGGGCAATCCTGGTGCCAGCAGCCGCGGTAATTCCAGCTCCAGTAGCGTATATTAAAGTTGTTGCAGTTAAAAAGCTCGT
AGTTGGATTTCTGGCCTGATACGACCGGCCCGCCGGGGTTACCCGTGTGAGTTGCTGGTTTTTTTGTATCTGCCATCCTT
CTAGTAAGCGCTCCGTCATTTATTTGGTGGATGTCGTGAACTAGATCTTTTACTTTGAAGAAATTAGAGTGTTCAAAGCA
GGCTTACGCTTGAATATATTAGCATGGAATAATAATATAGGACTTTGGTTCTATTTTGTTGGTTTCTAGGACTGAAGTAA
TGATTGATAGGGATAGTTGGGGGTGCTAGTATTCAGCGGCCAGAGGTGAAATTCTTGGATTCGCTGAAGACTAACTTATG
CGAAAGCATTCACCAAGGATGTCTTCTTTAATCAAGAACGAAAGTTGGGGGATCGAAGACGATCAGATACCGCC
>OTU_308
AGGGCAATCCTGGTGCCAGCAGCCGCGGTAATTCCAGCTCCAATAGCGTATATTAATGCTGTTGCGGTTAAAAAGCTCGT
AGTTGGATCTCGGTGGTCCGTGTTCGGTTGGCTGATTGGCTTTACTGAATGTGCGGACCTCTGTTTGTTTGTGGGTCCCG
GCCGCGGGTGCTCTTAACCGAGTGTCCGCGCGTCGCCCACAGGTTTACTTTGAAAAAATTAGAGTGCTCAAAGCAGGCCT
CGTTGCGCTTGAATATTCGTGCATGGAATAATGGAATAGGACGTCGTTTCTATTTTGTTGGTTTTCGGGAATCGAGTTAA
TGATTAATAGGGACAATTGGGGGCATTAGTATTCAAACGACAGAGGTGAAATTCTTGGACCGTTTGAAGACTAACTACTG
CGAAAGCATTTGCCAAGAGTGTTTTCATTAATCAAGAACGAAAGTTAGAGGTTCGAAGGCGATTAGATACCGTC
>OTU_309
AGGGCAAGTCTGGTGCCAGCAGCCGCGGTAATTCCAGCTCCAATAGCGTATATTAAAGTTGCTGCAGTTAAAAAGCTCGT
AGTTGGATTTCTGACCTGAAACATTTGGCCGGCCGCGATTTCGCGTGTTAGTGCTTTATGTTCTGGTCATCCTTCCAATC
GCAATCGCCGCTTCTTCATTGAGACGCGGTCAGTTGTATTGGATCTTTTACTTTGAAAAAATTAGAGTGTTTCAAGCAGG
CTTTATGCTATGAATACATTAGCATGGAATAATAATTTAGGACTTCGGTTCTATTTTGTTGGTTTCTAGGACTGAAGTAA
TGATTGATAGGGACAGTTGGGGGTGCTAGTATTCAGCGGCCAGAGGTGAAATTCTCGGATTCGCTGAAGACTAACTTATG
CGAAAGCATTCACCAAGGATGTCTTCTTTAATCAAGAACGAAAGTTGGGGGATCGAAGACGATTAGATACCGCC
>OTU_310
AGGGCAAGTCTGGTGCCAGCAGCCGCGGTAATTCCAGCTCTCAAAGTGCATAGAATTATTGCTGCGGTTAAAAAGCTCGT
AGTTGGATTTCTGTGAGAGGACTTACGCCGGCTTGATGCCAGTGTGTGAAGCTTCTTACATCCTTCTGATAACTGTTCAG
GCATTCATTTGTCGGTTCAGGCTCAGATATTTTACCTTGAGAAAATTAGAGTGTTTCAGGCAGGCTTATGCACGGAATAC
ATTAGCATGGAATAATAGAATAGGACTCGTGCGTCTTTCGGGGCGCCGGTCTCTGTTGTTGGTTTCAGGGACTAAAGTAA
TGATTAATAGGGGCGGTCGGGGGCGTTCATATTTAATTGTCAGAGGTGAAATTCTTGGACCATTGAAAGATGAACCTGAG
CGAAAGCATCCGTCAAGGACGCTTTCATTAATCAAGAACGAAAGTTAGGGGATCGAAGACGATCAGATACCGCC
>OTU_311
AGGGCAAGTCTGGTGCCAGCAGCCGCGGTAATTCCAGCTCCAATAGCGTATATTAAAGTTGTTGCAGTTAAAAAGCTCGT
AGTTGGATTTCGGAGCCCGAGGGCACGGACGCCGAGAGGCGTGGTGTGTGGCTTGGGTTCTTCCTTCCAGGGAGGCTGTC
TGTGCTTAACCGCACGGGGAGTGGACTTGGATTGTTTACTTTGAGAAAATTATGGTGTTCAAGCAGGCTAGCGCCTTGAG
TATATTAGCATGGAATAATGGAATAGGACATCGGCACGCAAGTGTTGATCCTATTTTGTTGGTTTCTAGGACCGATGTAA
TGATTAATAGGGATAGTTGGGGGCATTAATATTTAATTGTCAGAGGTGAAATTCTTGGATTTATTAAAGATTAACTTCTG
CGAAAGCATTTGCCAAGGATGTTTTCATTAATCAAGAACGAAAGTTAGGGGATCGAAGACGATTAGATACCGCC
>OTU_312
AGGGCAAGCCTGGTGCCAGCAGCCGCGGTAATTCCAGCTCCAATAGCGTATATTAAAGTTGTTGCAGTTGAAAAGCTCGT
AGTTGGAAGTTGGGCGTCGCCGGGCGGTCCATCCTTTGTGGTGCGTACTGCTCTATCTTGCTTTCGGGCGAGTGGCGGTG
CCCTGAGCGGGTCCTCATGTGCAGCAATGTACATGCGGGATACGCGGTTACCTTGAGTAAATTAGAGTGTTCAAAGCAGG
CTTTCAAGCTTGAATAGATTAGCATGGAATAACGGAATAGGACTGCGGTTCTGTTTTGCTGGTTCTCAGGACCACGGTAA
TGATCAACAGGGACAGTTGGGGGCACTCGTATTTCATTGTCAGAGGTGAAATTCTTGGATTTATGAACGACGAACTTTTG
CGAAAGCATCTGCCAAGGATGTTCTCATTAATCAAGAACGAAAGTTGGGGGATCGAAGACGATTAGATACCGCC
>OTU_313
AGGGCAATCCTGGTGCCAGCAGCCGCGGTAATTCCAGCTCCAGTAGCGTATATTAAAGTTGTTGCAGTTAAAAAGCTCGT
AGTTGGATTTCTGGCGAACCGTTGCGGCCCGTGCTCGTCTCGGGCGTGTGTGCCGTGTCGTGTTTGTCATCCTTCCAGAA
AGCTGCGTCTACCATTTATTTGGCCGGACGTACGTGATCTGGATCGATTACTTTGAAAAAATTAGAGTGTTTAAAGCAGG
CTTATGCTGTGAATACATTAGCATGGAATAATAATTTAGGACTTCGGTTCTATTTTGTTGGTTTCTAGGACTGAAGTAAT
GATTGATAGGGACAGTTGGGGGTGCTAGTATTCCGCGGCCAGAGGTGAAATTCTTGGATTCGCGGAAGACTAACTACTGC
GAAAGCATTCACCAAGGATGTCTTCTTTAATCAAGAACGAAAGTTGGGGGATCGAAGACGATTAGATACCGCC
>OTU_314
AGGGCAATCCTGGTGCCAGCAGCCGCGGTAATTCCAGCTCCAATAGCGTATATTAAAGTTGCTGCAGTTAAAAAGCTCGT
AGTTGGATCTCGGGTGCAGGCTTGCGGTCCGCCTCGCGGCGGTCACTGCTCGTCCTGGCCTCCACGCCGGCGCACCGTCC
CCTGGTGCTCTTCACTGAGTGCTTCGGGCGGCCGGAACGTTTACTTTGAAGAAATTGGAGTGCTCAAAGCAGGCCCACGA
CGCCTGAACAATGGTGCATGGAATAATGGAATAGGACCTCGGTTCGCATTTGTTGGTGGTATACAAGAACGCGAGGTAAT
GATTAAGAGGGACTGACGGGGGCATTCGTATTGCGGCGCTAGAGGTGAAATTCTTGGACCGTCGCAAGACGAACTACAGC
GAAAGCATTTGCCAAGCATGTTTTCATTAATCAAGAACGAAAGTCAGAGGTTCGAAGACGATTAGATACCGTC
>OTU_315
AGGGCAATTCTGGTGCCAGCCGCGGTAATTCCAGCTCCAATAGCGTATATTAAAATTGTTGCAGTTAAAAAGCTCGTAGT
TGGATTTCTGGTTCGGCGCACTTGACCCGTCGTGGTTTACACGATTGTTGTGTCGGTGTGCGCCATCCATCCTTCGAGTG
AAATACTTCTACTCTTCACTGGGTTGGGAGTATATGTAACTCGATCTTTTACTTTGAAAAAATTAGAGTGTTTAAAGCAG
GCTTACGCTATGAATACATTAGCATGGAATAATAATTTAGGACTTTGGTCTTATTTTGTTGGTTTCTAGGACTAAAGTAA
TGATTGATAGGGACAGTTGGGGGTGCTAGTATTCAGCGGCCAGAGGTGAAATTCTTGGATTCGCTGAAGACTAACTTATG
CGAAAGCATTCACCAAGGATGTCTTCTTTAATCAAGAACGAAAGTTGGGGGATCGAAGGCGATCAGATACCGTC
>OTU_316
AGGGCAATTCTGGTGCCAGCAGCCGCGGTAATTCCAGCTCCAATAGCGTATATTAAAGTTGCTGCAGTTAAAAAGCTCGT
AGTTGGATTTCTGGTTTGATGTACCTGTCCCGCCACGGTAACGTGTGTGAGTGACGGAGTATGTCTGCCATCCTTCTAGA
GAATGCAAGCTGGCCTTTACTGGTTTGGTTTGTATCATCTAGATCTTTTACTTTGAAAAAATTAGAGTGTTTCAAGCAGG
CGTTTTGCTATGAATACATTAGCATGGAATAATGAGTTAGGACTTCGGTTCTATTTTGTTGGTTTCTAGGACTGAAGTAA
TGATTGATAGGGATAGTTGGGGGTGCTAGTATTCAGCGGCCAGAGGTGAAATTCTTGGATTCGCTGAAGACTAACTTATG
CGAAAGCATTCACCAAGGATGTCTTCTTTAATCAAGAACGAAAGTTGGGGGATCGAAGACGATCAGATACCGTC
>OTU_317
AGGGCAATTCTGGTGCCAGCAGCCGCGGTAATTCCAGCTCCAATAGCGTATATTAAAGTTGCTGCAGTTAAAAAGCTCGT
AGTTGGATTTCTGGCTTGTCAACATTTTGCCGGCCACGGTTTCGTGTGTCAGTGCAACGATGTTCTGGCCATCCTTCCAA
TCGCTACGCGGCTACCTTCATTGGTTAGTCGCGTGGTATTGGATCTTTTACTTTGAAAAAATTAGAGTGTTTCAAGCAGG
CTTTATGCTATGAATACATTAGCATGGAATAATAATTTAGGACTTCGGTTCTATTTTGTTGGTTTCTAGGACTGAAGTAA
TGATTGATAGGGATAGTTGGGGGTGCTAGTATTCAGCGGCCAGAGGTGAAATTCTCGGATTCGCTGAAGACTAACTTATG
CGAAAGCATTCACCAAGGATGTCTCCTTTAATCAAGAACGAAAGTTGGGGGATCGAAGGCGATTAGATACCGCC
>OTU_318
AGGGCAATTCTGGTGCCAGCAGCCGCGGTAATTCCAGCTCCAATAGCGTATATTAAAGTTGTTGCGGTTAAAAAGCTCGT
AGTTGGATCTCGGCGGGCAGGGGACGGTGCGCTCTTAGCGCTACTGTTCCATTTGCCCGTGTGATTGGCGGAGGTTTCGG
GGTGCTCTTCGTTGAGTGACCCGGGGCGCCGTCAGGTTTACTTTGAAAAAATTAGAGTGCTCAAAGCAGGCTTTTACGGC
TTGAATATTCGTGCATGGAATAATGGAATATGAACTCGTTTCTATTTTGTTGGTTTTCGGAAATCGAGTTAATGATTAAT
AGGGACAATTGGGGGCATTAGTATTCAGACGACAGAGGTGAAATTCTTGGACCGTCTGGCGACTAACTACTGCGAAAGCA
TTTGCCAAGAGTGTTTTCATTAATCAAGAACGAAAGTTAGAGGTTCGAAGACGATTAGATACCGTC
>OTU_319
AGGGCAATTCTGGTGCCAGCAGCCGCGGTAATTCCAGCTCCAATAGCGTATGTTAATGTTGTTGCGGTTAAAAAGCTCGT
AGTTGGATCTCGGCGCCCCTCTGCCGGTGGCCTGTTTGGGCCGACTGGCACGATTCGGGGCGTGAATGTTTTGCCGGAAG
GGTTTCGGGTGCTCTTGACCGAGTGCTCGGAGTCGCCGGCAGGTTTACTTTGAAAAAATTAGAGTGTTCAAAGCAGGCGG
GTTGCCGCCATGAATACTGTAGCATGGGATAATAGAATAGGACTTGCGCCCTATTTTGTTGGTTTGCGGGGAGTGAGTAA
TGATTAATAGGGATAGTTGGGGGCACTAATATTTAATTGTCAGAGGTGAAATTCTTGGATTTATGAAAGATTAACTTCAG
CGAAAGCATTTGTCAAGGATGTTTTCATTAATCAAGTACTAAAGTTAGGGGATCGAAGACGATCAGATACCGTC
>OTU_320
AGGGCAAGCCTGGTGCCAGCAGCCGCGGTAATTCCAGCTCCAATAGCGTATATTAAAGTTGCTGCAGTTAAAAAGCTCGT
AGTTGGATTTCTGGTTTGACGTACCTGTCCCGCTGCGGTAACGTATGTGTGTGACGGAGTATGTTTGCCATCCTTCTAGA
GAATGCAAGCTACCCTTTACTGGGCCGGTTTGTATCATCTAGATCTTTTACTTTGAAAAAATTAGAGTGTTTCAAGCAGG
CGTTTTGCTATGAATACATTAGCATGGAATAATAAGCTAGGACTTCGGTTCTATTTTGTTGGTTTCTAGGACTGAAGTAA
TGATTGATAGGGACAGTTGGGGGTGCTAGTATTCAGCGGCCAGAGGTGAAATTCTTGGATTCGCTGAAGACTAACTTATG
CGAAAGCATTCACCAAGGATGTCTTCTTTAATCAAGAACGAAAGTTGGGGGATCGAAGGCGATCAGATACCGCC
>OTU_321
AGGGCAATTCTGGTGCCAGCAGCCGCGGTAATTCCAGCTCCAAGAGCATATATTAAAGTTGTTGCAGTTAAAAAGCTCGT
AGTTGAAATTCTGGTTTAATGCACCTGGCCCGCGGCCCTCAAGGCTTGTGAGTGCCGGTGTGCGTTTACCATCCTTCTAG
AAAACGATTCTGCCATTCACTTGGTTGGGATCGCGATCTAGATCATTTACTTTGAAAAAATTAGAGTGTTTAAAGCAAGC
TTATTGCTATGAATACATTAGCATGGAATAATAATCTAGGACTTCGGTTCTATTTTGTTGGTTTCTATAACTGAAGTAAT
GATTGATAGGGACAGTTGGGGGTGCTAGTATTGGCCGGCCAGAGGTGAAATTCTTGGATTCGGTCAAGACTAACTTATGC
GAAAGCATTCACCAAGGATGTCTTCTTTAATCAAGAACGAAAGTTGGGGGATCGAAGACGATTAGATACCGTC
>OTU_322
AGGGCAATCCTGGTGCCAGCAGCCGCGGTAATTCCAGCTCCAATAGCGTATATTAAAGTTGTTGCAGTTAAAAAGCTCGT
AGTTGGATTTCTGGTTAGATTCTATTGGCCCACCTGCACTTGTGGGTCGGCGCCGACTTGAGTCTGCCATCTTTCTAGAA
AACGTGCCTGCCCTTCACTGGGTTGGGCATGGGATCTAGATCTTTTACTTTGAAAAAATTAGAGTGTTTAAAGCAGGCAG
TTTGCTATGAATACATTAGCATGGAATAATAATTTAGGACTTCGTTGTCTTATTTTGTTGGTTTCTAGGACCGAAGTAAT
GATTGATAGGGATAGTTGGGGGTGCTAGTATTCAGCGGCCAGAGGTGAAATTCTTAGATTCGCTGAAGACTAACTTATGC
GAAAGCATTCACCAAGGATGTCTTCTTTAATCAAGAACGAAAGTTGGGGGATCGAAGACGATTAGATACCGTC
>OTU_323
AGGGCAAGCCTGGTGCCAGCAGCCGCGGTAATTCCAGCTCCAATAGCGTATATTAAAGTTGTTGCAGTTAAAAAGCTCGT
AGTCTGAGTCTTGGCCGGCATTGAGCGTCCGTGGCCTTCACGGTCATGTGCATGCGATATGGCGGCCATTTGTACTTCGG
AGGAACACCGGTACTTTTCATTAAGTGCTTGTGGGATTCCGATAGTTTACTTTGAGAAAAATAGAGTGTTCAAAGCAGGC
GATTTTGCCTTGAATACATTAGCATGGGATAATGGAATAGGACATTGGTTCTATTTTGATGGTTTACGGACCGATGTAAT
GATTAATAGGGACAGTTGGGGACATTCATATTCCATGGCTAGAGGTGAAATTCTTGGATTCATGGAAGATGAACTACTGC
GAAAGCATTTGTCAAAGATGTTTTCATTGATCAAGAACGAAAGTTAGGGGAGCAAAGACGATTAGATACCGCC
>OTU_324
AGGGCAAGTCTGGTGCCAGCAGCCGCGGTAATTCCAGCTCCAATAGCGTATATTAAAGTTGCTGCAGTTAAAAAGCTCGT
AGTTGGATTTCTGGTTTGGTGCGCCTGGCCCGCCACGGTTTCGTGTGTGAGTGCTGGGTTCGTACCTGCCATCCTTCTAG
AGAACGTTGCTACTCTTTATTGAGCCGGTGACGCCATCTAGATCTTTTACTTTGAAAAAATTAGAGTGTTTAAAGCAGGC
ATTTTGCTATGAATACATTAGCATGGAATAATAATTTAGGACTTCGGTTCTATTTTGTTGGTTTCTAGGACTGAAGTAAT
GATTGATAGGGATAGTTGGGGGTGCTAGTATTCAGTGGCCAGAGGTGAAATTCTCGGATTCACTGAAGACTAACTTATGC
GAAAGCATTCACCAAGGATGTCTTCTTTAATCAAGAACGAAAGTTGGGGGATCGAAGACGATCAGATACCGTC
>OTU_325
AGGGCAAGTCTGGTGCCAGCAGCCGCGGTAATTCCAGCTCCAGTAGCGTATATTAATGTTGTTGCAGTTAAAAAGCTCGT
AGTTGGATTTCTGACTTGACGAGCCTGGCCCGCCTTGCATTCATGCGGGTGAGTGCCGGTGCTTGTCTGTCATCCATCTA
GAGAACGGTGCTACTCTTCATTGAGTTGGCATCGCAATCTAGATCTTTTACTTTGAAAAAATTAGAGTGTTCAAAGCAGG
CTTGCGCTGTGAATACATTAGCATGGAATAATAATATAGGACTTTGTTCTTATTTTGTTGGTTTCTAAGAATAAAGTAAT
GATTGATAGGGATAGTTGGGGGTGCTAGTATTCAACGGCCAGAGGTGAAATTCTTGGATTCGTTGAAGACTAACTTATGC
GAAAGCATTCACCAAGGATGTCTTCTTTAATCAAGAACGAAAGTTGGGGGATCGAAGACGATTAGATACCGTC
>OTU_326
AGGGCAAGTCTGGTGCCAGCAGCCGCGGTAATTCCAGCTCCAATAGTGTATGTTAATTTTGTTGCGGTTAAAAAGCTCGT
AGTTGGATATCGGCCGGTCTGTCCCGGTGCGCTTCTGGCGCAACTGGGAACGATGACCGGCGTGTTTTGTGTCGGGAGTC
GGGGTGCTCTTAACCGAGTGTCCCGATGCTTCCCCGGCGCAGGTTTACTTTGAAAAAATTAGAGTGCTCAGCGCAGGCAA
TCCTCGCTTGAATAGTCGTGCATGGAATAATGGAATAGGACGTCGCTTCTATTTTGTTGGTTTTCGGAAATCGACGTAAT
GATTAATAGGGACAGCCGGGGGCATTAGTATTCAGACGACAGAGGTGAAATTCTTGGACCGTCTGAAGACTCACTACTGC
GAAAGCATTTGCCAAGCATGTTTTCATTAATCAAGAACGAAAGTTAGAGGTTCGAAGACGATTAGATACCGTC
>OTU_327
AGGGCAAGTCTGGTGCCAGCAGCCGCGGTAATTCCAGCTCCAATAGCGTATATTAAAGTTGTTGCAGTTAAAAAGCTCGT
AGTTGGATTTCGGGGCAGTGTGCAACCCGGTCTGCCGAGATGGTGTGTACTGGTTCACCTGTCCTTCCTGACGGTTTTTG
CTTTGCACTGCTCTTCATTGAGTGGTGTGTAGGCTCCGTCTCGTTTACTTTGAAAAAATTAGAGTGTTTAAAGCAGGCAG
CTGTGCCTTGAATATTTCAGCATGGGATAATAGAATAGGACTTTGCTCCTATTTTGTTGGTTTCTAGGAGTCAGAGTAAT
GATTAATAGAGATAGTTGGGGGTATTCATATTTAGTTGTCAGAGGTGAAATTCTTGGATTTACGAAAGATGAACTTCTGC
GAAAGCATTTATCAAGGATGTTTTCATTAATCAAGAACGAAAGTTAGGGGATCGAAGACGATCAGATACCGTC
>OTU_328
AGGGCAATTCTGGTGCCAGCAGCCGCGGTAATTCCAGCTCCAATAGCGTATATTAAAGTTGTTGCAGTTAAAAAGCTCGT
AGTTGGAAGTGGGGGGCGTGTGCGCGCGTGTGCAGCAATGCAGGACGCGCGCGCAGGCTCCACTGGTTGGCTCAGCGTGG
CGGGGCTGATTCGGTTCAGCACCGCCGTTTGGCGCTTTGCTCGTTTACTTTGAACAAAATTGAGTGCTCAAAGCAGGCCT
TGGTTGCCTTGTAAATCCTAGCATGGAATAATGGAAAAGGATCAGACGTCTTTTTCGTTGGTTTCAAGGAGTTTGATAAT
GATCAATAGGAACAGTTGGGGACGTTCATATTTCGTTGTCAGAGGTGAAATTCTTAGATTTACGAAAGATGAACCTTTGC
GAAAGCATTCGTCAAGGATGTTTTCATTAATCAAGAACGAAAGTTAGGGGATCGAAGACGATTAGATACCGTC
>OTU_329
AGGGCAAGTCTGGTGCCAGCAGCCGCGGTAATTCCAGCTCCAGTAGCGTATATTAAAGTTGTTGCAGTTAAAAAGCTCGT
AGTTGGATTTCTGGTCTGGCGCGTTTGGCCCGCTCCGGTTACGGAGTGTGTGCCGACGCGCGCCTGCCATCCTTTCAGAG
AAACGTTTCTACCCTTTACTTGGGATCGGATTCGCTATCTGGATCTTTTACTTTGAAAAAATTAGAGTGTTTAAAGCAGG
CTTGTGCTATGAATACATTAGCATGGAATAATAATTTAGGACTTTAGTTCTATTTTGTTGGTTTCTAGAACTGAAGTAAT
GATTGATAGGGATAGTTGGGGGTGCTAGTATTCAGCGGCCAGAGGTGAAATTCTTGGATTCGCTGAAGACTAACTTATGC
GAAAGCATTCACCAAGGATGTCTTCTTTAATCAAGAACGAAAGTTGGGGGATCGAAGACGATTAGATACCGTC
>OTU_330
GGGCAAGCCTGGTGCCAGCCGCGGTAATTCCAGCTCCAATAGCGTATATTAAAGTTGTTGCGGTTAAAAAGCTCGTAGTT
GGATCTCGGCGGCCCTGGGGCGGTGCGATTTTGTCGCGACTGCCTCTTTTCGGGCCGTGCAAATTTTTGGCGGAGGTCGC
GGGGTGCTCTTCACCGAGTGTCCCGTCCGGCGCCGCCAGGTTTACTTTGAAAAAATTAGAGTGCTCAGAGCAGGCTTGAC
ACGCCCGTATAGTCGTGCATGGAATAATGGAATAGGACGTCGTTTCTATTTTGTTGGTTCTTCGGAAATCGACGTAATGA
TTGACAGGGACAGCTCGGGGGCATTGGTATTCCGACGACAGAGGTGAAATTCTTGGACCGTCGGAAGACCGACTACTGCG
AAAGCATTTGCCAAGGATGTTTTCATTAATCAAGAACGAAAGTTAGAGGTTCGAAGACGATTAGATACCGTC
>OTU_331
AGGGCAAGTCTGGTGCCAGCAGCCGCGGTAATTCCAGCTCCAATAGCGTATATTAAAGTTGTTGCAGTTAAAAAGCTCGT
AGTTGGATCTCATGCAGTGTGTGATTTGGTCAACCTCGCGGTTGTACTGGTCACTGCCTGCAGATCGGCAACGACTGATG
GGCGGCCTTAACCGGTTACTCTTCAAGTTGTTACCGCTTTACTTTGACAAAATTAGAGTGCTCAAAGCAAGCGACAAACG
CTACGCTTGAATAATCTCGCATAGAATAACACAACACGACTCCGGTCTGTTTTGTTGGTTCACAGCCCTACTGGGGTAAT
GATTAAGAGGAACAGTCGGGAGCATTCGTATTGCAAGGATAGAGGTGAAATTCTTGGACCCTTGCAAGACGAACAACAGC
GAAAGCATTTGCTAAGAATGTTTTCATTAATCAAGAACGAAAGTCAGGGGATCGAAGACGATTAGATACCGCC
>OTU_332
AGGGCAATTCTGGTGCCAGCAGCCGCGGTAATTCCAGCTCCAGTAGCGTATATTAAAGTTGTTGCAGTTAAAAAGCTCGT
AGTTGGATTTCTGGCTTACGAACGCTGGCCCGCCAGGGTTACCTGTGTGAGTGCTGGCAGTTCGTTGCCATCCTCCTAGA
GAACGTGTCGTCACTTCATTGTGGCGGCTCGCAATCTAGGTCATTTACTTTGAGAAAATTAAAGTGTTTAAAGCAGGCTT
GCGCTATGAATACATTAGCATGGAATAATAACATAGGACTTTGGTTCTATTTTGTTGGTTTCTAGGACTGAAGTAATGAT
TGATAGGGATAGTTGGGGGTGCTAGTATTTAATGGCCAGAGGTGAAATTCTTGGATTCATTAAAGACTAACTTATGCGAA
AGCATTCACCAAGGATGTCTTCTTTAATCAAGAACGAAAGTTGGGGGATCGAAGACGATTAGATACCGCC
>OTU_333
AGGGCAAGTCTGGTGCCAGCAGCCGCGGTAATTCCAGCTCCAATAGCATATATTAAAGTTGTTGCGGTTAAAAAGCTCGT
AGTTGGATCTCGATGTACAGCCGTCGCCCTGCTTCGGCGGGTCACGACGTTGCTTGTACGTCTAGCATCGATCTCGGTCG
GGTGCCTTTAACCGGGTGCTCGGCTTCTAAGGGATCGACACGTTTACTTTGAATAATTCAAAGTGCTCAAAGCGGGCGAC
TTGTCGCTCGAATGCTCATGCATGGAATAATGGAATAGGTCTTCGGATCTGTTCTGTTGGTCTTCGGACTCCGAGGAAAT
GATTAAGAGGGACTGCCGGGGGCATTCGTATGGCTCGGATAGAGGTGAAATTCTTTGACCCTTGCCAGACGGCCGAAAGC
GAAAGCATTTGCCAAGAATGTTTTCTTTAATCAAGAACGAAAGTTAGAGGTTCGAAGGCGATTAGATACCGTC
>OTU_334
AGGGCAATTCTGGTGCCAGCAGCCGCGGTAATTCCAGCTCTAATAGCGTATATTAATATTGTTGCAGTTAAAAAGCTCGT
AGTTGGATCTCAGGTTCGGTGTGTCGGTCTGGGCGTTGTACTATGACTGTGCGCATCAGCCTTTATTAGCTGTTAGATGC
CTCACGATGCTCTTCAATGAGTGTTGTGTGGGTGCTCAGCACGTTTACCTTGAAAAAATCAGAGTGCTTAAAGCAGGCCT
TTGTGCTTGTATGGTGATGCATGGAATATTGGAACAGGACTTCGGTTCTATTTTGTTGCTGTTTTCGGTGCTGAAGTAAT
GAAAAATAGAGACAGACGGGGCCATTTGTATGGCGGCGGGAGAGGTGAAATTCTGAGATCGCCGCCAGACAAACTACTGC
GAAAGCATTTGGCAAGCATGTCTTCATTAATCAAGAACGAAAGTCAGAGGTTCGAAGACGATTAGATACCGCC
>OTU_335
AGGGCAAGCCTGGTGCCAGCAGCCGCGGTAATTCCAGCTCCAGTAGCGTATATTAATGTTGTTGCAGTTAAAAAGCTCGT
AGTTGGATTTCTGACTTGACGCGCCTGGCCCGCCTTGCGTTCAGCGGGTGAGTGCCGGCGCGCGTCGGTCATCCTTCTAG
AGAACAGCACTACCCTTCACTGGGTTGGTGTTGCAATCTAGATCTTTTACTTTGAAAAAATTAGAGTGTTCAAGGCAGGC
TTTTCGCTGTGAATACATTAGCATGGAATAATAATCTAGGACTTTGTTCCTATTTTGTTGGTTTCTAGGAATTAAGTAAT
GATTGATAGGGATAGTTGGGGGTGCTAGTATTCAGCGGCCAGAGGTGAAATTCTTGGATTCGCTGAAGACTAACTTATGC
GAAAGCATTCACCAAGGATGTCTTCTTTAATCAAGAACGAAAGTTGGGGGATCGAAGACGATCAGATACCGTC
>OTU_336
AGGGCAATTCTGGTGCCAGCAGCCGCGGTAATTCCAGCTCCAGTAGCGTATATTAAAGTTGTTGCAGTTAAAAAGCTCGT
AGTTGGATTTCTGGCATGGCGAGCCCGACCCGGTTCCGAATGGTTCCGAGTGTCGGTTTTGTTTGTCTGCCATCCTTCCA
GAGACCGTGGCATACTGTTCATTCAGCCGTGCCCGCGATCTGGAACTTTTACTTTGAGAAAATTAGAGTGTTCAAAGCAA
GCAATTTGTTGAATACATTAGCATGGAATAATAACTTAGGACTTTTGTTCTATTTTGTTGGTCTTTAGAATGAAAGTAAT
GATTGATAGGGATAGTTGGGGGTGCTAGTATTGAGTGGCCAGAGGTGAAATTCTTGGATTCACTCAAGACTAACTTATGC
GAAAGCATTCACCAAGGATGTCTTCTTTAATCAAGAACGAAAGTTGGGGGATCGAAGACGATCAGATACCGCC
>OTU_337
AGGGCAAGTCTGGTGCCAGCAGCCGCGGTAATTCCAGCTCCAATAGCGTATATTAAAGTTGTTGTGGTTAAAAAGCTCGT
AGTTGGATCTCAGTTTATGTCCAGTGCGGTCCACTTGCCAGTGGTTCACTGCACTGACTGAACACTATTATCGACCCTGT
CTATGGTGCTCTTAATCGGGTGTCATAGGCGATCGATACGTTTACTTTGAAGAATTAAGAGTGCTCAAAGCAGGCATGCT
ATGCCCGAATTATGTTGCATGGAATAATGGAATAGGACCTCGGTTCTATTTTGTTGGTCTTCGGAATACCCGAGGTAATG
ATTAAGAGGGACAGACGGGGGCATTCGTATTGCGACGCTAGAGGTGAAATTCTTGGACCGTTGCAAGACGAACTAAAGCG
AAGGCATTTGCCAAGAATGTTTTCATTAATCAAGAACGAAAGTTAGCGGATCGAAGACGATTAGATACCGTC
>OTU_338
AGGGCAATTCTGGTGCCAGCAGCCGCGGTAATTCCAGCTCCAATAGCGTATATTAAAGTTGTTGCAGTTAAAACGTCCGT
AGTCAAACTTTAGCCTTTAGGCGAGGTGGCCTGGTCTTCATTGATCAAGCTCGCTTCTGCCGAGGCTTTTGTATTTGGTT
ATGCTATGGGTGGCTTCGGTCGCCTATAGTCTCTAGCCAAATGATTACCATGAGCAAATCAGAGTGTTTAAAGCAGGCTT
TCAAGCTTGAATGTGTTAGCATGGAATAATGAAATATGACTCTAGTCCCTATTTCGTTGGTTCAGGAACTTGAGTAATGA
TGAATAGAAACGGTTGGGGGCATTTGTATTTGGTCGCTAGAGGTGAAATTCTTGGATTGACCGAAGACAAACTACTGCGA
AAGCATTTGACCCAGGACGTTTTCATTGATCAAGGTCTAAAGTTAAGGGATCGAAGACGATTAGATACCGCC
>OTU_339
AGGGCAATTCTGGTGCCAGCAGCCGCGGTAATTCCAGCTCCAGTAGCGTATATTAAAGTTGTTGCAGTTAAAAAGCTCGT
AGTTGGATTTCTGGTTCGATGCGTTTGGCCCTCTCGGAGCGATCCGGTGTGCGTGCCGATGCGCGTCTGCCATCCTTGTA
GAGAACGTTTCTACCCTTCACTGGGCCGGATTCGCAATCTACATCCTTTACTTTGAAAAAATTAAAGTGTTTAAAGCAGG
CTTGTGCTATGAATACATTAGCATGGAATAATAATTTAGGACTTTAGTTCTATTTTGTTGGTTTCTAGGACTGAAGTAAT
GATTGATAGGGATAGTTGGGGGTGCTAGTATTCAGCGGCCAGAGGTGAAATTCTTGGATTCGCTGAAGACTAACTTATGC
GAAAGCATTCACCAAGGATGTCTTCTTTAATCAAGAACGAAAGTTGGGGGATCGAAGACGATTAGATACCGCC
>OTU_340
AGGGCAAGTCTGGTGCCAGCAGCCGCGGTAATTCCAGCTCCAATAGCGTATATTAAAGTTGTTGCAGTTAAAAAGCTCGT
AGTTGGATTTCTGTGAGAGTGCCGGTGTCGGCTGATGCTTGTACGCAGGCGCTCTTACATCCTTCTGTTAACTGATCTTG
GCATTTTATTGCTGGTTCAGGGCTCAGATATTTTACCTTGAGAAAATTAGAGTGTTTCAGGCAGGCTTATGCCGGAATAC
ATTAGCATGGAATAATGGAATAGGACCTGTGCGTCTTTATGGCGCCGGTCTCCGTTGTTGGTTTCGGGGACTAATGTAAT
GATTAATAGGGATAGTTGGGGGCATTAGTATTTAATAGTCAGAGGTGAAATTCTCGGATTTGTTAAAGACTAACTTATGC
GAAAGCATTTGCCAAGGATGTTTTCATTAATCAAGAACGAAAGTTAGGGGATCAAAGACGATCAGATACCGTC
>OTU_341
AGGGCAAGCCTGGTGCCAGCAGCCGCGGTAATTCCAGCTCCAATAGCGTATATTAAAGTTGTTGCAGTTAAAAAGCTCGT
AGTTGGATTTCTGGTACGGTGTACCTGGTCCGCCCCTTTATGGTGGTGTGTACCGGAGTGCGCCTGCCATCCTTCCGGGG
AACGCCGTCTACCCTTCACTGTGGCCGGACGCGTGACTCGGATCGTTTACTTTGAAAAAATTAGAGTGTTCAAAGCAGGC
TTATAGCCTTGAATACATTAGCATGGAATAATAAGATAGGACTCTGGTTCTATTTTGTTGGTTTCTAGGACGAGAGTAAT
GATTGATAGGGACAGTTGGGGGTACTCGTATTGAACGGCCAGAGGTGAAATTCTTGGATTCGTTCAAGACGAACTACTGC
GAAAGCATTCACCAAGGATGTCTTCTTTAATCAAGAACGAAAGTTGGGGGATCGAAGACGATCAGATACCGTC
>OTU_342
AGGGCAATTCTGGTGCCAGCAGCCGCGGTAATTCCAGCTCCAATAGCGTATATTAATGCTGTTGCGGTTAAAAAGCTCGT
AGTTGGATCTCGGTGGTCCGTGTTCGGTTGGCTGATTGGCTTTACTGAATGTGCGGACCTCTGTTTGTTTGTGGGTCCCG
GCCGCGGGTGCTCTTAACCGAGTGTCCGCGCGTCGCCCACAGGTTTACTTTGAAAAAATTAGAGTGCTCAGCGCAGGCAA
TCCTCGCTTGAATAGTCGTGCATGGAATAATGGAATAGGACGTCGTTTCTATTTTGTTGGTTTTCGGAAATCGACGTAAT
GATAAATAGGGACAGTCGGGGGCATTAGTATTCAGGCGACAGAGGTGAAATTCTTGGACCGTCTGAAGACTGTCGACTGC
GAAAGCATTTGCCAAGAATGTTTTCATTAATCAAGAACGAAAGTTAGAGGTTCGAAGGCGATTAGATACCGTC
>OTU_343
AGGGCAATTCTGGTGCCAGCAGCCGCGGTAATTCCAGCTCCAATAGCGTATATTAAAGTTGTTGTGGTTAAAAAGCTCGT
AGTTGGATCTCAGTCCACTGCCCGGTGGTCTATCACAATGCGTGTTTACTGTCGTGGCTGGACACACTACCGTTTTATCG
TCTGGCGGTGCTCTTCACCGGGTGTCGTCAGTGATCGGTACGTTTACTTTGAGGAGATTAGAGTGTTCAAAGCAGGCGTA
ACTCGCCTCCGAATACGTTAGCATTGGATAATGGAATAGGACTTTGGTTCTATTTTGTTGGTCTTCGGAGCCGAGGTAAT
GATTAAGAGGGACAGACGGGGGCATTAGTATTGCGACGCTAGAGGTGAAATTCTTGGACCGTCGCAAGACTAACTAAAGC
GAAAGCATTTGCCAAGAATGTTTTCATTAATCAAGAACGAAAGTTAGAGGTTCGAAGACGATTAGATACCGCC
>OTU_344
AGGGCAAGCCTGGTGCCAGCAGCCGCGGTAATTCCAGCTCCAGTAGCGTATATTAAAGTTGTTGCAGTTAAAAAGCTCGT
AGTTGGATTTCTGACTTGATGTGCCTGGCCCGTGGGCGTTAGCTTTATGAGTGCCGGCGCGCGTCGCGTCATCCTTTCAG
AAAACCAGTGTGCTCTTTATTGAGTCGCGCTGGCAATCTGGATCTTTTACTTTGAAAAAATTAGAGTGTTCAAAGCAGGT
TAAACGTCGTGAATATAATAGCATGGAATAATGATTTAGGACTTCGGTTCTATTTTGTTGGTTTCTAGGACTGAGGTAAT
GATTGATAGGGATAGTTGGGGGTGCTAGTATTTAGCGGCCAGAGGTGAAATTCTTGGATTCGCTAAAGACTAACTTATGC
GAAAGCATTCACCAAGGATGTCTTCTTTAATCAAGAACGAAAGTTGGGGGATCGAAGACGATCAGATACCGCC
>OTU_345
AGGGCAAGCCTGGTGCCAGCAGCCGCGGTAATTCCAGCTCCAATAGCGTATATTAAAGTTGTTGCGGTTAAAAAGCTCGT
AGTTGGATTTCTGACACTGCGTCTCCGGCCCGCGCGTCGCAAGACCGTGGAGTGCTCGGGGCACGCATGTCATCCTTCTA
GAAAACAATGCTACCCTTCAATGGGGTCGGCCTTGTGATCTAGATCTTTTACTTTGAAAAAATTAGAGTGTTTAAAGCAG
GCGTTGGCTTGAATACATTAGCATGGAATAATAATTTAGGACTTCGTTTCTATTTTGTTGGTTCTCTGAAATGAAGTAAT
GATTGATAGGGATAGTTGGGGGTGCTAGAACTCAGCGGCCAGAGGTGAAATTCTTGGATTCGCTGAAGTCTAACTTATGC
GAAAGCATTCGCCAAGGATGTCTTCTTTAATCAAGAACGAAAGTTGGGGGATCGAAGACGATTAGATACCGCC
>OTU_346
AGGGCAATTCTGGTGCCAGCAGCCGCGGTAATTCCAGCTCCAGTAGCGTATATTAAAGTTGTTGCAGTTAAAAAGCTCGT
AGTTGGATTTCTGCCTCGAGACGCCTGGCCCGCCAAGGTTACTTGTGTGAGTGCTGTGGTGTCTCTGGCATCCTTCTGGA
GAACGTTCCTACCTTTAATTAGGCTGGGTTCGTGATTCAGATCATTTACTTTGAGAAAATTAGAGTGTTTAAGGCAAGCT
TGCGCTATGAATACTACAGCATGGAATAATGATCTAGGGCTTTGTCTCCTATTTTGTTGGTTTCTAGGGATGAAGTAATG
ATTGATAAGGATGGTTGGGGGTGCTAGTATTGACTGGCCAGAGGTGAAATTCTTGGATTCAGTCAAGACTAACTACTGCG
AAAGCATTCACCAAGGACGTCTTTTTTAATCAAGAACGAAAGTTGGGGGATCGAAGACGATTAGATACCGTC
>OTU_347
AGGGCAAGCCTGGTGCCAGCAGCCGCGGTAATTCCAGCTCCAATAGCGTATATTAAAGTTGTTGCAGTTAAAAAGCTCGT
AGTTGAAATTCTGGTTTAATGCACCTGGCCCGCGGCCCTCAAGGCTTGTGAGTGCCGGTGTGCGTTTACCATCCTTCTAG
AAAACGATTCTGCCATTCACTTGGTTGGGATCGCGATCTAGATCATTTACTTTGAAAAAATTAGAGTGTTTAAAGCAAGC
TTATTGCTATGAATACATTAGCATGGAATAATAATCTAGGACTTCGGTTCTATTTTGTTGGTTTCTATAACTGAAGTAAT
GATTGATAGGGACAGTTGGGGGTGCTAGTATTGGCCGGCCAGAGGTGAAATTCTTGGATTCGGTCAAGACTAACTTATGC
GAAAGCATTTGCCAAGAATGTTTTCATTAATCAAGAACGAAAGTTAGAGGTTCGAAGGCGATCAGATACCGTC
>OTU_348
AGGGCAAGTCTGGTGCCAGCAGCCGCGGTAATTCCAGCTCCAATAGCGTATATTAAAGTTGTTGCAGTTAAAAAGCTCGT
AGTTGGATTTCTGGTACGGTGCGCCTGGTCCGCCCCTTTATGGTGTGTGAGTACCGGCGCGCGCCTGCCATCCTTCCTGA
GAGCCGCGCTACCCTTCACTGGGCCGGCGTGGCAATCTGGATCGTTTACTTTGAAAAAATTAGAGTGTTTCAAGCAGGCA
TACTCGCTTTGAATACATTAGCATGGAATAATAAGATAGGACTTGGGTTCTATTTTGTTGGTTTCTAGGACCGAAGTAAT
GATTGATAGGGATAGTTGGGGGTGCTAGTATTTAGCGGCCAGAGGTGAAATTCTTGGATTCGCTAAAGACTAACTAATGC
GAAAGCATTCACCAAGGATGTCTTCTTTAATCAAGAACGAAAGTTGGGGGATCGAAGACGATTAGATACCGCC
>OTU_349
AGGGCAATTCTGGTGCCAGCAGCCGCGGTAATTCCAGCTCCAGTAGCGTATATTAAAGTTGTTGCAGTTAAAAAGCTCGT
AGTTGGATTTCTGACTGACCAAGTATGGTCCGGCGTCCTCAGGGCGCTGTGTACCGTCTTGCGTTTGTCATCCTTCCAGA
GAGCCGTGCCTACCGTTCTGCGGCAGGGCGCGTGCGATCTGGATCTTTTACTTTGAAAAAATTAGAGTGTTCCAAGCAAG
CTTACGCTTTGAATACATTAGCATGGAATAATAATATAGGACTTCTGTTCTATTTTGTTGGTTTCTAGGACCGAAGTAAT
GATTGATAGGGATAGTTGGGGGTGCTAGTATTAAGCGGCCAGAGGTGAAATTCTTGGATTCGCTTAAGACTAACTACTGC
GAAAGCATTCACCAAGGATGTCTTCTTTAATCAAGAACGAAAGTTGGGGGATCGAAGACGATCAGATACCGCC
>OTU_350
AGGGCAAGTCTGGTGCCAGCAGCCGCGGTAATTCCAGCTCCAATAGCGTATACTAAAGTTGTTGCAGTTAAAAAGCTCGT
AGTTGGATCTCGAGACCGGCCCGTCGGTCCTCCTCGCGGAGGTTTTACTGGCGTGCTCGCCGGCCTCACCTCGCCGGCTC
TCTGCAGGTGCTCTTTACTGCGTGCCTGCGGCGGCCGGAGCGTTTACTTTGAAAAAATTAGAGTGTTCAAAGCAGGCGTG
CTCGCCTGAATACTGGTGCATGGAATAATGGAATAGGACCTCGGTTCTATTTTGTTGGTTTTCGGAAGTCGAGGTAATGA
TTAGTAGGGACGGTCCGGGGGCATTCGTATTGCGCGGTTAGAGGTGAAATTCTTGGATCCGTGCAAGACGAACTACAGCG
AAGGCGTTTGCCAAGTGCGTCTTCATTAATCAAGAGCGACAGTCAGAGGTTCGAAGACGATTAGATACCGTC
>OTU_351
AGGGCAAGCCTAGTGCCAGCAGCCGCGGTAATTCCAGCTCCAATAGCGTATCTTAAAGTTGCTGCAGTTAAAAAGCTCGT
AGTTGGACCTAGGGTTGAATTGTAATGGTACCTCTCAATTTATTGGGGGGAATAATACCTAGCAACTTCTTCCTAATCAA
TGAAATGTTAACGGGTGTCAGCAATGGCATTCGATTTCATAAATTTACTTTGAATAAATTAGGGTGTTTAAAGCAGGCTA
CATAGCCTTGAATACATTAGCATGGGATAATAGAAAATGACCTTTGGTCTATACTTATTGGTTTCTAAGGCCAAGGTAAT
GATTAACAGGGACAGTTGGGGTCGCTTGTATTCAGTGGTCAGAGGTGAAATTCTAAGACCCATTGAGGACAAACAAATGC
GAAGGCATTCGACAAGGATGTTTTCATTAATCAAGAACGAAAGTTGTGGGATCGAAGACGATCAGATACCGTC
>OTU_352
ATGGCAAGTCTGGTGCCAGCAGCCGCGGTAATTCCAGCTCCAATAGCGTATACTAAAGTTGTTGCGATTAAAAAGCTCAT
AGTTGGATCTCAGGCATGGGCGCGCGGTCCGCCTCGCGGCGGTTACTGCGTGATTTTCCCATCCTACGCTTCCCGGTTTT
TCAGCCCATGGTGCTCTTCATTGAGCGTTTTGGGTGGCCGGAACGTTTACTTTGAAGAAATTAGAGTGTTCAAAGCAGGC
ATGTCGCCTGAATAATGTTGCATGGAATAATAGAATAGGACCTCGGTTCTATTTTGCTGGTTTTCGGAACACGAGGTAAT
GATTAAGAGGGACAGACGGGGGCATCCGTATTGCGGTGTTAGAGGTGAAATTCTTGGATCATCGCAAGACGAACAACTGC
GAAAGCATTTGCCAAGCATGTTTTCATTAGTCAAGAACGAAAGTCAGAGGTTCGAAGGCGATTAGATACCGTC
>OTU_353
AGGGCAAGCCTGGTGCCAGCAGCCGCGGTAATTCCAGCTCCAATAGCGTATATTAAAGTTGTTGCAGTTAAAAAGCTCGT
AGTTGGATCTTGGAATAGAAAAAATTTGGTCTGCCATCATTGGTGTGTACTGAGTTTTTTCATTCCTTCTTACTAGATAC
TCGCTTCTGCTCTTTATTGAGTGGAAGTAAGTATTCTAGTTCATTTACTTTGAATAAATTAGAGTGTTTAAAGCAGGCAT
TTTTCGCCTTGAATACATTAGCATGGGATAATAGAATAGGACTTTGGTTCTATTTTGTTGGTTTCTAGGACTGAAGTAAT
GATTAACAGGGATAGTTGGGGGCAATAGAATTCAATTGTCAGAGGTGAAATTCTTTGATTTGCGGAAGTCTAACTAATGC
CAAAGCATTTGCCAAGAATGTTTTCATTAATCAAGAACGAAAGTTAGGGGATCAAAGGCGATTAGATACCGCC
>OTU_354
AGGGCAAGCCTGGTGCCAGCGGCCGCGGTAATTCCAGCTCCAATAGTGTATGTTAATTTTGTTGCGGTTAAAAAGCTCGT
AGTTGGATATCGGCCGGTCTGTCCCGGTGCGCTTCTGGCGCAACTGGGAACGATGACCGGCGTGTTTTGTGTCGGGAGTC
GGGGTGCTCTTAACCGAGTGTCCCGATGCTTCCCCGGCGCAGGTTTACTTTGAAAAAATTAGAGTGCTCAGCGCAGGCAA
TCCTCGCTTGAATAGTCGTGCATGGAATAATGGAATAGGACGTCGTTTCTATTTTGTTGGTTTTCGGAAATCGACGTAAT
GATAAATAGGGACAATTGGGGGCATCCGTATTTCGTTGTCAGAGGTGAAATTCTTGGACCGTCTGAAGACTCACTACTGC
GAAAGCATTTGCCAAGCATGTTTTCATTAATCAAGAACGAAAGTTAGAGGTTCGAAGGCGATTAGATACCGCC
>OTU_355
AGGGCAAGTCTGGTGCCAGCAGCCGCGGTAATTCCAGCTCCAATAGCGTATACTAAAATTGTTGCAGTTAAAAAGCTCGT
AGTCGAAAGCCGCGCGTTGCTTTCACTGGGGTCTCCTAGAGGGACCAAAACTGGTGGAGTGAAGCGCTATCGTCTTATAT
ACCAGACGGCCTTAATTGTGTCGTTTGAACGTGTATACAGACTAAATTACTGTGAAAAAATTAGAGTGTTCAAGGCAGGC
GTTACAGCTTGTATAGATTAGCATAGGATAATGATAAGATTGAGAATTTACGTTCTGTAGGTTTAAAATGCTTAATAATG
GTTAATAGGGTTTATCAGGGGCGCTCATATTTAATTGTCAGAGGTGAAATTCTTGGATTTATGAAAGATGAACTAATGCG
AAAGCATCCGCCATGGGTATTCCCATTGATCAAGAACGAAAGTTAAGGGATCGAAGACGATCAGATACCGTC
>OTU_356
AGGGCAAGCCTGGTGCCAGCAGCCGCGGTAATTCCAGCTCCAATAGCGTATATTAAAGTTGTTGCAGTTAAAAAGCTCGT
AGTTGGATTTTGGGTACATTGTGGGGGGTCCGCCTTCGTTGGTGTGTACTGCCCGCAGGTACTTTTCCTTCCCGTTGCGT
TCGTGTGCTATTGATTTAGTGCGCGACTGCGCACGGGATCGTTTACTTTGAAAAAATTAGAGTGTTCAAAGCAGGCTCAT
CACAGCCGTTGAATATTTCAGCATGGGATAATAGAATAGGACTTGTTTCTTATTTTGTTGGTTTTCAAGAGACAGGTAAT
GATTAAAAGGGATAGTTGGGGATATTAGTATTGTGAAGTCAGAGGTGAAATTCATGGATTTTCACAAGACTAACTACTGC
GAAAGCATTTATCAAGGATGTTTTCATTAATCAAGAACGAAAGTTGGGGGATCGAAGACGATTAGATACCGTC
>OTU_357
AGGGCAAGTCTGGTGCCAGCAGCCGCGGTAATTCCAGCTCCAATAGCGTATATTAAAGTTGTTGCAGTTAAAAAGCTCGT
AGTTGGATTTCTGTGAGAGTGCCGGTGTCGGCTGATGCTTGTACGCAGGCGCTCTTACATCCTTCTGATAACTGTTCAGG
CATTCATTTGTCGGTTCAGGCTCAGATATTTTACCTTGAGAAAATTAGAGTGTTTCAGGCAGGCTTATGCACGGAATACA
TTAGCATGGAATAATAGAATAGGACTCGTGCGTCTTTCGGGGCGCCGGTCTCTGTTGTTGGTTTCAGGGACTAAAGTAAT
GATTAATAGGGATAGTTGGGGGCATTAGTATTTAATAGTCAGAGGTGAAATTCTCGGATTTGTTAAAGACGAACTTATGC
GAAAGCATTTGCCAAGGATGTTTTCATTAATCAAGAACGAAAGTTAGGGGATCAAAGGCGATTAGATACCGCC
>OTU_358
AGGGCAATTCTGGTGCCAGCAGCCGCGGTAATTCCAGCTCCAGTAGCGTATGCTAACGTTGTTGCGGTTAAAAAGCTCGT
AGTTGGATTTCTGGTTCGGCGTTCCTGGTCCTCGGCCACTAGATGGCCGTGAGTACCGGTTGTGACGCTAGCCATCCTTC
GGGAGAGCGCGCGGTGCTTAACGGCGCTGCGCGCCATCTCGATCCTTTACTTTGAACAAATTAGAGTGTTTAAAGCAGGC
TAATGCCTTGAATACCTTAGCATGGAATAATAAGATAGGACTTTTGGCCTATTTTGTTGGTCTTTAGGACAAGAGTAATG
ATTGATAGGGACAGTTGGGGGTGCTAGTATTGAATGGCCAGAGGTGAAATTCTTGGATTCATTCAAGACTAACTAATGCG
AAAGCATTCACCAAGGATGTCTTCTTTAATCAAGAACGAAAGTTGGGGGATCGAAGACGATTAGATACCGTC
>OTU_359
AGGGCAAGCCTGGTGCCAGCAGCCGCGGTAATTCCAGCTCCAATAGCGTATATTAAAGTTGTTGCAGTTAAAAAGCTCGT
AGTTGGATTTCTGGTTACTTTAGCCTGGTCCGCCCGGTTAACGGTGTGAGTACTGGCGCTAATGGGCCATCCTTCTGGGG
AGTGTATCTACCCTTGATTGGGCCGGATGCTCGACCTGGATCGTTTACTTTGAAAAAATTAGAGTGTTTAAAGCAGGCAA
TTTGCTATGAATACATTAGCATGGAATAATGAGATAGGGCTTTGGGTTTCTATTTTGTTGGTTTCTAGAACTAAAGTAAT
GATTGATAGGGACAGTTGGGGGTGCTAGTATTCAACGGCCAGAGGTGAAATTCTTGGATTCGTTGAAGACTAACTAATGC
GAAAGCATTCACCAAGGATGTCTTCTTTAATCAAGAACGAAAGTTGGGGGATCGAAGACGATCAGATACCGCC
>OTU_360
AGGGCAAGCCTGGTGCCAGCAGCCGCGGTAATTCCAGCTCCAATAGCGTATATTAAAGTTGTTGCAGTTAAAAAGCTCGT
AGTTGGATTTTTGGGGCCGGATTGGTGGTTGGGCGGTGAAAGCTGTTTCTTCTGCCAGCGGACTCATTCCTCCTGAAGAG
CACATCTGGCCTTAACTGGTCTGGGTGAGTTATGCGCTTCAGGTCGTTTACTTTGAGCAAATTAGAGTGTTCAAAGCAGG
CATTTGCCTTGAATACCTTAGCATGGAATAATAGAATAGGACTTGGTTTCTGTTTTGTTGGTTTCTAGAAGCCGAGTAAT
GATTAATAGGAACAGTTGGGGCCGTTCATATTTCATTGTCAGAGGTGAAATTCTTAGATTTATGAAAGACGAACTAATGC
GAAAGCATTCGCCAAGGATGTTTTCATTAATCAAGAACGAAAGTTAGGGGATCAAAGACGATCAGATACCGTC
>OTU_361
AGGGCAATCCTGGTGCCAGCAGCCGCGGTAATTCCAGCTCCAATAGCGTATATTAAAGTTGTTGCAGTTAAAAAGCTCGT
AGTTGGATTTCTGGTATAACGCGCCTGGTCCGCCCCGTTTAGGTGTGTGAGTATCGGCGCGCGTTTGCCATCCTTCCTGA
GAGCGGCACTACCCTTCACTGGGCCGGTGTCGCGATCTGGATCGTTTACTTTGAAAAAATTAGAGTGTTTCAAGCAGGCA
TACTCGCTTTGAATACATTAGCATGGAATAATAAGATAGGACTTGGGTTCTATTTTGTTGGTTTCTAGGACCGAAGTAAT
GATTGATAGGGATAGTTGGGGGTGCTAGTATTGAGCGGCCAGAGGTGAAATTCTTGGATTCGCTCAAGACTAACTAATGC
GAAAGCATTCACCAAGGATGTCTTCTTTAATCAAGAACGAAAGTTGGGGGATCGAAGACGATCAGATACCGTC
>OTU_362
AGGGCAATTCTGGTGCCAGCAGCCGCGGTAATTCCAGCTCCAATAGCGTATATTAAAGTTGTTGCAGTTAAAAAGCTCGT
AGCTGAAGGTGTGCCGGACGGCACTGGTCTGCGGCTCTGCCGTGTGTACTGGTGGGTGTGCGGCATGGGTCCGGGAGGCA
GGTGGTGGGCTTGATTGCTCGCGGCCGTGATGGCTCCCGGTTGTTTACTGTGAACAAATGAGAGTGTTCAAAGCAGTCTG
TAGTGACTTGCATCGTTCAGCATGGAATAATGGAATAGGACGGGAGTTCTATTTCGTTGGTTTCGGGATGCCCGTAATGA
TTAATAGGGACAGTTGGGGGCACTCATACTTCATTGTCAGAGGTGAAATTCTTAGATTTATGAAAGATGAACTTGTGCGA
AAGCATTTGCCAAGGATGTTTTCATTAGTCAAGAACGAAAGTTAAGGGATCGAAGACGATCAGATACCGCC
>OTU_363
AGGGCAAGTCTGGTGCCAGCAGCCGCGGTAATTCCAGCTCCAAGAGCATATATTAAAGTTGTTGCAGTTAAAAAGCTCGT
AGTTGGATTTCTGGTTTAATGCACCTGGCCCGCGAACCGTCAGGTTTGTGAGTGCCGGCGCGCGTTTACCATCCTTCTAG
AAATCGATTCTGCCATTCACTTGGTTGGGATCGCGATCTAGATCATTTACTTTGAAAAAATTAGAGTGTTTAAAGCAGGC
TTTTGCTATGAATACATTAGCATGGAATAATAATCTAGGACTTCGGTTCTATTTTGTTGGTTTCTATAACTGAAGTAATG
ATTGATAGGGACAGTTGGGGGTGCTAGTATTGGCCGGCCAGAGGTGAAATTCTTGGATTCGGTCAAGACTAACTTATGCG
AAAGCATTCACCAAGGATGTCTTCTTTAATCAAGAACGAAAGTTGGGGGATCGAAGACGATCAGATACCGTC
>OTU_364
AGGGCAAGTCTGGTGCCAGCAGCCGCGGTAATTCCAGCTCCAGGAGCGTATTTTAAAGTTGTTGCAGTTGAAAAGCTCGT
AGTCGAAATTTAATTCATTTGATGAGGTTTCGAGCATGGTTTGTTCGTTTACTTCTCTTTGGATTTTTAATTGAGAGAAG
GATGAGAGATTGCTTAATTGCTTTCTCTTAATCGCTCTCTATTTTACTTTGAAAAAATTGGAGTGTTCAAAGCAGGCAAA
TTTTTAGCCACTGAACATTTTAGCACAGTATAATGAAATAGGACTTTTTCTTATTTTGTTGGTTATTGAGAAAGAGTAAT
GATAAATAGAATCGGCTGGGGGTATTAGTACATTTGAGCCAGCGGTGAAATGCTATGACTTCAAATTGACTAGCTGAAGC
GAAAGCGTTTACCAAGAACGTTTTCATTGATCAAGAACGAAAGTTAGGGGATCGAAGACGATCAGATACCGCC
>OTU_365
AGGGCAAGTCTGGTGCCAGCAGCCGCGGTAATTCCAGCTCCAATAGTGTATGTTAATTTTGTTGCGGTTAAAAAGCTCGT
AGTTGGATATCGGCCGGTCTGTCCCGGTGCGCTTCTGGCGCAACTGGGAACGATGACCGGCGTGTTTTGTGTCGGGAGTC
GGGGTGCTCTTAACCGAGTGTCCCGATGCTTCCCCGGCGCAGGTTTACTTTGAAAAAATTAGAGTGCTCAAAGCAGGCTT
AATACGCTTGGATATTCGTGCATGGAATAATAGAATAGGAAGTCGTTTCTATTTTATTGGTTTTCGGAAATCGACTTAAT
GATTAATAGGGACGGTCGGGGGTATTAGTATTCAGGCGACAGAGGTGAAATTCTTGGACCGTCTGAAGACTGTCGACTGC
GAAAGCATTTGCCAAGAATGTTTTCATTAATCAAGAACGAAAGTTAGAGGTTCGAAGACGATTAGATACCGCC
>OTU_366
AGGGCAAGTCTGGTGCCAGCAGCCGCGGTAATTCCAGCTCCAGTAGCGTATATTAACGTTGCTGCAGTTAAAAAGCTCGT
AGTTGGATTTCTGGTTGGTCGCCCTGGCCCGCTGGCTTTACGTCAGGTGTGTGCCGGTGCGTACCTGCTATCCTTCTAGA
GAGCCGTGCGTACCCTTTACTGGGCCGCGCGCGTGCGATCTAGATCTTTTACTTTGAAAAAATTAGAGTGTTTAAAGCAG
GCTTACGCCGTGAATACATTAGCATGGAATAATAATATAGGACTTTGGTTCTATTTTGTTGGTTTCTATAACTGAAGTAA
TGATTGATAGGGACAGTTGGGGGTGCTAGTATTGGCCGGCCAGAGGTGAAATTCTTGGATTCGGTCAAGACTAACTTATG
CGAAAGCATTCACCAAGGATGTCTTCTTTAATCAAGAACGAAAGTTGGGGGATCGAAGACGATTAGATACCGC
>OTU_367
AGGGCAATCTCTGGTGCCAGCAGCCGCGGTAATTCCAGCTCCAATAGCGTATATTAATGTTGTTGCGGTTAAAAAGCTCG
TAGTTGGATCTCGGCGGGCAGGGGACGGTTCGTTGTTTGACGCTACTGTCCCATTGTCCCGTGATTTTTGGTCGGAGGTT
CCGGGGTGCTCTTAACCGAGTGACCCGGGGCGCCGTCCGGTTTACTTTGAAAAAATTAGAGTGCTCAGCGCAGGCTTTCC
ACGCTTGAATATCAGTGCATGGAATAATGGAATAGGACGTCGTTTCTATTTTGTTGGTTTTTCGAAATCGACGTAATGAT
CAATAGGGACAGTCGGGGGCATTAGTATTCCGGCGACAGAGGTGAAATTCTTGGACCGCCGGAAGACTCACTACTGCGAA
AGCATTTGCCAAGAATGTTTTCATTAATCAAGAACGAAAGTTAGAGGTTCGAAGACGATTAGATACCGTC
>OTU_368
AGGGCAATTCTGGTGCCAGCAGCCGCGGTAATTCCAGCTCCAATAGCGTATATTAAAGTTGTTGCAGTTAAAAAGCTCGT
AGTTGGATTTTGGAGTATTTGTTGAGCCCGGTCTGCCGGGATGGTGTGTACTGGCTTAACTACTCTTCCTTTCAGTTTGC
TACCTTCTGCTCTTAACTGAGTGGGAGGCAAGCTCTGAATCGTTTACTTTGAAAAAATTAGAGTGTTTAAAGCAGGCCTA
TAAGTGCCTTGAATACATTAGCATGGGATAATAAAATAGGACTTTATGCTTATTTTGTTGGTTTCTAAGTGTAGAGTAAT
GATTAATAGAGTCAGTTGGGGGTGTTCATATTTAGTTGTCAGAGGTGAAATTCTTGGATTTACGAAAGATGAACTTCTGC
GAAAGCATTCATCAAGGATGTTTTCATTAATCAAGAACGAAAGTTAGGGGATCGAAGACGATTAGATACCGCC
>OTU_369
AGGGCAAGCTCTGGTGCCAGCAGCCGCGGTAATTCCAGCTCCAATAGCGTATATTAAAGTTGTTGCGGTTAAAAAGCACG
TAGTTGGATCTCGGTTCAAGCGTAGCGGTCCACTTGCCAGTGGCTACTGTTGCGCTGAACAACACATGTCTGTCGACTCT
GTTCGCGATGCCCTTAACCGGTGTGTCGCGAGCGATCGGCTCGTTTACTTTGAAAAAATTAGAGTGCTCAAAGCAGGCTC
GAGAAGCCCGAATATCCTTGCATGGAATAATGGAATATGTAGGTATACGTAGTTCTGTTGGTCTCGCCGTACTACCTAAA
TGGTTACAGGGACAGACGGGGGCGTCCGTATTGCTGCGCTAGAGGTGAAATTCTTGGACCGTAGCAAGACGAACTAAAGC
GAAAGCATTCGCCAAGAATGTTTTCATTAATCAAGTACGAAAGTTAGAGGTTCGAAGACGATCAGATACCGCC
>OTU_370
AGGGCAAGTCTGGTGCCAGCAGCCGCGGTAATTCCAGCTCCAATAGCGTATATTAAAGTTGCTGCAGTTAAAAAGCTCGT
AGTTGGATTTCTGGCTTGAAACATTTTGCCGGCCACGGTTTCGTGTGTTAGTGCTTGGTGTTCTGGCCATCCTTCCAATC
GCTATTTGTCTTTCTTCATTGATGGGCAAGTGGTATTGGATCTTTTACTTTGAAAAAATTAGAGTGTTTCAAGCAGGCTT
TATGCTATGAATACATTAGCATGGAATAATAATTTAGGACTTCGGTTCTATTTTGTTGGTTTCTAGGACTGAAGTAATGA
TTGATAGGGATAGTTGGGGGTGCTAGTATTCAGCGGCCAGAGGTGAAATTCTCGGATTCGCTGAAGACTAACTTATGCGA
AAGCATTCACCAAGGATGTCTTCTTTAATCAAGAACGAAAGTTGGGGGATCGAAGACGATCAGATACCGCC
>OTU_371
AGGGCAAGCCTGGTGCCAGCAGCCGCGGTAATTCCAGCTCCAATAGCGTATATTCAAGTTGTTGCAGTTAAAAAGCTCGT
AGTCGGACCTTGGGATTTGAGGAACCCGGTCTGCCGGGACGGTGTGTACTGGTTCTTCTGTCCTTCCTTCCGGTCTGCTG
CCTTCTGCTCTTAACTGAGCGGGGGGTTGGCTCCGGATCGTTTACTTTGAAAAAATTAGAGTGTTCAAAGCAGGCGCAAC
CATCGCCATTGAATACATTAGCATGGGATAATAGAATAGGATACTGCTTCTATTTTGTTGGTTTCTAGGGGCGGCATAAT
GATTAATAGAGATAGTTGGGGGTATTCATATTTAATTGTCAGAGGTGAAATTCTTGGATTTATGAAAGATGAACTCCTGC
GAAAGCATTTATCAAGGATGTTTTCATTGATCAAGAACGAAAGTTAGGGGATCGAAGACGATCAGATACCGCC
>OTU_372
AGGGCAAGTCTGGTGCCAGCAGCCGCGGTAATTCCAGCTCCAATAGCGTATATTAAAGTTGCTGCAGTTAAAAAGCTCGT
AGTTGGATTTCTGGCTCGATATATTTTGCCGGCCACGGTTTCGTGTGTTAGTGCTTGATATTCTGGCCATCCTTCCAATG
GCTATTCATCCTTCTTCATTGAGGTGGTGAGTGGTATTGGATCTTTTACTTTGAAAAAATTAGAGTGTTTCAAGCAGGCT
TTATGCTATGAATACATTAGCATGGAATAATAATTTAGGACTTCGGTTCTATTTTGTTGGTTTCTAGGACTGAAGTAATG
ATTGATAGGGATAGTTGGGGGTGCTAGTATTCAGCGGCCAGAGGTGAAATTCTCGGATTCGCTGAAGACTAACTTATGCG
AAAGCATTCACCAAGGATGTCTTCTTTAATCAAGAACGAAAGTTGGGGGATCGAAGACGATTAGATACCGTC
>OTU_373
AGGGCAAGCCTGGTGCCAGCAGCCGCGGTAATTCCAGCTCCAGAAGCGTATATTTAAGTTGCTGCAGTTAAAAAGCTCGT
AGTTGGATTTATTTCCGTGTTCCGTGAGGGTCCTTGATTGTGTACTCTTTGTGGGACATGGAGACAGTTGGTCGGGTGTT
GCGTGGTGTGTCATTGGTTTGTCCACCCGCGTGTCTGACCGAGTTACTTTGAGTAAATTAGAGTGTTCAAAGCAGGCGAC
ATGATCGCTGTGAATATACTAGCATGGAATAACGGCATAGGACTCTGGCCTATCCCGTTGGTCTGTAGGACCGGAGTAAT
GATTAAGAGGGACAGTCGGGGGCATTCGTATTTCATTGTCAGAGGTGAAATTCTTGGATTTATGAAAGACGAACTACTGC
GAAAGCATTTGCCAAGGATGTTTTCATTAATCAAGAACGAAAGTTGGGGGCTCGAAGACGATTAGATACCGTC
>OTU_374
AGGGCAATTCTGGTGCCAGCAGCCGCGGTAATTCCAGCTCTCCTAGTGTATCTCGTTATTGCTGCGGTTAAAAAGCTCGT
AGTTGGATCTAGGTTACGTGCCGCAGTTCGCAATTTGCGTCAACTGTGGTCGTGACTTCTAATTTGCTGGTTTGAGGTTG
GGTTCGCCCTTCAACTGCCAGCAGGTTTACCTTGAATAAATCAGAGTGCTCAATACAAGCGCTTGCTTGAATAGCTCATC
ATGGAATAATGAAACAGGACTTCGGTTCTTTTTGTTGGTTCTAGAACTGATTTAATGGTTAAGAGGGACAAACCGGGGGC
ATTCGTATCATTACGCGAGAGGTGAAATTCGTGGACCGTAGTGAGACGCCCAACAGCGAAAGCATTTGCCAAGAATGTCT
TCATTAATCAAGAACGAAAGTCAGAGGTTCGAAGACGATTAGATACCGTC
>OTU_375
AGGGCAATCCTGGTGCCAGCAGCCGCGGTAATACCAGCTCCAATAGCGTATACTAACGTTGTTGCAGTTAAAAGGCTCGT
AGTCGAACTTATGATCCTGTGAACCTGGCCCAACTTCGAGTAAGTTGCGCGCCGGTGTGCACGGATCATTCTTCTGAAGA
GCTGCTCCGCCCTTGATTGGGTCGTGTGCACGCAATTCAGATCCTTTACTGTGAGTAAATCAAAGTGCTCAAAGCAGGCT
TCAATGCTTGTATGGTTCAGCATGGAATAATAAGATAAGACTTCGGTTTTGTTTTGTTGGCTCTACGAACCAAAGTAATG
ATTGAAAGGGATAGTTGGGGGTGCTAGTATTCAGTGGTCAGCGGTGAAATGCGGAGACCCATTGAAGACTAACTTATGCG
AAAGCATTCACCAAGGATATCTTCTTTGATCAAGAACGAAAGTTGGGGGATCGAAGACGATTAGATACCGTC
>OTU_376
AGGGCAATTCTGGTGCCAGCAGCCGCGGTAATTCCAGCTCCAATAGCGTATATTAAAGTTGTTGCAGTTAAAAAGCTCGT
AGTCGGATGTCGGTGTGTTGCGAGCCCGGTCTGCCGATTTCGGTGTGTACTGGCTTGCGCGCACTTCCTTCCGGTATGCA
GCAGGCTGGCCTTAACTGGTTGGCTTGTTTGCTCCGGATCGTTTACTTTGAAAAAATTAGAGTGTTTAAAGCAGACTTTA
TTGTCGTCTTGAATACATTAGCATGGGATAATGGAATAGGCTCTTTTGTCTAATTTGTTGGTTTCTAGATGAGAGAGAAT
GACCAATGGGAATAGTCGGGGGTATTCATATTTAATTGTCAGAGGTGAAATTCTTGGATTTATGAAAGATGAACATCTGC
GAAAGCATCTATCAAGGATGTTTTCATCGATCAAGAACGAAAGTTAGGGGATCGAAGACGATCAGATACCGTC
>OTU_377
AGGGCAATTCTGGTGCCAGCAGCCGCGGTAATTCCAGCTCCAATAGCGTATATTAAAGTTGTTGCAGTTAAAAAGCTCGT
AGTTGGATGTCTGGTCTCGCGCGCGTTGTCTTCTGAAATATTTGTTGTTACGGCGCGGCGGGACCCTCCTCTCGAGGACC
CTGGTGTGCTTTTCATTAAGTGTGCCTGTCGGGACTCGGGACCTTTACTTTGAAAAAATTAGAGTGTTCAAAGCAGGCAG
CTTCGCTTGAATACATTAGCATGGAATAATGGAATAGGACTTTGGTTTTCTATTTTGTTGGTTTCTAGGACCGAAGTAAT
GATTAATAGGGATAGTTGGGGGCATTAGTATTTAATTGTCAGAGGTGAAATTCTTGGATTTATGAAAGACTAACATCTGC
GAAAGCATTTGCCAAGGATGTTTTCATTAATCAAGAACGAAAGTTAGGGGATCGAAGACGATCAGATACCGCC
>OTU_378
AGGGCAATTCTGGTGCCAGCAGCCGCGGTAATTCCAGCTCCAATAGCGTATATTAAAGTTGTTGCAGTTAAAAAGCTCGT
AGTCGAATTTCGGGATCAAGAGAACCCGGTCTGCCGGGATGGTGTGTACTGGTTCTCTGATTCTTCCTTCCGGTATGCTG
CCTCATGCTCTTCATTGAGTGTGGGGTGTTAGCTCCGGATCGTTTACTTTGAAAAAATTAGAGTGTTTAAAGCAGGCCGA
AGTGCCTTGAATACATTAGCATGGGATAATGGAATAGGACTTTGCTCCTATTTTGTTGGTTTCTAGGAGTCAAAGTAATG
ATTAATAGAAACAGTTGGGGGTATTCATATTCTGTAGTCAGAGGTGAAATTCTTGGATTTACGGAAGATGAACTTCTGCG
AAAGCATTTATCAAGGATGTTTTCATTGATCAAGAACGAAAGTTAGGGGATCGAAGACGATCAGATACCGTC
>OTU_379
AGGGCAAGTCTGGTGCCAGCAGCCGCGGTAATTCCAGCTCCATTAGCGTATATTAAAGTTGTTGCAGTTAAAAAGCTCGT
AGTTGGATTTCTGGCTTGAGACGCCTGACCCGCCAAGGTTACTTGTGTGAGCGTCGGTGTGTCTCTGCCATCCTTCTGGA
AAGCGTGTCTACCTTTAATTAGGCGGATTCGTTGCTCCAGATCTTTTACTTTGAGTAAACTAGAGTGTTTAAAGCAGGCT
TGCGCTATGAATACATTAGCATGGAATAATAATTTAGGACTTTGGTCTCTATTTTGTTGGTTTCTAGGACTGAAGTAATG
ATTGATAAGGATGGTTGGGGGTGCTAGTATTTAACGGCCAGAGGTGAAATTCTTGGATTCGTTAAAGACTAACTCATGCG
AAAGCATTCACCAAGGACGTCTTTTTTAATCAAGAACGAAAGTTGGGGGATCGAAGACGATTAGATACCGTC
>OTU_380
AGGGCAATCCTGGTGCCAGCAGCCGCGGTAATTCCAGCTCCAATAGCGTATATTAAAGTTGTTGCAGTTAAAAAGCTCGT
AGTTGGATTTCTGGTTACTTTAGCCTGGTCCGCCCGGTTAACGGTGTGAGTACTGGCGCTATGGAACCATCCTTCTAGGA
AGTGTACCTACCCTTAATTGGGCCGGGTGCTCGACCTGGATCGTTTACTTTGAAGAAATTAGAGTGTTTAAAGCAGGCTT
ATCGCTTTGAATATATTAGCATGGAATAATAAGATAGGACTCCGTTTCTATTTTGTTGGTTTCTGGAAAATGGAGTAATG
ATTAAAAGAGACAGTTGGGGGTGCTGGTATTTAACGGCCAGAGGTGAAATTCTTGGATTCGTTAAAGACCAACTTATGCG
AAAGCATTCACCAAGGATGTCTTCATTAATCAAGAACGAAAGTTGGGGGATCGAAGACGATCAGATACCGTC
>OTU_381
AGGGCAATTCTGGTGCCAGCAGCCGCGGTAATTCCAGCTCCAGTAGCGTATGCTAACGTTGTTGCGGTTAAAAAGCTCGT
AGTTGGATTTCTGGTTTGGTGTTCCTGGTCCTCGGCGCCAAGTGCGTCGTGAGTACCGGCGCAACACTAGCCATCCTTCC
AGGGCGGCTCCGCGCGCCTTGTGCGTGGCGGGCCCACCTGGATCATTTACTGTGAACAAATTAGAGTGTTTAAAGCAGGC
TTATGCCGTGAATACCTTAGCATGGAATAATAGGATAGGACTCTTGGTCTATTCTGTTGGTCTCTAGGGCGAGAGTAATG
ATTGATAGGGACAGTTGGGGGTGCTAGTATTGAGCGGCCAGAGGTGAAATTCTTGGATTCGCTCAAGACTAACTAATGCG
AAAGCATTCACCAAGGATGTCTTCTTTAATCAAGAACGAAAGTTGGGGGATCGAAGACGATTAGATACCGTC
>OTU_382
AGGGCAAGTCTGGTGCCAGCAGCCGCGGTAATTCCAGCTCCAATAGCGTATATTAAAATTGTTGCAGTTAAAAAGCTCGT
AGTTGGATTTCTGGTACGGCGCACTTGGCCCGTCGCGGTTACGCGTATGTGTGCCGGTGTGCGCCTGCCATCCATCTGGA
GAACGCCGTCGCCCTTCACTGGGTGGGCGGTGGTATCCAGATCTTTTACTTTGAAAAAATTAGAGTGTTTAAAGCAGGCT
TGTGCTGTGAATACATTAGCATGGAATAATAATTTAGGACTTTGGTCTTATTTTGTTGGTTTCTAGGACTAAAGTAATGA
TTGATAGGGACAGTTGGGGGTGCTAGTATTCAGCGGCCAGAGGTGAAATTCTTGGATTCGCTGAAGACTAACTTATGCGA
AAGCATTCACCAAGGATGTCTTCTTTAATCAAGAACGAAAGTTGGGGGATCGAAGACGATCAGATACCGTC
>OTU_383
AGGGCAATTCTGGTGCCAGCAGCCGCGGTAATTCCAGCTCCAATAGCGTATATTAAAGTTGCTGCAGTTAAAAAGCTCGT
AGTTGGATTTCTGGCTTGAAACATTTTGCCGGCCACGGTTTCGTGTGTTAGTGCTTGATGTTCTGGCCATCCTTCCAATC
GCTATTGGCTACTCTTCATTGATTGGTCAGTAGTATTGGATCTTTTACTTTGAAAAAATTAGAGTGTTTCAAGCAGGCTT
TATGCTATGAATACATTAGCATGGAATAATAATTTAGGACTTCGGTTCTATTTTGTTGGTTTCTAGGACTGAAGTAATGA
TTGATAGGGATAGTTGGGGGTGCTAGTATTCAGCGGCCAGAGGTGAAATTCTCGGATTCGCTGAAGACTAACTTATGCGA
AAGCATTCACCAAGGATGTCTTCTTTAATCAAGAACGAAAGTTGGGGGATCGAAGACGATCAGATACCGCC
>OTU_384
AGGGCAATTCTGGTGCCAGCAGCCGCGGTAATTCCAGCTTCAGGAGCGTATATAAACGTTGTTGCAGTTAAAAAGCTCGT
AGTTGGATTTCTGGTGTGAGGTGCCTGGCCCGCCGCGGTTTTCGCGTGTGAGTGCTGGCGCGCCTCCGCCATCCTTCGGG
GGACCGCGCCTACCCTTAACTGGGCGGGGCGCGTGAGCCCGATCTTTTACTTTGAAAAAATTAGAGTGTTCCACGCAGGC
TCGCGCTGTGAATACATTAGCATGGAATAATAACATAGGACTTTGGTTCTATTTTGTTGGTTTTAAGGACCGAAGTAATG
ATTGATAGGGATAGTTGGGGGTGCTCGTATTCAGCGGCCAGAGGTGAAATTCTTGGATTCGCTGAAGACGAACTTATGCG
AAAGCATTCACCAAGGATGTCTTCTTTAATCAAGAACGAAAGTTGGGGGATCGAAGACGATTAGATACCGTC
>OTU_385
AGGGCAATTCTGGTGCCAGCAGCCGCGGTAATTCCAGCTCCAAGAGCATATATTAAAGTTGTTGCAGTTAAAAAGCTCGT
AGTTGGATTTCTGGTTTAATGCACCTGGCCCGCGGCCACTAGGCTTGTGAGTGCCGGCGCGCGTTTACCATCCTTCTAGA
AAACGATTCTGCCATTCACTTGGTGGGGATCGCGATCTAGATCTTTTACTTTGAAAAAATTAGAGTGTTTAAAGCAGGCT
TTTGCTATGAATACATTAGCATGGAATAATAATCTAGGACTTCGGTTCTATTTTGTTGGTTTCTATAACTGAAGTAATGA
TTGATAGGGACAGTTGGGGGTGCTAGTATTGGCCGGCCAGAGGTGAAATTCTTGGATTCGGTCAAGACTAACTTATGCGA
AAGCATTCACCAAGGATGTCTTCTTTAATCAAGAACGAAAGTTGGGGGATCGAAGACGATTAGATACCGTC
>OTU_386
AGGGCAAGTCTGGTGCCAGCAGCCGCGGTAACTCCAGCTCCAATAGCGTATATTAACGTTGTTGCAGTTAAAAAGCTCGT
AGTCGAAGGTGGGGGTGAGGGAGGCGATGTCTGGTGCTGCGCAAGCGGCGGTGGATGACGCCGGCACCCCATGTGCTTGC
ATGCAGAGCTGGCCGTTGTGCTTGAGTGTGCGGCGGGTGGCGGCATGCTGTTTACTGTGAAAAAATTAGAGTGTTCCAGG
CAGTCGTTGACTGAATAGATTAGCATGGAATAATGGAAGAGGACGATGGGCCACTGCGTTGGTTGTGGGCTGTTGTAATG
ATTGATAGGGACAGTTGGGGGCATTAGTATTTAATAGCTAGAGGTGAAATTCCAGGATTTATGAAAGACTGACTTCTGCG
AAAGCATCTGCCAAGGATGTTTTCATTGATCAAGAACGAAAGTTAGGGGATCGAAGACGATTAGATACCGTC
>OTU_387
AGGGCAATTCTGGTGCCAGCAGCCGCGGTAATTCCAGCTCCAATAGCGTATATTAAAGTTGTTGCGGTTAAAAAGCTCGT
AGTTGGATCTCATGCATCTGTGACTTGGTGTTCGCCGTAATGGCTGCACTGATCACCGTTTGCAGTTCGGCAATGACTTC
TAGGGGCCTTCGCCGGCACCTAGACTGTTGTTGTCGCTTTACTTTGACAAAATTAAAGTGCTCAAAGCGGGTAATCAATG
ATTGCCTGAATAATCTCGCATAGAATAACACAACACGACTCCGGTCTGTTTTGTTGGTTCACAGCCCCACCGGGGTAATG
ATTAAAAGGAACAGTCGGGAGCATTCGTACTGCGAGGATAGAGGTGAAATTCTTGGACCCTCGCAAGACGAACTAAAGCG
AAAGCATTTGCTAAGGATGTTTTCATTAATCAAGAACGAAAGTCAGGGGATCGAAGACGATTAGATACCGTC
>OTU_388
AGGGCAATTCTGGTGCCAGCAGCCGCGGTAATTCCAGCTCCAATAGCGTATATTAATGTTGTTGCGGTTAAAAAGCTCGT
AGTTGGATCTCGGCGGATAGGGGGCGGTTCGTTGTTTGACGCTACTGCTCCATTTGTCCGTGAATGTGTTGGCAGAGGTC
GCAGGGTGCTCTTAATCGAGTGTCCTGTTCGGCGCTGTCAGGTTTACTTTGAAAAAATTAGAGTGCTCAAAGCAGGCTTT
ACACGCTTGAATATCTGTGCATGGAATAATGGAATAGGACGTCGTTTCTATTTTGTTGGTTTTCGGAAATCGACGTAATG
ATTAATAGGGACAGTCGGGGGCATTAGTATTCAGACGACAGAGGTGAAATTCTTGGACCGTCTGAAGACTGCCAACTGCG
AAAGCATTTGCCAAGAATGTTTTCATTAATCAAGAACGAAAGTTAGAGGTTCGAAGACGATTAGATACCGCC
>OTU_389
AGGGCAATTCTGGTGCCAGCAGCCGCGGTAATACCAGCTCCAATAGCGTATATTAATGTTGCTGCAGTTAAAAAGCTCGT
AGTTGGATTTCTGACCTGGAGTGCCTGGCCCGTGGTCTAACGACCATGAGCGCCGGATGCGCTTCGGTCATCCGTCTAGT
TGCCATGACTGCCCTTTATTGGGTTGGTCATTTGTGCCTAGACCTTTTACTTTGAAGAAAATAGAGTGTTCAAAGCAGGC
GTTTGCTATGAATACTTCAGCATGGAATAATAAGATAGGACTTTGGTTCTATTTTGTTGGTTTCTAGAACTAAAGTAATG
ATTGATAGGGACGGTTGGGGGTGCTAGTATTTAACGGCCAGAGGTGAAATTCTTGGATTTGTTAAAGACTAACGTATGCG
AAAGCATTTGCCAAAGATGTTTTCATTAATCAAGAACGAAAGATAGGGGATCAAAGGCGATCAGATACCGCC
>OTU_390
AGGGCAATCCTGGTGCCAGCAGCCGCAGTAATTCCAGCTCCAATAGCGTATATTAAAGTTGTTGTGGTTAAAAAGCTCGT
AGTTGGATCTCAGTTTATGTCCAGTGCGGTCCACTTGCCAGTGGTTCACTGCACTGACTGAACACTATTATCGACCCTGT
CTATGGTGCTCTTAATCGGGTGTCATAGGCGATCGATACGTTTACTTTGAAGAATTAAGAGTGCTCAAAGCAGGCATGCT
ATGCCCGAATTATGTTGCATGGAATAATGGAATAGGACCTCGGTTCTATTTTGTTGGTCTTCGGAATACCCGAGGTAATG
ATTAAGAGGGACAGACGGGGGCATTCGTATTGCGACGCTAGAGGTTAAATTCTTGGATCGCCACAGGACGAACAGCAGCG
AAGGCGTTCGCCAAGAATGTTTTCATTAATCAAGAACGAAAGTTTGAGGTTCGAAGGCGATCAGATACCGCC
>OTU_391
AGGGCAATCCTGGTGCCAGCAGCCGCGGTAATTCCAGCTCCAGTAGCGTATATTAAAGTTGTTGCAGTTAAAAAGCTCGT
AGTTGGATTTCTGGCTTGATGTATTCGTCCCGCCACCGTTCAGGTGTGCGAGTGATGACTTACTTCTGCCATCCTCCTGG
AGAGCGTGTCTGCCCTTAATTGGGTTGGATACGTGATTCAGGACTTTTACTTTGAAAAAATTAGAGTGTTTAAAGCAGGC
TTGCGCTGTGAATACATTAGCATGGAATAATGATATAGGACTTGGGTTCTATTTTGTTGGTTTCCTGAACCGAAGTAATG
ATTGATAGGGATAGTTGGGGGTGCTAGTATTTATTGGCCAGAGGTGAAATTCTTGGATTCAATAAAGACTAACTTATGCG
AAAGCATTCACCAAGGATATCTTCTTTAATCAAGAACGAAAGTTGGGGGATCGAAGACGATCAGATACCGCC
>OTU_392
AGGGCAATTCTGGTGCCAGCAGCCGCGGTAATTCCAGCTCCAATAGCGTATATTAAAATTGTTGCAGTTAAAAAGCTCGT
AGTTGGATTTCTGGCTTTGGCGCGCTTGGCCCGCCGCGGTTTCGCGTGTGAGTGCCGATGTGTGCCGGTCATCCTTCGAG
AGAGCCGTTCTACTCTTTACTGGGTCGGAACGGTCATCTCGATCTTTTACTTTGAAAAAATTAGAGTGTTCAAAGCAGGC
TTACGCTATGAATACATTAGCATGGAATAATAATTTAGGACTTTGGTCTTATTTTGTTGGTTTCTAAGACTGAAGTAATG
ATTGATAGGGATAGTTGGGGGTGCTAGTATTCAGCGGCCAGAGGTGAAATTCTTGGATTCGCTGAAGACTAACTTATGCG
AAAGCATTCACCAAGGATGTCTTCTTTAATCAAGAACGAAAGTTGGGGGATCGAAGACGATCAGATACCGCC
>OTU_393
AGGGCAAGCCTGGTGCCAGCAGCCGCGGTAATTCCAGCTCCAGTAGCGTATATTAAAGTTGTTGCAGTTAAAAAGCTCGT
AGTTGGATTTCTGGCTGACCGAGGCGGCCCGGTCTCTTTCCGAGGCTGAGTGCTGTTCTGCGTCTGCCATCCTTCCAGAA
AGCTGTGCCTACCGCTTCTGCGGCCGGGCGCTGTGATCTGGATCTTTTACTTTGAAAAAATTAGAGTGTTCCAAGCCGGC
TTACGCTTTGAATACATTAGCATGGAATAATAATATAGGACTTTGGTTCTATTTTGTTGGTTTCTAGGACTAAAGTAATG
ATTGATAGGGATAGTTGGGGGTGCTAGTATTCAGCGGCCAGAGGTGAAATTCTTGGATTCGCTGAAGACTAACTACTGCG
AAAGCATTCACCAAGGATGTCTTCTTTAATCAAGAACGAAAGTTGGGGGATCGAAGACGATTAGATACCGTC
>OTU_394
AGGGCAATCCTGGTGCCAGCAGCCGCGGTAATTCCAGCTCCAATAGCGTATATTAAAGTTGTTGCAGTTAAAAAGCTCGT
AGTTGGATTTCTGGTGTGCTGCGCCTGGCCCGCCTGCGTTAGCAGTGTGAGTGCCGGTGCGCGGTTGCCATCCTTCATGA
GAACGTGTCTGCCCTTCACTGGGTTGGGCTCGGTATCATGATCTTTTACTTTGAAAAAATTAGAGTGTTTAAAGCAGGCT
CAATGCCATGAATACATTAGCATGGAATAATAACTTAGGACTTTGGTTCTATTTTGTTGGTTTCTAGGACTAAAGTAATG
ATTGATAGGGATAGTTGGGGGTGCTAGTATTCAGCGGCCAGAGGTGAAATTCTTGGATTCGCTGAAGACTAACTTATGCG
AAAGCATTCACCAAGGATTTCTTCTTTAATCAAGAACGAAAGTTGGGGGATCGAAGACGATTAGATACCGTC
>OTU_395
AGGGCAAGTCTGGTGCCAGCAGCCGCGGTAATTCCAGCTCCAATAGCATATATTAAAGTTGTTGCAGTTAAAAAGCTCGT
AGTTGGATTTCTGGCAAGATGCGCCTTACCCGCTCCGATTACGGTAGTGTGTGTGAGCGCGCGTCTGCCATCCATTCACA
GAATGCGTCTACCCTTCATTGGGCCGGGCGTGTGATGTGAATCTTTTACTTTGAAAAAATTAGAGTGTTTAAAGCAGGCA
TTTGCTATGAATACATTAGCATGGAATAATAATCTAGGACTTCGGTTCTATTTTGTTGGTTTCTAGATCTGGAGTAATGA
TTGATAGGGATAGTTGGGGGTGCTAGTATTAAGGGGCCAGAGGTGAAATTCTTGGATTCTCTTAAGACTAACTTATGCGA
AAGCATTCACCAAGGATGTCTTCTTTAATCAAGAACGAAAGTTGGGGGATCGAAGACGATTAGATACCGCC
>OTU_396
AGGGCAATTCTGGTGCCAGCAGCCGCGGTAATTCCAGCTCCAGTAGCGTATGCTAACGTTGTTGCGGTTAAAAAGCTCGT
AGTTGGATTTCTGGTTCGGCGTTCCTGGTCCTCGGCCACTAGATGGCCGTGAGTACCGGTTGTGACGCTAGCCATCCTTC
GGGAGAGCGCGCGGTGCTTAACGGCGCTGCGCGCCATCTCGATCCTTTACTTTGAACAAATTAGAGTGTTTAAAGCAGGC
TAATGCCTTGAATACCTTAGCATGGAATAATAAGATAGGACTTTTGGCCTATTTTGTTGGTCTTTAGGACAAGAGTAATG
ATTGATAGGGACAGTTGGGGGTGCTAGTATTGAATGGCCAGAGGTGAAATTCTTGGATTCATTCAAGACTAACTAATGCG
AAAGCATTCACCAAGGATGTCTTCTTTAATCAAGAACGAAAGTTGGGGGATCGAAGACGATCAGATACCGCC
>OTU_397
AGGGCAATTCTGGTGCCAGCAGCCGCGGTAATTCCAGCTCCAATAGCGTATATTAAAGTTGCTGCTGTTAAAAAGCTCGT
AGTTGGATTTCTGATATAATATATCTGTCCCGCTGTGGTTACACATGTGAGTGACGGAATATATTTATCTGTTTTGTGTT
TTTGTTATTGTTAATGAAAGTTAACAGTAAACATACACATCTTTTACTTTGAACAAATTAGAGTGTTTCAAGCAGGCATT
TATGCCTTGAATACATGAGCATGGAATAATCATCGAGGGCTTTTAGTTCTATGTTGATTGGTTCTAGAACTATAGTAATG
ATGGATAGAGATAGTTGGGGGTGCTAGTATTCCAAGGCCAGAGGTGAAATTCTTGGATTCTTGGAAGACTCACTTAGGCG
AAAGCATTCACCAAGGATATCTTCATTAATCAAGAACGAAAGTTGGGGGATCGAAGACGATCAGATACCGTC
>OTU_398
AGGGCAAGTCTGGTGCCAGCAGCCGCGGTAATTCCAGCTCCAATAGCGTATATTAAAGTTGTTGCAGTTAAAAAGCTCGT
AGTTGGATTTCTGGTTCGATGCGCCTGGCCCGCTACGGTTTACGTATGTGAGTGCCGGTGCGCGTCTGCCATCCTTCTAG
AGAACGTTTCTACGGTTCATTCCGGCGGATTCGCGATCTAGATCTTTTACTTTGAAAAAATTAGAGTGTTTAAAGCAGGC
ATTTGCTATGAATACATTAGCATGGAATAATAATTTAGGACTTTGGTTCTATTTTGTTGGTTTCCGGAACTGAAGTAATG
ATTGATAGGGATTGTTGGGGGTGCTAGTATTCAGCGGCCAGAGGTGAAATTCTCGGATTCGCTGAAGACTAACTTATGCG
AAAGCATTCACCAAGGAAGTCTTCTTTAATCAAGAACGAAAGTTGGGGGATCGAAGACGATCAGATACCGTC
>OTU_399
AGGGCAATTCTGGTGCCAGCAGCCGCGGTAATACCAGCTCCAATAGCGTATATTAATGTTGCTGCAGTTAAAAAGCTCGT
AGTTGGATTTCTGACCAGGAGCGCCTGGCCCGCCGACGAAAGTCGGTGAGCGCCGGAGCGCTCCGGTCATCCGCACAGAG
ACTCTGTCTGCCCTTTTCTGGGTTGGACTGTAGGATCTGCGCCATTTACTTTGAAGAAAATAGAGTGTTCAAAGCAGGCT
TTTCGCTATGAATACTTCAGCATGGAATAATAAGATAGGACTTTGGTTCTATTTTGTTGGTTTCTAGAACTAAAGTAATG
ATTGATAGGGACGGTTGGGGGTGCTAGTATTTAACGGCCAGAGGTGAAATTCTTGGATTCGTTAAAGACTAACTTAGGCG
AAAGCATTCACCAAGGACGTTCTCTTTAATCAAGAACGAAAGTTGGGGGATCGAAGACGATCAGATACCGCC
>OTU_400
AGGGCAAGTCTGGTGCCAGCAGCCGCGGTAATTCCAGCTCCAATAGCGTATATTAAAATTGTTGCAGTTAAAAAGCTCGT
AGTTGGATTTCTGGTTCGGTATACTTGGCCCGCCTCGGTTTACGGGGTTGTGTGCCGGTGTGTACCATCCATCCTTCGAG
AGATCGGTTTTGCCCTTCACTGGGTTGAGATCGCTACCTCGATCATTTACTTTGAAAAAATTAGAGTGTTTAAAGCAGGC
TTGCGCTATGAATACATTAGCATGGAATAATAATTTAGGACTTTGGTCTTATTTTGTTGGTTTCTAGGACTAAAGTAATG
ATTGATAGGGACAGTTGGGGGTGCTAGTATTCAGCGGCCAGAGGTGAAATTCTTGGATTCGCTGAAGACTAACTTATGCG
AAAGCATTCACCAAGGATGTCTTCTTTAATCAAGAACGAAAGTTGGGGGATCGAAGACGATCAGATACCGCC
>OTU_401
AGGGCAATCCTGGTGCCAGCAGCCGCGGTAATTCCAGCTTCAAGAGTGTATATTAAAGTTGTTGCGGTTAAAAAGCTCGT
AGTTGGACTAAGGGAGGGACTTGGGGGTTCCTAGGGTTTCGGCTCTGGGGTTAAGGCTTTCTTGTTCTCTTTCATTCTCA
AGACGTTAAAAGCATTGGGTTTTCTTGGTGTTTGTTTTGTAGGGTTTACTTTGAATAAATTAGAGTGTTTAAAGCAGGTG
AAATCGCCTGAATACAGTAGCATGGGATAATAGAATAGGACTTTAGTTTTTTTTTATTGGTTTCTGAGGCTGAAGTAATG
ATTAACAGGGACAGTTGGGGTCGCTTGTATCCAGTGGTAAGAGGTGAAATTCTAGGACCCATTGGGGACAAACAAATGCG
AAGGCATTCGACAAGGATGTTTTCATTAATCAAGAACGAAAGTTGTGGGATCGAAGGCGATCAGATACCGTC
>OTU_402
AGGGCAATTCTGGTGCCAGCAGCCGCGGTAATTCCAGCTCCAATAGCGTATACTAAAGTTGCTGCAGTTAAAAAGCTCGT
AGTTGGATTTCTGGCCTGGTGCACCTGGCCCCGTTGCCATTCGGCGCGTGTGTGCCGGTTGTGCGCCTGCCATCCTTTTG
GAGAGTGCCACTGACCTTCACTGGCTGGAGGCGCAATCCGAATCGTTTACTTTGAAAAAATTAGAGTGTTTAAAGCAGGC
TATTGCCGTGAATACATTAGCATGGAATAATAAGATAGGGCTTTGGTCTTATTTTGTTGGTTTCTAGGACTAAAGTAATG
ATTGATAGGGATAGTTGGGGGTGCTAGTATTCAACGGCCAGAGGTGAAATTCTTGGATTCGTTGAAGACTAACTTATGCG
AAAGCATTCACCAAGGATGTCTTCTTTAATCAAGAACGAAAGTTGGGGGATCGAAGACGATTAGATACCGTC
>OTU_403
AGGGCAAGCCTGGTGCCAGCAGCCGCGGTAATTCCAGCTCCAATAGCGTATACTAAAGTTGCTGCAGTTAAAAAGCTCGT
AGTTGGATTTCTGGCCTGGTTCACCTGGCCCCGTTGCCAATTGGCGCGTGCGTGCCGGTTGTGAACCTGCCATCCTTTTG
GAGAGCGCCACTGACCTTCACTGGCTGGAGGCGCAATCCAAATCGTTTACTTTGAAAAAATTAGAGTGTTTAAAGCAGGC
AATTGCCGTGAATACATTAGCATGGAATAATAAGATAGGACTTTGGTTCTATTTCGTTGGTTTCTAGAACTAAATTAATG
ATTGATAGGGATAGTTGGGGGTGCTAGTATTCAACGGCCAGAGGTGAAATTCTTGGATCCGTTGAAGACTAACTTATGCG
AAAGCATTCACCAAGGATGTCTTCTTTAATCAAGAACGAAAGTTGGGGGATCGAAGACGATTAGATACCGCC
>OTU_404
AGGGCAAGCCTGGTGCCAGCAGCCGCGGTAATTCCAGCTCCAATAGCGTATACTAAAGTTGCTGCAGTTAAAAAGCTCGT
AGTTGGATTTCTGGCCTGGTTCATCTGGCCCCGTTGCCAATTGGCGCGTGCGTGCCGGTTGTGGACCTGCCATCCTTTTG
GAGAGCGCCACTGACCTTTACTGGCTGGAGGTGCAATCCAAATCGTTTACTTTGAAAAAATTAGAGTGTTTAAAGCAGGC
AATTGCCGTGAATACATTAGCATGGAATAATAAGATAGGACTTTGGTTCTATTTTGTTGGTTTCTAGAACTAAATTAATG
ATTGATAGGGATAGTTGGGGGTGCTAGTATTCAACGGCCAGAGGTGAAATTCTTGGATTCGTTGAAGACTAACTTATGCG
AAAGCATTCACCAAGGATGTCTTCTTTAATCAAGAACGAAAGTTGGGGGATCGAAGGCGATCAGATACCGTC
>OTU_405
AGGGCAATTCTGGTGCCAGCAGCCGCGGTAATTCCAGCTCCAATAGCGTATATTAAAGCTGTTGCAGTTAAAATGCTCGT
AGCTGAATATCGGGTTGAGGCGAGAGGTCCCCGTCTCGCGGCGCACGCCACTCCGTTCCTCGATCAGTTCAGTTGGTGTT
CACGGGGTGCTCTTAGTTGCAGTGTCCCGTCGTCCCGGCGCGTTTACTTTGATACAATTAGGGTGCTCAGAGCAGGCTGA
CTCGCTTGAATAAGGCCGCTAGGAATAATGGAAAAAGATGTTGGCCCCGATCTGTTGGTCTCCGGGGCGGAGACATAATG
ACTAATAGAGACGGACGGGGGCATCCGTATTGCTGGGCGAGAGGTGAAATTCTTGGACCCTCGCAAGACGAACCTCAGCG
AAAGCATTTGTCAAGAACGCACTCGTTAGTCAAGAACGAAAGTCAGAGGTTCGAAGGCGATCAGATACCGTC
>OTU_406
AGGGCAAGCCTGGTGCCAGCACCCGCGGTAATTCCAGCTCCAATAGCGTATATTAAAGTTGTTGCAGTTAAAAAGCTCGT
AGTTGGATTTGTAGCGTTTAAGCGGGCCGAGAGGATGGTTGGACCTTTACGGTATCCGGTTCTACGCTCTACGTTCGGTG
ATTGATTACTGGCCTTAACTGGCTGGTGGTTGGTTCCGGACTGTTTACCTTGAATAAATTAGAGTGTTCAAAGCAGGCTC
TTTAGCCTTGAATAGTTTAGCATGGGATAATGGAATACGATCCCAGTCTAGTTCGTTGGTAATCTGGACTGGGATAATGA
TTAATAGAGATAGTCGGGGTTATTCATATTCAATTGTCAGAGGTGAAATTCTTAGATTCTTTGAAGATGAACTGTAGCGA
AAGCGTTTAACAAGGATGCTCTCATTAATCAAGAACGAAAGTTAGGGGATCGAAGACGATTCAGATACCGCC
>OTU_407
AGGGCAATTCTGGTGCCAGCAGCCGCGGTAATTCCAGCTCCACTAGCGTATATTAAAGTTGTTGCAGTTAAAAAGCTCGT
AGTTGGATTTCTGACATGGTGCGCCTGGTCCGCCCCGTAAAGGTGTGTGAGTACCGGTTGTGCGCCTGTCATCCTTCTGC
AGAGCGTGCCTACCCTTCATTGGGCCGGGTACGCGATGTGGATCGTTTACTTTGAAAAAATTAGAGTGTTCAAAGCAGGC
TTATGCCTTGAATATATTAGCATGGAATAATAAGATAGGACTTTGGTTCTATTTTGTTGGTTTCTAGGACTAAAGTAATG
ATTGATAGGGATAGTTGGGGGTGCTAGTATTCAACGGCCAGAGGTGAAATTCTTGGATTCGTTGAAGACTAACTTATGCG
AAAGCATTCACCAAGGATGTCTTCTTTAATCAAGAACGAAAGTTGGGGGATCGAAGACGATTAGATACCGCC
>OTU_408
AGGGCAAGTCTGGTGCCAGCAGCCGCGGTAATTCCAGCTCCAATAGCGTATACTAAAGTTGTTGCAGTTAAAAAGCTCGT
AGTTGGATCTCGAGACCGGCCCGTCGGTCCTCCTCGCGGAGGTTTTACTGGCGTGCTCGCCGGCCTCACCTCGCCGGCTC
TCTGCAGGTGCTCTTTACTGCGTGCCTGCGGCGGCCGGAGCGTTTACTTTGAAAAAATTAGAGTGCTCAAAGCAGGCTTT
TACGGCTTGAATATTCGTGCATGGAATAATGGAATATGAACTCGTTTCTATTTTGTTGGTTTTCGGAAATCGAGTTAATG
ATTAATAGGGACAATTGGGGGCATTAGTATTCAGACGACAGAGGTGAAATTCTTGGACCGTCTGGCGACTAACTACTGCG
AAAGCATTTGCCAAGAGTGTTTTCATTAATCAAGAACGAAAGTTAGAGGTTCGAAGACGATCAGATACCGCC
>OTU_409
AGGGCAAGTCTGGTGCCAGCAGCCGCGGTAATTCCAGCTCCAATAGCGTATATTAAAGTTGTTGCGGTTAAAAAGCTCGT
AGTTGGATTTCTGGCACTGCGTCCCTGACCCGCCCGGCGCAAGTCGGGTGTGCGCACGGGGTACGCATGTCATCCGCCCT
GTCCGCGGCGTGCCCTTCACTGGGTGGCGTTCCGTGGCTGGGCCTTTTACTTTGAAAAAATTAGAGTGTTTAAAGCAGGC
TTGCGCCGTGAATACTAAAGCATGGAATAATAATCTAGGACTTCGTTTCTATTTTGTTGGTTCTCTGAAATGAAGTAATG
ATTGATAGGGATAGTTGGGGGTGCTAGAACTCAGCGGCCAGAGGTGAAATTCTTGGATTCGCTGAAGTCTAACTTATGCG
AAAGCATTCACCAAGGATGTCTTCTTTAATCAAGAACGAAAGTTGGGGGATCGAAGACGATTAGATACCGTC
>OTU_410
AGGGCAAGTCTGGTGCCAGCAGCCGCGGTAATTCCAGCTCCAATAGCGTATATTAATTTTGCTGTAGTTAAAAAGCTCGT
AGTTGGATTTCTGGTACGAAACACCTGACCCGGAGCATTATACGCTTTCGAGTGTCGGCGTGTTCCTGCCATCCTTCTGG
AGAACGCGTCTACCCTTCACTGGGCCGGGCGCGGGATCTGGATCTTTTACTGTGAATAAATCAGAGTGTTCCAGGCAGGC
TCCATGCCATGAATGCTTTAGCATGGAATAATACTATAAGGCTTACGTTTTATTTATTGGCTTTCAAAACATAAGTAATG
ATTGATAGGGATAGTTGGGGGTGCTAGTATTTAACGGTCAGCGGTGAAATGCATAGACCCGTTAAAGACTATCTTATGCG
AAAGCATTCACCAAGGATATCTTCTTTGATCAAGAACGAAAGTTGGGGGATCGAAGACGATCAGATACCGCC
>OTU_411
AGGGCAAGTCTGGTGCCAGCAGCCGCGGTAATTCCAGCTCCAATAGCGTATATTAAAGTTGTTGCAGTTAAAAAGCTCGT
AGTTGGATTTCGGAGCAGTGTACGGTCCGGTCTGCCGAGACGGTGTGTACTGACCTGCCTGTTCTTCCTGGCGGTCTTTG
TCTCGCGCTGCTCTTTACTGAGTGGTGTGTGGGCTCCGCCTCGTTTACTTTGAAAAAATTAGAGTGTTTAAAGCAGGCCC
GCGCGCCTTGAATACTAAAGCATGGGATAATAGAATAGGACTTTGCTTCTATTTTGTTGGTTTCTAGAAGGAAAGTAATG
ATTAATAGAGATAGTTGGGGGTATTCATATTTAGTTGTCAGAGGTGAAATTCTTGGATTTACGAAAGATGAACTTCGGCG
AAAGCATTTATCAAGGATGTTTTCATTAATCAAGAACGAAAGTTAGGGGATCGAAGACGATCAGATACCGCC
>OTU_412
AGGGCAAGTCTGGTGCCAGCAGCCGCGGTAATTCCAGCTCCAACGGCGTATATTAACGTTGTTGCAGTTAAAAAGCTCGT
AGTTGAAGTTATGGTTGATGTCTAGTTTGAGTGCCGGTATTCGTACTGGTAGTCCTATGTGATGTCAGCCGTATCTATTG
CCGTTTCGTTGCATGTGGCTTCACTGTCGCATGTATATGGGCGGCGTATTACTGTGAAAAAATTAGAGTGTTCCAAGCAG
GTGTATACCTGAATACTTCAGCATGGAATAATGGAATAGGGGAGATTGCCCTATTGTTGGTTTTGGGGTGATTTCTGATG
ATGAATAGGGACAGTTGGGGGCATTAGTATTTAATTGTCAGAGGTGAAATTCGAGGATTTATGAAAGACTAACTTCTGCG
AAGGCATTTGCCAAGGATGTTTTCATTGATCAAGAACGAAAGTTAGGGGATCGAAGACGATCAGATACCGCC
>OTU_413
AGGGCAATTCTGGTGCCAGCAGCCGCGGTAATTCCAGCTCCAGTAGCGTATATTAAAGTTGTTGCAGTTAAAAAGCTCGT
AGTTGGATGTCTGGCGCGAGGCGTCTGGTCCGCCGACGCTAGTCGTGTGAGTACCGGTTCTCCTCCGCCATCCTTCTGGA
AAACGCGCCTACCCTTCACTGGGCCGGGCGCGCGATCCAGATCTTTTACTTTGAAAAAATTAGAGTGTTCAAAGCAGGCT
TGCGCTATGAATACATTAGCATGGAATAATAATATAGGACTTGGGTTCTATTTTGTTGGTTTCTAGGACTTAAGTAATGA
TTGATAGGGATAGTTGGGGGTGCTAGTATTCAGCGGCCAGAGGTGAAATTCTTGGATTCGCTGAAGACTAACTTATGCGA
AAGCATTCACCAAGGATGTCTTCTTTAATCAAGAACGAAAGTTGGGGGATCGAAGACGATTAGATACCGTC
>OTU_414
AGGGCAAGTCTGGTGCCAGCAGCCGCGGTAATTCCAGCTCCAATAGCGTATATTAAAGTTGTTGCAGTTAAAAAGCTCGT
AGTTGGATCTTGGAATAGAAAAAATTTGGTCTGCCATCATTGGTGTGTACTGAGTTTTTTCATTCCTTCTTACTAGATAC
TCGCTTCTGCTCTTTATTGAGTGGAAGTAAGTATCTAGTTCATTTACTTTGAATAAATTAGAGTGTTTAAAGCAGGCATT
TTTCGCCTTGAATACATTAGCATTGGATAATAGAATAGGACTTTGGTTCTATTTTGTTGGTTTCTAGGACTGAAGTAATG
ATTAACAGGGATAGTTGGGGGCATTAGTATTTAATTGTCAGAGGTGAAATTCTTTAATCAGTTTAAGACTAACTTATGCG
AAAGCATTTGCCAAGAATGTTTTCATTAATCAAGAACGAAAGTTAGGGGATCAAAGACGATTAGATACCGCC
>OTU_415
AGGGCAAGTCTGGTGCCAGCAGCCGCGGTAATTCCAGCTCCAGTAGCGTATATTAACGTTGTTGCAGTTAAAAAGCTCGT
AGTTGGATTTCTGGTCTGACGCACTTGGCCCGCCACCTTGCGGTGTGTGAGTGCCGGGTAGTGTCTACCATCCTTCTAGA
AAACAGTTCGCCCCTTCACTGGTGGGGATCTGCTATCTAGATCTTTTACTTTGAAAAAATTAGAGTGTTCAAAGCAGGCT
TGCGCTATGAATACATTAGCATGGAATAATAATTTAGGACCTTGGTTCTATTTTGTTGGTTTCTAGGACTAAGGTAATGA
TTGATAGGGATAGTTGGGGGTGCTAGTATTCAGTGGCCAGAGGTGAAATTCTCAGATTCACTGAAGACTAACTTATGCGA
AAGCATTCACCAAGGATGTCTTCTTTAATCAAGAACGAAAGTTGGGGGATCGAAGGCGATTAGATACCCGTC
>OTU_416
AGGGCAATCCTGGTGCCAGCAGCCGCGGTAATTCCAGCTCCAATAGCGTATATTAAAGTTGTTGCAGTTAAAAAGCTCGT
AGTCTGAATTTGAGGATTCTGGTAGTTTAGGGGTCTGTCGGAAGATGGGCTGACCGGCTACTTGGCCTCAAACACCTAGT
TGATGCCTCTGCTCTTAATTGAGTGGGGGTTTAGGCTGGGTCTTTTACCTTGAAGAAATTGGAGTGTTCAAAGCAGATAT
TCTTTCGTCTTGCACATATTAGCATGGGACAATGAAAGAAGACCGCGTCAGAGTCTGGTAGTAACTCGGGCGCGGTAATG
ATCGATAGGGGCGATGGGGGCGGTTGGTATTCAGCGGCTAGAGGTGAAATTCTTAGATTCGCTGCAGACTCCCGGAAGCA
AAAGCGTTCCGCTACTGTACCCCCGTTGATCAAGAACGAAAGTTAGGGGATCGAAGGCGATTAGATACCGCC
>OTU_417
AGGGCAATTCTGGTGCCAGCAGCCGCGGTAATTCCAGCTCCAATAGCGTATATTAAAGTTGTTGCAGTTAAAAAGCTCGT
AGTTGGATTTGGGACGGGGGTCGCTCGGTCGGCCGCGAGGTCTGTTACTGTGCGGCCCCGTCATTTACACTCTCGGAGAC
CCGTCGTGCACTTCGCTGTGCGCGGCGCTGGGACTCGGGACGTTTACTTTGAAAAAATTAGAGTGTTCAAAGCAGGCTCT
GCCAGCCCGGATACATGAGCATGGAATAATGGAATAGGACCGCGGTTCTATTTTGTTGGTTTCTACGACCGCAGTAATGA
TTAAGAGGGACAATTGGGGGCGTCCGTATTTCGTTGTCAGAGGTGAAATTCTTGGATTTACGAAAGACGAACAACTGCGA
AAGCATTCGCCAAGAGTGTTTTCATTAATCAAGAACGAAAGTTAGAGGATCGAAGACGATTAGATACCGTC
>OTU_418
AGGGCAAGTCTGGTGCCAGCACCCGCGGTAATTCCAGCTCCAAGAGCATACACCTATATTGCTGCAGTTAAAACACTCGT
AGTCTATAAAAAGTCCTAGTGTGTGTGCCGTGTAGCCCTTCGGGGAGCATCTGCTTTCTGCTGTTGTGTCTTCCCTAATG
GGTCGATGCATCAGTAGAACATCACGGTAGCATACATCAAGGCATATCGATCGTGAACAAATCAATGTGATCCAAGCAGG
CATTGCATTCAAAAGCTCGAATATATTAGCATGAAACCGAATATATAAGCTGTTGCACTCGTGCAGCAGTTGATTATATA
ATAGGAGGCTGAAATACGATACTGGTATTGCTGGCGCAGAGGTGAAATTCCGACATTCTAGCAAGACCACCTGAAGCGAA
AGCTGACATATCTCTCACGCCTCCTTTGATCAGGAACGAAAGTTAGGGGATCGAAGACGATTAGATACCGTC
>OTU_419
AGGGCAAGTCTGGTGCCAGCAGCCGCGGTAATTCCAGCTCTCAAAGTGCATAGAATTATTGCTGCGGTTAAAAAGCTCGT
AGTTGAATTTCTGCCTCGAGACGCCTGGCCCGCCAAGGTTACTTGTGTGAGTGCTGTGGTGTCTCTGGCATCCTTCTGGA
GAACGTTCCTACCTTTAATTAGGCTGGGTTCGTGATTCAGATCATTTACTTTGAGAAAATTAGAGTGTTTAAGGCAAGCT
TGCGCTATGAATACTACAGCATGGAATAATGATCTAGGGCTTTGTCTCCTATTTTGTTGGTTTCTAGGGATGAAGTAATG
ATTGATAAGGATGGTTGGGGGTGCTAGTATTGACTGGCCAGAGGTGAAATTCTTGGATTCAGTCAAGACTAACTACTGCG
AAAGCATTCACCAAGGACGTCTTTTTTAATCAAGAACGAAAGTTGGGGGATCGAAGACGATTAGATACCGCC
>OTU_420
AGGGCAAGTCTGGTGCCAGCAGCCGCGGTAATTCCAGCTCCAATAGCGTATATTAAAGCTGTTGCAGTTAAAATGCTCGT
AGCTGAATATCGGGTTGAGGCGAGAGGTCCCCGTCTCGCGGCGCACGCCACTCCGTTCCTCGATCAGTTCAGTTGGTGTT
CACGGGGTGCTCTTAGTTGCAGTGTCCCGTCGTCCCGGCGCGTTTACTTTGATACAATTAGGGTGCTCAGAGCAGGCTGA
CTCGCTTGAATAAGGCCGCTAGGAATAATGGAATATGAACTCGTTTCTATTTTGTTGGTTTTCGGAAATCGAGTTAATGA
TTAATAGGGACAATTGGGGGCATTAGTACTCAGACGACAGAGGTGAAATTCTTGGACCGTCTGGCGACTAACTACTGCGA
AAGCATTTGCCAAGAGTGTTTTCATTAATCAAGAACGAAAGTTAGAGGTTCGAAGACGATTAGATACCGGCC
>OTU_421
AGGGCAATTCTGGTGCCAGCAGCCGCGGTAATTCCAGCTCCTCTAGTGTACATCGATATTGCTGCGGTTAAAAAGCTCGT
AGTTTGACCTGAGTTGCATGTGTTGATGCTCCTTTGGGGTCTATCTTCACTGTAACTATTACTGTTGGTTTTCTATAGGT
GGCTTCGGTCCCTATAGTGGCTAACGAGATTACTAATACGAAATCAAATAGCTTAAATAAGGCGATTGCCTGAATGCTCT
ATATTGGAATAATAGAATAGGACTTCGGTCTAATTTATTGGTTCTTAGTTCGAAGTAATGATTAATAGAGACGATTCGGG
GCTGTTCGTATCATTACGCGAGGGGTGAAATCCGTTGACCGTAATGAGACGTCCAAAAGCGAAAGCATTCAGCAAGAACG
TCTTCATTAATCAAGAACGAAAGTCAGAGGTTCGAAGACGATTAGATACCGCC
>OTU_422
AGGGCAAGCCTGGTGCCAGCACCCGCGGTAATTCCAGCTCCAATAGCGTATATTAAAGTTGTTGCAGTTAAAACGCTCGT
AGTCAGAATCAGAGGCTGCTTCAATTTCGGTCTGCTGGGGACAGTGTGCACTGAATTGATCACCTCTTTCATTTGCGAAC
GAGGCCTGCTTGACCTTAACTGGTTGAGCTGTGTTTCTCGCATCTTTTACCATGAGTAAATTAGAGTGCTCCAAGCAGGC
CACCTTGGCTTGAATATTTTAGCATGGGATAATAGAACATGACGCCTGTCTTGTTCGTTGGTTAGCGAGCTGGTGTAATG
ATCAACAGGAACAAGCGGGGGCATTTATATTGCTTGGGGAGGGGTGAAATCCTTGGATCCAAGCAAGATAAACTACTGCA
AAAGCATTTGCCAAGTGTGTTTCCATTGATCAAGAACGAAAGTTTGGGGATCGAAGACGATTAGATACCGTC
>OTU_423
AGGGCAATCCTGGTGCCAGCAGCCGCGGTAATTCCAGCTCCAATAGCGTATATTAAAGTTGTTGCAGTTAAAAAGCTCGT
AGTTGGAGGTTTGGGCGATGGAACGAGCGTGCCGTGTTTGCGGCAGTGTTTTGTTCTGTTGTCCATTTTAGTTCAAGGAG
CGTGGTCTGCCATTAGTTTGGTGGGTCTTTTGTGCGCCTTGATCGTTTACTTTGAACAAATTAGAGTGTTTAAAGCAGGC
GTTTTGCCTTGAATACATTAGCATGGAATAATGAAATAGGACTTGGGATCTATTTCGTTGGTTGGAGAAACCGAGTAATG
ATTAATAGGGACAGTTGGGGGCGTTCATATTCCATTGTCAGAGGTGAAATTCTTAGATTTATGGAAGATGAACTTCTGCG
AAAGCATTTGCCAAGGATGTTTTCATTAATCAAGAACGAAAGTTAGGGGATCGAAGACGATCAGATACCGTC
>OTU_424
AGGGCAAGCCTGGTGCCAGCAGCCGCGGTAATTCCAGCTCCAGTAGCGTATATTAAAGTTGTTGCAGTTAAAAAGCTCGT
AGTTGGATTTCTGACTTGATGTGCCTGGCCCGCCAGCGTTAGCTGTGTGTGCGCCGGTGCGCGTCGCGTCATCCTTTCAG
AAAACTGGTGTGCTCTTTATTGAGTTGCGCTAGCGATCTGAATCTTTTACTTTGAAAAAAATAGAGTGTTCAAGGCAGGC
TTGTGCTGTGAATAAATTAGCATGGAATAATGATTTAGGACTTCGGTTCTATTTTGTTGGTTTCTAGAGCTGAAGTAATG
ATTGATAGGGATAGTTGGGGGTGCTAGTATTTAGCGGCCAGAGGTGAAATTCTTGGATTCGCTAAAGACTAACCTATGCG
AAAGCATTCACCAAGGATGTCTTCTTTAATCAAGAACGAAAGTTGGGGGATCGAAGGCGATCAGATACCGCC
>OTU_425
AGGGCAAGCCTGGTGCCAGCAGCCGCGGTAATTCCAGCTCCAATAGCATATATTAAAGTTGTTGCAGTTAAAAAGCTCGT
AGTTGGATTTCTGGCATGATGCGCCTGGCCCGCCTCGATTCAGAGTGTGTGTGCCAGTTGCGCGTCTGCCTTCCATTTAC
AGAACGTGTCTACTCTTCATTGAGCCGGACATGTAATGTGAATCTTTTACTTTGAAAAAATTAGAGTGTTTAAAGCAGGC
ATTTGCTATGAATACATTAGCATGGAATAATAATCTAGGACTTCGGTTCTATTTTGTTGGTTTCTAGATCTGGAGTAATG
ATTGATAGGGACAGTTGGGGGTGCTAGTATTAAGGGGCCAGAGGTGAAATTCTTGGATTCTCTTAAGACTAACTTATGCG
AAAGCATTCACCAAGGATGTCTTCTTTAATCAAGAACGAAAGTTGGGGGATCGAAGACGATCAGATACCGCC
>OTU_426
AGGGCAAGTCTGGTGCCAGCAGCCGCGGTAATTCCAGCTCCAATAGCGTATATTAAAGTTGTTGCAGTTAAAAAGCTCGT
AGTCGAATTTCGGGATCAGGAGAGTCCGGTCTGTCGGGATGATGTGTACTGACTCTCCTATCCTTCCTTCCGGTATGCTG
CCGCATGCTCTTCACTGAGTGTGCGGATTTTGCTCCGGATCGTTTACTTTGAAAAAATTAGAGTGTTTAAAGCAGGCCGT
TGCGCCTTGAATACATTAGCATGGGATAATGGAATAGGACTTTGCTCCTATTTTGTTGGTTTCTAGGAGTTGAAGTAATG
ATTAATAGAAACAGTTGGGGGTATTCATATTCTGTAGTCAGAGGTGAAATTCTATGATTTACGGAAGATGAACTTCTGCG
AAAGCATTTATCAAGGATGTTTTCATTGATCAAGAACGAAAGTTAGGGGATCGAAGGCGATTAGATACCGCC
>OTU_427
AGGGCAAGCCTGGTGCCAGCAGCCGCGGTAATACCAGCTCCAAAAGCGTATATTAAAGTTGTTGTGGTTAAAAAGCTCGT
AGTTGGATTTTGGGAGTGTGAATACATGGCCTGCCGGGATGGTACGTGCCTTTGTTCCACTTCTTTCCTTCCCATTGCAG
TTCCTTTGCATTAATTTGTACGAGGTTGTCTGTATGGGATCGTTTACTTTGAAAAAAATAGAGTGTTCAAAGCAGGCTTT
TCGGCCATTGAATACTTTAGCATGGGATAATAAAAGAGGACTCGTTTCTGATTTTGTTGGTTATTTAGAAACAAGTAATG
ATTAAAAGGGATAGTTGGGGTGCTTGGTATTCAGGTGTCAGAGGTGAAATTCTTGGATTACCTGAAGACCAACTTCTGCG
AAAGCATTGCACAAGGATGTTTTCATCAATCAAGAACGAAAGTTGGGGGATCGAAGACGATCAGATACCGCC
>OTU_428
AGGGCAAGTCTGGTGCCAGCAGCCGCGGTAATTCCAGCTCCAATAGCGTATATTAAAGTTGTTGCAGTTGAAAAGCTCGT
AGTTGGATTTTGGGCACGTGTGCGGCAGCCCATCGTGATGATGTGTGCGGTCGGGCCGTGTCTTTCCTTCGCATTGCGGC
CCGCCGCCATTAATTTGGTGGCGGAATTCGTATGCGATCGTTTACTTTGAAAAAATGAGAGTGTTCAAAGCAGGCATATT
ACTGCCGTTGAATCTTCTAGCATGGGATAATAGAATAGGACTTGTTTCTTATTTTGTTGGTTTTCAAGGAATAAGTAATG
ATTAACAGGAACAGTTGGGGATATTAGTATTTAGTTGTCAGAGGTGAAATTCTGGGATTCTCTAAAGACTAACTTCTGCG
AAAGCATTTATCAAGGATGTTTTCATTAATCAAGAACGAAAGTTAGGGGATCGAAGGCGATCAGATACCGTC
>OTU_429
AGGGCAAGCCTGGTGCCAGCAGCCGCGGTAATTCCAGCTCCAATAGCGTATACTAAAGTTGCTGCAGTTAAAAAGCTCGT
AGTTGGATTTCTGGTCTGGTTCATCTGGCCCCGTTGCCAATTGGCGCGTGCGTGCCGGTTGTGGACCTGCCATCCTTTTG
GAGAGCGCCACTGACCTTTACTGGCTGGAGGTGCAATCCAAATCGTTTACTTTGAAAAAATTAGAGTGTTTAAAGCAGGC
AATTGCCGTGAATACATTAGCATGGAATAATAAGATAGGACTTTGGTTCTATTTTGTTGGTTTCTAGAACTAAATTAATG
ATTGATAGGGATAGTTGGGGGCATTTGTATTTTGTTGTCAGAGGTGAAATTCTTGGATTTACAAAAGACAAACTTCTGCG
AAAGCATTTGCCAAGGATGTTTTCATTAATCAAGAACGAAAGTTAGGGGATCGAAGGCGATTAGATACCGCC
>OTU_430
AGGGCAAGTCTGGTGCCAGCAGCCGCGGTAATTCCAGCTCCAATAGCGTATACTAACGTTGTTGTGGTTAAAAAGCTCGT
AGTTGGATTTCTGGTGTGGTGCGCCTGGTCCGAAAGCATTACGCTTTTGAGTGTCGGCGCGCGCCTACCATCCTTCTGGA
GAGTGTTTCTTCCTTTCATTAGGCGGGAGCACAATCTGGATCGTTTACTTTGAATAAATTAGAGTGTTTAAAGCAGGCTT
ACGCTGTGAATACATTAGCATGGAATAATAAGATAGGACTTTGGTTCTATTTTGTTGGTTTCTAGGACTGAAGTAATGAT
TGATAGGGATAGTTGGGGGTGCTAGTATTTGACGGCCAGAGGTGAAATTCAGTGATTCGTCAAAGACTAACTAATGCGAA
AGCATTCACCAAGGATGTCTTCTTTAATCAAGAACGAAAGTTGGGGGATCGAAGACGATTAGATACCGCC
>OTU_431
AGGGCAATCCTGGTGCCAGCACCCGCGGTAATTCCAGCTCCAATAGCATATACTAAAGTTGCTGCAGTTAAAACGCCCGT
AGCCGGAGTTCAGTTGGTTTCTTTAGTTGGTCTGCCCCTTCAGGGGTGTGTACTGCTAAGGACCTTCTAGAATCGACCAA
TAGCACTGCTCTGGCCTTAACTGGTTGGGGTAGGACTTTGGTCCTTTTACTGTGAATAAAACAGAGTGTTCAAAGCAAGC
GATTTTGCTGTGTATGATTTAGCATGGGATAATGAAATAAGAGTGGCGATGAGGTCTCAAGCGCCTTGTCGCTACTAATG
ATCAATAGGGACTGACGGGGCTATCCCTATTTCGTGGGAAGAGGTGAAATTCTATGATCCATGAAAGAGGACCAAAAGCA
AAAGCAGTTAGCCAGTATGTTTCCATTGGTCAAGGACGAAAGTTTGGGGATCGAAGGCGATTAGATACCGCC
>OTU_432
AGGGCAAGCCTGGTGCCAGCAGCCGCGGTAATTCCAGCTCCAATAGCGTGTGTTAAAATTGTTGCAGTTAAAAGCTCGTA
GTTGGATTTCTGGCGTGACGAGATTGAGCTCGGCCCCTCGCGGGACGCAGCAAAGCTTGTCTGCCATCCATCTAGGAAGT
CCAAGCCCCGTCTCTGGCGGTGGAGTGGATCAAACTTTCTAGATCTTTTACTTTGAAGAAATTAGAGTGTTTAAAGCAGG
TACGCTGTGAATACATTAGCATGGAATAATAACATAGGACTTCGGTCTCTATTTTGTTGGTTTCTAGAGTTGAAGTAATG
ATTGATAGGGACGGTTGGGGGTGCTAGTATTGAGTGGTGAGAGGTGAAATTCGTGGATCCGCTCAAGACTAACTTATGCG
AAAGCATTCACCAAGGACGTCTCCTTTAATCAAGAACGAAAGTTGGGGGATCGAAGACGATCAGATACCGCC
>OTU_433
AGGGCAATTCTGGTGCCAGCAGCCGCGGTAATTCCAGCTCCAGTAGCGTATATTAAAGTTGTTGCAGTTAAAAAGCTCGT
AGTTGGATTTCTGGCTTGAGACGCCTGGTCCGCCAGGGTTACCTGTGTGAGTACCGGTGTGTCTCTGCCATCCTTCTGGA
TAGCGTGTCTACCTTTCATTAGGCCGGGCTCGTGCTCCAGATCTTTTACTTTGAAAAAATTAGAGTGTTTAAAGCAAGCT
TGCGCTATGAATACATTAGCATGGAATAATAACTTAGGACTTTGGTTCTATTTTGTTGGTTTCTAGGACTGAAGTAATGA
TTGATAGGGATAGTTGGGGGTGCTAGTATTCAGCGGCCAGAGGTGAAATTCTTGGATTCGCTGAAGACTAACTTATGCGA
AAGCATTCACCAAGGATGTCTTCTTTAATCAAGAACGAAAGTTGGGGGATCGAAGACGATTAGATACCGCC
>OTU_434
AGGGCAATTCTGGTGCCAGCAGCCGCGGTAATTCCAGCTCCAATAGCGTATATTAAAGTTGTTGCAGTTAAAAAGCTCGT
AGTTGGATTTCTGGTACGGTGCGCCTGGTCCGCCCCGTTTAGGTGTGTGAGTACCGGTGCGCGCCTACCATCCTTCTGGG
GAGCGGGTCTACCCTTCATTGGGCCGGGCACGCGACCTAGATCGTTTACTTTGAAAAAATTAGAGTGTTTAAAGCAGGCT
TATTGCTCTGAATACATTAGCATGGAATAATAAGATAGGACTTTGGTTCTATTTTGTTGGTTTCTAGGACTGAAGTAATG
ATTGATAGGGACAGTTGGGGGTGCTAGTATTCAGCGGCCAGAGGTGAAATTCTTGGATTCGCTGAAGACTAACTTATGCG
AAAGCATTCACCAAGGATGTCTTCTTTAATCAAGAACGAAAGTTGGGGGATCGAAGACGATCAGATACCGTC
>OTU_435
AGGGCAATTCTGGTGCCAGCAGCCGCGGTAATTCCAGCTCCAATAGCGTATATTAAAGTTGTTGCAGTTAAAAAGCTCGT
AGTTGGATTTCTGTGAGAGGACTTACGCCGGCTTGATGCCAGTGTGTGAAGCTTCTTACATCCTTCTGATAACTGTTCAG
GCATTCATTTGTCGGTTCAGGCTCAGATATTTTACCTTGAGAAAATTAGAGTGTTTCAGGCAGGCTTATGCACGGAATAC
ATTAGCATGGAATAATAGAATAGGACTCGTGCGTCTTTCGGGGCGCCGGTCTCTGTTGTTGGTTTGAGTTCAGAGTAATG
ATTAATAGGGACAGTTGGGGGCATTCGTATTTAATTGTCAGAGGTGAAATTCTTGGATTTATTAAAGACGAACTTATGCG
AAAGCATTTGCCAAGGATGTTTTCATTAATCAAGAACGAAAGTTAGGGGATCAAAGACGATCAGATACCGCC
>OTU_436
AGGGCAATTCTGGTGCCAGCAGCCGCGGTAATACCAGCTCCAAAAGCGTATATTAATGTTGTTGCAGTTAAAAAGTTCGT
AGTCGGATTTATGCACTGTTTTGGATGTGCGACCGTTGCCTTTTGTGTGATGGTACGCGCATTGGCAGTGCTTTTGAGCG
AATGGGCAGTTTGTTGCTTAGTTGTGACAGTTGTTTCGTTTACTCGGTTTACTGTGAGAAAAGTAGAGTGTTCAAAGCAA
ACTGTAGTGTTTGAATATGTTAGCATGGAATAATGAGATAGGATTTTGGTTGAATTTGGTTTTGTTAGCCGAAGTAATGA
TTGATGGGGACAGTTGGGGGTGCTAGTATTCAGCGGCCAGAGGTGAAATTCATGGATTCGCTGAAGACTAACTTATGCGA
AAGCATTCACCAAGGATGTCTTCTTTCGATCAAGATCGAAAGTTGGGGGATCGAAGGCGATCAGATACCGTC
>OTU_437
AGGGCAAGTCTGGTGCCAGCAGCCGCGGTAATTCCAGCTCCAGTAGCGTATGCTAACGTTGTTGCGGTTAAAAAGCTCGT
AGTTGGATTTCTGGTTCGGCGTTCCTGGTCCTCGGCCACTAGATGGCCGTGAGTACCGGTTGTGACGCTAGCCATCCTTC
GGGAGAGCGCGCGGTGCTTAACGGCGCTGCGCGCCATCTCGATCCTTTACTTTGAACAAATTAGAGTGTTTAAAGCAGGC
TAATGCCTTGAATACCTTAGCATGGAATAATAAGATAGGACTTTTGGCCTATTTTGTTGGTCTTTAGGACAAGAGTAATG
ATTGATAGGGACAGTTGGGGGTGCTAGTATTGAATGGCCAGAGGTGAAATTCTTGGACCCACTCAAGACTAACTAATGCG
AAAGCATTCACCAAGAATGTTTTCATTAATCAAGAACGAAAGTTAGAGGTTCGAAGACGATCAGATACCGCC
>OTU_438
AGGGCAATTCTGGTGCCAGCAGCCGCGGTAATTCCAGCTCCAGTAGCGTATATTAAAGTTGTTGCAGTTAAAAAGCTCGT
AGTTGGATTTCTGCCTCGAGACGCCTGGCCCGCCAAGGTTACTTGTGTGAGTGCTGTGGTGTCTCTGGCATCCTTCTGGA
GAACGTTCCTACCTTTAATTAGGCTGGGTTCGTGATTCAGATCATTTACTTTGAGAAAATTAGAGTGTTTAAGGCAAGCT
TGCGCTATGAATACTACAGCATGGAATAATGATCTAGGGCTTTGTCTCCTATTTTGTTGGTTTCTAGGGATGAAGTAATG
ATTGATAGGGATAGTTGGGGGTGCTACTATTAATTGGCCAGAGGTGAAATTCTTGGATTCAATTAAGAGTAACCGATGCG
AAAGCGTTCACCAAGGATGTCTTCTTTAATCAAGAACGAAAGTTGGGGGATCGAAGACGATTAGATACCGCC
>OTU_439
AGGGCAATCCTGGTGCCAGCAGCCGCGGTAATTCCAGCTCCAATAGCGTATATTAAAGCTGCTGCAGTTAAAAAGCTCGT
AGTTGGATTTCTGATGCGACCTGCCTGGCCCGCCGTGGTTACACGCGTGAGTGCCGGGTGTTGTCCGTCTGTCTTCCTGT
GATTTGCTGCCCTCTTCACTGAGTGGTGGACAAGTTGTAGGATCTTTTACTTTGAACAAATTAGAGTGTTTCAAGCAGGC
TTCTGCCATGAATACATTAGCATGGAATAATCATTTAGGACTTCGGTTCTATTTTGTTGGTTTCGAGAGCTGAAGTAATG
ATTGATAGGGATAGTTGGGGGTGCTAGTATTCAGAGGCCAGAGGTGAAATTCTTGGATTCTCTGAAGACTAACTTATGCG
AAAGCATTCACCAAGGATGTCTTCTTTAATCAAGAACGAAAGTTGGGGGATCGAAGGCGATTAGATACCGCC
>OTU_440
AGGGCAATCCTGGTGCCAGCAGCCGCGGTAATTCCAGCTCCAATAGCGTATATTAAAGTTGTTGCAGTTAAAAAGCTCGT
AGTTGGATCTTGGAATAGAAAAAATTTGGTCTGCCATCATTGGTGTGTACTGAGTTTTTTCATTCCTTCTTACTAGATAC
TCGCTTCTGCTCTTTATTGAGTGGAAGTAAGTATCTAGTTCATTTACTTTGAATAAATTAGAGTGTTTAAAGCAGGCATT
TTTCGCCTTGAATACATTAGCATGGGATAATAGAATAGGACTTTGGTTCTATTTTGTTGGTTTCTAGGACTGAAGTAATG
ATTAATAGGGACAGTTGGGGGCATTAGTATTTAATTGTCAGAGGTGAAATTCTTGGATTTATTAAAGACTAACTAATGCG
AAAGCATTTGCCAAGGATGTTTTCATTGATCAATAACGAAAGTTAGGGGATCAAAGGCGATCAGATACCGCC
>OTU_441
AGGGCAAGTCTGGTGCCAGCAGCCGCGGTAATTCCAGCTCCAATAGCGTATATTAAAGTTGTTGCAGTTAAAAAGCTCGT
AGTTGGATCTTGGAATAGAAAAAATTTGGTCTGCCATCATTGGTGTGTACTGAGTTTTTTCATTCCTTCTTACTAGATAC
TCGCTTCTGCTCTTTATTGAGTGGAAGTAAGTATCTAGTTCATTTACTTTGAATAAATTAGAGTGTTTAAAGCAGGCATT
TTTCGCCTTGAATACATTAGCATGGGATAATAGAATAGGACTTTGGTTCTATTTTGTTGGTTTCTAGGACTGAAGTAATG
ATTAACAGGGATAGTTGGGGGCATTAGTATTTAATTGTCAGAGGTGAAATTCTTGGACCGTCGCAAGACTAACTAAAGCG
AAAGCATTTGCCAAGAATGTTTTCATTAATCAAGAACGAAAGTCAGAGGTTCGAAGACGATTAGATACCGTC
>OTU_442
AGGGCAATTCTGGTGCCAGCAGCCGCGGTAATTCCAGCTCCAATAGCGTATATTAATGCTGTTGCGGTTAAAAAGCTCGT
AGTTGGATCTCGGCTGCCGGCTCTCGGTTGGCTGATTGGCTTTACTGAGATCGCCGGCATCTGTGTTTTTGCAGCTTTGG
CCGTAGGTGCTCTTAACCGAGTGTCTACGCGTCGGCTGCAGGTTTACTTTGAAAAAATTAGAGTGCTCAAAGCAGGCTTG
ACACGCTTGAATATTCGTGCATGGAATAATGGAATAGGACGTCGCTTCTATTTTGTTGGTTTTCGGAAATCGACGTAATG
ATTAATAGGGACAGTCGGGGGCATTAGTATTCAGGCGACAGAGGTGAAATTCTTGGATTTACGAAAGACGAACAACTGCG
AAAGCATTTGCCAAGAGTGTTTTCATTAATCAAGAACGAAAGTTAGAGGATCGAAGACGATCAGATACCGCC
>OTU_443
AGGGCAATCCTGGTGCCAGCAGCCGCGGTAATTCCAGCTCCAGAGGCGTATGCGCACGTTGTTGCAGTTAAAAAGCTCGT
AGTTGGATTTCTGGCAGCACCCGTCTGGCCCGCCGCATTCGCGGTGCGTGCCGGTGCGGGTCTGCCATCCTCGGGGACCC
GTCGTGCCTGCCCTTCACTGGGTCTTGGGCACGCGACCCCGTCAGTCACTTTGAACAAAATGGAGTGCTCAAAGCAGGCC
TTTCGCCTTGAACAATCTAGCATGGAATGATGACATAGGATCTCTAGCCCGTGTTGTCGGTTTCCGGGTTTCAGATAATG
ATTAATGAGGACGGTTGGGGGTGCTCGTACTGCGTGGCCAGAGGTGAAATTCTTGGACTCGCGCATGACGAACTTCTGCG
AAAGCATTCACCAAGGACGTCCCTGTCGATCAAGAACGAAAGTTGGGGGATCGAAGACGATCAGATACCGTC
>OTU_444
AGGGCAAGTCTGGTGCCAGCAGCCGCGGTAATTCCAGCTCCAATAGCGTATATTAAAGTTGTTGCAGTTAAAACGTCCGT
AGTCAAATTTTAGTCTTTAGGCGAAGTGGCCTGGTCTTCATTGATCAAGCTCGTTTCTGCCGAGACTTTTTTTTTGGTTA
TGCTACTGTTGGCTTCGGTCGGCGGTAGTCTCTAGCCAAATGATTACCATGAGCAAATCAGAGTGTTTAAAGCAGGCTTT
CAAGCTTGAATGTGTTAGCATGGAATAATGAAATATGACTTTAGTCCCTATTTCGTTGGTTCAGGAACTTAAGTAATGAT
GAATAGAAACGGTTGGGGGCATTTGTATTTGGTCGCTAGAGGTGAAATTCTTGGATTGACCGAAGACAAACTACTGCGAA
AGCATTTGACCCAGGACGTTTTCATTGATCAAGGTCTAAAGTTAAGGGATCGAAGGCGATCAGATACCGTC
>OTU_445
AGGGCAAGTCTGGTGCCAGCAGCCGCGGTAATACCAGCTCCAATAGCGTATATTAAAGTTGTTGCAGTTAAAAAGCTCGT
AGTTGGATTTCTGGACTGGGGCGCCTGGCCCGCCTCGAAAGAGCGTGTGTTGTCGGCGCGCCCCTTCCATCCTTCTGGAG
AGCGCCTCTTCCCTTCACTGGGTAGGGGGCGGGATCCAGATCGTTTACTTTGAAAAAATTAGAGTGTTCAAAGCAGGCTT
TTACGCTGTGAATACATTAGCATGGAATAATAAGATAGGGCTTTGGTACTATTTTGTTGGTTTCTAGGACCAAAGTAATG
ATTGATAGGGACAGTTGGGGGTGCTAGTATTCAATGGCCAGAGGTGAAATTCTCGGATTCATTGAAGACTAACTTATGCG
AAAGCATTCACCAAGGATGTCTTCTTTAATCAAGAACGAAAGTTGGGGGATCGAAGACGATTAGATACCGCC
>OTU_446
AGGGCAAGTCTGGTGCCAGCAGCCGCGGTAATTCCAGCTCCAAGAGCATATATTAAAGTTGTTGCAGTTAAAAAGCTCGT
AGTTGGATTTCTGGTTTAATGCACCTGGCCCGCAGCCCACAAGGCTTGTGAGTGCCGGCGCGCGTTTACCATCCTTCTAG
AAAACAATTCTGCCATTCACTTGGTGGGGATCCAAATCTAGATCATTTACTTTGAAAAAATTAGAGTGTTTAAAGCAGGC
TTTTGCTATGAATACATTAGCATGGAATAATAATCTAGGACTTCGGTTCTATTTTGTTGGTTTCTATAACTGAAGTAATG
ATTGATAGGGACAGTTGGGGGTGCTAGTATTGGCCGGCCAGAGGTGAAATTCTTGGATTCGGTCAAGACTAACTTATGCG
AAAGCATTCACCAAGGATGTCTTCTTTAATCAAGAACGAAAGTTGGGGGATCGAAGGCGATCAGATACCGTC
>OTU_447
AGGGCAATCCTGGTGCCAGCAGCCGCGGTAATTCCAGCTCCAGTAGCGTATATTAAAGTTGTTGCAGCTAAAAAGCTCGT
AGTTGGATTTCTGGTTTGACATGCCTGGCCCGCCACGGTTACGTGTGTGAGTGCCGGTGCGTGCCTGCCATCCTTCTGGA
AAACGCGTCTACCCTTCACTGGGCCGGACACGCGATCCAGATCATTTACTTTGAAAAAATTAGAGTGTTTAAAGCAGGCT
TTTTGCTATGAATACATTAGCATGGAATAATAATTTAGGACTTTGGCCCTATTTTGTTGGTTTCTAGAACTGAAGTAATG
ATTGATAGGGATAGTTGGGGGTGCTCGAATTCAGCGGCCAGAGGTGAAATTCTTGGATTCGCTGAAGACGAACTCATGCG
AAAGCATTCACCAAGGATGTCTTCTTTAATCAAGAACGAAAGTTGGGGGATCGAAGACGATCAGATACCGCC
>OTU_448
AGGGCAATTCTGGTGCCAGCAGCCGCGGTAATTCCAGCTCCAATAGCGTATATTAAAGTTGTTGCAGTTAAAAAGCTCGT
AGTTGGAAATTTGGGCGGCGGAACGAGCGTGCCGTGTTTGCGGCAGTGTTTTGTTTTGGTGTCCATTTTTGTTCAAGGGG
CCTGGTCTGCCATTAGTTTGGTGGGCCTTTTGTGCGCCTTGATCGTTTACTTTGAACAAATTAGAGTGTTTAAAGCAGGC
GTTTTGCCTTGAATACATTAGCATGGAATAATGGAATAGGACTTGGGTTCTATTTCGTTGGTTGGAGAAACCAAGTAATG
ATTAATAGGGACAGTTGGGGGCATTCATATTCCATTGTCAGAGGTGAAATTCTTAGATTTATGGAAGATGAACTTCTGCG
AAAGCATTTGCCAAGGATGTTTTCATTAATCAAGAACGAAAGTTAGGGGATCGAAGGCGATTAGATACCGCC
>OTU_449
AGGGCAATTCTGGTGCCAGCAGCCGCGGTAATTCCAGCTCCAGTAGCGTATATTAAGGTTGTTGCAGTTAAAAAGCTCGT
AGTTGGCTTTCTGGTTTGATATGCCTGGCCCGCCACGGTCACGTGTGTGAGTGCCGGTGCGTGTCTGCCATCCTTGTGGA
AAACGTGTCTACCCTTCACTGGGCCGGATACGCTATCCGCATCATTTACTTTGAAAAAATTAGAGTGTTTAAAGCAGGCA
TCTTGCTATGAATACATTAGCATGGAATAATAATTTAGGACTTTGGCCCTATTTTGTTGGTTTCTAGGACTGAAGTAATG
ATTGATAGGGATAGTTGGGGGTGCTCGAATTCAGCGGCCAGAGGTGAAATTCTTGGATTCGCTGAAGACGAACTCATGCG
AAAGCATTCACCAAGGATGTCTTCTTTAATCAAGAACGAAAGTTGGGGGATCGAAGACGATCAGATACCGCC
>OTU_450
AGGGCAATCCTGGTGCCAGCAGCCGCGGTAATTCCAGCTCCAATAGCGTATATTAAAGTTGCTGCAGTTAAAAAGCTCGT
AGTTGGATTTCTGGCTCGATACATTATGCCGGCCACGGTTTCGTGTGTTAGTGCATGATGTTCTGGCCATCCTTCCAATT
GCTGCTTACTTTTCTTCATTGATTTGTAAGTGGTATTGGATCTTTTACTTTGAAAAAATTAGGGTGTTTCAAGCAGGCTT
TATGCTATGAATACATTAGCATGGAATAATAATTTAGGACTTCGGTTCTATTTTGTTGGTTTCTAGGACCGCCGTAATGA
TTAATAGGGATAGTCGGGGGCATCAGTATTCAATCGTCAGAGGTGAAATTCTTGGATTGATTGAAGACTAACTACTGCGA
AAGCATTTGCCAAGGATGTTTTCATTAATCAGTGAACGAAAGTTAGGGGATCGAAGGCGATCAGATACCGCC
>OTU_451
AGGGCAAGTCTGGTGCCAGCAGCCGCGGTAATTCCAGCTCCAATAGCGTATATTAAAGTTGTTGTGGTTAAAAAGCTCGT
AGTTGAACCTTGGCCTCGGCCGGCCGGTCCGCCTCACCGCGTGCACTGGCTCGGCCGGGGCTTTCCCTCTGTGGAACCCC
ATGCCCTTCACTGGGCGTGGCGGGGAAACAGGACTTTTACTTTGAAAAAATTAGAGTGCTTCAGGCAGGCCTATGCTCGA
ATACATTAGCATGGAATAATAAAATAGGACGTGCGGTTCTATTTTGTTGGTTTCTAGGACCGCCGTAATGATTAATAGGG
ACAGTCGGGGGCATCAGTATTCAATTGTCAGAGGTGAAATTCTTGGATTTATTGAAGACTAACTACTGCGAAAGCATTTG
CCAAGGATGTTTTCATTAATCAGGAACGAAAGTTAGGGGATCGAAGACGATTAGATACCGTC
>OTU_452
AGGGCAATCCTGGTGCCAGCAGCCGCGGTAATACCAGCTCCAATAGCGTATATTAATGTTGCTGCAGTTAAAAAGCTCGT
AGTTGGATTTCTGACCTGGAGTGCCTGGCCCGTGGTCTAACGATCATGAGCGCCGGATGCGCTTCGGTCATCCGTCTAGT
TACCGTGACTGCCCTTTATTGGGTTGGTCATTGGTGCCTAGGCCATTTACTCTGAAGAAAATAGAGTGTTCAAAGCAGGC
GTTTGCTATGAATACTTCAGCATGGAATAATAAGATAGGACTTTGGTTCTATTTTGTTGGTTTCTAGAACTAAAGTAATG
ATTGATAGGGACGGTTGGGGGTGCTAGTATTTAACGGCCAGAGGTGAAATTCTTGGATTCGTTAAAGACTAACTTAGGCG
AAAGCATTCACCAAGGACGTTCTCTTTAATCAAGAACGAAAGTTGGGGGATCGAAGACGATCAGATACCGCC
>OTU_453
AGGGCAATTCTGGTGCCAGCAGCCGCGGTAATTCCAGCTCCAAGAGCATATATTAAAGTTGTTGCAGTTAAAAAGCTCGT
AGTTGGACTTCTGGTATAATGCACCTGGCCCGCGGCTCTTTAGGCCTGTGAGTGCCGGCGCGCGTTTACCATCCTTCTGG
TTAACAAGCTTACCCTTAACTGGGCCGGGTTTGTGATCCAGATCTTTTACTTTGAAAAAATTAGAGTGTTTAAAGCAGGC
TATTGCTATGAATACATTAGCATGGAATAATAATCTAGGACTTCGGTTCTATTTTGTTGGTTTCTATAACTGAAGTAATG
ATTGATAGGGATAGTTGGGGGTGCTAGTATTGGCCGGTCAGAGGTGAAATTCTTGGATTCGGTCAAGACTAACTTATGCG
AAAGCATTCACCAAGGATGTCTTCTTTAATCAAGAACGAAAGTTGGGGGATCGAAGACGATCAGATACCGTC
>OTU_454
AGGGCAAGTCTGGTGCCAGCAGCCGCGGTAATTCCAGCTCCAATAGCGTATATTAAAGTTGCTGCAGTTAAAAAGCTCGT
AGTTGGATTTCTGGCTTGTAACAACTTATCGGCCACGGTTTCGTGTGTTAGTGTAGGTTGTTCTTGCCATCCTTCCAATC
GCTGCTCACTAGTCTTCATTGATGGGTGAGTGGTATTGGATCTTTTACTTTGAAAAAATTAGAGTGTTTCAAGCAGGCGT
TTATGCTATGAATACATTAGCATGGAATAATAATTTAGGACTTCGGTTCTATTTTGTTGGTTTCTAGGACTGAAGTAATG
ATTGATAGGGATAGTTGGGGGTGCTAGTATTCAGCGGCCAGAGGTGAAATTCTCGGATTCGCTGAAGACTAACTTATGCG
AAAGCATTCACCAAGGATGTCTTCTTTAATCAAGAACGAAAGTTGGGGGATCGAAGACGATCAGATACCGCC
>OTU_455
AGGGCAATCCTGGTGCCAGCAGCCGCGGTAATTCCAGCTCCAATAGCGTATATTAAAATTGTTGCAGTTAAAAAGCTCGT
AGTTGGATTTCTGGTTCGGCGCATTTGGCCCGTCTCGGTTTACGGGATTGTGTGCCGACGTGCGCCATCCATCCTTCGAG
AGAACACTTCTACCCTTCACTGGGTCGGGAGTGCTATCTCGATCTTTTACTTTGAAAAAATTAGAGTGTTTAAAGCAGGC
TTGCGCTATGAATACATTAGCATGGAATAATAATTTAGGACTTTGGTCTTATTTTGTTGGTTTCTAGGACTAAAGTAATG
ATTGATAGGGACAGTTGGGGGTGCTAGTATTCAGCGGCCAGAGGTGAAATTCTTGGATTCGCTGAAGACTAACTTATGCG
AAAGCATTCACCAAGGATGTCTTCTTTAATCAAGAACGAAAGTTGGGGGATCGAAGACGATCAGATACCGTC
>OTU_456
AGGGCAAGCCTGGTGCCAGCAGCCGCGGTAATTCCAGCTCCGAAAGTGTATGCTAAAGTTGTTGCGGTTGAAAAGCTCGT
AGTTGGATGAAGAGCGCGCGGCGCCGGTCCGTCCGTCGAAGGGCACCGTGCACCGGCGTCGAGAGTTCCGCCTGTCGGCG
CTTCCCGGGTGTTCTTGATCGGGTGCACGGGGTGACCGACGAGTTTACTTTGAAAAAATTAGAGTGTTCAAAGCAGGTTT
TTCGCCTGCATAGTGTTGCATGGAATAATGGAATAAGACCTCGGTCTCGTTTCGTTGGCGTTCGCGAGTGCGAGGTAATG
ATTGAGAGGGACAGCCGGGGGCGTCCGTACTCTGCCGTTAGAGGTGAAATTCTTGGATCGGCGGAAGACGAACTACTGCG
AAAGCGTTCGCCAAGAATGTTTTCTTTAATCAAGAGCGAAAGTCAGAGGTTCGAAGACGATCAGATACCGCC
>OTU_457
AGGGCAATTCTGGTGCCAGCAGCCGCGGTAATTCCAGCTCCAGTAGCGTATATTAAAGTTGTTGCAGTTAAAAAGCTCGT
AGTTGGATTTCTGGTACGCTGCGCCTGGCCCGCCCGCTTCGAGCGTGGTGTGTGCTGGAGCGCGGTTGCCATCCTTCTAG
AAAACGTTTCTACCCTTCGCTGGGCTGGATTCGCAATCTAGATCTTTTACTTTGAAAAAATTAGAGTGTTTAAAGCAGGC
ATTTGCCATGAATACATTAGCATGGAATAATAATATAGGACTTTGGTTCTATTTTGTTGGTTTCTAGGACTAAAGTAATG
ATTGATAGGGATAGTTGGGGGTGCTCGTATTTAGCGGCCAGAGGTGAAATTCTTGGATTCGCTAAAGACGAACTTATGCG
AAAGCATTCACCAAGGATGTCTTCTTTAATCAAGAACGAAAGTTGGGGGATCGAAGACGATTAGATACCGCC
>OTU_458
AGGGCAATTCTGGTGCCAGCAGCCGCGGTAATTCCAGCTCCAAGAGCGTATATAAAAGTTGCTGCAGTTAAAAAGCTCGT
AGTTGGATGTAGACGGGCGGTCGCGGAGCGGTCCTCGGCCTCTGGCCGGGTGCACCCTCCCGCCGCCTTCTTCTTGGCGA
GAATCGCGCGCTGTGCTTCACCGCTCGGCCGCGAGCCTCGTCGGTGTTACTTTGAGGAAACTAGAGTGTTCAAAGCAGGC
GTTCGCCCTTGAATACGTTAGCATGGAATAACGGCACAGGACTCTGGCCTGTCCCGTTGGTCTGCAGGACCGGAGTAATG
ATGAAGAGGAACAGTCGGGGGCATTTGTATTTCGCTGTCAGAGGTGAAATTCTTGGATTTGCGAAAGACAAACCACTGCG
AAAGCATTTGTCAAGGATGTTTTCGTTAATCAAGAACGAAAGTTGGGGGCTCGAAGACGATCAGATACCGTC
>OTU_459
AGGGCAATTCTGGTGCCAGCAGCCGCGGTAATTCCAGCTCCAATAGCGTATATTAAAGTTGCTGCAGTTAAAAAGCTCGT
AGTTGGATTTCTGGCGAGATATATCTGGCCGGCCACGGTTTCGTGTGTTAGTGCTTGATATTCTAGCCATCCTTCCAATG
GCTATTCATCCTTCTTCATTGAGGTGGTGAGTGGTATTGGATCTTTTACTTTGAAAAAATTAGAGTGTTTCAAGCAGGCT
TTATGCTGTGAATACATTAGCATGGAATAATAATTTAGGACTTCGGTTCTATTTTGTTGGTTTCTAGGACTGAAGTAATG
ATTGATAGGGATAGTTGGGGGTGCTAGTATTCAGCGGCCAGAGGTGAAATTCTCGGATTCGCTGAAGACTAACTTATGCG
AAAGCATTCACCAAGGATGTCTTCTTTAATCAAGAACGAAAGTTGGGGGATCGAAGACGATTAGATACCGCC
>OTU_460
AGGGCAAGTCTGGTGCCAGCAGCCGCGGTAATTCCAGCTCCAATAGCGTATATTAAAGTTGTTGCAGTTAAAAAGCTCGT
AGTTGGATTTCTGGTAAGTCAGACCTGGTCCGCTGCGTTAAGCAGTCGAGTACCGGAGTTTGTCTGCCATCCTTCTAGGA
AGAGTATCTACCCTTGATTGGGCCGGATGCTCGACCTGGATCGTTTACTTTGAAGAAATTAGAGTGTTTAAAGCAGGCTT
ATCGCTTTGAATATATTAGCATGGAATAATAAGATAGGGCTTTGGTCTTATTTTGTTGGTTTCTAAGACTAGAGTAATGA
TTAACAGGGACAGTTGGGGGTGCTGGTATTTAACGGCCAGAGGTGAAATTCTTGGATTCGTTAAAGACCAACTTATGCGA
AAGCATTCACCAAGGATGTCTTCATTAATCAAGAACGAAAGTTGGGGGATCGAAGACGATTAGATACCGTC
>OTU_461
AGGGCAATTCTGGTGCCAGCACCCGCGGTAATTCCAGCTCCAATAGCGTATATTAAAGTTGTTGCAGTTAAAACGCTCGT
AGTCGGATTCAGGGGCTGATACAATAATGGTCTACTGGGGACAGTGTGCACTGTATTGTTCACCTCTTATTTTGCGAATG
GATCGTGTATGCCCTTAACTGGGTGTGCACTGGTTCTCGCATCTTTTACCATGAGTAAATTAGAGTGCTCAAAGCAGGCC
ACCTTGGCTTGAATATTTTAGCATGGGATAATAGAACAGGACGCCTGTCCCGTTCGTTGGTTAGCGAGCTGGCGTAATGA
TCAACAGGAACTGTCGGGGACATTTATATTGCTGGGGGAGGGGTGAAATCCTTGGATCCCAGCAAGATAAACTACTGCAA
AAGCATTTGTCAAGTATGTTTCCATTGATCAAGAACGAAAGTTTGGGGATCGAAGACGATTAGATACCGTC
>OTU_462
AGGGCAAGCCTGGTGCCAGCAGCCGCGGTAATTCCAGCTCCATTAGCGTATATTAAAGTTGTTGCGGTTAAAAAGCTCGT
AGTTGGATCTCGGCGGCCCGGGGGCGGTGCGCTGTTTGGCGTTTCACTGCCCCACCCGGCCGTGATGTTTTGCCGGAGGT
TCGCGGGTGCTCTTAACCGAGTGTCCACGGGCGCCGGCAGGTTTACTTTGAAAAAATTAGAGTGCTCCAAGCAGGCCTTT
ACACGCCTGGATATTCGTGCATGGAATAATGGAATAGGACGTCGTTTCTATTTTGTTGGTTTTCGGAAATCGACGTAATG
ATTAATAGGGACAGTCGGGGGCATTAGTATTCAGACGACAGAGGTGAAATTCTTGGACCGTCTGAAGACTGCCTACTGCG
AAAGCATTTGCCAAGAATGTTTTCATTAATCAAGAACGAAAGTTAGAGGTTCGAAGACGATTAGATACCGTC
>OTU_463
AGGGCAAGTCTGGTGCCAGCAGCCGCGGTAATTCCAGCTCCAATAGCGTATATTAATGTTGTTGTGGTTAAAAAGCTCGT
AGTTGGATATCAACGAGATTCAATCTAAATCTTTAACAAGATTGAGATTGAAAGCTGTGTGGAGGAGAAAGTATTTCGCC
TATATCTTAACTGATACAGGCGCAAATGGCTTTCATCATTACTTTGAATAAAGTAAAGAGATAAAGGCAAACGGTAAAGT
TTGAATATGTGTGCATGGAATAAAGGAGCAAGTGATTCAACTCGTTCTGTTGGTTGAAGAATTGAATCAAATGATTAATC
GGGATTGCCGGGGGCATAAATATTCATAAGCGAGAGGTGAAATTCTGTGACCTTATGAAGATTAACTATTGCGAAGGCAT
TTGCCAAGAATGTTTTCGTTAATCAAGAACGAAAGTTAGAGGATCGAAGACGATTAGATACCGTC
>OTU_464
AGGGCAAGTCTGGTGCCAGCAGCCGCGGTAATTCCAGCTCCAATAGCGTATATTAAAGTTGTTGCAGTTAAAAAGCTCGT
AGTCGGACTTTGGAAGCCAGTGTAGTTCGGTCTGCCGTGATGGTGTGTACTAACTATGCGCTTCTTCCTTCCAGATGTCT
CTAGCTGCTCTTAACTGGGTGGCTAGTTGGCGCTGGATCGTTTACCTTGAAAAAATTAGAGTGTTTAAAGCAGGCTAATC
TTTTGCCTTGAATATATTAGCATGGGATAATGGAATAGGACTCGGCTCCTGTTTCGTTGGTTTGAGTGGCTGAGTAATGA
TTAATAGAGACAGTTGGGGGCGTTCATATTTAATTGTCAGAGGTGAAATTCTTGGATTTATGAAAGATGAACCTATGCGA
AAGCATTCGCCAAGGATGTTTTCATTGATCAAGAACGAAAGTTAAGGGATCGAAGACGATTAGATACCGTC
>OTU_465
AGGGCAAGCCTGGTGCCAGCACCCGCGGTAATTCCAGCTCCAATAGCGTATATTAAAGTTGTTGCAGTTAAAACGCTCGT
AGTCTTAGTCAGAGGTTTTGTAGAGATGGTCTGCTGGGGACAGCGTGCACTGCTTTGCAAGCTTCTTAACTCGCGCACGG
GGTCCACCTGGTCTTAACTGACTGGGTGGCTCAACTCCTCGCGACGTTTACCATGAGCAAATTAGAGTGCTCTAGGCAGG
CGCGATACGCTTGAATAGTTTAGCATGGGATAACGGAACAGGACCCTGTCTTGTTCGTTGGTTAGCGAGACAGTGTAATG
ATCAACGGGAATTGTCGGGGGCATTCATACCGCAAGGGGAGGGGTGAAATCCTTGGATCCTTGCGAGATGAACTACTGCG
AAAGCATTTGCCAAGTATACTTCCATCGATCAAGAACGAAAGTTTGGGGATCGAAGACGATTAGATACCGCC
>OTU_466
AGGGCAAGTCTGGTGCCAGCAGCCGCGGTAATTCCAGCTCTGATAGCGTATATTAAAATTGTTGCAGTTAAAAAGCTCGT
AGTTGGATCTCAGGTTGAGTGTGTCGGTTCAGTCGTTGTACTGTAACTGTTCACGCTTGCCTTTAAAGCTGCATGTCGGT
TAGCGGTGATCTTAATTGATTGCTGCATAACTGCTGAGCACGTTTACCGTGAAAAAATCAGAGTGCTTAAAGCAGGCCTT
TGTGCTTGAATGGTGGTGCATGGAATAATGGAATAGGACTTCGGTCACTATTTTGTTGGTTTACGGTGCTGAAGTAATGA
AAAATAGAGACAGACGGGGTCATTTGTATGGTGGCGGGAGAGGTGAAATTCTGAGATCGTTGCCAGACAAACTACTGCGA
AAGCATTTGACCAGCATGTCTTCATTAATCAAGAACGAAAGTCAGAGGATCGAAGACGATTAGATACCGCC
>OTU_467
AGGGCAATTCTGGTGCCAGCAGCCGCGGTAATTCCAGCTCTGATAGCGTATATTAAAGTTGTTGCAGTTAAAAAGCTCGT
AGTTGGATCTCAGGTTAGGTGTGTCGGTCTAGTCGTTGTACTATGACTGTATATATCTGCCTTTAAAGCTGCATGTTGCT
TTGTGGTGATCTTCATTGATTGCTGCAATAGTGCTGAGCACGTTTACCGTGAAAAAATCAGAGTGCTTAAAGCAGGCCTT
TGTGCTTGTATGGTGGTGCATGGAATAATGGAATAGGACTTCGGTCACTATTTTGTTGGTTTTCGGTACTGAAGTAATGA
AAAATAGAGACAGACGGGGTCATTTGTATGGTTACGGGAGAGGTGAAATTCTGAGATCGTAGCCAGACAAACTACTGCGA
AAGCATTTGACCAGAATGTCTTCATTAATCAAGAACGAAAGTCAGAGGATCGAAGACGATCAGATACCGTC
>OTU_468
AGGGCAATTCTGGTGCCAGCAGCCGCGGTAATTCCAGCTCCAAGAGCGTATATTAAAGTTGTTGCAGTTAAAAAGCTCGT
AGTTGGATTTCTGGTTTAATGCGCCTGGCCCGTGGTCGTCAGACTTATGAGTGCCGGTGCGCGTTTACCATCCTTCTAGA
AAACGTTTCTACCCTTTACTGGGCCGGATTCGCGATCTAGATCTTTTACTTTGAAAAAATTAGAGTGTTTAAAGCAGGCT
TTTGCTATGAATACATTAGCATGGAATAATAATCTAGGACTTCGGTTCTATTTTGTTGGTTTCTAGATCTGGAGTAATGA
TTGATAGGGATAGTTGGGGGTGCTAGTATTGGCCGGCCAGAGGTGAAATTCTTGGATTCGGTCAAGACTAACTTATGCGA
AAGCATTCACCAAGGATGTCTTCTTTAATCAAGAACGAAAGTTGGGGGATCGAAGACGATTAGATACCGTC
>OTU_469
AGGGCAAGTCTGGTGCCAGCAGCCGCGGTAATTCCAGCTCCAATAGCGTATATTAAAGTTGTTGCAGTTAAAAAGCTCGT
AGTTGAATTTATGATATGGTACGCCTGGTCCGCCCCGTCTAGGTGTGTGAGTACCGGCGCGTGCCTATCATCCTTCTGCG
GACTGCGTCTACCCTTGATTGGGCCGGGCGTGGGACGTAGATCGTTTACTTTGAAAAAATTAGAGTGTTTCAAGCAGGCT
TATGCCTTGAATACATTAGCATGGAATAATAAGATAGGGCTTTGGTTCTATTTTGTTGGTTTCTAGGACTGAAGTAATGA
TTGATAGGGATAGTTGGGGGTGCTAGTATTGAACGGCCAGAGGTGAAATTCTTGGATTCGTTCAAGACTAACTAATGCGA
AAGCATTCACCAAGGATGTCTTCTTTAATCAAGAACGAAAGTTGGGGGATCGAAGACGATCAGATACCGTC
>OTU_470
AGGGCAATTCTGGTGCCAGCAGCCGCGGTAATTCCAGCTCCAGTAGCGTATATTAAAGTTGTTGCAGTTAAAAAGCTCGT
AGTTGGATTTCTGGTCTGGTGCGCTTGGCCCGCCACGGTTACGTGTGTGAGTGCTGATGCGCGCCTGCCATCCTGCCAGA
GAACGTGTCTACCCTTCACGGGGCCGGACACGCCATCTGGCACTTTTACTTTGAAAAAATCGGAGTGTTCAAAGCAGGCT
CTTGCTGTGAACGTCCCAGCATGGAATAATAAGATAGGACCTTTCTCCTATTTTGTTGGTTTCTAGGAAAGAGGTAATGA
TTGATAGGGATAGTTGGGGGTGCTGCTATTCAACGGCCAGAGGTGAAATTCTTGGATTCGTTGAGGAGCAACTACTGCGA
AAGCATTCACCAAGGATGTCTTCTTTAATCAAGAACGAAAGTTGGGGGATCGAAGACGATCAGATACCGCC
>OTU_471
AGGGCAATTCTGGTGCCAGCAGCCGCGGTAATACCAGCTCCAATAGCGTATATTAAAGTTGTTGCAGTTAAAAAGCTCGT
AGTTGGATTTCTGGCTCAGGGTTCCTGGCCCGCCTCGCAAGAGTGTGTGTTGTCGGCGGACCCTGGTCATCCTTCTGGAG
AGCACCCCTGCCCTTCACTGGGTTGGGGGTGGGATCCAGATCGTTTACTTTGAAAAAATTAGAGTGTTCAAAGCAGGCTT
AACGCTGTGAATACATTAGCATGGAATAATAAGATAGGACTTTGGTACTATTTTGTTGGTTTCTAGGACCAAAGTAATGA
TTGATAGGGACAGTTGGGGGTGCTAGTATTCAATGGCCAGAGGTGAAATTCTTGGATTCATTGAAGACTAACTTATGCGA
AAGCATTCACCAAGGATGTCTTCTTTAATCAAGAACGAAAGTTGGGGGATCGAAGACGATCAGATACCGCC
>OTU_472
AGGGCAATTCTGGTGCCAGCAGCCGCGGTAATTCCAGCTCCAGTAGCGTATATTAAAGTTGTTGCAGTTAAAAAGCTCGT
AGTTGGATTTCTGGCCTGACGGAGCTGACCCGCCGCTTCATTGCGGTGCGTGTTGGACGCCGTCTGCCATCCTCTCAGAA
AACGTTTCTGCCCTTCACTGGGTTGGACTCGCGATCTGGGACTTTTACTTTGAGGAAATTAGAGTGTTCAAAGCAGGCTT
GCGCTATGAATACATTAGCATGGAATATCAACTTAGGACTTTGGTTCTACTTTGTTGGTTTTCAGGAACTGAAGTAATGA
TTGATAGGGATAGTTGGGGGTGCTAGTATTTCGCGGCCAGAGGTGAAATTCTTGGATTCGCGAAAGACTAACTTATGCGA
AAGCATTCACCAAGGATGTCTTCTTTAATCAAGAACGAAAGTTGGGGGATCGAAGACGATTAGATACCGTC
>OTU_473
AGGGCAAGTCTGGTGCCAGCAGCCGCGGTAATTCCAGCTCCAGTAGCGTATATTAAAGTTGTTGCAGTTAAAAAGCTCGT
AGTTGGACTTCTGGCTTGGGACGCCTGGCCCGCCTGGGTTACCAGTTTGAGTGCCGGTGTGTCTCTGCCATCCTTCTGAG
TAGCGTTCCTGCCTTTAATTAGGTTGGGTTCGTGATTCAGATCTTTTACTTTGAACAAATTAGAGTGTTCCAAGCAGGCT
TGCGCTATGAATACATTAGCATGGAATAATAATCTAGGACTTTGGTTCTATTTTGTTGGTTTCTAGAACCGAAGTAATGA
TTGATAGGGATAGTTGGGGGTGCTAGTATTGAGCGGCCAGAGGTGAAATTCTTGGATTCGCTCAAGACTAACCTATGCGA
AAGCATTCACCAAGGATGTCTTCTTTAATCAAGAACGAAAGTTGGGGGATCGAAGACGATTAGATACCGTC
>OTU_474
AGGGCAAGTCTGGTGCCAGCAGCCGCGGTAATTCCAGCTCCAATAGCGTATATTAAAGTTGTTGCAGTTAAAACGTCCGT
AGTCAAATTTTAGTCTTTAGATGAGGTGGCCTGGTCTTCATTGATCAAGCTCGCTTTTATCGAGACTTTTTTTCTGGTTA
TGCTATGAATAGCTTCGGTTGTTTATAGTCTCTAGCCAGATGATTACCATGAGCAAATCAGAGTGTTTAAAGCAGGCTTT
TAAGCTTGAATGTGTTAGCATGGAATAATGAAATATGACTTTAGTCCCTATTTCGTTGGTTCAGGAACTTAAGTAATGAT
GAATAGAAACGGTTGGGGACATTTGTATTTGGTCGCTAGAGGTGAAATTCTTGGATTGACCGAAGACAAACTACTGCGAA
AGCATTTGATCCAGGACGTTTTCATTGATCAAGGTCTAAAGTTAAGGGATCGAAGACGATCAGATACCGTC
>OTU_475
AGGGCAAGTCTGGTGCCAGCAGCCGCGGTAATTCCAGCTCCAAGAGCATATATTAAAGTTGTTGCAGTTAAAAAGCTCGT
AGTTGAACTTCTTATAAATGCACCTGGCCCGCGGCCCTCAAGGCTTGTGTGTGCCGGAGCGCATTTATAATCCTTCTAGA
AAACGATTCTGCCATTAACTTGGTGGGGTCGCGATCTAGAACATTTACTTTGAAAAAATTAGAGTGTTTAAAGCAGGCGG
AAAGTCATAAATACATTAGCATGGAATAATAATCTAGGACTTCGGTTCTATTTTGTTGGTTTCTATAACTGAAGTAATGA
TTGATAGGGACAGTTGGGGGTGCTAGTATTGGCCGGCCAGAGGTGAAATTCTTGGATTCGGTCAAGACTAACTTATGCGA
AAGCATTCACCAAGGATGTCTTCTTTAATCAAGAACGAAAGTTGGGGGATCGAAGACGATCAGATACCGTC
>OTU_476
AGGGCAATTCTGGTGCCAGCAGCCGCGGTAATACCAGCTCCAATAGCGTATGCTAAAGTTGTTGCAGTTAAAAGGCTCGT
AGTCGAACTTATGATTCAGCGATCCTTTCCGAACCTCTAGTAGGTTGTTGTGAAAGCGAGCGCGGATCATTTTTCTGAAG
ATTGTCTCGGCTCTTGATTGAGTTTGATTCAGGATTCAGATCATTTACTGTGAGAAAATCAGAGTGTTCAAAGCAGGCTT
TAATGCTTGAATGGTTCAGCATGGAATAATAAGATAAAACTTCGGTTTTGTGTTGTTGGCTCTACGAACCAAAGTAATGA
TTGAAAGGGATAGTTGGGGGTGCTAGTATTGTATGGTCAGCGGTGAAATGCGATGACCCATATAAGACTAACTTATGCGA
AAGCATTCACCAAGGATATCTTCTTTGATCAAGAACGAAAGTTGGGGGATCGAAGACGATCAGATACCGCC
>OTU_477
AGGGCAAGTCTGGTGCCAGCAGCCGCGGTAATTCCAGCTCCAATAGCATATATTAAAGTTGTTGCAGTTAAAAAGCTCGT
AGTTGGATTTCTGGCATGATGCGCCTGGCCCTGCGTGATTATGCGTGTGTGTGCTAGTGCGCGTCTGCCATCCATTTGCA
GAATATGTCTACCCTTAATTGGGCCGGATATGTGATGTAAATCTTTTACTTTGAAAAAATTAGAGTGTTTAAAGCAGGCA
TTTGCTATGAATACATTAGCATGGAATAATAATCTAGGACTTCGGTTCTATTTTGTTGGTTTCTAGATCTGGAGTAATGA
TTGATAGGGATAGTTGGGGGTGCTAGTATTAAGGGGCCAGAGGTGAAATTCTTGGATTCTCTTAAGACTAACTTATGCGA
AAGCATTCACCAAGGATGTCTTCTTTAATCAAGAACGAAAGTTGGGGGATCGAAGACGATTAGATACCGTC
>OTU_478
AGGGCAAGTCTGGTGCCAGCAGCCGCGGTAATTCCAGCTCCAAGAGCGTATATTAAAGTTGTTGCAGTTAAAAAGCTCGT
AGTTGGATTTCTGGTACAATGCGCCTGGCCCGCGGCGGTTACGTCTGTGAGTGCCGGTGCGCGTTTGCCATCCTTCTAGA
AAACGTTTCTACCCTTCACTGGGCCGGACTCGCGATCTAGATCTTTTACTTTGAAAAAATTAGAGTGTTTAAAGCAGGCT
TTTGCTGTGAATACATTAGCATGGAATAATAATCTAGGACTTCGGTTCTATTTTGTTGGTTTCTAGTACTGAAGTAATGA
TTGATAGGGATAGTTGGGGGTGCTAGTATTGGCCGGCCAGAGGTGAAATTCTTGGATTCGGTCAAGACTAACTTATGCGA
AAGCATTCACCAAGGATGTCTTCTTTAATCAAGAACGAAAGTTGGGGGATCGAAGACGATCAGATACCGTC
>OTU_479
AGGGCAATTCTGGTGCCAGCAGCCGCGGTAATTCCAGCTCCAATAGCGTATATTAAAGTTGCTGCAGTTAAAAAGCTCGT
AGTTGGATTTCTGGCTTGAAACATTTGGCCGGCCACGGTTTCGTGTGTTAGTGCTTTATGTTCTGGCCATCCTTCCAATC
GCTACTCACTTTTCTTCATTGATTGGTGAGTGGTATTGGATCTTTTACTTTGAAAAAATTAGAGTGTTTCAAGCAGGCTT
TATGCTATGAATACATTAGCATGGAATAATAATTTAGGACTTCGGTTCTATTTTGTTGGTTTCTAGGACTGAAGTAATGA
TTGATAGGGATAGTTGGGGGTGCTAGTATTCAGCGGCCAGAGGTGAAATTCTCGGATTCGCTGAAGACTAACTTATGCGA
AAGCATTCACCAAGGATGTCTTCTTTAATCAAGAACGAAAGTTGGGGGATCGAAGACGATCAGATACCGTC
>OTU_480
AGGGCAATTCTGGTGCCAGCAGCCGCGGTAATTCCAGCTCCAGTAGCGTATATTAAAGTTGTTGCAGTTAAAAAGCTCGT
AGTTGGATGTCTGGCGCGAGGCGTCTGGTCCGCCGACGCTAGTCGTGTGAGTACCGGTTCTCCTCCGCCATCCTTCTGGA
AAACGCGCCTACCCTTCACTGGGCCGGGCGCGCGATCCAGATCTTTTACTTTGAAAAAATTAGAGTGTTCAAAGCAGGCT
TGCGCTATGAATACATTAGCATGGAATAATAATATAGGACTTGGGTTCTATTTTGTTGGTTTCTAGGACTTAAGTAATGA
TTGATAGGGATAGTTGGGGGTGCTAGTATTCAGCGGCCAGAGGTGAAATTCTTGGATTCGCTGAAGACTAACTACTGCGA
AAGCATTTGCCAAGAGTGTTTTCATTAATCAAGAACGAAAGTTAGAGGTTCGAAGACGATCAGATACCGTC
>OTU_481
AGGGCAATCCTGGTGCCAGCAGCCGCGGTAATTCCAGCTCCAGAAGCGTATATTAAAGTTGTTGCAGTTAAAAAGCTCGT
AGTTGGATTTCTGGTTTGGTGCGCTTGGCCCGCCACGGTCACGTGTGTGAGTGCCGACGCGCGCCTTCCATCCTCCTGGA
AAACGTTTCTACCCTTGATTGGGCTGGGTTCGCGATCCAGGACTTTTACTTTGAAAAAATTAGAGTGTTCAAAGCAGGCT
TGCGCTATGAATACATTAGCATGGAATAATAATTTAGGACTTTGGTTCTATTTTGTTGGCTTCTAGAACTGAAGTAATGA
TTGATAGGGATAGTTGGGGGTGCTAGTATTCGGCGGCCAGAGGTGAAATTCTTGGATTCGCTGAAGACTAACTTATGCGA
AAGCATTCACCAAGGATGTCTTCTTTAATCAAGAACGAAAGTTGGGGGATCGAAGACGATTAGATACCGCC
>OTU_482
AGGGCAATTCTGGTGCCAGCAGCCGCGGTAATACCAGCTCTTCTAGCATATATTAAAATTGCTGCAGTTAAAACGCTCGT
AGTTTTATTAATTAGAGTGGAAGTCTTTGGTTTACGATTTAGTTTGTTTACCTTGGATTTGCATTCTATTAAGATTGTAA
GGATAGTTTTTAATTAGACTATCTTTTAGTTAACCTTGAACAAAAATTATCGCTCAAAGAAAGACTTATTGTTTGGTGAG
ATTTTAGCATGGGATTATAGAAGAAGGGAAGCCGGGCTGCCGGAGGAGGAGACTCCTTTGGTGGTACGGTTTTCAATGGT
TAATGAGGAAGATGCGTGGAAGTTTATATTTAAAAGCTAGAGGTGAAATTCTTGGATTTTTTAACGATAAACATCAGCGA
AGGCATTCTTCAAGTGCTTACCTATCGACAAAGAACGAAAGTTGGGGGATCGAAGACGATCAGATACCGTC
>OTU_483
AGGGCAAGTCTGGTGCCAGCAGCCGCGGTAATACCAGCTCCAATAGCGTATGCTAAAGTTGTTGCAGTTAAAAGGCTCGT
AGTCGAATTTGTGGCCGAGTGAACCCGGGGCAGCGTCTAGTACGCTGGGCTCGGTGTGCACGGGTCATGCGTCTCGGAGC
GGGGGCGGCCTTGATTGGCGGCCCCGACTGGCTCGAGACCGTTTACTGTGAGAAAATCAGAGTGTTCAAAGCAGGCTTTA
ATGCTTGTATGGTTCAGCATGGAATAATGAGATAAGACTCTGGTTTTGTTTCGTTGGCTATAGACGAGCCGGAGTAATGA
TTGAAAGGGATAGTTGGGGGTGCTAGTATTTAGTGGTCAGCGGTGAAATGCGAGGACCCACTAAAGACTAACTTATGCGA
AAGCATTCACCAAGGATATCTTCTTTGATCAAGAACGAAAGTTGGGGGATCGAAGACGATTAGATACCGCC
>OTU_484
AGGGCAATTCTGGTGCCAGCAGCCGCGGTAATTCCAGCTCCAATAGCGTATATTAAAGTTGTTGCAGTTAAAAAGCTCGT
AGTTGGATTTCTGGTTACTTTAGCCTGGTCCGCCCGGTTAACGGTGTGAGTACTGGCGCTAATGGGCCATCCTTCTGGGG
AGTGTATCTACCCTTGATTGGGCCGGATGCTCGACCTGGATCGTTTACTTTGAAGAAATTAGAGTGTTTAAAGCAGGCTT
ATCGCTTTGAATATATTAGCATGGAATAATATGATAGGGCTTTGATCCTATTTTGTTGGTTTCTGGGATTAAAGTAATGA
TTAATAGGGACAGTTGGGGGTGCTGGTATTTAACGGCCAGAGGTGAAATTCTTGGATTCGTTAAAGACCAACTTATGCGA
AAGCATTCACCAAGGATGTCTTCATTAATCAAGAACGAAAGTTGGGGGATCGAAGACGATTAGATACCGTC
>OTU_485
AGGGCAAGCCTGGTGCCAGCAGCCGCGGTAATTCCAGCTCCAGTAGCGTATATTAAAGTTGTTGCAGTTAAAAAGCTCGT
AGTTGGATTTCTGGTTTGCTGCGCCTGGCCCGCCACCGTTAGGTGTGTGAGTGCTGGTGCGCGGCTGCCATCCTTCTAGA
GAACGTGTCTACCCTTCACTGGGCCGGATACGGGATCTAGATCTTTTACTTTGAAAAAATTAGAGTGTTTAAAGCAGGCG
TTTGTCATGAATACATTAGCATGGAATAATAATATAGGACTTCGGTTCTATTTTGTTGGTTTCTAGGACTCAAGTAATGA
TTGATAGGGATAGTTGGGGGTGCTAGTATTCAGCGGCCAGAGGTGAAATTCTTGGATTCGCTGAAGACTAACTTATGCGA
AAGCATTCACCAAGGATGTCTTCTTTAATCAAGAACGAAAGTTGGGGGATCGAAGACGATCAGATACCGCC
>OTU_486
AGGGCAAGTCTGGTGCCAGCAGCCGCGGTAATTCCAGCTCCAATAGCGTATATTAAAGTTGCTGCAGTTAAAAAGCTCGT
AGTTGGATTTCTGGCTTGACTCGCCTGGCCCGCCACGGTGACGTGTGTGAGTGCTGGGTCGAATCGGCCATCCTTCGTTT
ATGGCTAGTTGTTCTTTATTGAGCAGTTAGTTCGTGAACGATCGTTTACTTTGAAAAAATTAGAGTGTTTCAAGCAGGCT
TTAGCTTTGAATACATGAGCATGGAATAATAAAGTAGGACTTCGGTTCTAGTTTGTTGGTTTGGAGAGCTGAAGTAATGA
TGGATAGGGACAGTTGGGGGTGCTAGTATTCAGCGGCCAGAGGTGAAATTCTTGGATTCGCTGAAGACTCACTACGGCGA
AAGCATTCACCAAGGATGTCTTCTTTAATCAAGAACGAAAGTTGGGGGATCGAAGACGATCAGATACCGCC
>OTU_487
AGGGCAATTCTGGTGCCAGCAGCCGCGGTAATTCCAGCTCCAATAGCGTATATTAAAGTTGTTGCAGTTAAAAAGCTCGT
AGTTGGATTTCTGGTTCCGCTTGCGGCGGTCCGGCCTTATTGGTCTGTGTACCGCTCGCATGCAGCCATCCTTCCGGGGA
GCGCGTCTACCCTTCACTGGGCCGGACTGTGCGACCTGGATCGTTTACTTTGAAAAAATTAGAGTGTTTAAAGCAGGCTT
ACAGCTCTGAATACATTAGCATGGAATAATAAGATAGGACTCTGGTCCTATTTTGTTGGTTTCTAGGACGAGAGTAATGA
TTGATAGGGACAGTTGGGGGTGCTCGTATTGAACGGCCAGAGGTGAAATTCTTGGATTCGTTCAAGACGAACTACTGCGA
AAGCATTCGCCAAGGATGTCTTCTTTAATCAAGAACGAAAGTTGGGGGATCGAAGACGATTAGATACCGTC
>OTU_488
AGGGCAAGCCTGGTGCCAGCAGCCGCGGTAATACCAGCTCCAATAGCGTATATTAATGTTGCTGCAGTTAAAAAGCTCGT
AGTTGGATTTCTGACCTGGAGCGTCTGGCCCGTGATCTAACGATCATGAGCGCCGGCACGCTTCGGTCATCCGTCTAGTT
GCCATGACTGTCCTTAATTGGATCGGTCATTGGTGTCTGGGCCATTTACTTTGAAGAAAATAGAGTGTTCAAAGCAGGCG
TTTGCTATGAATACTTCAGCATGGAATAATAAGATAGGACTTTGGTTCTATTTTGTTGGTTTCTAGAACTAAAGTAATGA
TTGATAGGGACGGTTGGGGGTGCTAGTATTTAACGGCCAGAGGTGAAATTCTTGGATTCGTTAAAGACTAACTTAGGCGA
AAGCATTCACCAAGGACGTTCTCTTTAATCAAGAACGAAAGTTGGGGGATCGAAGACGATTAGATACCGCC
>OTU_489
AGGGCAATCCTGGTGCCAGCAGCCGCGGTAATTCCAGCTCCAAGAGCGTATATTAAAGTTGTTGCAGTTAAAAAGCTCGT
AGTTGGATTTCTGGTACAATGCGCCTGGCCCGCAGCTCTCAAGCTAGTGAGTGCCGGTGCGCGTTGGCCATCCTTCTAGA
AAACGTTTCTACCTTTAACTAGGCCGGATTCGCGATCTAGATCTTTTACTTTGAAAAAATTAGAGTGTTCAAAGCAGGCT
TTCGCTGTGAATACATTAGCATGGAATAATAATCTAGGACTTCGGTTTTATTTTGTTGGTTTCTAAAATTGAAGTAATGA
TTGATAGGGATAGTTGGGGGTGCTAGTATTGGCCGGCCAGAGGTGAAATTCTTGGATTCGGTCAAGACTAACTTATGCGA
AAGCATTCACCAAGGATGTCTTCTTTAATCAAGAACGAAAGTTGGGGGATCGAAGACGATCAGATACCGTC
>OTU_490
AGGGCAATTCTGGTGCCAGCAGCCGCGGTAATTCCAGCTCCAATAGCGTATATTAAAGTTGTTGCAGTTAAAAAGCTCGT
AGTTGGATTTCTGGTTTGATGCCCTGGCCCGCTTCTTATTTTGAAGTGTGTGCCGGCTGTGCGTCTGCCATCCTTCTAGA
GAACGTTCCTACCCTTCACTGGGCCGGGTTCGAGATCTAGATCTTTTACTTTGAAAAAATTAGAGTGTTTAAAGCAGGCA
TTTGCTGTGAATACATTAGCATGGAATAATAATCTAGGACTTCGGTTCTATTTTGTTGGTTTCTAGTACTGAAGTAATGA
TTGATAGGGATCGTTGGGGGTGCTAGTATTGAGCGGCCAGAGGTGAAATTCTTGGATTCGCTCAAGACTAACTTATGCGA
AAGCATTCACCAAGGAGGTCTTCTTTAATCAAGAACGAAAGTTGGGGGATCGAAGACGATCAGATACCGCC
>OTU_491
AGGGCAAGTCTGGTGCCAGCAGCCGCGGTAATTCCAGCTCCAATAGCGTATATTAAAGTTGTTGCAGTTAAAAAGCTCGT
AGTTGGATTTCTGGTTTGGTGCGCGCCGTCCGGTGCGGTTACGTACTGTGTGCGGTTGTGCGCCTGCCATCCTGCTGGTT
AGTATTCTGGGCCCTTCACTGGGTTTCAGGTGCTGATCGGCTCTTTTACTTTGAAAAAATTAGAGTGTTCAAAGCAGGCT
TGCGCTATGAATACATTAGCATGGAATAATAATTTAGGACTTTTGTCCTATTTTGTTGGTTTCTAGGATGAAAGTAATGA
TTGATAGGGATAGTTGGGGGTGCTAGTATTCATCGGCCAGAGGTGAAATTCTTGGATTCGATGAAGACTAACTTATGCGA
AAGCATTCACCAAGGATGTCTTCTTTAATCAAGAACGAAAGTTGGGGGATCGAAGACGATCAGATACCGCC
>OTU_492
AGGGCAATCCTGGTGCCAGCAGCCGCGGTAATTCCAGCACCAGTAGCGTATGCTAAAGTTGTTGCAGTTGAAAAGCTCGT
AGCTGAAGTTTGGGGTTGGATGGCAGGGTCTGCTCTGTTTTGAGTGTGTACCAGCTATTTCCTTCTCTTCCTTCCGGATT
TGCTTCTCCCGGCCTTCACTATGGGGCTCCGGATCTTTCACTGTGAAAAAATTAGAGTGTTCAAAGCAGGCCACTTTTAT
GCCTTGAATATTTCAGCATGGGATGATGAAACAGGTCTTTGCGTCTATTTTCAGTTGGTTTCTAGAAGGCGAAGAAATGA
TTAATGGGAACAGTTAGGGGAATTTGTATTTTATAGTCAGAGGTGAAATTCTTGGATTTATGAAAGACAAACTTCTGCGA
AAGCATTTTCCAGAGATGCTTCCGTCAGTCAAGAACTAAAGTTGGGGGATCGAAGGCGATCAGATACCGCC
>OTU_493
AGGGCAAGCCTGGTGCCAGCAGCCGCGGTAATTCCAGCTCCAATAGCGTATATTAAAGTTGTTGCAGTTAAAAAGCTCGT
AGTTGGATTTCTGGTTTGATGCGCTTGGCCCGCCATATCCATATGTGTGAGTGCTGATGCGCGTCTACCATCCTTCTAGA
GAACGTGTCTACCATTCGTTTGGCCGGACTCGCAATCTAGATCTTTTACTTTGAAAAAATTAGAGTGTTCAAAGCAGGCT
TGTGCTGTGAATACATTAGCATGGAATAATAATTTAGGACTTTAGCCCTATTTTGTTGGTTTCTAGGACTGAAGTAATGA
TTGATAGGGATAGTTGGGGGTGCTAGTATTCAGCGGCCAGAGGTGAAATTCTTGGATTCGCTGAAGACTAACTTATGCGA
AAGCATTCACCAAGGATGTCTTCTTTAATCAAGAACGAAAGTTGGGGGATCGAAGGCGATCAGATACCGCC
>OTU_494
AGGGCAAGTCTGGTGCCAGCAGCCGCGGTAATTCCAGCTCCAATAGCGTATATTAAAGTTGTTGCAGTTAAAAAGCTCGT
AGTTGGATTTGGGGTGCGGTGAGGTCGGTCGGCCGCGAGGTCTGTTACTGGTCTCAGCCACCATTTACATTCTCGGAGAC
CCGTCGTGCACTTCGCTGTGCGCGGCGCGGGACTCGGGACGTTTACTTTGAAAAAATTAGAGTGTTCAAAGCAGGCTTTT
ACAGCCCGGATACATGAGCATGGAATAATGGAATAGGACCGCGGTTCTATTTTGTTGGTTTCTACGACCGCAGTAATGAT
TAAGAGGGACAATTGGGGGCGTCCGTATTTCGTTGTCAGAGGTGAAATTCTTGGATTTACGAAAGACGAACAACTGCGAA
AGCATTCGCCAAGAGTGTTTTCATTAATCAAGAACGAAAGTTAGAGGATCGAAGACGATCAGATACCGTC
>OTU_495
AGGGCAAGCCTGGTGCCAGCAGCCGCGGTAATTCCAGCTCCAATAGCGTATATTAAAGTTGCTGCAGTTAAAAAGCTCGT
AGTTGGATTTCTGGGCTCAAGAATTTGGCCGGCCACGGTTTCGTGTGTTAGTGCTTTGTTCTGTGTCCATCCTTCCAATC
GCTATTGGCTATTCTTCATTGATTGGTCAGTGGTATTGGATCTTTTACTTTGAAAAAATTAGAGTGTTTCAAGCAGGCTT
TATGCTATGAATACATTAGCATGGAATAATAATTTAGGACTTCGGTTCTATTTTGTTGGTTTCTAGGACTGAAGTAATGA
TTGATAGGGATAGTTGGGGGTGCTAGTATTCAGCGGCCAGAGGTGAAATTCTCGGATTCGCTGAAGACTAACTTATGCGA
AAGCATTCACCAAGGATGTCTTCTTTAATCAAGAACGAAAGTTGGGGGATCGAAGACGATCAGATACCGTC
>OTU_496
AGGGCAAGTCTGGTGCCAGCAGCCGCGGTAATTCCAGCTCCAATAGCGTATATTAAAATTGTTGCAGTTAAAAAGCTCGT
AGTTGGATTTCTGGTATGGCGCGTTTGGCCCGCCCCGGTTACGGGGTTGTATGCCGACTCGCGCCTGCCATCCTTCTAGA
GATCGGTTCTGCCCTTTACTGGGTGGGAATCGCTACCTAGATCTTTTACTTTGAAAAAATTAGAGTGTTTAAAGCAGGCA
TTTGCTATGAATACATTAGCATGGAATAATAATTTAGGACTTTGGTCTTATTTTGTTGGTTTCTAGGACTAAAGTAATGA
TTGATAGGGATAGTTGGGGGTGCTAGTATTCAGCGGCCAGAGGTGAAATTCTTGGATTCGCTGAAGACTAACTTATGCGA
AAGCATTCACCAAGGATGTCTTCTTTAATCAAGAACGAAAGTTGGGGGATCGAAGACGATCAGATACCGTC
>OTU_497
AGGGCAATTCTGGTGCCAGCAGCCGCGGTAATTCCAGCTCCAGTAGCGTATCTTAAAGTTGTTGCAGTTAAAAAGCTCGT
AGTTGGACTTCTAGAGATAATGCAAGGCTCCAAGGACTTCGGTCTTAGGGTAGCTCTTACAAATCTCTTTTTTGCTAGAA
TCCTATCTACCATTAATTTGGTCGGATGGTGTCTTTCTAGCTCTTTTACTTTGAGAAAAATAGCGTGCTCAAAGCAGGCG
TTTTGCCTTGTATATGTTAGCATGGGATAATAATAAAGACTGCGTGTTTATGTTGTTGGTTATGAACATGTGGTAATGAT
CGATGGGAACGGCTTGGGGGTCTCGGTATTCTGTAGGGAGAGGTGAAATTCTTGGATCTATGGAAGACCACCTGCTGCGA
AAGCGTTGACCAAAGACGTCTCCGTCAATCAAGAACGAAAGTTGGGGGATCGAAGACGATTAGATACCGTC
>OTU_498
AGGGCAAGTCTGGTGCCAGCAGCCGCGGTAATTCCAGCTCCAATAGCGTATATTAAAGTTGCTGCAGTTAAAAAGCTCGT
AGTTGGATTTCTGGTTCGATACAGTTTACCGGCCACGGTTTCGTGTGTTAGTGTTTGCTGTTCTGACCATCCTTCCAATC
GCTGCGCACTTTTCTTCATTGATTGGTGCGTGGTATTGGATCTTTTACTTTGAAAAAATTAGAGTGTTTCAAGCAGGCTT
TATGCTATGAATACATTAGCATGGAATAATAATTTAGGACTTCGGTTCTATTTTGTTGGTTTCTAGGACTGAAGTAATGA
TTGATAGGGATAGTTGGGGGTGCTAGTATTCAGCGGCCAGAGGTGAAATTCTCGGATTCGCTGAAGACTAACTTATGCGA
AAGCATTCACCAAGGATGTCTTCTTTAATCAAGAACGAAAGTTGGGGGATCGAAGACGATTAGATACCGTC
>OTU_499
AGGGCAAGTCTGGTGCCAGCAGCCGCGGTAATTCCAGCTCCAATAGCGTATATTAAAATTGTTGCAGTTAAAAAGCTCGT
AGTTGGATTTCTGGTACGGCGCGCTTGGCCCGCCGAGGTTACTCGGTTGTGTGCCGGTGTGCGCCTGCCATCCTTCTGGG
GAACGGCTCTACCCTTCACTGGGTGTGGGTCGGTATCCAGATCTTTTACTTTGAAAAAATTAGAGTGTTTAAAGCAGGCT
TGCGCTATGAATACATTAGCATGGAATAATAATTTAGGACTTTGGTCTTATTTTGTTGGTTTCTAGGACTAAAGTAATGA
TTGATAGGGATAGTTGGGGGTGCTAGTATTCAGCGGCCAGAGGTGAAATTCTTGGATTCGCTGAAGACTAACTTATGCGA
AAGCATTCACCAAGGATGTCTTCTTTAATCAAGAACGAAAGTTGGGGGATCGAAGACGATCAGATACCGCC
>OTU_500
AGGGCAATTCTGGTGCCAGCAGCCGCGGTAATTCCAGCTCCAATAGCGTATATTAAAGTTGCTGCAGTTAAAAAGCTCGT
AGTTGGATTTCTGGACTGAAGCATCTAGCCGGCCGCGGTTTCGCGTGTTAGTGCTGGATGCTCTGTCCATCCTTCCAATC
GCTATTGGCTATTCTTCATTGAATGGTCCGTAGTATTGGATCTTTTACTTTGAAAAAATTAGAGTGTTTCAAGCAGGCTT
TATGCTATGAATACATTAGCATGGAATAATAATTTAGGACTTCGGCCCTATTTTGTTGGTTTCTAGGACTGAAGTAATGA
TTGATAGGGATAGTTGGGGGTGCTAGTATTCAGCGGCCAGAGGTGAAATTCTTGGATTCGCTGAAGACTAACTTATGCGA
AAGCATTCACCAAGGATGTCTTCTTTAATCAAGAACGAAAGTTGGGGGATCGAAGACGATTAGATACCGCC
>OTU_501
AGGGCAAGTCTGGTGCCAGCAGCCGCGGTAATTCCAGCTCCAATAGCGTATATTAAAGTTGTTGCAGTTAAAAAGCTCGT
AGTTGGATTTCTGGTCTGATGCCCTGGCCCGGGTTAATACTAATCTGTGTGCCGGCTGTGCGTCTGCCATCCTTCTAGAA
ATCGTGTCTACTCTTCACTGAGCCGGGCACGCGATCTAGATCTTTTACTTTGAAAAAATTAGAGTGTTTAAAGCAGGCTT
TTGCTATGAATACATTAGCATGGAATAATAATCTAGGACTTCGGTTCTATTTTGTTGGTTTCTAGTACTGAAGTAATGAT
TGATAGGGATAGTTGGGGGTGCTAGTATTGAGCGGCCAGAGGTGAAATTCTTGGATTCGCTCAAGACTAACTTATGCGAA
AGCATTCACCAAGGATGTCTTCTTTAATCAAGAACGAAAGTTGGGGGATCGAAGACGATCAGATACCGTC
>OTU_502
AGGGCAAGTCTGGTGCCAGCAGCCGCGGTAATTCCAGCTCCAATAGCGTATATTAAAGTTGCTGCAGTTAAAAAGCTCGT
AGTTGGATTTCTGGCCTGGTGTGCCTGGCCCGCCAGCGTTAGCTGTGTGAGTGTCGGGTCGCGCCTGCCATCCTTCTAGA
GAACATACTTACCTTTCATTAGGCCGAGTATGCCATCTAGATCTTTTACTTTGAAAAAATTAGAGTGTTTAAAGCAGGCT
TTTGCTATGAATACATTAGCATGGAATAATAATTTAGGACTTCGGTTCTATTTTGTTGGTTTCTAGAACTGAAGTAATGA
TTGATAGGGATAGTTGGGGGTGCTAGTATTCAGTGGCCAGAGGTGAAATTCTCGGATTCACTGAAGACTAACTTATGCGA
AAGCATTCACCAAGGATGTCTTCTTTAATCAAGAACGAAAGTTGGGGGATCGAAGACGATTAGATACCGTC
>OTU_503
AGGGCAAGTCTGGTGCCAGCACCCGCGGTAATTCCAGCTCCAATAGCGTATATTAAAGTTGTTGCAGTTAAAAAGCTCGT
AGTTGGATTCGAAGCGTCTTAGTTGGCCGAGAGGATGGTTGGACCTTTACGGCATGTACTATTACGTTCTATGTTCAGTA
GATCGAGACTGGCCTTAATTGGCTGGTCTTTGTCCTGGACCGTTTACCTTGAATAAATTAGGGTGTTCAAAGCAGGCTTT
AAAGCCTTGAATAGTTTAGCATGGGATAATGGAATACGACCCTGGCCGAGTTCGTCGGTGTTACTCGGCTGGGGTAATGA
TTAATAGAGATAGTCGGGGTCATTCATATTCAATTGTCAGAGGTGAAATTCTTAGATTCTTTGAAGATGAACTGCAGCGA
AAGCGTTTGACAAGGATGCTCTCATTAATCAAGAACGAAAGTTAGGGGATCGAAGACGATCAGATACCGCC
>OTU_504
AGGGCAAGCCTGGTGCCAGCAGCCGCGGTAATTCCAGCTCCAAGAGCGTATATTAAAGTTGTTGCAGTTAAAAAGCTCGT
AGTTGGATTTCTGTCATAGCGCGCTCGGTCCGCTTCCGCAAGGTTCGTGAGTATCGATGCGCGTTTGACATCCTTCTAGA
AAACGTTTCTACCATTTATTTGGCCGGACTCGCGATCTAGATCTTTTACTTTGAAAAAATTAGAGTGTTTAAAGCAGGCT
TATGCTATGAATACATTAGCATGGAATAATAATCTAGGACTTCGGTTCTATTTTGTTGGTTTCTAGTACTGAAGTAATGA
TTGATAGGGACAGTTGGGGGTGCTAGTATTGGCCGGCCAGAGGTGAAATTCTTGGATTCGGTCAAGACTAACTTATGCGA
AAGCATTCACCAAGGATGTCTTCTTTAATCAAGAACGAAAGTTGGGGGATCGAAGACGATTAGATACCGTC
>OTU_505
AGGGCAATTCTGGTGCCAGCACCCGCGGTAATTCCAGCTCCAATAGCGTATATTAAAGTTGTTGTGGTTAAAAAGCTCGT
AGTTGGATCTCAGTCCACTGCCCGGTGGTCTATCACAATGCGTGTTTACTGCCGTGGCTGGACACACTACCGTTTTATCG
TCTGGCGGTGCTCTTCACCGGGTGTCGTCAGTGATCGGTACGTTTACTTTGAAAAAATTAGAGTGCTCAAAGCGGTCTTT
ACACGATCGAATACTGTTGCATGGAATAATGAAATAGGACTTTGGTTCTATTTTGTTGGTCTTCGGAACCAAGGTAATGA
TTAAGAGGGACAGACGGGGGCATTCGTATTGCGACGCTAGAGGTGAAATTCTTGGACCGGCGCAAGACGAACGAAAGCGA
AAGCATTTGCCAAGAATGTTTTCATTAATCAAGAACGAAAGTCAGAGGTTCGAAGGCGATTAGATACCGCC
>OTU_506
AGGGCAATTCTGGTGCCAGCAGCCGCGGTAATTCCAGCTCCAATAGCGTATATTAAAGTTGTTGCAGTTAAAAAGCTCGT
AGTTGGATTTCTGGCTTGAGACGCCTGAGCCGCCAGGGTTACCTGTGTGAGTCTCGGTGTGTCTCTGCCATCCTTCTGGA
TAGCGTGTCTACCTTTTATTAGGCCGGGCTCGTGCTCCAGATCTTTTACTTTGAAAAAATTAGAGTGTTTAAAGCAAGCT
TGCGCTATGAATACATTAGCATGGAATAATAATTTAGGACTTTGGTTCTATTTTGTTGGTTTCTAGGACTGAAGTAATGA
TTGATAGGGATAGTTGGGGGTGCTAGTATTCAGCGGCCAGAGGTGAAATTCTTGGATTCGCTGAAGACTAACTTATGCGA
AAGCATTCACCAAGGATGTCTTCTTTAATCAAGAACGAAAGTTGGGGGATCGAAGGCGATTAGATACCGCC
>OTU_507
AGGGCAAGTCTGGTGCCAGCAGCCGCGGTAATTCCAGCTCCAGTAGCGTATATTAAAGTTGTTGCAGTTAAAAAGCTCGT
AGTTGGATGTCTGGCGCGAGGCGTCTGGTCCGCCGACGCTAGTCGTGTGAGTACCGGTTCTCCTCCGCCATCCTTCTGGA
AAACGCGCCTACCCTTCACTGGGCCGGGCGCGCGATCCAGATCTTTTACTTTGAAAAAATTAGAGTGTTCAAAGCAGGCT
TGCGCTATGAATACATTAGCATGGAATAATAATATAGGACTTGGGTTCTATTTTGTTGGTTTCTAGGACTTAAGTAATGA
TTGATAGGGATAGTTGGGGGTGCTAGTATTCAGCGGCCAGAGGTGAAATTCTTGGATTTATGAAAGACTAACTTCTGCGA
AAGCATTTGCCAAGGATGTTTTCATTAATCAAGAACGAAAGTTAGGGGATCGAAGGCGATTAGATACCGTC
>OTU_508
AGGGCAATTCTGGTGCCAGCAGCCGCGGTAATTCCAGCTCCAGTAGCGTATATTAAAGTTGTTGCAGTTAAAAAGCTCGT
AGTTGGATGTCTGGCGCGAGGCGTCTGGTCCGCCGACGCTAGTCGTGTGAGTACCGGTTCTCCTCCGCCATCCTTCTGGA
AAACGCGCCTACCCTTCACTGGGCCGGGCGCGCGATCCAGATCTTTTACTTTGAAAAAATTAGAGTGTTCAAAGCAGGCT
TGCGCTATGAATACATTAGCATGGAATAATGGAATAGGACTTTGGTTCTATTTTGTTGGTTTCTAGGACCGAAGTAATGA
TTAATAGGGATAGTTGGGGGCATTAGTATTCAGACGACAGAGGTGAAATTCTTGGACCGTCTGGCGACTAACTACTGCGA
AAGCATTTGCCAAGAGTGTTTTCATTAATCAAGAACGAAAGTTAGAGGTTCGAAGGCGATCAGATACCGTC
>OTU_509
AGGGCAATTCTGGTGCCAGCAGCCGCGGTAATTCCAGCTCCAAGAGCGTATATTAAAGTTGTTGCAGTTAAAAAGCTCGT
AGTTGGATTTCTGGTATAATGCGCCTGGCCCGCGACCGCTAGGTCTGTGAGTGCCGGTGCGCGTTTGCCATCCTTCTAGA
AAACGTTTCTACCCTTCGCTGGGCCGGATTCGCGATCTAGATCTTTTACTTTGAAAAAATTAGAGTGTTTAAAGCAGGCT
TTTGCTATGAATACATTAGCATGGAATAATAATCTAGGACTTCGGTTCTATTTTGTTGGTTTCTAGTACTGAAGTAATGA
TTGATAGGGATAGTTGGGGGTGCTAGTATTGGCCGGCCAGAGGTGAAATTCTTGGATTCGGTCAAGACTAACTTATGCGA
AAGCATTCACCAAGGATGTCTTCTTTAATCAAGAACGAAAGTTGGGGGATCGAAGACGATTAGATACCGTC
>OTU_510
AGGGCAATCCTGGTGCCAGCAGCCGCGGTAATTCCAGCTCCAATAGCGTATACTAACATTGTTGTGGTTAAAAAGCTCGT
AGTTGGATTTCTGGTGTGGTGCGCCTGGTCCGAAAGCCTTTGCGCTTTTGAGTATCGGAGCGCGCCTACCATCTTTCTAG
AGAGTGTTCCTTCCTTTCATTAGGCGGGCGCACAATCTGGATCGTTTACTTTGAATAAATTAGAGTGTTTAAAGCAGGCT
TACGCTGTGAATACATTAGCATGGAATAATAAGATAGGACTTTGGTTCTATTTTGTTGGTTTCTAGGACTGAAGTAATGA
TTGATAGGGACAGTTGGGGGTGCTAGTATTCAGCGGCCAGAGGTGAAATTCTTGGATTCGCTGAAGACTAACTTATGCGA
AAGCATTCACCAAGGATGTCTTCTTTAATCAAGAACGAAAGTTGGGGGATCGAAGGCGATTAGATACCGCC
>OTU_511
GACGGTATCTAATCGCCTTCGAACCTCCAACTTTCGTTCTTGATTAATGAAAACACTCTTGGCAAATGCTTTCGCTTTCG
TCCGTCTTGCGCCGGTCCAAGAATTTCACCTCTAGCGGCACAATACGAATGCCCCCGGCCGTCCCTCTTAATCATGGCCC
CAGTTCAGAAAGAAAACCCACAAAATAGAACCGGAGTCCTATTCCATTATTCCTAGCTGCGGTATTCAGGCGACCGGGCC
TGCTTTGAACACTCTAATTTTTTCAAAGTAAACGCTTCGGACCCCGCGGGACACTCAGTTAAGAGCATCGAGGGGGCGCC
GAGAGGCAGGGGCTGGGACAGACGGTAGCTCGCCTCGCGGCGGACCGTCAGCTCGATCCCGAGATCCAACTACGAGCTTT
TTAACTGCAGCAACTTTAAGATACGCTATTGGAGCTGGAATTACCGCGGCTGCTGGCACCAGAATTGCCCT
>OTU_512
AGGGCAATCCTGGTGCCAGCAGCCGCGGTAATTCCAGCTCCAATAGCGTATATTAATGTTGTTGCAGTTAAAAAGCTCGT
AGTTGGATATCTGGCCTTTGCGTTGACGACCCGCCCTATTTTGGGATGAGCGTTGGAGACGTGGGTCTATTTTCCGGTTG
GTGTCCATTCCACTTTATTGGGGCGTAGTTCACGATCCGGATCGTTTACTTTGAAAAAATTCGAGTGTTCATAGCAGGCT
TACGCCGTGAAGATCGCAGCATGGAATAATAACATAGGACTTGGCGTTCTATTTTGTTGGTTCTGGAACCTAAGTAATGA
TTGATAGGGACAGTTGGGGGTGCTGCTATAGACTGGCCAGAGGTGAAATTCTAAGACTCAGTCTAGAGCAACTTATGCGA
AAGCATTCACCAAGGATGTCTTCTTTAATCAAGAACGAAAGTTAGGGGATCAAAGACGATTAGATACCGTC
>OTU_513
AGGGCAATTCTGGTGCCAGCAGCCGCGGTAATTCCAGCTCCAATAGCGTATATTAAAGTTGTTGCAGTTAAAAAGCTCGT
AGTTGGATTTCTGATAGAGGCCCTTGACCCGTAGACGTATATGTCTACGAGTGTCGGTGGGCCTCAATCATCCTTCTAGA
AATTGGCTCTGCCCTTCATTGGGTTGGGGTCAGGATCTAGATCTTTTACTTTGAAAAAATTAGAGTGTTTAAAGCAGGCT
TACGCCTTGAATACATTAGCATGGAATAATAACTTAGGACTTTGGTTCTATTTTGTTGGTTTCTAGGGCCGAAGTAATGA
TTGATAGGGATAGTTGGGGGTGCTAGTATTCAGCGGCCAGAGGTGAAATTCTTGGATTCGCTGAAGACTAACTTATGCGA
AAGCATTCACCAAGGATGTCTTCTTTAATCAAGAACGAAAGTTGGGGGATCGAAGACGATTAGATACCGTC
>OTU_514
AGGGCAATTCTGGTGCCAGCAGCCGCGGTAATTCCAGCTCCAATAGCGTATATTAAAGTTGCTGCAGTTAAAAAGCTCGT
AGTTGGATTTCTGGCCTGAAACTTTTTGCCGGCCACGGTTTCGTGTGTTAGTGCTTGAAGTTCGAGCCATCCTTCCAATT
GCTGTACGTTGTCTCTTCATTGATTCGCGTGCGGTATTGGATCTTTTACTTTGAAAAAATTAGAGTGTTTCAAGCAGGCT
ATTGCTATGAATACATTAGCATGGAATAATAATTTAGGACTTCGGTTCTATTTTGTTGGTTTCTAGGACTGAAGTAATGA
TTGATAGGGACAGTTGGGGGTGCTAGTATTCAGCGGCCAGAGGTGAAATTCTTGGATTCGCTGAAGACTAACTTATGCGA
AAGCATTCACCAAGGATGTCTTCTTTAATCAAGAACGAAAGTTGGGGGATCGAAGGCGATCAGATACCGCC
>OTU_515
AGGGCAATTCTGGTGCCAGCAGCCGCGGTAATTCCAGCTCCAGTAGCGTATATTAAAGTTGTTGCAGTTAAAAAGCTCGT
AGTTGGATTTCTGGCGTGAATGACCTGGCCCGCCAACAAGGTTGTGTGAGTGCCGGTGTGATTTCGCCATCTTTCGAGTG
TGCCTATCTACCATTGATTTGGCCGGGTAGTGTGTGCTCGGACTTTTACTTTGAAAAAATTAGAGTGTTCAAAGCAGGCT
TACGCTGTGAATACATTAGCATGGAATAATAAGATAGGACTTCGGCCCTATTTTGTTGGTTTCTGGAGCTGAGGTAATGA
TTGATAGGGATAGTTGGGGGTGCTCGTATTCAACGGCCAGAGGTGAAATTCTTGGATTCGTTGAAGACGAACTTATGCGA
AAGCATTCACCAAGGATGTCTTCTTTAATCAAGAACGAAAGTTGGGGGATCGAAGACGATTAGATACCGCC
>OTU_516
AGGGCAAGTCTGGTGCCAGCAGCCGCGGTAATTCCAGCTCCAATAGCGTATATTAAAGTTGTTGCAGTTAAAAAGCTCGT
AGTTGGATTTTGGGACTTGTGCCGGTGTGGTCAACCTAATGGGTGTGTACTGATCGGCGCGTCCTTCCGTCCGGGTTGCG
GGCGTCTGCTCTTGACTGAGTGGGCGTTTTTGCTCCGGGCCGTTTACTTTGAAAAAATTAGAGTGTTTAAAGCAGGCGGA
AACTGCCTTGAATACATTAGCATGGGATAATGGAATAGGACTTGGCCCTATTTGTTGGTTTTTAGGAGACTGAGTAATGA
TTAATAGAGATAGTTGGGGGTATTCATATTTAATTGTCAGAGGTGAAATTCTTGGATTTATGAAAGACGAACTTATGCGA
AAGCATTTACCAAGGATGTTTTCATTAATCAAGAACGAAAGTTAGGGGATCAAAGACGATCAGATACCGCC
>OTU_517
AGGGCAATCCTGGTGCCAGCAGCCGCGGTAATACCAGCTCCAATAGCGTATGCTAAAGTTGTTGCAGTTAAAAGGCTCGT
AGTCGAATTTATGACCCTGTGAACCCGGTCCAACCTCTAGTAGGTTGTGAACTGGTGTGCACGGGTCATTCTTCTGGAGA
GCACGTCTGCCCTTGATTGGCGTGGTCGTGTAATTCAGATCGTTTACTGTGAGAAAATCAAAGTGTTCAAAGCAGGCTTT
AATGCTTGAATGGTTCAGCATGGAATAATAAGATAAGACTTCGGTTTTGTTTTGTTGGCTCAAACGAACCAAAGTAATGA
TTGAAAGGGATAGTTGGGGGTGCTAGTATTTAATGGTCAGCGGTGAAATGCGAAGACCCATTAAAGACTAACTTATGCGA
AAGCATTCACCAAGGATATCTTCTTTGATCAAGAACGAAAGTTGGGGGATCGAAGACGATTAGATACCGCC
>OTU_518
AGGGCAAGCCTGGTGCCAGCAGCCGCGGTAATTCCAGCTCCAATAGCGTATATTAAAGTTGTTGCAGTTAAAAAGCTCGT
AGTTGGATGTCTGGCGCGAGGCGTCTGGCCCGCCGGCGTTAGCCGCGTGAGTGCCGGTTCGCCTCCGCCATCCTTCTGGA
GAACGCGCCTACCCTTCATTGCGGCCGGGCGCGCGATCCAGATCATTTACTTTGAAAAAATTAGAGTGTTCAAAGCAGGC
TTGCGCTATGAATACATTAGCATGGAATAATAATATAGGACTTGGGTTCTATTTTGTTGGTTTCTAGGACTTAAGTAATG
ATTGATAGGGATAGTTGGGGGTGCTAGTATTCAGCGGCCAGAGGTGAAATTCTTGGATTCGCTGAAGACTAACTTATGCG
AAAGCATTCACCAAGGATGTCTTCTTTAATCAAGAACGAAAGTTGGGGGATCGAAGACGATTAGATACGCC
>OTU_519
AGGGCAATCCTGGTGCCAGCAGCCGCGGTAATTCCAGCTCCAATAGCGTATACTAACGTTGTTGTGGTTAAAAAGCTCGT
AGTTGGATTTCTGGTGTGGTGCGCCTGGTCCGAAAGCATTACGCTTTTGAGTGTCGGCGCGCGCCTACCATCCTTCTGGA
GAGTGTTTCTTCCTTTCATTAGGCGGGAGCACAATCTGGATCGTTTACTTTGAATAAATTAGAGTGTTTAAAGCAGGCTT
ACGCTGTGAATACATTAGCATGGAATAATAAGATAGGACTTTGGTTCTATTTTGTTGGTTTCTAGGACTGAAGTAATGAT
TGATAGGGATAGTTGGGGGTGCTAGTATTTGACGGCCAGAGGTGAAATTCAGTGATTCGTCAAAGACTAACTAATGCGAA
AGCATTCACCAAGGATGTCTTCTTTAATCAAGAACGAAAGTTGGGGGATCGAAGACGATCAGATACCGTC
>OTU_520
AGGGCAAGTCTGGTGCCAGCAGCCGCGGTAATTCCAGCTCCAGTAGCGTATATTAAAGTTGTTGCAGTTAAAAAGCTCGT
AGTTGGATTTCTGACTTGTGAACGCTGGCCCGCCGGGGTTACCCGTGTGAGTGCTGGCTTGTTCGCTGTCATCCTTCTAG
AGAACGGCTCGGTTCTTCATTGAGTCGGGTCGCAATCTAGATCATTTACTTTGAGAAAATTAGAGTGTTTAAAGCAGGCT
TGCGCTATGAATATATTAGCATGGAATAATAACATAGGACTTTGGTTCTATTTTGTTGGTTTCTAGGACTGAAGTAATGA
TTGATAGGGATAGTTGGGGGTGCTAGTATTTAATGGCCAGAGGTGAAATTCTTGGATTCATTAAAGACTAACTTATGCGA
AAGCATTCACCAAGGATGTCTTCTTTAATCAAGAACGAAAGTTGGGGGATCGAAGGCGATCAGATACCGTC
>OTU_521
AGGGCAAGCCTGGTGCCAGCAGCCGCGGTAATTCCAGCTCCAGGAGCATATATTAAAGTTGTTGCAGTTAAAAAGCTCGT
AGTTGGATTTCTGGCGTGAGGCGCCTGGCCCGCCGCGGTTTCGCGTGTGAGTGCCGGTGTGCTTCCGCCATCCTTCGGGG
GAATGTGCCTACCCTTAACTGGGCCGGGTACAGGAGCCCGATCTTTTACTTTGAAAAAATTAGAGTGTTCCACGCAGGCT
CGCGCTGTGAATACATTAGCATGGAATAATAACATAGGACTTTGGTTCTGTTTTGTTGGTTTCTGGGACTGAAGTAATGA
TTGATAGGGATAGTTGGGGGTGCTCGTATTCTGCGGCCAGAGGTGAAATTCTTGGATTCGCGGAAGACGAACTTATGCGA
AAGCATTCACCAAGGATGTCTTCTTTAATCAAGAACGAAAGTTGGGGGATCGAAGACGATCAGATACCGCC
>OTU_522
AGGGCAAGCCTGGTGCCAGCAGCCGCGGTAACTCCAGCTCCAATAGCGTATATTAAAGTTGTTGCAGTCAAAAAGCTCGT
AGTTGGATTTCTGGTAAGTCAGACCTGGTCCGCTGCGTTAAGCAGTCGAGTACCGGAGTTTGTCTGCCATCCTTCTAGGA
AGAGTATCTACCCTTGATTGGGCCGGATGCTCGACCTGGATCGTTTACTTTGAAGAAATTAGAGTGTTTAAAGCAGGCTT
ATCGCTTTGAATATATTAGCATGGAATAATAAGATAGGGCTTTGGTCTTATTTTGTTGGTTTCTAAGACTAGAGTAATGA
TTGATAGGGATAGTTGGGGGTGCTAGTATTCAACGGCCAGAGGTGAAATTCTTGGATTCGTTGAAGACTAACTTATGCGA
AAGCATTCACCAAGGATGTCTTCGTTAATCAAGAACGAAAGTTGGGGGATCGAAGGCGATTAGATACCGTC
>OTU_523
AGGGCAAGTCTGGTGCCAGCAGCCGCGGTAATTCCAGCTCCAATAGCGTATATTAAAGTTGTTGCAGTTGAAAAGCTCGT
AGTTGGATTTCTGGCTCGGAACGGCCTGCCCGCCGTGATTTCACGGTGCGTGTGGGAACGATTCGGCCATCCTTCCGGGG
ACCCCTCCTGCCCTTTATTGGGTTGGGTGCGGGCACTCGGATCGATTACTTTGAAAAAATTAGAGTGTTCAAAGCAGGCA
GTTGTCTTGAATACATTAGCATGGAATAATAACATAGGACTTTGGTTCTATTTTGTTGGTTTCTAGGACTGAAGTAATGA
TTGATAGGGATAGTTGGGGGTGCTAGTATTGTGCGGCCAGAGGTGAAATTCTTGGATTCGCGCAAGACTAACTTATGCGA
AAGCATTCACCAAGGATGTCTTCTTTAATCAAGAACGAAAGTTGGGGGATCGAAGACGATTAGATACCGTC
>OTU_524
AGGGCAATTCTGGTGCCAGCAGCCGCGGTAATTCCAGCTCCTCTAGTGTACATCGATATTGCTGCAGTTAAAAAGCTCGT
AGTTGGATCTTGGAATAGAAAAAATTTGGTCTGCCATCATTGGTGTGTACTGAGTTTTTTCATTCCTTCTTACTAGATAC
TCGCTTCTGCTCTTTATTGAGTGGAAGTAAGTACTAGTTCATTTACTTTGAATAAATTAGAGTGTTTAAAGCAGGCATTT
TTCGCCTTGAATTCATTAGCATGGGATAATAGAATAGGACTTTGGTTCTATTTTGTTGGTTTCTAGGACTGAAGTAATGA
TTAACAGGGATAGTTGGGGGCATTAGTATTTAATTGTCAGAGGTGAAATTCTTGGATTTATTAAAGACTAACATCAGCGA
AAGCATTTGTCAAGGATGTTTTCATTAATCAAGAACGAAAGTTAGGGGATCGAAGACGATTAGATACCGCC
>OTU_525
AGGGCAATTCTGGTGCCAGCAGCCGCGGTAATTCCAGCTCCAATAGCGTATATTAAAGTTGCTGCAGTTAAAAAGCTCGT
AGTTGGATCTCGGGATCGAGCTGGCGGTCCGCCGCGAGGCGAGCTACCGCCTGTCCCAGCCCCTGCCTCTCGGCGCCCCC
TCGATGCTCTTAACTGAGTGTCCCGCGGGGTCCGAAGCGTTTACTTTGAAAAAATTAGAGTGTTCAAAGCAGGCCCGGTC
GCCTGAATACCGCAGCTAGGAATAATGGAATAGGACTCCGGTTCTATTTTGTGGGTTTTTCTTCTGAACTGGGGCCATGA
TTAAGAGGGACGGCCGGGGGCATTCGTATTGTGCCGCTAGAGGTGAAATTCTTGGACCGGCGCAAGACGGACGAAAGCGA
AAGCATTTGCCAAGAATGTTTTCATTAATCAAGAACGAAAGTCGGAGGTTCGAAGACGATTAGATACCGTC
>OTU_526
AGGGCAAGTCTGGTGCCAGCGGCCGCGGTAATTCCAGCTCCAATAGCGTATACTAACGTTGTTGTGGTTAAAAAGCTCGT
AGTTGGATTTCTGGTGTGGTGCGCCTGGTCCGAAAGCATTACGCTTTTGAGTGTCGGCGCGCGCCTACCATCCTTCTGGA
GAGTGTTTCTTCCTTTCATTAGGCGGGAGCACAATCTGGATCGTTTACTTTGAATAAATTAGAGTGTTTAAAGCAGGCTT
ACGCTGTGAATACATTAGCATGGGATAATGGAATAGGACATTCGGTTCTATTTTGATGGTTTCAAGGGCCGGTGTAATGA
TTAATAGGGACGGTTGGGGACATTCATATTCCATGGCTAGAGGTGAAATTCTTGGATTCATGGAAGATGAACTGCTGCGA
AAGCGCCTGTCAAGGATGTTTTCATTAATCAAGAACGAAAGTTGGGGGATCGAAGACGATCAGATACCGCC
>OTU_527
AGGGCAATTCTGGTGCCAGCAGCCGCGGTAATTCCAGCTCCAATAGCGTATATTAAAGTTGTTGCAGTTAAAAAGCTCGT
AGTTGGATTTCTGGTTACTTTGGCCTGGTCCGCCCCGTTAAGGGAGTGAGTACCGGAGCCAGTGGGCCATCCTTCTAGGA
AGGGTCTCTACCCTTAATTGGGCCGGAGGCTCGACTTGGATCGTTTACTTTGAAGAAATTAGAGTGTTTAAAGCAGGCTT
ATTGCTTTGAATATATTAGCATGGAATAATAAGATAGGACTCTGATCCTATTTTGTTGGTTTCTGGGATTAGAGTAATGA
TTAATAGGGACAGTTGGGGGTGCTGGTATTTAACGGCCAGAGGTGAAATTCTTGGATTCGTTAAAGACCAACTTATGCGA
AAGCATTCACCAAGGATGTCTTCATTAATCAAGAACGAAAGTTGGGGGATCGAAGGCGATCAGATACCGCC
>OTU_528
AGGGCAATTCTGGTGCCAGCAGCCGCGGTAATTCCAGCTCCAGTAGCGTATACAAAAGTTGTTGCAGTTGAAAAGCTCGT
AGTTGGATTTCTGGCACGGAACGGCCTGCCCGCCGTGATTTCACGGTGCGTGCGGGTTCGATCCGGCCATCCTTCCGGGG
ACCCCGTCTGCCCTTTGTTGGGTCGGGCGGTGGGGCTCGGATCGATTACTTTGAAAAAATTAGGGTGTTCAAAGCAGGCG
TTTGTCTTGAATACATTAGCATGGAATAATAACATAGGACTCAGGTTCTATTTTGTTGGTTTCTAGGACCTAAGTAATGA
TTGATAGGGATAGTTGGGGGTGCTAGTATTGTGCGGCCAGAGGTGAAATTCTTGGATTCGCGCAAGACTAACTTATGCGA
AAGCATTCACCAAGGATGTCTTCTTTAATCAAGAACGAAAGTTGGGGGATCGAAGGCGATTAGATACCGTC
>OTU_529
AGGGCAAGCCTGGTGCCAGCAGCCGCGGTAATTCCAGCTCCAGTAGCGTATATTAAAGTTGTTGCAGTTAAAAAGCTCGT
AGTTGGATTTCTGGTGTGACCTGCTCGATACGTCCTTTATGGAATGTTTATTGGGTCGGTCCATCATCCTTCTGGGGAGT
CCCAGCTCTGTCTCTGGCAGAGAGGGGAACTAACTTTCCAGATCTTTTACTTTGAAGAAATTAGAGTGTTTAAAGCAGGT
TCGCTGTGAATACATTAGCATGGAATAATAACATAGGACTTCGGTCTCTATTTTGTTGGTTTCTAGAGTTGAAGTAATGA
TTGATAGGGATAGTTGGGGGTGCTAGTATTGAGTGGTGAGAGGTGAAATTCGTGGATCCACTCAAGACTAACTTATGCGA
AAGCATTCACCAAGGATATCTTCTTTAATCAAGAACGAAAGTTGGGGGATCGAAGACGATCAGATACCGCC
>OTU_530
AGGGCAAGTCTGGTGCCAGCAGCCGCGGTAATTCCAGCTCCAATAGCGTATACTAAAGTTGCTGCAGTTAAAAAGCTCGT
AGTTGGATTTCTGGCCTGGTGCGCCTGGCCCCGTTGTCATTCGACGCGTGCGTGCCGGAGTGCGCCTGCCATCCTTTTGG
AGAGCGTTACTGGACTTCACTGACTGGAGACGCAATCCGAATCGTTTACTTTGAAAAAATTAGAGTGTTTAAAGCAGGCA
TTTGCCATGAATACATTAGCATGGAATAATAAGATAGGGCTTTGGTCTTATTTTGTTGGTTTCTAGTACTAAAGTAATGA
TTGATAGGGATAGTTGGGGGTGCTAGTATTCAACGGCCAGAGGTGAAATTCTTGGATTCGTTGAAGACTAACTTATGCGA
AAGCATTCACCAAGGATGTCTTCTTTAATCAAGAACGAAAGTTGGGGGATCGAAGACGATCAGATACCGCC
>OTU_531
AGGGCAATTCTGGTGCCAGCAGCCGCGGTAATTCCAGCTCCAATAGCGTATATTAAAGTTGTTGCAGTTAAAAAGCTCGT
AGTTGGATTTCGGACTGGTCAGGTTGGGTCGGCCGCAAGGTCTGTTTACTCGGCGTGGCTGTCTTCTTCTCAGAGTCGCG
TTGTGTACTTTACTGTGCGCAGCGTTCGAATTTGAGACGTTTACTTTGAAAAAATTAGAGTGTTCAAAGCAGGCGCTACT
CGCCCGAATACATGAGCATGGAATAATGGAATAGGACTTTGGTCCCATTTTGTTGGTTTCTGGAACCGAAGTAATGATCA
AGAGGGACAATTGGGGGCATCCGTATTTCGTTGTCAGAGGTGAAATTCTTGGATTTACGAAAGACGAACAACTGCGAAAG
CATTTGCCAAGAGTGTTTTCATTAATCAAGAACGAAAGTTAGAGGATCGAAGACGATTAGATACCGTC
>OTU_532
AGGGCAATTCTGGTGCCAGCAGCCGCGGTAATTCCAGCTCCAGTAGCGTATATTAAAGTTGTTGCAGTTGAAAAGTTCGT
AGTTGGATTTCTGGCTTGAGACGCCTGGCCCGCCAAGGTTACTTGTGTGAGTGCTATGATGTCTCTGCCATCCTGGCGGT
TAACGTTCCTACCTTTAACTAGGCCGGGTTCGTGCGCCGCCTCATTTACTTTGAAAAAATTAGAGTGTTTAAAGCAAGCT
TGCGCTATGAATACTTCAGCATGGAATAATGATTTAGGACTTTGTTCTTATTTTGTTGGTTTCTAGGAATGAAGTAATGA
TTGATAGGGATAGTTGGGGGTGCTACTATTAATTGGCCAGAGGTGAAATTCTTGGATTCAATTAAGAGTAACCGATGCGA
AAGCGTTCACCAAGGATGTCTTCTTTAATCAAGAACGAAAGTTGGGGGATCGAAGACGATTAGATACCGCC
>OTU_533
AGGGCAAGTCTGGTGCCAGCAGCCGCGGTAATACCAGCTTCAATAGCGTATGTTAAATTTGCTGCAGTTAAAAAGCTCGT
AGTTGGATTTCAGCGTGAAGGGGGGCGGTCCTGGAAACAGAGTACTGCATACAAACCAACTTCACGCTTCCTTCTGGCAG
CGCTGTGGTCACCCTTCAGTGAGTGGTTGCAGTGACTCCGGATCGGTTACTTTGAACAAATTAGAGTGTTTAAAGCAGGC
GTTTGCCTTGAATACGTTAGCATGGAATAACAAAATGGGCTTTGATCGTCATTTTGTTGGTTCAGATGGTCAAGGAATGA
TTAATAGGGATAGTTGGGGGCATCAAAATTTTGGAGCTAGAGGTGAAATTCTTAGATTTCCGAAAGATTAACTTCTGCGA
AAGCGTTTGCCAAGTATATTCTCATTAATCAAGAACGAAAGTTAGGGGATCGAAGACGATCAGATACCGCC
>OTU_534
AGGGCAAGTCTGGTGCCAGCAGCCGCGGTAATTCCAGCTCCAATAGCGTATATTGAATCTGTTGCAGTTAAAAAGCTCGT
AGTTGGAGTTTGGGGCACGGGGAGCCCGGTCTGCCGGGATGGTGTGTACTGGCTTCCCTGTCCTTCCTTCCAGTTTGCTA
CCTTGTGCTCTTCAGTGAGTGTGGGGTCAGCTCTGGATTGTTTACTTTGAACAAATTAGAGTGCTCAAAGCAGGCCGGCG
CGCCTTTGCATAGTTCAGCATGGGATAATAGAATAAGACTCTGCGCTTATTTTGTTGGTTTCTAAGTGATAGAGTAATGA
TTAATAGAGATAGTCGGGGGTATTCGTATTTTATTGTCAGAGGTGAAATTCACAGATTTATGAAAGACGAACTACTGCGA
AAGCATTTATCAAGGATGCTCTCGTTGATCAAGAACGAAAGTTAGGGGATCGAAGACGATTAGATACCGTC
>OTU_535
AGGGCAAGTCTGGTGCCAGCAGCCGCGGTAATTCCAGCTCCAATAGCGTATACTAAAGTTGTTGCAGTTAAAAAGCTCGT
AGTTGGATCTCGAGACCGGCCCGTCGGTCCTCCTCGCGGAGGTTTTACTGGCGTGCTCGCCGGCCTCACCTCGCCGGCTC
TCTGCAGGTGCTCTTTACTGCGTGCCTGCGGCGGCCGGAGCGTTTACTTTGAAAAAATTAGAGTGTTCAAAGCAGGCGTG
CTCGCCTGAATACTGGTGCATGGAATAATGGAATAGGACCTCGGTTCTATTTTGTTGGTTTTCGGAAATCGAGGTAATGA
TTAATAGGGACAATTGGGGGCATTAGTATTCAGACGACAGAGGTGAAATTCTTGGACCGTCTGGCGACTAACTACTGCGA
AAGCATTTGCCAAGAGTGTTTTCATTAATCAAGAACGAAAGTTAGAGGTTCGAAGACGATCAGATACCGCC
>OTU_536
AGGGCAATTCTGGTGCCAGCAGCCGCGGTAATTCCAGCTCCAGAAGCGTATATTAAAGTTGTTGCAGTTAAAAAGCTCGT
AGTTGGATTTCTGGTTTGGTGCGCTTGGCCCGCCACGGTCACGTGTGTGAGTGCCGACGCGCGCCTTCCATCCTCCTGGA
AAACGTTTCTACCCTTGATTGGGCTGGGTTCGCGATCCAGGACTTTTACTTTGAAAAAATTAGAGTGTTCAAAGCAGGCT
TGCGCTATGAATACATTAGCATGGAATAATAATTTAGGACTTTGGTTCTATTTTGTTGGCTTCTAGAACTGAAGTAATGA
TTGATAGGGATAGTTGGGGGTGCTAGTATTCGGCGGCCAGAGGTGAAATTCTTGGACCGTCTGGCGACTAACTACTGCGA
AAGCATTTGCCGAGAGTGTTTTCATTAATCAAGAACGAAAGTTAGAGGTTCGAAGACGATTAGATACCGTC
>OTU_537
AGGGCAAGTCTGGTGCCAGCAGCCGCGGTAATTCCAGCTCCAATAGCGTATATTAAAGTTGCTGCAGTTAAAAAGCTCGT
AGTTGGATTTCTGACCTGAAACATTTGGCCGGCCGCGATTTCGCGTGTTAGTGCTTTATGTTCTGGTCATCCTTCCAATC
GCAATTGGCTCTTCTTCATTGATTGGTCAGTTGTATTGGATCTTTTACTTTGAAAAAATTAGAGTGTTTCAAGCAGGCTT
TATGCTATGAATACATTAGCATGGAATAATAATTTAGGACTTCGGTTCTATTTTGTTGGTTTCTAGGACTGAAGTAATGA
TTGATAGGGACAGTTGGGGGTGCTAGTATTCAGCGGCCAGAGGTGAAATTCTCGGATTCGCTGAAGACTAACTTATGCGA
AAGCATTCACCAAGGATGTCTTCTTTAATCAAGAACGAAAGTTGGGGGATCGAAGACGATCAGATACCGTC
>OTU_538
AGGGCAAGCCTGGTGCCAGCAGCCGCGGTAATTCCAGCTCCAATAGCATATATTAAAGTTGTTGCAGTTAAAAAGCTCGT
AGTTGGATTTCTGGCATGATGTGCCTGGCCCGCCTCGATTACGATGGTGTGTGCTAGCGCGCGTCTGCCATCCATTTGCA
GAATGTGTCTACCCTTGATTGGGCCGGATACGTGATGTAAATCTTTTACTTTGAAAAAATTAGAGTGTTTAAAGCAGGCA
TTTGCTATGAATACATTAGCATGGAATAATAATCTAGGACTTCGGTTCTATTTTGTTGGTTTCTAGATCTGAAGTAATGA
TTGATAGGGATAGTTGGGGGTGCTAGTATTAAGGGGCCAGAGGTGAAATTCTTGGATTCTCTTAAGACTAACTTATGCGA
AAGCATTCACCAAGGATGTCTTCATTAATCAAGAACGAAAGTTAGGGGATCAAAGACGATCAGATACCGCC
>OTU_539
AGGGCAATTCTGGTGCCAGCAGCCGCGGTAATTCCAGCTCCAATAGCGTATATTAAAATTGTTGCAGTTAAAAAGCTCGT
AGTTGGATTTCTGGCTTGGTGCGCGCCGTCCGCTGCGGTTACGTAGTGTGTGCGGTTGTGCGCCTGCCATCTTTCTAGAC
ATCATGCTGCGCCCTTCACTGGGTGGCAGGTGGTGGCTGGATCTTTTACTTTGAAAAAATTAGAGTGTTCAAAGCAGGCT
TGCGCTATGAATACATTAGCATGGAATAATAATTTAGGACTTCTGTTCTATTTTGTTGGTTTCTAGGATGGAAGTAATGA
TTGATAGGGATAGTTGGGGGTGCTAGTATTCAGCGGCCAGAGGTGAAATTCTCGGATTCGCTGAAGACTAACTTATGCGA
AAGCATTCACCAAGGATGTCTTCTTTAATCAAGAACGAAAGTTGGGGGATCGAAGACGATCAGATACCGTC
>OTU_540
AGGGCAAGCCTGGTGCCAGCAGCCGCGGTAATTCCAGCTCCAATAGCGTATATTAAAGTTGTTGCAGTTAAAAAGCTCGT
AGTTGGATTTCTGGTTTGATGCCCTGGCCCGCTTCAAATTTTGGAGTGTGTGCCGGCTGCGCGTCTGCCATCCTTCTAGA
AAACGTTCCTACCCTTCACTGGGCCGGGTTCGAGATCTAGATCTTTTACTTTGAAAAAATTAGAGTGTTTAAAGCAGGCA
GTTGCTATGAATACATTAGCATGGAATAATAATCTAGGACTTCGGTTCTATTTTGTTGGTTTCTAGTACTGAAGTAATGA
TTGATAGGGATAGTTGGGGGTGCTAGTATTGAGCGGCCAGAGGTGAAATTCTTGGATTCGCTCAAGACTAACTTATGCGA
AAGCATTCACCAAGGATGTCTTCTTTAATCAAGAACGAAAGTTGGGGGATCGAAGACGATCAGATACCGCC
>OTU_541
AGGGCAAGCCTGGTGCCAGCAGCCGCGGTAATTCCAGCTCCAAGAGCGTATATTAAAGTTGTTGCAGTTAAAAAGCTCGT
AGTTGGATTTCTGGTACATTGCGCCTGGCCCGCGGCAGTAATGCCTGTGAGTGCCGGAGCGCGTTGACCACCCTTCTAGA
AAACGTTTCTACCCTTAATTGGGCCGGACTCGCGATCTAGATCTTTTACTTTGAAAAAATTAGAGTGTTCAAAGCAGGCT
CTTGCTGTGAATACATTAGCATGGAATAATAATCAAGGACTTCGGTTCTATTTTGTTGGTTTCTAGAATTGAAGTAATGA
TTGATAGGGATAGTTGGGGGTGCTAGTATTGGCCGGCCAGAGGTGAAATTCTTGGATTCGGCCAAGACTAACTTATGCGA
AAGCATTCACCAAGGATGTCTTCTTTAATCAAGAACGAAAGTTGGGGGATCGAAGGCGATCAGATACCGCC
>OTU_542
AGGGCAATCCTGGTGCCAGCAGCCGCGGTAATTCCAGCTCCAATAGCGTATATTAAAGTTGCTGCAGTTAAAAAGCTCGT
AGTTGGATTTCTGGCTTGTCACATACGGCCGGCCACGGTTTCGTGTGTTAGTGCTGTGTGTGCTGGCCATCCTTCCCAGA
ACCGGATGCACGGCTTCATTGCTGGGTGTTCGGGCTGGGATCGTTTACTTTGAAAAAATTAGAGTGTTTCAAGCAGGCTT
TATGCTATGAATACATTAGCATGGAATAATGATTTAGGACTTCGGTTCTATTTTGTTGGTTTCTAGGACGGAAGTAATGA
TTGATAGGGATAGTTGGGGGTGCTAGTATTCAGCGGCCAGAGGTGAAATTCTTGGATTCGCTGAAGACTAACTTATGCGA
AAGCATTCACCAAGGATGTCTTCTTTAATCAAGAACGAAAGTTGGGGGATCGAAGACGATCAGATACCGCC
>OTU_543
AGGGCAAGCCTGGTGCCAGCAGCCGCGGTAATTCCAGCTCCAGTAGCGTATATTAAAGTTGTTGCAGTTAAAAAGCTCGT
AGTTGGATGTCTGGCGCGAGGCGTCTGGCCCGCCGACGTTAGTCGTGTGAGTGCCGGTACGCCTCCGCCATCCTTCTGGA
GAACGCGCCTACCCTTCACTGGGCCGGGCGTGCGATCCAGATCTTTTACTTTGAAAAAATTAGAGTGTTCAAAGCAGGCT
TGCGCTATGAATACATTAGCATGGAATAATGATATAGGACTTGGGTTCTATTTTGTTGGTCTTTAGGACAAGAGTAATGA
TTGATAGGGACAGTTGGGGGTGCTAGTATTGAATGGCCAGAGGTGAAATTCTTGGATTCATTCAAGACTAACTAATGCGA
AAGCATTCACCAAGGATGTCTTCTTTAATCAAGAACGAAAGTTGGGGGATCGAAGACGATCAGATACCGCC
>OTU_544
AGGGCAAGTCTGGTGCCAGCAGCCGCGGTAATTCCAGCTCCAATAGCGTATATTAAAGTTGCTGCAGTTAAAAAGCTCGT
AGTTGGATTTCTGGCTTGAAACATTTTGCCGGCCACGGTTTCGTGTGTTAGTGCTTGAGGTTCTGGCCATCCTTCCAATC
GCAACTGGCGGGTCTTCATTGATTCGTCAGTGGTATTGGATCTTTTACTTTGAAAAAATTAGAGTGTTTCAAGCAGGCTT
TATGCTATGAATACATTAGCATGGAATAATAATTTAGGACTTCGGTTCTATTTTGTTGGTTTCTAGGACTGAAGTAATGA
TTGATAGGGATAGTTGGGGGTGCTAGTATTCAGCGGCCAGAGGTGAAATTCTCGGATTCGCTGAAGACTAACTTATGCGA
AAGCATTCACCAAGGATGTCTCCTTTAATCAAGAACGAAAGTTGGGGGATCGAAGGCGATCAGATACCGCC
>OTU_545
AGGGCAATTCTGGTGCCAGCAGCCGCGGTAACTCCAGCTCCAGGAACGTGTGTTAATGTTGTTGCAGTTAAAAAGCTCGT
AGTTGGATGTGTGCGGCGTTGCAGCGCTCGGCCCGGCAGGATGCTGTGTGCCGGCCTCGCGCCGCATTCCGCGCCGCTGC
TGCGCACGTTCACTCGCGCGCGGGCACGGCGCCGTTTACTTTGAGAAAATGAGAGTGCTCCAAGCAGCCGAACTCTGTTC
GGGCGTTGAATCATGCAGCATGGGATAATGGAACAGGAACTCGCTTCGTGTTTCCGTTGGTCTTGGTGGCGAGTTAATGA
TTAACAGAAACGGGCGGGGGTACTGGTATTCACATGTCAGAGGTGAAATTCTTGGATTTTGTGAGGACCAACCTATGCGA
AAGCGTCTGCCTAGGACGTTTTCATTAATCAAGAACGAAAGTTTGGGGATCGAAGACGATCAGATACCGTC
>OTU_546
AGGGCAATCCTGGTGCCAGCACCCGCGGTAATTCCAGCTCCAATAGCGTATATTAAAGTTGTTGCAGTTAAAAAGCTCGT
AGTTGGATCTTGAAGTTCTTTCTTGTACCGTCTCTGCCGGAAGGTAGAGGCGTATAGGAATCCTTCTAACTCTCGGAGGT
GGCCTTCTGCTCTTAACTGGGTGGTTGGTTGCGCCGAGACGTTTACCTTGAAAAAATTAGAGTGTTCAAAGCAGGCTACT
AGCTAGCCCTGAATAGATTAGCATGGGATAATGGAATACGACGTTGTTCGGTTTCGTTGGTTTACGGACGGCGTAATGAT
CAATAGGACTGATCGGGGTTATTCATATTTAATTGTCAGAGGTGAAATTCTTAGATTCTTTAAAGATGAACGAGGGCGAA
AGCATCTAACAAGGGTGCTTCCATTGATCAAGAACGAAAGTTAAGGGATCGAAGACGATCAGATACCGTC
>OTU_547
AGGGCAAGCCTGGTGCCAGCAGCCGCGGTAATACCAGCTCCAATAGCGTATATTAAAGTTGTTGCAGTTAAAAAGCTCGT
AGTTGGATTTCTGGCTCGGAGCATCTGGCCCGCCTCGAAAGAGTGTGTGTTGTCGGTGTGCTCCGGTCATCCTTCTGGAG
AACATCTCTGCCCTTCATTGGGTCGGGGGTGGGATCCAGATCGTTTACTTTGAAAAAATTAGAGTGTTCAAAGCAGGCTT
AACGCTGTGAATACATTAGCATGGAATAATAAGATAGGGCTTTGGTACTATTTTGTTGGTTTCTAGGACCAAAGTAATGA
TTGAGAGGGACAGTTGGGGGTGCTAGTATTCAATGGCCAGAGGTGAAATTCTTGGATTCATTGAAGACTAACTTATGCGA
AAGCATTCACCAAGGATGTCTTCTTTAATCAAGAACGAAAGTTGGGGGATCGAAGACGATCAGATACCGCC
>OTU_548
AGGGCAAGCCTGGTGCCAGCAGCCGCGGTAATTCCAGCTCCAATAGCGTATATTAAAGTTGTTGCAGTTAAAAAGCTCGT
AGTTGGATTTCTGGTTTAGTGCGCCTGGCCCGCCTCGTTTCGAGTGTGAGTGCCGGCGCGCGCTTGCCATCCTCCTAGAT
TGGCACCCCTCTTCATTGAGGTTGGAGCTTTGATCTGGGTCTTTTACTTTGAAAAAATTAGAGTGTTTAAAGCAGGCTTT
TTGCTTCTGAATACATTAGCATGGAATAATAATTTAGGACTTTGGTTCTATTTTGTTGGTTTCTAGATCTGAAGTAATGA
TTGATAGGGATAGTTGGGGGTGCTAGTATTCAGCGGCCAGAGGTGAAATTCTTGGATTCGCTGAAGACTAACTTATGCGA
AAGCATTCACCAAGGATGTCTTCTTTAATCAAGAACGAAAGTTGGGGGATCGAAGACGATCAGATACCGCC
>OTU_549
AGGGCAAGCTGGTGCCAGCAGCCGCGGTAATTCCAGCTCTCAAAGTGCATAGAATTATTGCTGCGGTTAAAAAGCTCGTA
GTTGGATCTGTGCCATAGGACGTGGTCCACCTTCGGGTGCGTACTACGCTCCTAGGCTTTTTGCTGGTTTTCCCGTCGTA
GCCTTCACTGGTTGCGGCGGGTGGCTGGCGAGTTTACTTTGAGAAAATCAGAGTGCTCAATACAGGCGTATCGCTTGAAT
GATTGTGCATGGAATAATAGAAAAGGATTTCGGTCCTCTTTTATTGGTTTTGTGGACTGAGATAATGGTTAACAGGGACA
AACGGGGGCATTCGTATCTCTGCGTGAGAGGTGAAATTCTTGGACCGTAGAGAGACGCCCTACTGCGAAAGCATTTGCCA
AGAATGTCTTCATTAATCAAGAACGAAAGTCAGAGGTTCGAAGACGATCAGATACCGTC
>OTU_550
AGGGCAAGCCTGGTGCCAGCAGCCGCGGTAATTCCAGCTCCTCTAGTGTACATCGATATTGCTGCGGTTAAAAAGCTCGT
AGTTGGATTTCTCCGCCTTCAGATCCGAGTTCCCGCTCGGTGGGCTTTGCCCGCCGGGGGTGGAAGTTGGCTGGGCGTTT
ACACCGCCGAGGCGATGGGGCAACCCATTGTTTCGGCACCTACTTTGAGAAAATTAGAGTGTTTCAAGCAGGCAATAAAT
CAATGCCGTGAATACTACAGCATGGAATAGAACCAACGGGCTTTCGTCCTGCGCTGGTGGGTTCCTGGACCAAGTCATGA
TTGATAGGGACGGTTGGGGGTGCTCGTATTCCGCGGCCAGAGGTGAAATTCTTGGATTCGCGGAAGACGAACTAGTGCGA
AAGCATTCACCAAGTACGTTTTCTTTAATCAAGAACGAAAGTTGGGGGATCGAAGACGATCAGATACCGCC
>OTU_551
AGGGCAAGCCTGGTGCCAGCAGCCGCGGTAATTCCAGCTCCAAGAGCGTATATTAAAGTTGTTGCAGTTAAAAAGCTCGT
AGTTGGATTTCTGGTACAATGCGCCTGGCCCGCGGCAGTGATGCCTGTGAGTGCCGGTGCGCGTTTACCATCCTTCTAGA
AAACGTTTCTACCTTTAACTAGGCCGGACTCGCGATCTAGATCTTTTACTTTGAAAAAATTAGAGTGCTCCAAGCAGGCA
ATCGCCGTGAACACATTAGCATGGAATAATAATCTAGGACTTCGGTTCTATTTTGTTGGTTTCTAGAATTGAAGTAATGA
TTGATAGGGATAGTTGGGGGTGCTAGTATTGGCCGGCCAGAGGTGAAATTCTTGGATTCGGTCAAGACTAACTTATGCGA
AAGCATTCACCAAGGATGTCTTCTTTAATCAAGAACGAAAGTTGGGGGATCGAAGACGATTAGATACCGTC
>OTU_552
AGGGCAATTCTGGTGCCAGCAGCCGCGGTAATTCCAGCTCCAATAGCATATATTAAAGTTGCTGCAGTTAAAAAGCTCGT
AGTTGGATTTCTGGCTTGGATCGCCTGGCCCGCCACCGTTAGGTGTGTGAGTGCCGGGCCGGTTCTGCCATCTTTGTTGA
AAACGGCTGTACCCTTCATTGGGCCGCAGTCGCGATCAACATCTTTTACTTTGAAAAAATTAGAGTGTTTAAAGCAGGCT
TTTGCTATGAATACATTAGCATGGAATAATAATTTAGGACTTCGGTTCTATTTTGTTGGTTTCTAGGACTGAAGTAATGA
TTGATAGGGATAGTTGGGGGTGCTAGTATTCAGCGGCCAGAGGTGAAATTCTCGGATTCGCTGAAGACTAACTTATGCGA
AAGCATTCACCAAGGATGTCTTCTTTAATCAAGAACGAAAGTTGGGGGATCGAAGACGATTAGATACCGTC
>OTU_553
AGGGCAATCCTGGTGCCAGCAGCCGCGGTAATTCCAGCTCCAATAGCGTATATTAAAGTTGCTGCAGTTAAAAAGCTCGT
AGTTGGATTTCTGGCTTGCAACCTTAAGCCGGCCACGGTTTCGTGTGTTAGTGCTTGAGTTTCTGGCCATCCTTCCAATC
GCTATTCATTCATCTTCATTGATGGGTGAGTGGTATTGGATCTTTTACTTTGAAAAAATTAGAGTGTTTCAAGCAGGCTT
TATGCTATGAATACATTAGCATGGAATAATAATTTAGGACTTCGGTTCTATTTTGTTGGTTTCTAGGACTGAAGTAATGA
TTGATAGGGATAGTTGGGGGTGCTAGTATTCAGCGGCCAGAGGTGAAATTCTCGGATTCGCTGAAGACTAACTTATGCGA
AAGCATTCACCAAGGATGTCTTCTTTAATCAAGAACGAAAGTTGGGGGATCGAAGACGATCAGATACCGCC
>OTU_554
AGGGCAAGCCTGGTGCCAGCAGCCGCGGTAATTCCAGCTCCAATAGCGTATATTAAAGTTGCTGCAGTTAAAAAGCTCGT
AGTTGGATTTCTGGCTTGTACCACTCGGCCGGCCACGGTTTCGTGTGTTAGTGCTGCGTGTTCTGGCCATCCTTCCAATC
GCTGCAGGCTCTTCTTCATTGAGGGGTTTGTGGTGTTGGATCTTTTACTTTGAAAAAATTAGAGTGTTTCAAGCAGGCTT
TATGCTATGAATACATTAGCATGGAATAATAATTTAGGACTTCGGTTCTATTTTGTTGGTTTCTAGGACTGAAGTAATGA
TTGATAGGGATAGTTGGGGGTGCTAGTATTCAGCGGCCAGAGGTGAAATTCTCGGATTCGCTGAAGACTAACTTATGCGA
AAGCATTCACCAAGGATGTCTTCTTTAATCAAGAACGAAAGTTGGGGGATCGAAGACGATCAGATACCGCC
>OTU_555
AGGGCAAGTCTGGTGCCAGCAGCCGCGGTAATTCCAGCTCCAATAGCGTATATTAAAGTTGCTGCAGTTAAAAAGCTCGT
AGTTGGATTTCTGGCTTGAAACATTTTGCCGGCCACGGTTTCGTGTGTTAGTGCTTGATGTTCTGGCCATCCTTCCAATC
GCTATTCACATTTCTTCATTGATGTGTGGGTGGTATTGGATCTTTTACTTTGAACAAATTAGAGTGTTTCAAGCAGGCTT
TATGCTATGAATACATTAGCATGGAATAATAATTTAGGACTTCGGTTCTATTTTGTTGGTTTCTAGGACTGAAGTAATGA
TTGATAGGGATAGTTGGGGGTGCTAGTATTCAGCGGCCAGAGGTGAAATTCTCGGATTCGCTGAAGACTAACTTATGCGA
AAGCATTCACCAAGGATGTCTTCTTTAATCAAGAACGAAAGTTGGGGGATCGAAGACGATCAGATACCGTC
>OTU_556
AGGGCAAGTCTGGTGCCAGCACCCGCGGTAATTCCAGCTCCAATAGCGTATATTAAAGTTGTTGCAGTTAAAACGCTCGT
AGTCGGATTCCAGGGTTCGGTTGTGCGATGGTCTGCTGGGGACAGCGTGCACTGCGTCGACCACCCTTTCACTTGCGAAC
GAGGCGGGTCTGGCCTTAACTGGTCGGGCTTTGTCTCTCGCATACTTTACCATGAGCAAATTAGAGTGCTTCAAGCGGGC
CACTGCGGCTGGAATAGTTTAGCATGGGATAATGGAACAGGACGCCTACCTGTTCGTTGGTTAGCGAGTTGGCGTAATGA
TCAACAGGAACTGTCGGGGACATTTATATTGCTGGGGGAGGGGTGAAATCCTTGGATCCCAGCAAGATAACCGGCTGCGA
AAGCGTTTGTCAAGTATGTTTCCATTGATCAAGAACGGAAGTTTGGGGATCGAAGACGATTAGATACCGTC
>OTU_557
AGGGCAAGTCTGGTGCCAGCAGCCGCGGTAATTCCAGCTCCAAGAGCATATATTAAAGTTGTTGCAGTTAAAAAGCTCGT
AGTTGGATTTCTGGTTTAATGCACCTGGCCCGCGGCCACTAGGCTTGTGAGTGCCGGCGCGCGTTTACCATCCTTCTAGA
AAACGATTCTGCCATTCACTTGGTGGGGATCGCGATCTAGATCTTTTACTTTGAAAAAATTAGAGTGTTTAAAGCAGGCT
TTTGCTATGAATACATTAGCATGGAATAATAATCTAGGACTTCGGTTCTATTTTGTTGGTTTCTATAACTGAAGTAATGA
TTGATAGGGACAGTTGGGGGTGCTAGTATTGGCCGGCCAGAGGTGAAATTCTTGGATTCGGTCAAGACTAACTTATGCGA
AAGCATTCACCAAGGATGTCTTCTTTAATCAAGAACGAAAGTTGGGGGATCGAAGACGATCAGATACCGTC
>OTU_558
AGGGCAAGTCTGGTGCCAGCAGCCGCGGTAATTCCAGCTCCAATAGCGTATATTAAAGTTGCTGCAGTTAAAAAGCTCGT
AGTTGGATTTCTGGCCTGACGTGCCTGGCCCGCCAGCGTTAGCTGTGTGAGTGTCGGGACGCGTCTGCCATCCTTCTAGA
AAACGTTCCTACTCTTCATTGAGCCGGGGACGCTATCTAGATCTTTTACTTTGAAAAAATTAGAGTGTTTAAAGCAGGCT
TTTGCTATGAATACATTAGCATGGAATAATAATCTAGGACTTCGGTTCTATTTTGTTGGTTTCTAGAACTGAAGTAATGA
TTGATAGGGATAGTTGGGGGTGCTAGTATTCAGCGGCCAGAGGTGAAATTCTCGGATTCGCTGAAGACTAACTTATGCGA
AAGCATTCACCAAGGATGTCTTCTTTAATCAAGAACGAAAGTTGGGGGATCGAAGACGATCAGATACCGCC
>OTU_559
AGGGCAATTCTGGTGCCAGCAGCCGCGGTAATTCCAGCTCCAATAGCGTATATTAAAGTTGTTGCGGTTAAAAAGCTCGT
AGTTGGATCTCGGCGGGTAGGGGGCGGTTCGTTATCTGACGCTACTGCCCCATTTACCCGTGTTCTTTGGCGGAGGCGCG
GGGGTGCTCTTAACCGAGTGTCTCCGGGCGCCGCCAGGTTTACTTTGAAAAAATTAGAGTGCTCAAAGCAGGCTTGACAC
GCTTGAATATTCGTGCATGGAATAATGGAATAGGACGTCGCTTCTATTTTGTTGGTTTTCGGAAATCGACGTAATGATTA
ATAGGGACAGTCGAGGGGCATTGTATTCAGGCGACAGAGGTGACATTCTATGGACGCGCCTTCAGACTCACTACTGCGAA
AGCATTGTGCCGCGAATGTTTTCATTAATCAAGAACGAAAGTTAGAGGTTCGAAGACGATTAGATACCGTC
>OTU_560
AGGGCAAGTCTGGTGCCAGCAGCCGCGGTAATTCCAGCTCCAATAGCGTATATTAAAGTTGTTGCAGTTAAAAAGCTCGT
AGTTGGATTTTGGAGTATGTCGAGCCCGGTCTGCCGGGATGGTGTGTACTGGCTCGACTGCTCTTCCTTCCGGTTTGCTA
CTTTCTGCTCTTAACTGAGTGGGGAGCCAGCCCCGGATCGTTTACTTTGAAAAAATTAGAGTGTTTAAAGCAGGCCTACC
AGTGCCTTGAATACATTAGCATGGGATAATGGAATAGGACTTTGCGCCTATTTTGTTGGTTTCTAGGTGTAGAGTAATGA
TTAATAGAGTCAGTTGGGGGTGTTCATATTTAGTTGTCAGAGGTGAAATTCTTGGATTTACGAAAGATGAACTTCTGCGA
AAGCATTCATCAAGGATGTTTTCATTAATCAAGAACGAAAGTTAGGGGATCGAAGACGATTAGATACCGTC
>OTU_561
AGGGCAAGCCTGGTGCCAGCAGCCGCGGTAATTCCAGCTCCAATAGCGTATATTAAAGTTGCTGCAGTTAAAAAGCTCGT
AGTTGGATTTCTGGCCTGAAACATTTTGCCAGCCACGGTTTCGTGTGTTAGTGCATGATGTTCTGGCCATCCTTCCAATC
GCTATTTACCTTTCTTCATTGATTGGTAAGTGGTATTGGATCTTTTACTTTGAAAAAATTAGAGTGTTTCAAGCAGGCTT
TATGCTATGAATACATTAGCATGGAATAATAATTTAGGACTTCGGTTCTATTTTGTTGGTTTCTAGGACTGAAGTAATGA
TTGATAGGGATAGTTGGGGGTGCTAGTATTCAGCGGCCAGAGGTGAAATTCTCGGATTCGCTGAAGACTAACTTATGCGA
AAGCATTCACCAAGGATGTCTTCTTTAATCAAGAACGAAAGTTGGGGGATCGAAGGCGATCAGATACCGCC
>OTU_562
AGGGCAAGTCTGGTGCCAGCAGCCGCGGTAATTCCAGCTCCAATAGCGTATATTAAAGTTGTTGTGGTTAAAAAGCTCGT
AGTTGGATCTCAACAGCCTTGAAGCGGTTAACTTTGTAGTTTTACTGCTTTATAGGCTGTGCTTTTGCTGGAGGTTTAGG
GGTGCTCTTGATCGAGTGTCTCTGGATGCCAGCAGGTTTACTTTGAAAAAATTAGAGTGCTCAAAGCAGGCTAAAATGCC
TGAATATTCGTGCATGGAATAATAGAATAGGATGTCGATCCTATTTTGTTGGTTTTCGGGACTCGACATAATGATAAATA
GGGACAGTCGGGGGCATTTGTATTCAAACGACAGAGGTGAAATTCTTGGACCGTTTGAAGACAAACTACTGCGAAAGCAT
TTGCCAAGAATGTTTTCATTAATCAAGAACGAAAGTTAGAGGTTCGAAGACGATTAGATACCGTC
>OTU_563
AGGGCAAGCCTGGTGCCAGCAGCCGCGGTAATTCCAGCTCCAATAGCGTATATTAAAGTTGCTGCAGTTAAAAAGCTCGT
AGTTGGATTTCTGGTTGGATGGGTTTGGCCCGCCATGGTTTCATGTGTGAGTGCCGACTCTCATCTACCATCCTTCTAGA
CTGATTTCATATTCTTCATTGAATGTTGAAATTGATCTAGATCGTTTACTTTGAAAAAATTAGAGTGTTTAAAGCAGACA
GTTGTTATGAATACATTAGCATGGAATAATAATTTAGGACTTCGGTTTTATTTTGTTGGTTTCTAGAGCGGAAGTAATGA
TTGATAGGGATAGTTGGGGGTGCTAGTATTCAGTGGCCAGAGGTGAAATTCTCGGATTCCCTGAAGACTAACTTATGCGA
AAGCATTCACCAAGGATGTCTTCTTTAATCAAGAACGAAAGTTGGGGGATCGAAGACGATTAGATACCGCC
>OTU_564
AGGGCAAGTCTGGTGCCAGCAGCCGCGGTAATTCCAGCTCCAATAGCGTATATTAAAGTTGCTGCAGTTAAAAAGCTCGT
AGTTGGATTTCTGGGCATCAGTTTCTGGCCGGCCACGGTTTCGTGTGTTAGTGCTTGAAGCTTTGTCCATCCTTCCAATT
GCTAGTCACTATTCTTCATTGAATGGTGATTAGTATTGGATCTTTTACTTTGAAAAAATTAGAGTGTTTCAAGCAGGCTT
TATGCTATGAATACATTAGCATGGAATAATAATTTAGGACTTCGGTTCTATTTTGTTGGTTTCTAGGACTGAAGTAATGA
TTGATAGGGATAGTTGGGGGTGCTAGTATTCAGCGGCCAGAGGTGAAATTCTCGGATTCGCTGAAGACTAACTTATGCGA
AAGCGTTCACCAAGGATGTCTTCTTTAATCAAGAACGAAAGTTGGGGGATCGAAGACGATTAGATACCGTC
>OTU_565
AGGGCAATTCTGGTGCCAGCAGCCGCGGTAATTCCAGCTCCAATAGCGTATATTAAAGTTGTTGCAGTTAAAAAGCTCGT
AGTTGGATTTCTGGTATGGTGCGCCTGGCCCACGGTTGCAAAACCGCGAGTGTCGGTGTGCGCCTGCCATCTTTCTAGTT
AACTGGACGCACTTAACTGGGCGGTCAGCGATCTAGTTCTTTTACTTTGAAAAAATTAGAGTGTTTAAAGCAGGCTTGCG
CTATGAATACATTAGCATGGAATAATAATTTAGGACTTTACGCCTATTTTATTGGTTTCTAGGAGTGAAGTAATGATTGA
TAGGGATAGTTGGGGGTGCTAGTATTCATCGGCCAGAGGTGAAATTCTTGGATTCGATGAAGACTAACTAATGCGAAAGC
ATTCACCAAGGATGTCTTCTTTAATCAAGAACGAAAGTTGGGGGATCGAAGACGATCAGATACCGTC
>OTU_566
AGGGCAAGCCTGGTGCCAGCAGCCGCGGTAATTCCAGCTCCAGTAGCGTATATTAACGTTGTTGCAGTTAAAAAGCTCGT
AGTTGGATTTCTGGCTTGACGCATTTAGCCCGCTGACACAAGTCATGTGAGTGCCGAATCGCGTCTGCCATCCTTCTAGA
AAACGGTTCCCTCATTCATTTGCTGGGATCCGGGATCTAGATCTTTTACTTTGAAAAAATTAGAGTGTTCAAAGCAGGCT
TACGCTATGAATACATTAGCATGGAATAATAATATAGGACCTTGGTTCTATTTTGTTGGTTTCTAGGACTAAGGTAATGA
TTGATAGGGATAGTTGGGGGTGCTAGTATTCAGTGGCCAGAGGTGAAATTCTCGGATTCACTGAAGACTAACTTATGCGA
AAGCATTCACCAAGGATGTCTTCTTTAATCAAGAACGAAAGTTGGGGGATCGAAGACGATCAGATACCGTC
>OTU_567
AGGGCAATTCTGGTGCCAGCAGCCGCGGTAATACCAGCTCCAGTAGCGTATATTAAAATTGTTGCAGTTAAAAAGCTCGT
AGTTGGATTTCTGGCTCGTTGCCCTAGCCCGCTTACTTCGGTGGGTGAGTGCTGGTGCAATCTGCCATCCTTCCAGAGAG
CCGTGAGTACCATTTACTTGGCCGCTCGCGTGCGATCTGGATCATTTACTTTGAAAAAATTAGAGTGTTTAAAGCAGGCT
TACGCCTTGAATACATTAGCATGGAATAATAACATAGGACTTCGGTTCTATTTTGTTGGTTTCTAGGACCTTAGTAATGA
TTGATAGGGATAGTTGGGGGTGCTAGTATTCAGCGGCCAGAGGTGAAATTCTTGGATTCGCTGAAGACTAACTACTGCGA
AAGCATTCACCAAGGATGTCTTCTTTAATCAAGAACGAAAGTTGGGGGATCGAAGGCGATTAGATACCGTC
>OTU_568
AGGGCAAGCCTGGTGCCAGCAGCCGCGGTAATTCCAGCTCCAATAGCGTATATTAAAGTTGTTGCAGTTAAAAAGCTCGT
AGTTGAATTTCGGATTGTACCTTGAGAGCAACCGAAAGGTTGATACAATATAGGTGCAATCTTATGTGTCTAACCTTATG
ATTATGCTATTTATTTAGTGTGTCATATATGGTTAGAAGTTTACCTTGAAAAAATTAGAGTGTTTAAAGCAAGTGAATAA
CAGCCTGAATACATTAGCATGGAATAATAGAATAAGACTTCTCGGTCTTAATTTATTGGTTTCTAGGACCGAAGTAATGA
TTAATAGGGACAGTTGGGGGCATTAGTATTTAATTGTCAGAGGTGAAATTCTTGGATTTGTTGAAGACTAACTTCTGCGA
AAGCATTTGCCAAGGATGTTTTCATTAATCAAGAACGAAAGTTAAGGGATCGAAGACGATTAGATACCGTC
>OTU_569
AGGGCAATTCTGGTGCCAGCAGCCGCGGTAATTCCAGCTCCAGTAGCGTATATTAAAGTTGTTGCAGTTAAAAAGCTCGT
AGTTGGATTTCTGATAGTAGCGTTGGGCCCGCCCGGGTTACCGGTGTGAGTGCCTGTTCGCTCCTTTCATCCTTCTAGAG
AACGGTTCTCTCCTTCATTGGCAGTGGGATCGCAATCTAGATCTTTTACTTTGAAAAAATTAGAGTGTTTAAAGCAGGCT
TGTGCTATGAATACATTAGCATGGAATAATAATTTAGGACTTTAGTTCTATTTTGTTGGTTTCTAGAACTGAAGTAATGA
TTGATAGGGATAGTTGGGGGTGCTAGTATTCAGCGGCCAGAGGTGAAATTCTTGGATTCGCTGAAGACTAACTTATGCGA
AAGCATTCACCAAGGATGTCTTCTTTAATCAAGAACGAAAGTTGGGGGATCGAAGACGATCAGATACCGCC
>OTU_570
AGGGCAATTCTGGTGCCAGCAGCCGCGGTAATTCCAGCTCCAATAGCGTATATTAAAGTTGTTGCCGTTAAAAAGCTCGT
AGTTGAACCTTGGGTCTGGCTGATCTGTCCTCCTAATCGAGCGCACGGATTCGGTCGGACCTTTCCTTCTGGGGAGCCCG
ATGCCCTTCACTGGGCGTCGCGGGGAACCAGGACTTTTACCTTGAAAAAATTAGAGTGTTCAAAGCAGGCCTTTGCTCGA
ATACATTAGCATGGAATAATAGAATAGGACAGAGGTTCTATTTTGTTGGTTTCTAGGACCGCTGTAATGATTAATAGGGA
TAGTCGGGGGCGTCCGTATTCAATTGTCAGAGGTGAAATTCTTGGATTTATTGAAGACGAACTACTGCGAAAGCATTCGC
CAAGGATGTTTTCATTAATCAGTGAACGAAAGTTAGGGGATCGAAGACGATCAGATACCGTC
>OTU_571
AGGGCAATTCTGGTGCCAGCAGCCGCGGTAATTCCAGCTCCAATAGCGTATATTAAAGTTGTTGCAGTTAAAAAGCTCGT
AGTTGGATTTCTGGTTCCGCTTGCGGCGGTCCGGCCTTATTGGTCTGTGTACCGCTCGCTAGCAGCCATCCTTTTGGGGA
GTGTGTCTACCCTTCACTGGGCCGGATCCACGACCTGGATCGTTTACTTTGAAAAAATTAGAGTGTTTAAAGCAGGCTTA
TAGCTCTGAATACATTAGCATGGAATAATAAGATAGGACTCTGGTCTTATTTTGTTGGTTTCTAGGACGAGAGTAATGAT
TGATAGGGACAGTTGGGGGTGCTCGTATTGAACGGCCAGAGGTGAAATTCTTGGATTCGTTCAAGACGAACTACTGCGAA
AGCATTCGCCAAGGATGTCTTCTTTAATCAAGAACGAAAGTTGGGGGATCGAAGACGATCAGATACCGTC
>OTU_572
AGGGCAAGTCTGGTGCCAGCAGCCGCGGTAATACCAGCTCCAATAGCGTATATTAAAGTTGTTGCAGTTAAAAGGCTCGT
AGTCGAACTTTTGGTTCTTTAGTCTTGTCCCGTTCTCTTGTAGAACGTTGTGACGAGTCTTAGAACCTTCCTGGTTGAAA
GCGCTTCTGCCCTTTATTGGGTTGGTCGTGTGATCTGCCTCTTTTACTGTGAGAAAAACAAAGTGCTCAAAGCAGGCTTT
ACAGCTTGAATGCGTTAGCATGGAATAATAAGATAGGACTTTGTTTCTATTTTGTTGGCTCTGAGGAACAAAGTAATGAT
TGATAGGGATAGTTGGGGGTGCTCGTATTTAACGGTCAGCGGTGAAATGCATGGACCCGTTAAAGACGAACCTATGCGAA
AGCATTCACCAAGGATATCTTCTTTGATCAAGAACGAAAGTTGGGGGATCGAAGACGATCAGATACCGTC
>OTU_573
AGGGCAATTCTGGTGCCAGCAGCCGCGGTAATTCCAGCTCCACGAGCATGTATGTAAGTTGTTGCAGTTAAAAAGCTCGT
AGTTGGATCTCAGACTCGTAGCTAGTGGTCCGCCCGATACGGGTGTGCACTGCTCAGCTCGGTCTACGTCCGGTCTCAGT
TCTGTAGTGCCCTTCATCGGGTGTTGCAGAATGCCGGAAGTTTTACTCTGAAAAAATTAGAGTGCTCAAAGCAGGCCGTT
TGTGCTTGAATACTGTTGCATGGAATAATGGAATAGGACCTCGGTTCTATTTTGTTGGTTTTCGGAGACGAGGTAATGAT
TAAGAGGGACAGACGGGGGCATTCGTATTGCGCCGTTAGAGGTGAAATTCTTGGATCGGCGCAAGACGAACGACTGCGAA
AGCATTTGCCAAGGATGTTTTCATTAATCAAGAACGAAAGTCAGAGGTTCGAAGACGATCAGATACCGTC
>OTU_574
AGGGCAATTCTGGTGCCAGCAGCCGCGGTAATTCCAGCTCCAGTAGCGTATATTAAAGTTGTTGCAGTTAAAAAGCTCGT
AGTTGGATTTCTGCCTTGAGACGCCTGGCCCGCCAGGGTTACCTGTGTGAGTGCTGTGATGTCTCTGGCATCCTTTTGGA
AGGCGTGCCTACCCTTTATTGGGCCGGGTTCGTGCTCCAGATCCTTTACTTTGAAAAAATTAGAGTGTTTAAAGCAAGCT
TGCGCTATGAATACATTAGCATGGAATAATAATTTAGGACTTTGTTCTTATTTTGTTGGTTTCTAGGGATGAAGTGATGA
TTGATAGGGATAGTTGGGGGTGCTAGTATTCAGCGGCCAGAGGTGAAATTCTTGGATTCGCTGAAGACTAACTTATGCGA
AAGCATTCACCAAGGATGTCTTCTTTAATCAAGAACGAAAGTTGGGGGATCGAAGACGATCAGATACCGTC
>OTU_575
AGGGCAATTCTGGTGCCAGCAGCCGCGGTAATTCCAGCTCCAATAGCGTATATTAAAGCTGTTGCAGTTAAAAAGCTCGT
AGTTGGATCTCGGGTTTGGGCTTGCGGTCCACCGCCGTGTGGTTACTGCTCGTCTCCTAGACCTACCTCGCCGGCTCTAT
CCCTCGGTGCTCTTAACTGAGCGCTGTGGGTGGCTGGAACGTTTACTTTGAAAAAATTAGAGTGTTCAAGGCAGGCCTCT
GCGCCTGAATAATGGTGCATGGAATAATGGAATAGGACCTCGGTTCTATTTTGTTGGTTTTCGGAACTGGAGGTAATGAT
TAAGAGGGACAGACGGGGGCATTCGTATTACGGTGTTAGAGGTGAAATTCTTGGATCGCCGTAAGACGAACTACTGCGAA
AGCATTTGCCAAGAATGTTTTCATTAGTCAAGAACGAAAGTCAGAGGTTCGAAGACGATTAGATACCGTC
>OTU_576
AGGGCAAGTCTGGTGCCAGCAGCCGCGGTAATTCCAGCTCCAATAGCGTATATTAAAGTTGTTGCAGTTAAAAAGCTCGT
AGTTGGATTTCTGGTAGGCCGACCTGGTCCGCCCCGATAAGGTGGTGAGTACCGGAGCCAGTCTGCCATCCTTCTAGGGA
GTGCACCTACCCTTGATTGGGCCGGGTGTTCGACCTGGATCGTTTACTTTGAAGAAATTAGAGTGTTTAAAGCAGGCTTA
TCGCTTTGAATATATTAGCATGGAATAATAAGATAGGACTCTGATCCTATTTTGTTGGTTTCTAGGACTAGAGTAATGAT
TAATAGGGACAGTTGGGGGTGCTGGTATTTAACGGCCAGAGGTGAAATTCTTGGATTCGTTAAAGACCAACTTATGCGAA
AGCATTCACCAAGGATGTCTTCATTAATCAAGAACGAAAGTTGGGGGATCGAAGACGATTAGATACCGTC
>OTU_577
AGGGCAATTCTGGTGCCAGCACCCGCGGTAATTCCAGCTCCAATAGCGTATATTAAAGTTGTTGTGGTTAAAAAGCTCGT
AGTTGGATCTCAGTCCACTGCCCGGTGGTCTATCACAATGCGTGTTTACTGCCGTGGCTGGACACACTACCGTTTATCGT
CTGGCGGTGCTCTTTACCGGGTGTCGTCAGTGATCGGTACGTTTACTTTGAAAAAATTAGAGTGCTCAAAGCGGTCTTTA
CACGATCGAATACTGTTGCATGGAATAATGAAATAGGACTTTGGTTCTATTTTGTTGGTCTTCGGAACCAAGGTAATGAT
TAAGAGGGACAGACGGGGGCATTAGTATTGCGACGCTAGAGGTGAAATTCTTGGACCGTCGCAAGACTAACTAAAGCGAA
AGCATTTGCCAAGAATGTTTTCATTAATCAAGAACGAAAGTTAGAGGTTCGAAGACGATCAGATACCGCC
>OTU_578
AGGGCAATTCTGGTGCCAGCAGCCGCGGTAATTCCAGCTCCAATAGCGTATATTAATGTTGCTGCAGTTAAAAAGCTCGT
AGTTGGATTTCTGACTTGGCGCACCTGGCCCGCCACGGTTACGTGTGTGAGTGCCGGGATGCGCCTGTCACTTTTCTAGT
AAACTATTGTGCTCTTCATTGAGTGTGATAGGTAGCCAGATATTTTACTTTGAAAAAATTAGAGTGTTTAAAGCAGGCGT
TTGCTATGAATACATTAGCATGGAATAATAAGTTAGGACTTCGGTTCTATTTTGTTGGTTTCTAGGACTGAAGTAATGAT
TGATAGGGATAGTTGGGGGTGCTAGTATTCAGCGGCCAGAGGTGAAATTCTCGGATTCGCTGAAGACTAACTTATGCGAA
AGCATTCACCAAGGATGTCTTCTTTAATCAAGAACGAAAGTTGGGGGATCGAAGACGATTAGATACCGTC
>OTU_579
AGGGCAATTCTGGTGCCAGCAGCCGCGGTAATTCCAGCTCCAATAGCGTATATTAAAGTTGTTGCGTTTAAAAAGCTCGT
AGTTGGATCTCTGCAGGTTAGGAGTGGTTCGATGTTTGTCGTTACTACTCTTTTTTAACCTGTGTTTGTCGGTGGAGGCT
GCGGGGTGCTCTTAATCGAGTGTCTCGTAGTGCCATCAGGTTTACTTTGAAAAAATTAGAGTGCTCAAAGCAGGCTTTAC
ACGCTTGAATATTTGTGCATGGAATAATGGAATAGGACACTGTTTCTATTTTGTTGGTTTTCGGAAATCAGTGTAATGAT
TAATAGGGACAGTCGGGGGCATTAGTATTCAGATGACAGAGGTGAAATTCTTGGACCATCTGAAGACTAACTACTGCGAA
AGCATTTGCCAAGAATGTTTTCATTAATCAAGAACGAAAGTTAGAGGTTCGAAGACGATCAGATACCGTC
>OTU_580
AGGGCAATTCTGGTGCCAGCAGCCGCGGTAATTCCAGCTCCAAGAGCATATATTAAAGTTGTTGCAGTTAAAAAGCTCGT
AGTTGGATTTCTGGTTTAATGCACCTGGCCCGCGGCCAATAGGCTTGTGAGTGCCGGTGTGCGTTTACCATCCTTCTAGA
AAACGATTCTGCCATTAACTTGGTGGGATCGCGATCTAGATCTTTTACTTTGAAAAAATTAGAGTGTTTAAAGCAGGCGT
AATGTCGGAATATATTAGCATGGAATAATAATCTAGGACTTCGGTTCTATTTTGTTGGTTTATAAAACTGAAGTAATGAT
TGATAGGGACAGTTGGGGGTGCTAGTATTGGCCGGCCAGAGGTGAAATTCTTGGATTCGGTCAAGACTAACTTATGCGAA
AGCATTCACCAAGGATGTCTTCTTTAATCAAGAACGAAAGTTGGGGGATCGAAGACGATCAGATACCGTC
>OTU_581
AGGGCAATTCTGGTGCCAGCAGCCGCGGTAATTCCAGCTCCAATAGCGTATACCAATGTTGTTGCGGTTAAAAAGCTCGT
AGTTGGATCTCGGTGGGCAGGGGGCGGTTCGACGTTTGTCGCTACTGCCCCGCCTTGCCCATGATGTTGGGCGGAGGCCG
CGGGGTGCTCTTAACCGAGTGTTCCGCCGGCGCCGTCAGGTTTACTTTGAAAAAATTAGAGTGCTCAAAGCAGGCTTCAC
ACGCCTGGATATTCGTGCATGGAATAATGGAATAGGACGTCGTTTCTATTTTGTTGGTGGTCGGAAATCGACGTAATGAT
TAACAGGGACAGTCGGGGGCATTCGTATTCAGGCGACAGAGGTGAAATTCTTGGACCGTCTGAAGACGAACTACTGCGAA
AGCATTTGCCAAGAATGTTTTCATTAATCAAGAACGAAAGTTAGAGGTTCGAAGACGATCAGATACCGTC
>OTU_582
AGGGCAAGTCTGGTGCCAGCAGCCGCGGTAATTCCAGCTCCAATAGCGTATATTAAAGTTGTTGCAGTTAAAAAGCTCGT
AGTTGGATTTCTGACGTGAGGCGCTTGGCCCGTGGATACTAATCCTCGAGTGTCTGTGTGCCTCGGTCATCCTTCTAGAA
ATTGGCAATGCTATTCATTTAGTTGTTGTCAGGATCTAGATCTTTTACTTTGAAAAAATTAGAGTGTTTAAAGCAGGCTT
ACGCCTTGAATACATTAGCATGGAATAATAACTTAGGACTTTGGTTCTATTTTGTTGGTTTCTAGGACTGAAGTAATGAT
TGATAGGGATAGTTGGGGGTGCTAGTATTCAGCGGCCAGAGGTGAAATTCTTGGATTCGCTGAAGACTAACTTATGCGAA
AGCATTCACCAAGGATGTCTTCTTTAATCAAGAACGAAAGTTGGGGGATCGAAGGCGATTAGATACCGTC
>OTU_583
AGGGCAATTCTGGTGCCAGCAGCCGCGGTAATTCCAGCTCCAATAGCGTATATTAAAGTTGCTGCAGTTAAAAAGCTCGT
AGTTGGATTTCGGGAGTGGGCCTGCAGTCCGCCGCGAGGCGAGCCACTGTTTGTCCCGTACCCCTGCCTCCCGGCGCTCC
CCGGATGCCCTTAGCTGGGTGTCCGACGGGGCCCGGAGCGTTTACTTTGAAAAAATTAGAGTGTTCAAAGCAGGCCGCAG
CACGCCTGAATACCGCAGCTAGGAATAATGGAATAGGACTCCGGTTCTATTTTGTGGGTTTTCGGAACCAGGGCCATGAT
TAAGAGGGACGGCCGGGGGCATTCGTATTGCGCCGCTAGAGGTGAAATTCTTGGACCGGCGCAAGACGGACGAAAGCGAA
AGCATTTGCCAAGAATGTTTTCATTAATCAAGAACGAAAGTCGGAGGTTCGAAGGCGATTAGATACCGTC
>OTU_584
AGGGCAAGCCTGGTGCCAGCAGCCGCGGTAATTCCAGCTCCAGTAGCGTATATAAAAGTTGTTGCAGTTGAAAAGCTCGT
AGTTGGATTTCTGGTTTGGAACAACTGGCCCGCTGCGGTTACGTAGTGAGTGCTGGCTTGATCTAGCCATCCTTCCAAGG
AACGCACCTGCCCTTCATTGGGTTGGGTGTGGAACTTGGATCGTTTACTTTGAAAAAATTAGAGTGTTCAAAGCAGGCCT
TCGCCTTGAATACATTAGCATGGAATAATAACATAGGACTTTGGTTCTATTTTGTTGGTTTCTAGGACTAAAATAATGAT
TGATAGGGATAGTTGGGGGTGCTAGTATTGTACGGCCAGAGGTGAAATTCTTGGATTCGTGCAAGACTAACTAATGCGAA
AGCATTCACCAAGGATGTCTTCTTTAATCAAGAACGAAAGTTGGGGGATCAAAGACGATCAGATACCGTC
>OTU_585
AGGGCAATTCTGGTGCCAGCAGCCGCGGTAATTCCAGCTCCAATAGTGTATATTAATCTTGTTGCGGTTAAAAAGCTCGT
AGTTGGATCTCGGCACCCAGGGCGCGGTTGGTTTTTTGACTGTACTGCGCCATTTGGGTGTGATTATTTTGAGGGAAGTG
TTAGGGTGCTCTTAACCGAGTGTCCTAGCGCCCCCTCAGGTTTACTTTGAAAAAATTAGAGTGCTCAAAGCAGGCTTTAC
ACGCTTGAATATTCGTGCATGGAATAATGGAATAGGACGTCGTTTCTATTTTGTTGGTTTTCTGAAATCGACGTAATGAT
TAATAGGGACAGTCGGGGGCATTAGTATTCAGGCGACAGAGGTGAAATTCTTGGACCGTCTGAAGACTGCCTACTGCGAA
AGCATTTGCCAAGGATGTTTTCATTAATCAAGAACGAAAGTTAGAGGTTCGAAGACGATTAGATACCGCC
>OTU_586
AGGGCAAGTCTGGTGCCAGCACCCGCGGTAATTCCAGCTCCAATAGCGTATATTAAAGTTGTTGCAGTTAAAAAGCTCGT
AGTTGGATTTGTAGCGTTTAGTCGGGCCGAGAGGATGGTTGGACCTTTACGGTATCCGGTTCTGCGCTCTACGTTCGGTT
ATTGAATTCTGGTCTTAACTGGCTGGTTTTCGGTTCCGGACCGTTTACCTTGAATAAATTAGAGTGTTCAAAGCAGGCTT
TTAGCCTTGAATAGTTTAGCATGGGATAATGGAATATGATCCTAGCTTAGTTCGTTGGTAACCTGAGCTAGGATAATGAT
TAATAGAGATAGTCGGGGTTATTCATATTCAATTGTTAGAGGTGAAATTCTTAGATTCTTTGAAGATGAACTGCAGCGAA
AGCGTTTAACAAGGATGCTCTCATTAATCAAGAACGAAAGTTAGGGGATCGAAGACGATCAGATACCGTC
>OTU_587
AGGGCAAGCCTGGTGCCAGCAGCCGCGGTAATTCCAGCTCCAATAAGGAAAACTAAAGTTGCTGTGTTTAAAAAGCTCGT
AGTTGAATTTCGGGTATTTATTACTAACTGATTCTAATTTGATCATGTTAGTTAACGAATCCTCATTTGCTGAACAATTA
ATAATGATCTTTATCGATTGTTATTATAATTGTCAGAACATATTACTTTGAGAAAATTAGAGTGCTAAAAGCAAGCTCAT
ATGCCTATATATATATTGCATAGAATAATGAAATAAGATCTCGATTTTATTTCGTTGGTTTTAGAAATTGAGATAATGAT
TAATAGGATCAGAAGGGGGCGTACGTACTGTAGTGTGAGAGGTGAAATTCTTGGATCACTACAGGACGAACAGTAGCGAA
GGCGTTCGCCAAGAATGTTTTCATTAATCAAGAACGAAAGTTTGAGGTTCGAAGACGATTAGATACCGCC
>OTU_588
AGGGCAATTCTGGTGCCAGCAGCCGCGGTAATTCCAGCTCCAATAGCGTATATTAAAGTTGTTGCGGTTAAAAAGCTCGT
AGTTGGATCTCGGCGGGTAGGGGGCGGTTCGTTATCTGACGCTACTGCCCCATTTACCCGTGTTTTTTGACGGAGGTTTC
AGGGTGCTCTTAATCGGGTGCTCTGGGATGCCGTCAGGTTTACTTTGAAAAAATTAGAGTGCTCAAAGCAGGCTTTACAC
GCTTGAATATTCGTGCATGGAATAATGGAATAGGACGTCGCTTCTATTTTGTTGGTTTTCGGAAATCGACGTAATGATTA
ATAGGGACAGTCGGGGGCATTAGTATTCAGACGACAGAGGTGAAATTCTTGGACCGTCTGAAGACTCACTACTGCGAAAG
CATTTGCCAAGAATGTTTTCATTAATCAAGAACGAAAGTTAGAGGTTCGAAGACGATTAGATACCGTC
>OTU_589
AGGGCAAGTCTGGTGCCAGCAGCCGCGGTAATACCAGCTCTTCTAGCATATATTAAAATTGCTGCAGTTAAAACGCTCGT
AGTTTTATTTATTAGAGGGGAAGTCCTTGGTTTATGATTTAGTTCATTTACTTTGGATTTGCCTTCTATTAAGATTATAA
GGATAGTTTTTAATTAGACTATCTTTTAGTTAACCTTGAACAAAAATTATCGCTCAAAGAAAGACTTCGGTTTGGTGAGA
TTTTAGCATGGGATTATAGAAGAAGGGAAGCCGGGCCCAGGGAGGAGGAGACTCCTTTCAGGGTACGGTTTTCAATGGTT
AATGAGGAAGATGCGTGGAAGTTTATATTTAAAAGCTAGAGGTGAAATTCTTGGATTTTTTAACGATAAACATCAGCGAA
GGCATTCTTCAAGTGCTTACCTATCGACAAAGAACGAAAGTTGGGGGATCGAAGACGATTAGATACCGCC
>OTU_590
AGGGCAATTCTGGTGCCAGCAGCCGCGGTAATTCCAGCTCCAATAGCGTATATTAAAGTTGTTGCAGTTAAAAAGCTCGT
AGTTGGATTTCGGATTGTGGTTACGGGTCGGCTCGCAAGAGTGTGCACTTGTAGCTGTGGTCTTTTTTTACGGAGGGTGA
TGTCAGCGATTAGGTTCGGTGGTGTCGTATGCGCTCCGTTCGTTTACTTTGAACAAATTAGAGTGTTTAAAGCAGGCCTT
TGCCTTGAATACATTAGCATGGAATAATGGAATAGGACTTGCGTTTCTATTTCGTTGGTTTCTAGGACGTGAGTAATGAT
TAATAGGGATAGTTGGGGGCATTCATATTTAATTGTCAGAGGTGAAATTCTTAGATTTATGAAAGATGAACTTCTGCGAA
AGCATTTGCCAAGGATGTTTTCATTAATCAAGAACGAAAGTTAGGGGATCGAAGACGATTAGATACCGTC
>OTU_591
AGGGCAATTCTGGTGCCAGCAGCCGCGGTAATACCAGCTCCAATAGCGTATGCTAAAGTTGTTGCAGTTAAAAGGCTCGT
AGTCGAATTTATGGCCCTGTGAACCCGGTCTAACCTCTAGTGGGTTATGAACTGGTGTGCACGGGTCATTCTTCTGAAGA
GCACCTCTGTCCTTGATTGTGATGGTTGTGTGATTCAGATCATTTACTGTGAGAAAATCAAAGTGTTCAAAGCAGGCTTT
AATGCTTGAATGGTTCAGCATGGAATAATAAGATAAGACTTCGGTTTTGTTTTGTTGGCTAGACGAACCAAAGTAATGAT
TGAAAGGGATAGTTGGGGGTGCTAGTATTTAATGGTCAGCGGTGAAATGCGAGGACCCATTAAAGACTAACTTATGCGAA
AGCATTCACCAAGGATATCTTCTTTGATCAAGAACGAAAGTTGGGGGATCGAAGACGATCAGATACCGCC
>OTU_592
AGGGCAAGTCTGGTGCCAGCAGCCGCGGTAATTCCAGCTCCAATAGCGTATATTTAAGTTGTTGCAGTTAAAAAGCTCGT
AGTTGGATCTTGGGTCGGGGGGAGCGGTCCGCCCCTCGTGGGTGTGCACTGGTCCCTCCGGCCTTTCTGCCGGGGACGCG
CTCCTGGCCTTCGCTGGTCGGGACGCGGAGTCGGCGATGTTACTTTGAAAAAATTAGAGTGCTCAAAGCAAGCCTATGCT
CTGAATACATTAGCATGGAATAACGTGATAGGACTCTGGTCCTTTTGTGTTGGTCTTCGGGACCGGAGTAATGATTAATA
GGGACAGTTGGGGGCATTCGTATTTCATTGTCAGAGGTGAAATTCTTGGATTTATGAAAGACGAACTTCTGCGAAAGCAT
TTGCCAAGGATGTTTTCATTAATCAAGAACGAAAGTTGGGGGCTCGAAGACGATCAGATACCGTC
>OTU_593
AGGGCAAGCCTGGTGCCAGCAGCCGCGGTAATTCCAGCTCCAGTAGCGTATATTAAAGTTGCTGCAGTTAAAAAGCTCGT
AGTTGGATTTCTGGTGCGAGGCGCCTGGCCCGCCGCTTCGAGCGTGTGAGTGCCGGTGCGGCTCCGCCATCCTTCTGGGG
AGCGTGCCTACCCTTCATTGGGCCGGGCACGGGACCCAGATCGTTTACTTTGAGTAAATTAGAGTGTTCAAAGCAGGCTC
GCGCTATGAATACGACAGCATGGAATAATGACTTAGGACTCCGGTTCTATTTTGTTGGTTTCTAGGACTGAAGTAATGAT
TGATAGGGATAGTTGGGGGTGCTAGTATTCAGCGGCCAGAGGTGAAATTCTTGGATTCGCTGAAGACTAACTTATGCGAA
AGCATTCACCAAGGATGTCTTCTTTAATCAAGAACGAAAGTTGGGGGATCGAAGACGATCAGATACCGCC
>OTU_594
AGGGCAAGTCTGGTGCCAGCAGCCGCGGTAATTCCAGCTCCAATAGCGTATATTAAAGTTGTTGCAGTTAAAAAGCTCGT
AGTTGGATTTCTGGTCTGATGCCCTGGCCCGCGCCGAATTCGGTGTGAGTGCCGGCTGTGCGTCTACCATCCTTCTAGCA
AACCTTCCTACCCTTCACTGGGCCGGGTTGGCGAGTTAGATCTTTTACTTTGAAAAAATTAGAGTGTTTAAAGCAGGCTT
TTGCTATGAATACATTAGCATGGAATAATAATCTAGGACTTCGGTTCTATTTTGTTGGTTTCTAGTACTGAAGTAATGAT
TGATAGGGATAGTTGGGGGTGCTAGTATTGAGCGGCCAGAGGTGAAATTCTTGGATTCGCTCAAGACTAACTTATGCGAA
AGCATTCACCAAGGATGTCTTCTTTAATCAAGAACGAAAGTTGGGGGATCGAAGGCGATCAGATACCGTC
>OTU_595
AGGGCAAGTCTGGTGCCAGCAGCCGCGGTAATTCCAGCTCCAATAGCGTATATTAAAGTTGTTGCAGTTAAAAAGCTCGT
AGTTGGATCTCGGGTGCAGGCTTGCGGTCCGCCTCGCGGCGTTCACTGCTCGTCCTGACCTCCACGCCGGTTATCCGCGC
CCAGGTGCTCTTGACTGAGTGTCTGCGGCCGGCCGGAACGTTTACTTTGAAGAAATTGGAGTGCTCAAAGCAGGCCACAG
CCGCCTGAACAATGGTGCATGGAATAATAGAATAGGACCTCGGTTCTATTTTGTTGGTTTTCGGAGCTCGAGGTAATGAT
TAATAGGGACGGCCGGGGGCATTCGTATTGCGGCGCTAGAGGTGAAATTCTTGGACCGTCGCAAGACGAACTACAGCGAA
AGCATTTGCCAAGCATGCTTTCATTAATCAAGAACGAAAGTCAGAGGTTCGAAGACGATCAGATACCGTC
>OTU_596
AGGGCAATTCTGGTGCCAGCAGCCGCGGTAATTCCAGCTCCAATAGCGTATATAAAAGTTGCTGCAGTTAAAAAGCTCGT
AGTTGGATTTGTTGGTGTTGATCGGGTGTGTTTTGGTCGCCTTTGGGTGCACTAGCCCCCGGTCACGGCCATATGATTTT
TGTGGTGTGAGCGGTCTCAACCCCGCTCGCTCGACAAGTTGTTACTTTGAGTAAATTTGAGCGTTCAAAGCAGACTGTAT
GTCTCTGTAAATTCTAGCATGGGATAACGTTTGATGACTGTGGGTCATGTCGTTGGTCTATGACTGCCGCGGTAATGATG
GAGAGGGACAGTCGGGGGCATTCGTATTTCATTGTCAGAGGTGAAATTCTTGGATTTGTGAAAGACGAACTATTGCGAAA
GCATTTGCCAAGGATGTTTTCATTAATCAAGAACGAAGGTGGAGGGCGCGAAGACGATTAGATACCGTC
>OTU_597
AGGGCAAGTCTGGTGCCAGCAGCCGCGGTAATTCCAGCTCCAATAGCGTATATTAAAGTTGTTGCAGTCAAAAAGCTCGT
AGTTGGATTTCTGGTTACTTTAGCCTGGTCCGCCTGGTTAACGGTGTGAGTACTGGCGCTAATGGGCCATCCTTCTGGGG
AGTGTATCTACCCTTGATTGGGCCGGATGCTCGACCTGGATCGTTTACTTTGAAAAAATTAGAGTGTTCAAAGCAGGCCT
TCGCTTGAATACATTAGCATAGAAATGATTTAACAGGACTTTGGTTCGATTTTGTTGGTCTCTCGGATTAAAGTAATGAT
TAATAGGGATAGTTGGGGGCATTAGTATTTAATTGTCAGAGGTGAAATTCTTGGATTTGTTAAAGACTAACTTATGCGAA
AGCATTTGCCAAGGATGTCTTCATTAATCAAGAACGAAAGTCAGAGGTTCGAAGGCGATTAGATACCGTC
>OTU_598
AGGGCAAGCCTGGTGCCAGCAGCCGCGGTAATTCCAGCTCCAATAGCGTATACTAAAGTTGCTGCAGTTAAAAAGCTCGT
AGTTGGATTTCTGGCCTGGTACACCTGGCCCCGATGTCATTCGACGCGTGCGTGCCGGTTGTGTGCCTGCCATCCTTTCG
TTTGATCGACCGGACTTTATTGGCTGGTTGATCGCGCGAATCGTTTACTTTGAAAAAATTAGAGTGTTTAAAGCAGGCTT
TTGCCGTGAATACATTAGCATGGAATAATAAGATAGGACTTTGGTCTTATTTTGTTGGTTTCTAAGACTAAAGTAATGAT
TGATAGGGATAGTTGGGGGTGCTAGTATTCAACGGCCAGAGGTGAAATTCTTGGATTCGTTGAAGACTAACTTATGCGAA
AGCATTCACCAAGGATGTCTTCTTTAATCAAGAACGAAAGTTGGGGGATCGAAGGCGATTAGATACCGCC
>OTU_599
AGGGCAAGTCTGGTGCCAGCAGCCGCGGTAATTCCAGCTCCAAGAGCATATATTAAAGTTGTTGCAGTTAAAAAGCTCGT
AGTTGGATTTCTGGTTTAATGCACCTGGCCCGCGGCCATTAGGCTTGTGAGTGCCGGCGCGCGTTTACCATCCTTCTAGA
AATCGGTTCTGCCATTAACTTGGTGGGGCCGCGATCTAGATCTTTTACTTTGAAAAAATTAGAGTGTTTAAAGCAGGCTT
TTGCTATGAATACATTAGCATGGAATAATAATCTAGGACTTCGGTTCTATTTTGTTGGTTTCTATAACTGAAGTAATGAT
TGATAGGGACAGTTGGGGGTGCTAGTATTGGCCGGCCAGAGGTGAAATTCTTGGATTCGGTCAAGACTAACTTATGCGAA
AGCATTCACCAAGGATGTCTTCTTTAATCAAGAACGAAAGTTGGGGGATCGAAGACGATTAGATACCGCC
>OTU_600
AGGGCAATCCTGGTGCCAGCAGCCGCGGTAATTCCAGCTCCAATAGCGTATACTAAAGTTGTTGCAGTTAAAAAGCTCGT
AGTTGGATCTCGAGACCGGCCCGTCGGTCCTCCTCGCGGAGGTTTTACTGGCGTGCTCGCCGGCCTCACCTCGCCGGCTC
TCTGCAGGTGCTCTTGACTGAGTGTCTGTGGTGGCCGGAATATTTACTTTGAAAAAATTAGAGTGTTCAAAGCAGGCGGC
ACGCCTGAATATCGGTGCATGGAATAATGGAAAAGGACCTCGGTTCTGTTTTGTCGGTGATCGGAACTCGAGGTAATGAT
TAAGAGGGACTGACGGGGGCATTCGTATTACGGTGTTAGAGGTGAAATTCTTGGATCATCGTAAGACGAACTACTGCGAA
AGCATTTGCCAAGAGTGTTTTCATTAGTCAAGAACGAAAGTTAGAGGTTCGAAGGCGATCAGATACCGTC
>OTU_601
AGGGCAATTCTGGTGCCAGCAGCCGCGGTAATTCCAGCTCCAATAGCGTATACTAACGTTGTTGTGGTTAAAAAGCTCGT
AGTTGGATTTCTGGTGTGGTGCGCCTGGTCCGAAAGCATTACGCTTTTGAGTGTCGGCGCGCGCCTACCATCCTTCTGGA
GAGTGTTTCTTCCTTTCATTAGGCGGGAGCACAATCTGGATCGTTTACTTTGAATAAATTAGAGTGTTTAAAGCAGGCTT
ACGCTGTGAATACATTAGCATGGAATAATAAGATAGGACTTTGGTTCTATTTTGTTGGTTTCTAGGACTGAAGTAATGAT
TGATAGGGATAGTTGGGGGTGCTAGTATTTGACGGCCAGAGGTGAAATTCAGTGATTCGTCAAAGACTAACTAATGCGAA
AGCATTCACCAAGGATGTCTTCTTTAATCAAGAACGAAAGTTGGGGGATCGAAGACGATTAGATACCGTC
>OTU_602
AGGGCAAGTCTGGTGCCAGCAGCCGCGGTAATTCCAGCTCCAATAGCGTATATTAAAGTTGTTGCGTTTAAAAAGCTCGT
AGTTGGATCTCTGCAGGTTAGGAGTGGTTCGATGTTTGTCGTTACTACTCTTTTTTAACCTGTGTTTGTCGGTGGAGGCT
GCGGGGTGCTCTTAATCGAGTGTCTCGTAGTGCCATCAGGTTTACTTTGAAAAAATTAGAGTGCTCAAAGCAGGCTTTTA
CGGCTTGAATACTCGTGCATGGAATAATGGAATATGAACTCGTTTCTATTTTGTTGGTTTTCGGAAATCGAGTTAATGAT
TAATAGGGACAATTGGGGGCATTAGTATTCAGACGACAGAGGTGAAATTCTTGGACCGTCTGGCGACTAACTACTGCGAA
AGCATTTGCCAAGAGTGTTTTCATTAATCAAGAACGAAAGTTAGAGGTTCGAAGACGATTAGATACCGTC
>OTU_603
AGGGCAAGCCTGGTGCCAGCAGCCGCGGTAATTCCAGCTCCAGTAGCGTATATTAAAGTTGTTGCAGTTAAAAAGCTCGT
AGTTGGATTTCTGGTTGACCTTGATGGCCCGGATCCTCACGGGTCTGAGTGCCGTTGAGTGTTTGCCATCCTTCCAGTAA
GTTGTGCCTACCGTTCTGCGGCAGGGCGCTCCGAACTGGATCTTTTACTTTGAAAAAATTAGAGTGTTTCAAGCAGGCTT
ACGCTTTGAATACATTAGCATGGAATAATAAGATAGGACTTTGGTCGTATTTTGTTGGTTTCTAGGACTGAAGTAATGAT
TGATAGGGATAGTTGGGGGTGCTAGTATTCAGCGGCCAGAGGTGAAATTCTTGGATTCGCTGAAGACTAACTACTGCGAA
AGCATTCACCAAGGATGTCTTCTTTAATCAAGAACGAAAGTTAGGGGATCAAAGACGATTAGATACCGCC
>OTU_604
AGGGCAAGCCTGGTGCCAGCAGCCGCGGTAATACCAGCTCCAATAGCGTATATTAAATTTGCTGCAGTTAAAAAGCTCGT
AGTTGGATTTCTGGCTTGGGATGTCTAGCCCGCCTCGAAAGAGTGTGTGTCGCTGGTGCGTTCCTGCCATCCTTCTGGAG
AACATTTCTTCCCTTCATTGGGCTGGGGGTGGGATCCAGATCTTTTACTTTGAAAAAATTAGAGAGTTCAAAGCAGGCGT
TTGCTGTGAATACATTAGCATGGAATAATAAGATAGGGCTTTGGTTCTATTTTGTTGGTTTCTAGGACTAAAGTAATGAT
TGATAGGGATAGTTGGGGGTGCTAGTATTCAACGGCCAGAGGTGAAATTCTCGGATTCGTTGAAGACTAACTTATGCGAA
AGCATTCACCAAGGATGTCTTCTTTAATCAAGAACGAAAGTTGGGGGATCGAAGACGATTAGATACCGCC
>OTU_605
AGGGCAATTCTGGTGCCAGCAGCCGCGGTAATTCCAGCTCCAGTAGCGTATATTGAAGTTGTTGCAGTTAAAAAGCTCGT
AGTTGGATTTCTGGCTCGACGGAGCTGACCCGCGGTGCAAACCGTGAGTGTCGGCCTTTCCGTCTGCCATCCTTCCAGAG
AACGTTCCTACCCTTCACTGGGCCGGGTTCGCAATCTGGGACTTTTACTTTGAGGAAATTAGAGTGTTCAAAGCAGGCTT
GCGCTGTGAATACATTAGCATGGAATATCAACTTAGGACTTTGGTTCTATTTTGTTGGTTTCTAGGACTGAAGTAATGAT
TGATAGGGATAGTTGGGGGTGCTAGTATTTCGTGGCCAGAGGTGAAATTCTTGGATTCACGAAAGACTAACTTATGCGAA
AGCATTCACCAAGGATGTCTTCTTTAATCAAGAACGAAAGTTGGGGGATCGAAGACGATTAGATACCGTC
>OTU_606
AGGGCAAGCCTGGTGCCAGCAGCCGCGGTAATTCCAGCTCCAATAGCGTATGATAAAGTTGCTGCAGTTAAAAAGCTCGT
AGTTGAATTTCTGACGTAATGCGCTTAGCCCGACAAGGTTACTTGTTGTGTGCTGAGTCGTGTTTGTCATCCTTCTAGAA
AATGTTGTTGCGCTTCACTGCGTTGACAGCACTATCTAGATCTTTTACTTTGAAAAAATTAGAGTGTTCAAGGCAGGCTT
TTGCTATGAATAGTTTAGCATGGAATAATAATATAGGACTTCGGTTCTATTTTGTTGGTTTCTAGGACTGAAGTAATGAT
TGATAGGGATGATTGGGGATGCTGAGATCGGGTGGCCAGAGGTGAAATTCTTGGATTCACTCGAGATCAACTTATGCGAA
AGCATTCATCAAGCGCACCTCTTTTAATCAAGAACGAAAGTTGGGGGATCGAAGACGATCAGATACCGCC
>OTU_607
AGGGCAATTCTGGTGCCAGCAGCCGCGGTAATTCCAGCTCCAATAGCGTATATTAAAGTTGCTGCAGTTAAAAAGCTCGT
AGTTGGATCTCGGGATCGAGCTGACGGTCCGCCGCGAGGCGAGCTACCGTCTGTCCCAGCCCCTGCCTCTCGGCGCCCCC
TCGATGCTCTTAACTGAGTGTCCCGCGGGGTCCGAAGCGTTTACTTTGAAAAAATTAGAGTGTTCAAAGCAGGCCCGGTC
GCCTGAATACCGCAGCTAGGAATAATAGAATAGGACCTCGGTTCTATTTTGTTGGTTTTGTAGAGCATTGAGGTAATGAT
TAAGAGGGACGGCCGGGGGCATTCGTATTGTGCCGCTAGAGGTGAAATTCTTGGACCGGCGCAAGACGGACGAAAGCGAA
AGCATTTGCCAAGAATGTTTTCATTAATCAAGAACGAAAGTCGGAGGTTCGAAGGCGATCAGATACCGCC
>OTU_608
AGGGCAATCCTGGTGCCAGCAGCCGCGGTAATTCCAGCTCCAATAGCGTATATTAAAGTTGTTGCAGTTAAAAAGCTCGT
AGTTGGATTTGGGACGGGGGTCGCGCGGTCGGCCGCGAGGTCTGTTACTGTGCGGCCCCGTCATTTCACTCTCGGAGACC
CGTCGTGCACTTCGCTGTGCGCGGCGCGGGACTCGGGACGTTTACTTTGAAAAAATTAGAGTGTTCAAAGCAGGCTTTCT
ACAGCCCGGATACATGAGCATGGAATAATGGAATAGGACCGCGGTTCTATTTTGTTGGTTTCTACGACCGCAGTAATGAT
TAAGAGGGACAATTGGGGGCGTCCGTATTTCGTTGTCAGAGGTGAAATTCTTGGATTTACGAAAGACGAACAACTGCGAA
AGCATTCGCCAAGAGTGTTTTCATTAATCAAGAACGAAAGTTAGAGGATCGAAGACGATTAGATACCGTC
>OTU_609
AGGGCAATTCTGGTGCCAGCAGCCGCGGTAATTCCAGCTCCAGTAGCGTATATTAAAGTTGTTTCAGTTAAAAAGCTCGT
AGTTGGATTTCTGGTTTTATATGTCTAGTCCGCTGCGGTAACGTACGTGAGTACCAGTTCATATTTACCATCCTTCTAGG
AAAGGTGCCTGCTCTTCACTGAGATGGGTATCGGTTCTAGATCTTTTACTTTGAAAAATTAGAGTGTTCAAAGCAGGCTT
GCGCTATGAATACATTAGCATGGAATAATAATATAGGACTTGGGTTCTATTTTGTTGGTTTCTAGGACTTAAGTAATGAT
TGATAGGGATAGTTGGGGGTGCTAGTATTCAGCGGCCAGAGGTGAAATTCTTGGATTCGCTGAAGACTAACTTATGCGAA
AGCATTCACCAAGGATGTCTTCTTTAATCAAGAACGAAAGTTGGGGGATCGAAGACGATTAGATACCGCC
>OTU_610
AGGGCAATCCTGGTGCCAGCAGCCGCGGTAATACCAGCTCCAGTAGCGTATATTAACGTTGTTGCAGTTAAAAGGCTCGT
AGTCGAACTTATGGCCCTGTGCATCTGCCCCATTCTCAAGTGGAATGAGTGTCGGTTTGCACGGGTCATCTTTCTGGAAA
GCACCTCTGCCCTTGATTGGGTTGGTTGTGTGATTCGGATCATTTACTGTGAGTAAATCAAAGTGTTCAAAGCAGGCTTT
ACAGCTTGAATGGTTCAGCATGGAATAATAAGATAGGACTTCGGTTCATACTTGTTGGCTTTAAGAACCAAAGTAATGAT
TGATAGGGATGGTTGGGGGTGCTAGTATTGGGTGGTCAGCGGTGAAATGCATGGACCCATTCAAGACTAACTTATGCGAA
AGCATTCACCAAGGACATCTTCTTTGATCAAGAACGAAAGTTGGGGGATCGAAGACGATCAGATACCGCC
>OTU_611
AGGGCAATCCTGGTGCCAGCAGCCGCGGTAATTCCAGCTCCAATAGCGTATATTAAAGTTGTTGCAGTTAAAAAGCTCGT
AGTTGGATTTCTGGCGTGAGGTGCTTGACCCGCCGCGGTTTACGCGTGTGAGTGTCGGTGTGCCTCGGCCATCCTTCTAG
AAATTGGCTCTGCTCTTCACTGAGTCGGGGTCAGGATCTAGATCTTTTACTTTGAAAAAATTAGAGTGTTTAAAGCAAGC
TTTGCGTGAATACATTAGCATGGAATAATAATTTAGGACTTCGGTTCTATTTTGTTGGTTTCTAGGACTGAAGTAATGAT
TGATAGGGATAGTTGGGGGTGCTAGTATTCAGCGGCCAGAGGTGAAATTCTTGGATTCGCTGAAGACTAGCTTATGCGAA
AGCATTCACCAAGGATGTCTTCTTTAATCAAGAACGAAAGTTGGGGGATCGAAGACGATTAGATACCGTC
>OTU_612
AGGGCAATTCTGGTGCCAGCAGCCGCGGTAATTCCAGCTCCAATAGCGTATATTAAAGTTGTTGCAGTTAAAAAGCTCGT
AGTTGGATTTCGGGACAGAGTGCACGGTGGGCCGCAAGGTTTTACTGGACGTTCTGTTCTTCCTTCTGTAGACCTCCGTT
GTTCTTAACTGAATGGCGGGCCGGGATGCAGATCTTTTACTTTGAATAAATTAGAGTGTTCAAAGCAGGCAAAAATTTTC
AGCCGCTGAATACTGTAGCATGGGATAATGGAATAGGACTTTGGTTCTATTTTGTTGGTTTCTAGGATCGAAGTAATGAT
TAATAGGGATAGTTGGGGGCATTAGTATTTAATTGTCAGAGGTGAAATTCTTGGATTTATGAAAGACGAACTTCTGCGAA
AGCATTTGTCAAAGATGTTTTCATTAATCAAGAACGAAAGTTAGGGGATCGAAGGCGATTAGATACCGTC
>OTU_613
AGGGCAAGTCTGGTGCCAGCACCCGCGGTAATTCCAGCTCCAATAGCGTATATTAAAGTTGTTGCAGTTAAAAAGCTCGT
AGTTGGATCTTGAAGTTCTTTCTTGTACCGTCTCTGCCGGAAGGTAGAGGCGTATAGGAATCCTTCTAACTCTCGGAGGT
GGCCTTCTGCTCTTAACTGGGTGGTTGGTTGCGCCGAGACGTTTACCTTGAAAAAATTAGAGTGTTCAAAGCAGGCTACT
AGCTAGCCCTGAATAGATTAGCATGGGATAATGGAATACGACGTTGTTCGGTTTCGTTGGTTTACGGACGGCGTAATGAT
CAATAGGACTGATCGGGGTTATTCATATTTAATTGTCAGAGGTGAAATTCTTGGATTTGTTAAAGACTAACGTATGCGAA
AGCATTTGCCAAGGATGTTTTCATTAATCAAGAACGAAAGATAGGGGATCAAAGACGATCAGATACCGCC
>OTU_614
AGGGCAATTCTGGTGCCAGCACCCGCGGTAATTCCAGCTCCAATAGCGTATATTAAAGTTGTTGTGGTTAAAAAGCTCGT
AGTTGGATCTCAGTCCATTGCCCGGTGGTCTATCACAATGCGTGTTTACTGCCGTGGCTGGACACACTACCGTTTTTCGT
CTGGCGGTGCTCTTTACCGGGTGTCGTCAGTGATCGGTACGTTTACTTTGAAAAAATTAGAGTGCTCAAAGCGGTCTTTA
CACGATCGAATACTGTTGCATGGAATAATGAAATAGGACTTTGGTTCTATTTTGTTGGTCTTCGGAACCAAGGTAATGAT
TAAGAGGGACAGACGGGGGCATTAGTATTGCGACGCTAGAGGTGAAATTCTTGGACCGTCGCAAGACTAACTAAAGCGAA
AGCATTTGCCAAGAATGTTTTCATTAATCAAGAACGAAAGTTAGAGGATCAAAGACGATTAGATACCGCC
>OTU_615
AGGGCAAGTCTGGTGCCAGCAGCCGCGGTAATTCCAGCTCCAATAGCGTATGATAATGTTGCTGCAGTTAAAAAGCTCGT
AGTTGAATTTCTGACGTAATGCGCTTAGCCCGACAAGGTTACTTGTTGTGTGCTGAGTCGTATTTGTCATCCTTGTAGAA
AATGTCGTTGCGCTTCACTGCGTTGACGGCACTATCTACATCTTTTACTTTGAAAAAATTAGAGTGTTCAAGGCAGGCGT
TTGCTATGAATAGTTTAGCATGGAATGATGATTTAGGACTTCGGTTCTATTTTGTTGGTTTCTAGGACTGAAGTAATGAT
TGATAGGGATGATTGGGGATGCTGAGATCGGGTGGCCAGAGGTGAAATTCTTGGATTCACTCGAGATCAACTTATGCGAA
AGCATTCATCAAGCGCACCTCTTTTAATCAAGAACGAAAGTTGGGGGATCGAAGGCGATTAGATACCGTC
>OTU_616
AGGGCAATTCTGGTGCCAGCACCCGCGGTAATTCCAGCTCCAATAGCGTATATTAAAGTTGTTGCAGTTAAAAAGCTCGT
AGTTGGATTTGTAGCGTTTAAGCGGACCGAGAGGATGGTTGGACCTTTACGGTAACCGATTATGCGCTCTACGTTCGGTT
ATTGATTACTGGCCTTAACTGGCTGGTAGTTGATTCCGGACCGTTTACCTTGAATAAATTAGAGTGTTCAAAGCAGGCTT
TTAGCCTTGAATAGTTTAGCATGGGATAATGGAATACGATCCGAGTCCAGTTCGTTGGTAATCTGGGCTAGGATAATGAT
TAATAGGGATAGTCGGGGTTATTCATATTCAATTGTTAGAGGTGAAATTCTTAGATTCTTTGAAGATGAACTGTAGCGAA
AGCGTTTAACAAGGATGCTCCCATTAATCAAGAACGAAAGTTAGGGGATCGAAGACGATCAGATACCGCC
>OTU_617
AGGGCAAGTCTGGTGCCAGCAGCCGCGGTAATTCCAGCTCCAATAGCGTATATTAAAGTTGTTGTGGTTAAAAAGCTCGT
AGTTGGATCTCAGTCCGCACTGGTCGGTGTGTCCTTGTTGGCACTACTGGCGAGTCGGACACTTGCCATCGTCGTGCCGC
AGTGCCCTTCGCCGGGTGTTGTTGGTCGGTTGGCTGTTTACTTTGAAAAAATTAGAGTGCTCAAAGCAGGCAATCGCCTG
AATAATGTTGCATGGAATAATGAAATAGGACTTTGGTTCTATTTTGTTGGTCTTCGGAGCCGAGGTAATGATTAAGAGGG
ACAGACGGGGGCATTAGTATTGCGACGCTAGAGGTGAAATTCTTGGACCGTCGCAAGACTAACTAAAGCGAAAGCATTTG
CCAAGAATGTTTTCATTAATCAAGAACGAAAGTTAGAGGTTCGAAGACGATTAGATACCGTC
>OTU_618
AGGGCAAGTCTGGTGCCAGCAGCCGCGGTAATTCCAGCTCCAATAGCGTATATTAAAGTTGTTGCAGTTAAAACGCTCGT
AGTTGGATTTTGGATGAGCGTCATTAGTCCGCCGCGAGGTGTGTTACTGATGATGTTGATCTTTTTTTAAATCTCTTGAA
GATCTGTCATGTCCTTCATTGGGTGTAGCATGGGATTCAAGTCTTGCACTTTGAAAAAATTAGAGTGTTCAAAGCAGGCC
TTCGCTTGAATACATTAGCATAGTATGCAACAATAAGTCTTTGATACTATTTTGTTGGTTTCTAGTATTAGAGAAATGAT
TAATAGGGATAGTTGGGGGCATTAGTATTTAATTGTCAGAGGTGAAATTCTTGGATTTATGAAAGACTAACTTCTGCGAA
AGCATTTGCCAAGGATGTTTTCATTAATCAAGAACGAAAGTTAGGGGATCGAAGACGATCAGATACCGCC
>OTU_619
AGGGCAAGTCTGGTGCCAGCAGCCGCGGTAATTCCAGCTCTAATAGCGTATGTTAAAGTTGTTGCGATTAAAAAGCTCGT
AGTTGTATTTAGGGGCGCGCGCGCTTGGACCGGTGCTAACCGCGCCGCGACTGAACGCACCGCCCTTTGGCGCCCGAGGG
CGCGGCACGCTTCTTAACCGGGGCGCGTCGCGAGCTCGGGACATTTACTGTGAACAAATTTGAGTGTTCAAAGCAGGCAG
CTGCCCTGAAGACATTAGCATGGAATAACCCGATAGGACTCGTGTTCTATTCGTTGGTTTCACGGGACGCGAGTAATGAT
TAATAGGGACAGTTGGGGGCATTAGTATTAAATTGTCAGAGGTGAAATTCTTAGATTTATTTAAGACTAACTACTGCGAA
AGCATTTGCCAAGGATGTTTTCATTAATCAAGAACGAAAGTTGGGGGATCGAAGACGATCAGATACCGCC
>OTU_620
AGGGCAAGCCTGGTGCCAGCAGCCGCGGTAATTCCAGCTCCAGTAGCGTATATTAAAGTTGTTGCAGTTAAAAAGCTCGT
AGTTGGATGTCTGGCGCGAGGCGTCTGGTCCGCCGACGCTAGTCGTGTGAGTACCGGTTCTCCTCCGCCATCCTTCTGGA
AAACGCGCCTACCCTTCACTGGGCCGAGCGCGCGATCCAGATCTTTTACTTTGAGAAAATTAGAGTGTTTAAAGCAGGCC
TGTGCTTGAATACTACAGCATGGAATAATAAAATAGGACTTTGGTCTTATTTTGTTGGCTTTGAGGACCGAAGTAATGAT
TAATAGGGATAGTTGGGGGCATTTGTATTTCATTGTCAGAGGTGAAATTCTTGGATTTATGGAAGACAAACTTCTGCGAA
AGCATTTGCCAAGGATGTTTTCATTAATCAAGAACGAAAGTTAGAGGATCGAAGACGATTAGATACCGCC
>OTU_621
AAGGCAATCCTGGTGCCAGCAGCCGCGGTAATACCAGCTCCAATAGCGTATACTAAAGTTGTTGCAGTTAAAAGGCTCGT
AGTCGAACTTATGACTCTGTGAACCTGGCCCAACCTCTAGCAGGTTGCGAGCCGGTGTGCACGGGTCATTTTTCTGAAGA
GCATTGCTGCCTTTGATTAGGTCGGTTCTGTAATTCAGATCATTTACTGTGAGTAAATCAAAGTGTTCAAAGCAGGCTTT
AATGCTTGTATGGTTCAGCATGGAATAATAAGATAAGACTTCGGTTTTGTTTTGTTGGCTAGACGAACCAAAGTAATGAT
TGAAAGGGATAGTTGGGGGTGCTAGTATTCAATGGTCAGCGGTGAAATGCGAGGACCCATTGAAGACTAACTTATGCGAA
AGCATTCACCAAGGATATCTTCTTTGATCAAGAACGAAAGTTGGGGGATCGAAGGCGATCAGATACCGTC
>OTU_622
AGGGCAAGTCTGGTGCCAGCAGCCGCGGTAATTCCAGCTCCAATAGCGTATATTAAAGTTGTTGCAGTTAAAAAGCTCGT
AGTTGGACCTCGGGACTCGAGGGATCCGGTCAGCCGGGATGGCGAGTACTGATCCCTCCGTCCTTCCTTCCAGCATGCCG
CCTTCTGCTCTTAACTGAGTGGGGGGACCGGCTCTGGATCGTTTACTTTGAAAAAATTAGAGTGTTTAAAGCAGGCCCTT
TGGCCTTGAATACATTAGCATGGGATAATGGAATAGGACCGAGCTCCTATTTTGTTGGTTTCTAGGGGTTCAGTAATGAT
TAATGGAGATGGTCGGGGTGATTCATATTTAATTGTCAGAGGTGAAATTCTTGGATTTATGAAAGATGAACTCGTGCGAA
AGCGTTTCACAAGGACGTTTTCATCAATCAAGAACGAAAGTTAAGGGATCGAAGGCGATTAGATACCGTC
>OTU_623
AGGGCAAGCCTGGTGCCAGCAGCCGCGGTAATTCCAGCTCCAATAGCGTATATTAAAGTTGTTGCAGTTAAAAAGCTCGT
AGTTGGATTTGGGGTGCGGTGAGGTCGGTCGGCCGCGAGGTCTGTTACTGGTCTCAGCCACCATTTACATTCTCGGAGAC
CCGTCGTGCACTTCGCTGTGCGCGGCGCGGGACTCGGGACGTTTACTTTGAAAAAATTAGAGTGTTCAAAGCAGGCTTTT
ACAGCCCGGATACATGAGCATGGAATAATGGAATAGGACCGCGGTTCTATTTTGTTGGTTTCTGGAACCGAAGTAATGAT
CAAGAGGGACAATTGGGGGCATCCGTATTTCGTTGTCAGAGGTGAAATTCTTGGATTTACGAAAGACGAACAACTGCGAA
AGCATTTGCCAAGAGTGTCTTCATTAATCAAGAACGAAAGTTAGAGGATCGAAGACGATCAGATACCGTC
>OTU_624
AGGGCAATCCTGGTGCCAGCAGCCGCGGTAATACCAGCTCCAATAGCGTATGCTAAAGTTGTTGCAGTTAAAAGGCTCGT
AGTCGAATTTATGACCCTGTGAACCTGGTCCAATCTCTAGTAGATTGTGAACCGGTGTGCACGGGTCATTTTTCTGGAAA
GCATGTCGGTCCTTGATTGGATTTGATATGTGATTCAGATCATTTACTGTGAGAAAATCAGAGTGTTCAAAGCAAGCTTT
AATGCTTGAATGGTTCAGCATGGAATAATAAGATAAGACTTGGGTTTTGTTTTGTTGGCTAGACGAACCAAAGTAATGAT
TGAAAGGGATAGTTGGGGGTGCTAGTATTTAATGGTCAGCGGTGAAATGCGAGGACCCATTGAAGACTAACTTATGCGAA
AGCATTCACCAAGGATATCTTCTTTGATCAAGAACGAAAGTTGGGGGATCGAAGACGATCAGATACCGTC
>OTU_625
AGGGCAATCCTGGTGCCAGCAGCCGCGGTAATTCCAGCTCCAATAGCGTATATTAATGTTGTTGCGGTTAAAAAGCTCGT
AGTTGGATCTCAACACGTCGCGGGCGGTTCGTTATTCGACGTTACTGCCCCGTCGATGTGTGTGTTTTGACGGAAGCTTC
GGGGTGATCTTAATCGATTGTCTCGTAGTGCCGTCAGGTTTACTTTGAAAAAATTAGAGTGCTCAAAGCAGGCTTTACAC
GCTTGAATATCTGTGCATGGAATAATGGAATAGGACACTGTTTCTATTTTGTTGGTTTTCGGAAATCGGTGTAATGATTA
ATAGGGACAGTCGGGGGCATTAGTATTCAGACGACAGAGGTGAAATTCTTGGACCGTCTGAAGACTAACTACTGCGAAAG
CATTTGCCAAGAATGTTTTCATTAATCAAGAACGAAAGTTAGGGGATCAAAGGCGATTAGATACCGTC
>OTU_626
AGGGCAATTCTGGTGCCAGCAGCCGCGGTAATTCCAGCTCCAATAGCATATATTAAAGTTGTTGCAGTTAAAAAGCTCGT
AGTTGAATATCTGGTATGATGCACCTGGCCCGCCTCTTACGAGCGTGTGTGTCGGAGCGCATCTGCCATCCTCTCAGGGA
ACGTTCATACCATTCATTTGGCCGTGTTCGCGAACTGGGTCGTTTACTTTGAAAAAATTAGAGTGTTTAAAGCAGGCCAA
GCGTTTTGAATACATTAGCATGGAATAATAATTTAGGACTTCGGTTCTATTTTGTTGGTTTTTATAACTGGGGTAATGAT
TGATAGGGATAGTTGGGGGTGCTAGTATTGAGCGGCCAGAGGTGAAATTCTTGGATTCGCTCAAGACTAACTCAAGCGAA
AGCATTCACCAAGGATGTCTTCTTTAATCAAGAACGAAAGTTGGGGGATCGAAGACGATCAGATACCGCC
>OTU_627
AGGGCAAGTCTGGTGCCAGCAGCCGCGGTAATTCCAGCTCCAATAGCGTATATTAAAGTTGCTGCAGTTAAAAAGCTCGT
AGTTGGATTTCTGGCTTGATGTTCCTGGCCCGCCTCGGTTACGAGTGTGAGTGCCGGGTTGCATCTGCCATCCTTCCAGA
AAACGGCTTTGCCCTTCACTGGGTGGAGTCGCGATCTGGATCTATTACTTTGAAAAAATTAGAGTGTTTAAAGCAGGCAT
TTGCCGTGCATACATTAGCATGGAATAATAATTTAGGACTTTGGTTCTATTTTGTTGGTTTCTAGGACTGAAGTAATGAT
TGATAGGGATAGTTGGGGGTGCTAGTATTCAGTGGCCAGAGGTGAAATTCTTGGATTCACTGAAGACTAACTTATGCGAA
AGCATTCACCAAGGATGTCTTCTTTAATCAAGAACGAAAGTTGGGGGATCGAAGACGATTAGATACCGCC
>OTU_628
AGGGCAAGCCTGGTGACAGCAGCCGCGGTAATTCCAGCTCCAGTAGCGTATATTAAAGTTGTTGCAGTTAAAAAGCTCGT
AGTTGGATGTCTGGCGCGAGGCGTCTGGTCCGCCGACGCTAGTCGTGTGAGTACCGGTTCTCCTCCGCCATCCTTCTGGA
AAACGCGCCTACCCTTCACTGGGCCGGGCGCGCGATCCAGATCTTTTACTTTGAAAAAATTAGAGTGTTCAAAGCAGGCT
TGCGCTATGAATACATTAGCATGGAATAATAATATAGGACTTGGGTTCTATTTTGTTGGTTTCTAGGACTTAAGTAATGA
TTGATAGGGATAGTTGGGGGTGCTAGTATTCAGCGGCCAGAGGTGAAATTCTTGGATTCGCTGAAGTCTAACTAATGCCA
AAGCATTTGCCAAGAATGTTTTCATTAATCAAGAACGAAAGTTAGGGGATCAAGGCGATTAGATACCGCC
>OTU_629
AGGGCAAGCCTGGTGCCAGCAGCCGCGGTAATTCCAGCTCCAAGAGTGTATATTAAAGTTGTTGCGGTTAAAAAGCTCGT
AGTTGGACTTCGGTTTGGAGTGCAGAGTCCCTGGTGGTATTGCCATCGGGATAAAGGCTTTGTATGTCCATTCTATTCTT
CGGACGTAAAACATCGGGGCAACTCGGTGGTTCGATAGGGTTTACTTTGAATAAATTAGGGTGTTTAAAGCAGGCGAATC
GCCTTGAATACATTAGCATGGGATAATGAAAGATGACCTTTGGTCTATACTTTATTGGTTTCTAAGGCTTGGGTAATGAT
TAATAGGGACAGTTGGGGTCGCTTGTATTCAGTGGTCAGAGGTGAAATTCTAGGACCCACTGAGGACAAACAAATGCGAA
GGCATTCGACAAGGATGTTTTCATTAATCAAGAACGAAAGTTGTGGGATCGAAGACGATCAGATACCGCC
>OTU_630
AGGGCAATCCTGGTGCCAGCAGCCGCGGTAATTCCAGCTCCAATAGCATATGCCAATTCTGTTGCTGTTGAAACGCCCGT
AGTTGGACTATATGGTGGGAATCGTGTTGGCCTCCGTGTCATCTACGGTAACTCGCTATAACTACTGTTGGTCTTCCCTT
GGTGCTCTTCACTGAGTGTCCTGGGTGGCTAGCGAATTTACTTTGAAAAAATTAGAGTGCTCAAAACAAGCTATAAAGCT
AGAATACTGGTGCATGGAATAATGGAATAGGATCTCGGTTCTATTTTGTTGGTTTTAGGAGTGGAGATAATGATTAAGAG
AGACAGACGGGGGCATTTGTATTGCGGCGTTAGAGGTGAAATTCTTGGATCGCCGCAAGACAAACAACTGCGAAAGCATT
TGCCAAGAATGTTTTCATTAATCAAGGACGAAAGTTAGAGGTTCGAAGACGATTAGATACCGTC
>OTU_631
AGGGCAAGCCTGGTGCCAGCAGCCGCGGTAATTCCAGCTCCAATAGTGTATATTAACGTTCCTGCAGTTATTCGATGCTC
GTAGTTGGATTTCTGACGTCGTGTGCTGTGGTCCGCCGCAAGGTGAGCACTACTGGCTGCACCGTCATCCTCCTGAGGAG
CAGTGCTGCTCTTAATTGGGCTGGTGCTTGCGACTCAGGATCTTTACTTTGAAAAAATTAGAGTGTTCAAAGCAGGCCTT
TCAGCTTGAATACATTAGCATGGAATAATGGAATAGGACTTTGGTTCTATTTTGTTGGTTTCTAGGACCGAAGTAATGAT
TAATAGGGATAGTTGGGGGCATTCGTATTTAGTTGTCAGAGGTGAAATTCTTGGATTTACGAAAGACGAACATCTGCGAA
AGCATTTGCCAAGGATGTTTTCATTGATCAAGAACGAAAGTTAGGGGATCGAAGACGATCAGATACCGCC
>OTU_632
AGGGCAAGTCTGGTGCCAGCAGCCGCGGTAATTCCAGCTCCAATAGCGTATATTAAAATTGTTGGCGTTAAAAAGCTCGT
AGTCGAACTTCGGCGGTTGGAAGCCGGTCCGCTTTTAACGAGTGTGTACTGGATCTTCTAGCCGCTTTACCTCCTGGTGA
ACTAGCATGGCGTTTACTCGTCGTGTTAGGGAACCCGGACAGTTACTTTGAAAAAATTAGAGTGTTCAAAGCAGGCATGT
TTGCCCGAATATCTTAGCATGGAATAATAGAATAGGACGTGCACGCCTATTGTGTTGGTCTCTAGGTGTGCCGTAATGAT
GAATAGGGGCGGTTGGGGGCATTTGTATTCAATTGCTAGAGGTGAAATTCTTGGATTTATTGAAGACAAACTACTGCGAA
AGCATTTGTCAAGGACGCTTTCATTGATCAAGAACGAAGGTCGGGGGATCGAAGACGATCAGATACCGCC
>OTU_633
AGGGCAATTCTGGTGCCAGCAGCCGCGGTAATTCCAGCTCCAATAGCGTATATTAAAGTTGTTGCAGTTAAAAAGCTCGT
AGTTGGATCTCGGGGGCGGTCCGGCGGTCCTCCTCGCGGAGGTATACTGCCGCGACTGCTCTCACCTCACCGGCTCTCCG
CGGGTGCTCTTCGCTGAGTGCCCGTGGCGGCCGGAATGTTTACTTTGAAAAAATTAGAGTGTTCAAAGCAGGCGTTTTTG
CCTGAATATTGGCGCATGGAATAATGGAATAGGACCTCGGTTCTATTTTGTTGGTTTTCGGAAGTCGAGGTAATGATTAG
TAGGGACGATCCGGGGGCATTCGTATTGCGCGGTTAGAGGTGAAATTCTTGGATCCGTGCAAGACGAACTACAGCGAAGG
CGTTTGCCAAGTGCGTCTTCATTAATCAAGAGCGACAGTCAGAGGTTCGAAGACGATCAGATACCGTC
>OTU_634
AGGGCAATTCTGGTGCCAGCAGCCGCGGTAATTCCAGCTCCAATAGCGTATATTAATGTTGTTGCGGTTAAAAAGCTCGT
AGTTGGATCTCGGCGGGCAGGGGGCGGTTCGTTTCGTACGCTACTGCCCCATTCGCCCGTGAATTTGTTGTCGGATGCTG
CGGGGTGCTCTTAACCGAGTGTCCCGTGTGCGCCGGCAGGTTTACTTTGAAAAAATTAGAGTGCTCAAAGCAGGCTTTAC
ACGCTTGAATATTCGTGCATGGAATAATGGAATAGGACGTCGTTTCTATTTTGTTGGTTTTCTGAAATCGACGTAATGAT
TAATAGGGACAGTCGGGGGCATTAGTATTCAGGCGACAGAGGTGAAATTCTTGGACCGTCTGAAGACTAACTACTGCGAA
AGCATTTGCCAAGAATGTTTTCATTAATCAAGAACGAAAGTTAGAGGTTCGAAGACGATCAGATACCGCC
>OTU_635
AGGGCAATCCTGGTGCCAGCAGCCGCGGTAATTCCAGCTCCAATAGCATATGCCAATTCTGTTGCTGTTGAAACGCCCGT
AGTTGGACTATATGGTGGGAATCGTGTTGGCCTCCGTGTCATCTACGATATCTTGCTGTAACCATTGTTGGTCTTCCCTT
GGTGCTCTTCACTGAGTGTCCTGGGTGGCTAGCGAATTTACTTTAAAAAAATAAAAATTAGAGTGCTCAAAACAAGCTAT
AAAGCTAGAATACTGGTGCATGGAATAATGGAATAGGATCTCGGTTCTATTTTGTTGGTTTTAGGAGTGGAGATAATGAT
TAAGAGAGACAGACGGGGGCATTTGTATTGCGGCGTTAGAGGTGAAATTCTTGGATCGCCGCAAGACAAACAACTGCGAA
AGCATTTGCCAAGAATGTTTTCATTAATCAAGGACGAAAGTTAGAGGTTCGAAGACGATTAGATACCGCC
>OTU_636
AGGGCAAGCCTGGTGCCAGCAGCCGCGGTAATTCCAGCTCCAATAGCGTATATTAAAGTTGTTGCAGTTAAAAAGCTCGT
AGTTGGATTTCTGCTGAAGGCAACCGGTCTGCTCTTTTAGAGTATGTACCTGGATTTGGTTTCAGCATCCTTCTGGGGAA
CATTTGACTTCGCTTCACTGTGTGGTCATGGGATCCAGAACTTTTACTTTGAGAAAATTAGAGTGTTTCAAGCAGGCATA
TCGCCCTGAATACTGCAGCATGGAATAATAATATAGGATTTCGGTTCTATTTTGTTGGTTTCTAGGACTGAAGTAATGAT
TAATAGGGACAGTTGGGGGCATTCAAATTTGTCTGTCAGAGGTGAAATTCTTAGATTTGACAAAGATGAACTACTGCGAA
AGCATTTGCCAAGGATGTTTTCATTAATCAAGAACGAAAGTTAGGGGATCGAAGACGATTAGATACCGCC
>OTU_637
AGGGCAAGTCTGGTGCCAGCAGCCGCGGTAATTCCAGCTCCAATAGCGTATATTAAAGTTGTTGCGGTTAAAAAGCTCGT
AGTTGGATCTCGGCGGGTAGGGGGCGGTTCGTTATCTGACGCTACTGCCCCATTTACCCGTGTTCTTTGGCGGAGGCGCG
GGGGTGCTCTTAACCGAGTGTCTCCGGGCGCCGCCAGGTTTACTTTGAAAAAATTAGAGTGCTCAAAGCAGGCTTGACAC
GCTTGAATATTCGTGCATGGAATAATGGAATAGGACGTCGCTTCTATTTTGTTGGTTTTCGGAAATCGACGTAATGATTA
ATAGGGACAGTCGGGGGCATTAGTATTCAGGCGACAGAGGTGAAATTCTTGGACCGCCTGAAGACTCACTACTGCGAAAG
CATTTGCCAAGAATGTTTTCATTAATCAAGAACGAAAGTTAGAGGTTCGAAGACGATCAGATACCGTC
>OTU_638
AGGGCAAGTCTGGTGCCAGCAGCCGCGGTAATTCCAGCTCCAATAGCGTATATTAAAGTTGTTGCAGTTAAAAAGCTCGT
AGTTGGATCTCGGGTCCAGGCTGGCGGTCCGACGCCTGTCGGTTACTGCCTGCTCCTGACCTACCTCCCGGTTTTTTCGC
CCTTGGTGCTCTTGACTGAGTGTCTCGGGTGGCCGGAACGTTTACTTTGAAAAAATTAGAGTGTTCAAAGCAGGCAATAT
CGCCTGAATAATGGTGCATGGAATAATGGAATAGGACCTCGGTTCTATTTTGCTGGTTTTCGGAGCTCGAGGTAATGATT
AAGAGGGACTGACGGGGGCATTCGTATTACGGTGTTAGAGGTGAAATTCTTGGATCGCCGTAAGACGAACTACTGCGAAA
GCATTTGCCAAGCATGTTTTCATTAGTCAAGAACGAAAGTCAGAGGTTCGAAGACGATTAGATACCGTC
>OTU_639
AGGGCAAGCCTGGTGCCAGCAGCCGCGGTAATTCCAGCTCCAATAGCGTATATTAAAGTTGTTGCAGTTAAAAAGCTCGT
AGTCTGAATCTTGGTTGGTGTTGAGCGTCCGTGGCTTCGGTCACGCGCATGCGATATACACCGGCCATATCCTTCGGAGG
AACACGGGTGCTTTTCATTAAGTGCTCGTGGGGTTCCGATAGTTTACTTTGAGAAAAATAGAGTGTTCAAAGCAGGCGTT
TTTGCCTTGAATACATTAGCATGGGATAATAGAATAGGACATTGGTTCTATTTTGATGGTTTACGGACCGATGTAATGAT
TAATAGGAACAGTTGGGGACATTCATATTCCATGGCTAGAGGTGAAATTCTTGGATTCATGGAAGATGAACTACTGCGAA
AGCATTTGTCAAAGATGTTTTCATTGATCAAGAACGAAAGTTAGGGGAGCAAAGACGATTAGATACCGTC
>OTU_640
AGGGCAAGTCTGGTGCCAGCAGCCGCGGTAATACCAGCTCCAATAGCGTATGCTAAAGTTGTTGCAGTTAAAAGGCTCGT
AGTCGAACTTCTGGCCCTGTGAACCTGGCCCAATCTCTAGTAGATTGCGAGCCGGTGTGCACGGGTCATTCTTCTGGAGA
GCATTGCTGCCCTTGATTGGGTTGGTGATGTAATTCAGATCATTTACTGTGAGAAAATCAAAGTGTTCAAAGCAGGCTTT
AATGCTTGTATGGTTCAGCATGGAATAATAAGATAAGACTTCGGTTTTGTTTTGTTGGCTATACGAACCAAAGTAATGAT
TGAAAGGGATAGTTGGGGGTGCTAGTATTCAGTGGTCAGCGGTGAAATGCGAGGACCCATTGAAGACAAACTTATGCGAA
AGCATTCACCAAGGATATCTTCTTTGATCAAGAACGAAAGTTGGGGGATCGAAGACGATTAGATACCGCC
>OTU_641
AGGGCAATTCTGGTGCCAGCAGCCGCGGTAATTCCAGCTCCAATAGCGTATATTTAAGTTGTTGCAGTTAAAAAGCTCGT
AGTTGGATCTCGGGCCGGGGGGAGCGGTCCGCCCCTCGTGGGTGTGCACTGGTCCACCCGGCCTCTTTTCTTGCCGGGGA
CGCGCTCCTGGCCTTCGCTGGTCGGGACGCGGAGTCGGCGGTGTTACTTTGAAAAAATTAGAGTGCTCAAAGCAAGCCTA
TGCTCTGAATACATTAGCATGGAATAACGTGATAGGACTCTGGTCCTGTTGTGTTGGTCTTCGGGACCGGAGTAATGATT
AATAGGGACGGTTGGGGGCATTCGTATTTCATTGTCAGAGGTGAAATTCTTGGATTTATGAAAGACGAACTTCTGCGAAA
GCATTTGCCAAGGATGTTTTCATTAATCAAGAACGAAAGTTGGGGGCTCGAAGACGATCAGATACCGCC
>OTU_642
AGGGCAAGCCTGGTGCCAGCAGCCGCGGTAATTCCAGCTCCAATAGCGTATATTAAAGTTGCTGCAGTTAAAAAGCTCGT
AGTTGGATTTCTGGCGCTGTGTATGCGGCCCGCCACGGTTACGTGTGTGAGTGCCGCGGTATGCATGCCATCCTTCTAGA
TCCATTCTTCTCTCTTCATTGAGTGGAAGAATAGTCTAGATCGTTTACTTTGAAAAAATTAGAGTGTTTAAAGCAGGCTT
TTGCTATGAATACATTAGCATGGAATAATAATTTAGGACTTCGGTTCTATTTTGTTGGTTTTGCGTACTGAAGTAATGAT
TGATAGGGATAGTTGGGGGTGCTAGTATTCAGTGGCCAGAGGTGAAATTCTCGGATTCACTGAAGACTAACTTATGCGAA
AGCATTCACCAAGGATGTCTTCTTTAATCAAGAACGAAAGTTGGGGGATCGAAGGCGATCAGATACCGCC
>OTU_643
AGGGCAAGTCTGGTGCCAGCAGCCGCGGTAATTCCAGCTCCAATAATGTATAGAAATATTGTTGCGGTTAAAAAGCTCGT
AGTTGGATCTCAGACTCGTAGCTAGTGGTCCGCCCGATACGGGTGTGCACTGCTCAGCTCGGTCTACGTCCGGTCTCAGT
TCTGTAGTGCCCTTCATCGGGTGTTGCAGAATGCCGGAAGTTTTACTCTGAAAAAATTAGAGTGCTCAAAGCAGGCCGTT
TGTGCTTGAATACTGTTGCATGGAATAATGGAATAGGACCTCGGTTCTATTTTGTTGGTTTTCGGAGACGAGGTAATGAT
TAAGAGGGACAGACGGGGGCATTCGTATTGCGCCGTTAGAGGTGAAATTCTTGGATCGGCGCAAGACGAACGACTGCGAA
AGCATTTGCCAAGAATGTTTTCATTAATCAAGAACGAAAGTCAGAGGTTCGAAGACGATCAGATACCGCC
>OTU_644
AGGGCAAGTCTGGTGCCAGCAGCCGCGGTAATTCCAGCTCCAATAGCGTATATTAAAGTTGTTGCAGTTAAAAAGCTCGT
AGTTGGATCTCAGGCTCACAGTGGTCGGTATGTTATCTAACATCACTGATCACATGTGGGCGACTTCGCACAGGTTCTGA
TGGCCTTAACCGGTTGTTAGATACATTGTGCGAACTTTACTTTGACAAAATTAGAGTGCTCAAAGCGGGTAATCATTGAT
TGCCTGGATAATCTCGCATAGAATAACACAACACGACTCCGGTCTGTTTTGTTGGTTCACAGCCCCACCGGGGTAATGAT
TAAAAGGAGCAGTCGGGAGCATTCGTACTGTGAGGATAGAGGTGAAATTCTTGGACCCTCACAAGACGAACAAAAGCGAA
AGCATTTGCTAAGGATGTTTTCATTAATCAAGAACGAAAGTCAGGGGATCGAAGACGATCAGATACCGCC
>OTU_645
AGGGCAATTCTGGTGCCAGCAGCCGCGGTAATTCCAGCTCCAATAGCGTATATTAAAGTTGTTGCAGTTAAAAAGCTCGT
AGTCGGACTTCTGGCCGTGAGCGTGGGTCCGCCGCAAGGTGTGCACTCGCGTTGGCGGCCATCCTCTCGAGGAGGCGGCG
TGCTCTTTATTGCGTGTGTCGTCGACTCGGGACCTTTACTTTGAAAAAATTAGAGTGTTCAAAGCAGGCCTTCGCTTGAA
TACATTAGCATGGAATAATGGAATAGGACTTTGGTTCTATTTTGTTGGTTTCTAGGACCGAAGTAATGATTAATAGGGAT
AGTTGGGGGCATTAGTATTTAATTGTCAGAGGTGAAATTCTTGGATTTATGAAAGACTAACATCTGCGAAAGCATTTGCC
AAGGATGTTTTCATTGATCAAGAACGAAAGTTAGGGGATCGAAGACGATTAGATACCGTC
>OTU_646
AGGGCAATTCTGGTGCCAGCAGCCGCGGTAATTCCAGCTCCAGAAGCGTATATTTATATTGCTGCGTTTAAAAAGCTCGT
AGTTGAAGCGTCAGACGCGGCGGGGCGGACGGCCGCACTGGTCGCTCTCGTCCCGCCGAGCCAGGCGCGGAGGGCGTCCG
TCGCTTGCACTTCACCGTGTGAGCGCGGCGCCGCCGCTCGTTCACCTTGAGGAAATTGAACCGCTCAAAGGAGGCGAGCA
GCTTGAACAGCTCAGCATGGTATGATGCAAGACGGGCTCGTACTCGTTTTGCTGGTTTTAGAGTCGGCGAGCCAATGATT
AAGAGGGACTGCCGGGGGCATTCGTACTCGGACGGGAGAGGTGAAATTCAAGGATCGTCCGAAGACGCCCGACTGCGAAA
GCATTTGCCAAGAATGTTTTCATTAATCAAGAACGAAAGTCAGAGGTGCGAAGACGATTAGATACCGTC
>OTU_647
AGGGCAATTCTGGTGCCAGCAGCCGCGGTAATTCCAGCTCCAGCAGCGTATATTTATATTGCTGCGTTTAAAAAGCTCGT
AGTTGAAGCGTCAGACGCGGGAGGGCGGACGGCCGCACTGGTCGCTCTCGCCCGACCGAGCCAGGCGCAGAGGGCGCGCG
TCGCTTGCACTTTACCGTGTGAGCGCGCCGCCGCTGCACGTTCACCTTGAAGAAATTGAACCGCTTAGAGGGGGCGAGCA
GCTTGTACAGCTCAGCATGGTATGATGGAACATGGGCTCGTACTCATTTTGTTGGTTAGAGAGTCGGCGAGCCAATGATT
AACAGGGACTGCCGGGGGCATTCGTACTCGGACGGGAGAGGTGAAATTCAAGGATCGTCCGAAGACGCCCTACTGCGAAA
GCATTTGCCAAGAATGTTTTCATTAATCAAGAACGAAAGTCAGAGGTGCGAAGACGATCAGATACCGCC
>OTU_648
AGGGCAAGTCTGGTGCCAGCAGCCGCGGTAATTCCAGCTCCAATAGCGTATATTAAAGTTGTTGTGGTTAAAAAGCTCGT
AGTTGGATTTCGGCGGGTATTGGTCGGTTTGAATTGCTTCAATACTGACTTTTTTACCCGTGTGTTTTGCCAGAATTTAA
CGGGTGATCTTCGCCGATTGTCTGTTAGAACTGGCAGGTTTACTTTGAAAAAATTAGAGTGCTCAAAGCAAGCTTGATTG
CTTGAATATTCGTGCATGGAATAATGAAATAGGAAGTCGTTTCTATTTTGTTGGTTTTCGGAAATCGACTTAATGATTAA
TAGGGACAGTCGGGGGCATTTGTATTCAAACGACAGAGGTGAAATTCTTGGACCGTTTGAAGACAAACTACTGCGAAAGC
ATTTGCCAAGAATGTTTTCATTAATCAAGAACGAAAGTTAGAGGTTCGAAGACGATTAGATACCGTC
>OTU_649
AGGGCAAGTCTGGTGCCAGCAGCCGCGGTAATTCCAGCTCCAATAGCGTATATTAAAGTTGCTGCAGTTAAAAAGCTCGT
AGTTGGATCTCGGGTGCAGGCTTGCGGTCCGTCTCGCGGCGGTCACTGCTCGTCCTGGCCTCCTCGCCGGCGTACCGTCC
CTTGGTGCTCTTGACTGAGTGTCTCGGGCGGCCGGAACGTTTACTTTGAAGAAATTAGAGTGCTCAAAGCAGGCCTTGGC
CGCCTGCATAATGGTGCATGGAATAATGGAATAGGACCTCGGTTCTATTTTGTTGGTTTTCGGAGCTCGAGGTAATGATT
AATAGGGACTGACGGGGGCATTCGTATTGCGGCGCTAGAGGTGAAATTCTTAGACCGTCGCAAGACGAACTACAGCGAAA
GCATTTGCCAAGCATGTTTTCATTAATCAAGAACGAAAGTCAGAGGTTCGAAGACGATTAGATACCGCC
>OTU_650
AGGGCAAGCCTGGTGCCAGCAGCCGCGGTAATTCCAGCTCCAATAGCGTATATTAAAGTTGCTGCAGTTAAAAAGCTCGT
AGTTGGATTTCTGGCACGATGTGCCTGGCCCGCGCCGTTAGGTTGTGAGTGCCGGGTTGCGTCTGCCATCCTTCTAGACA
GCGGCTCTACCCCTCACGGGGCCGGAGTTTGCCATCTAGATCTTTTACTTTGAAAAAATTAGAGTGTTTCAAGCAGGCTT
TTGCTATGAATACATTAGCATGGAATAATCAACTAGGACTTCGGTTCTATTTTGTTGGTTTCTAGGACTGAAGTAATGAT
TGATAGGGTTAGTTGGGGGTGCTAGTATTCAGCGGCCAGAGGTGAAATTCTCGGATTCGCTGAAGACTAACTAATGCGAA
AGCATTCGCCAAGGATAACCCCTTTAATCAAGAACGAAAGTTGGGGGATCGAAGGCGATTAGATACCGCC
>OTU_651
AGGGCAATTCTGGTGCCAGCAGCCGCGGTAATTCCAGCTCCAGCAGCGTATATTTATATTGCTGCGTTTAAAAAGCTCGT
AGTTGAAGCGTCAGACACGGGAGGGCGGACGGCCGCACTGGTCGCTCTCGCCCGACCGGGCCAGGCGCAGAGGGTGTCCG
TCGCTTGCACTTCGCCGTGTGAGCGCGGCGCCGCTGCACGTTCACCTTGAAGAAATTGAACCGCTCAGAGGAGGCGTGCA
GCTCGAACAGCTCAGCATGGTATGATGGAACATGGGCTCGTACACGTTTTGTTGGTTCTAGTGTTGGCGAGCCAATGATT
AAGAGGGACTGCCGGGGGCATTAGTACTCGCACGGGAGAGGTGAAATTCAAGGATCGTGCGAAGACTTCCTACTGCGAAA
GCATTTGCCAAGAATGTTTTCATTAATCAAGAACGAAAGTCAGAGGTGCGAAGACGATTAGATACCGCC
>OTU_652
AGGGCAAGCCTGGTGCCAGCAGCCGCGGTAATTCCAGCTCCAATAGCGTATATTGAAGTTGTTGCAGTTAAAAAGCTCGT
AGTTGGATCTGAGGTGGGAGTCGTCGGTTCAGCTCACGCTGCGACTGTACGTGCTCTACCTTACACAGTCATTAGACGCT
CTGTGGTGCTCTTTACTGAGTGCTATGGAGTGCATGGCACGTTTACTTTGAAAAAATTAAAGTGCTCAAAGCAGGCCTCA
GTGCTTGTATACTCTTGCATGGAATAATGGAATAGGACTTCGGTTCTATTTTGTTGGTTTTCGGACCCGGAGTAATGATT
AAAAGAGACTGCCGGGGGCATTTGTATGGTGGCGTTAGAGGTGAAATTCTTGGATCGCCGCCAGACAATCTACTGCGAAA
GCATTTGCCAAGAATGTCTTCATTAATCAAGAACGAAAGTCAGAGGTTCGAAGACGATTAGATACCGCC
>OTU_653
AGGGCAATTCTGGTGCCAGCAGCCGCGGTAATTCCAGCTCCAATAGCGTATATTAAAGTTGCTGCAGTTAAAAAGCTCGT
AGTTGGATCTTGGGAGCGGGCGGGCGGTCCGCCGCGAGGCGAGCCACCGCCCGTCCCCGCCCCTTGCCTCTCGGCGCCCC
CTCGATGCTCTTAGCTGAGTGTCCCGCGGGGCCCGAAGCGTTTACTTTGAAAAAATTAGAGTGTTCAAAGCAGGCCCGAG
CCGCCTGGATACCGCAGCTAGGAATAATGGAATAGGACCGCGGTTCTATTTTGTTGGTTTTCGGAACTGAGGCCATGATT
AAGAGGGACGGCCGGGGGCATTCGTATTGCGCCGCTAGAGGTGAAATTCTTGGACCGGCGCAAGACGGACCAGAGCGAAA
GCATTTGCCAAGAATGTTTTCATTAATCAAGAACGAAAGTCGGAGGTTCGAAGACGATTAGATACCGTC
>OTU_654
AGGGCAATCCTGGTGCCAGCAGCCGCGGTAATTCCAGCTCTAATAGCGTATATTAAAGTTGTTGTAGTTAAAAAGCTCGT
AGTTAAAATGGATGGGAGCATATTTGTATACTGTCGGGAGATTTGTAAGCAGTATGTTTCCAACTATATTTTGGTAACTG
GCCTTTTCTACTCTTAAATGAGCGGATTTGGTTACTACCTATTTTACCTTGAAAAAATTAAAGCGATTAAAGCATGCTTC
AAGCTTGAATACATTAGCATGGGATAACAAAATATGGCCTTTCAGCTATATTTGTTGGTTTCAAAGCTGAAGCAATGATT
AATAGGGAGTGTCGGGGGTGTTCATATTCCAGCGTTAGAGGTGAAATTCTTGGACCGTTGGAAGATGTACTAAAGCGAAA
GCATTCACCAAGTATCTCTCCATTAATCAAGAACGAAAGTTAGGGGATCGAAGACGATTAGATACCGTC
>OTU_655
AGGGCAAGCCTGGTGCCAGCAGCCGCGGTAATTCCAGCTCCAAGAGCGTATATTAAAGTTGTTGCAGTTAAAAAGCTCGT
AGTTGGATTTCTGGTACAACGCGCCTGGCCCGCAGTTACTGTGAGTGCCGGTGCGCGTTTGCCATCCTTCTAGAAAACGT
TTCTACCCGGGCAACTGGGCCGGATTCGCGATCTAGATCTTTTACTTTGAAAAAATTAGAGTGTTTAAAGCAGGCAATTG
CTGTGAATACATTAGCATGGAATAATAATCTAGGACTTCGGTTCTATTTTGTTGGTTTCTAGTACTGAAGTAATGATTGA
TAGGGATAGTTGGGGGTGCTAGTATTGGCCGGCCAGAGGTGAAATTCTTGGATTCGGTCAAGACTAACTTATGCGAAAGC
ATTCACCAAGGATGTCTTCTTTAATCAAGAACGAAAGTTGGGGGATCGAAGACGATCAGATACCGTC
>OTU_656
AGGGCAAGTCTGGTGCCAGCAGCCGCGGTAATTCCAGCTCCAGTAGCGTATATAAAAGTTGTTGCAGTTGAAAAGCTCGT
AGTTGGATTTCTGGTTCGGCTTGCCTGGCCTGCTGCGTTAGCGGTGAGTGCCGGCGCGAGCCTGCCATCCTTCCGGGGCG
CCGTTCTGCCATTCATTTGGTCGGGGCGTGTGGCTCGGATCGTTTACTTTGAAAAAATTAGAGTGTTCAAAGCAGGCCTT
CGCCTTGAATACATTAGCATGGAATAATGACATAGGACTTTGGTTCTATTTTGTTGGTTTCTAGGACTGAAGTAATGATT
GATAGGGATAGTTGGGGGTGCTAGTATTGTGCGGCCAGAGGTGAAATTCTTGGATTCGCGCAAGACTAACTTATGCGAAA
GCATTCACCAAGGATGTCTTCTTTAATCAAGAACGAAAGTTGGGGGATCGAAGACGATCAGATACCGTC
>OTU_657
AGGGCAAGTCTGGTGCCAGCAGCCGCGGTAATTCCAGCTCCAGTAGCGTATATTAAAGTTGTTGCAGTTAAAAAGCTCGT
AGTTGGATTTCTGGTTTTATATGTCTAGTCCGCTGCGGTAACGTACGTGAGTACCAGTTCATATTTACCATCCTTCTAGG
AAAGGTGCCTGCTCTTCACTGAGATGGGTATCGGTTCTAGATCTTTTACTTTGAAAAAATTAGAGTGTTTAAAGCAGGCA
TTGCCGTGAATACATTAGCATGGAATAATAATTTAGGACTCAAGTCTTAGTTTGTTGGTTCTCGGAATTGAGTAATGATT
GATAGGGATAGTTGGGGGTGCTAGTATTGATGGGCCAGAGGTGAAATTCTTGGATTCGATCAAGACTAACTTATGCGAAA
GCATTCACCAAGGATGTCTTCTTTAATCAAGAACGAAAGTTAGGGGATCAAAGACGATCAGATACCGCC
>OTU_658
AGGGCAATTCTGGTGCCAGCATCCGCGGTAATACCAGCTTTTTACCTGAATTTTCTAAGTGCTGTAGCTAAAACGCTCCT
CGTTGGATGTTTGTCGTTTTCTTTCGTGTGGGTTTGTGGTTGCCCTTTGGGGTGGCTGCGAGTCTGCCGGAGAACGTCCT
CTCGTCTCTTGTGCCCTTACAAGCACCGGAGACCTGCACCTTGAGAAAATTAGAGCGCTTCAGGCAGGCACTCGACAGAA
GGCCATGAATAGTACAGCATGGAATGCACGCAACGGACTCCGGTTCTTTTCGTGGGTCAGGGAAACCAAGTCATGATGGA
TAGGGACGGGTGGGGGTGCTCGAATTGCGCGGGAAGAGGTGAAATTCGCGGATCCGCGCAAGTCGAACGACTGCGAAAGC
ATTCACCAAGCACGTCTTCGTTAATCAAGAACGAAAGTTGGGGGATCGAAGACGATCAGATACCGTC
>OTU_659
AGGGCAATTCTGGTGCCAGCAGCCGCGGTAATTCCAGCTCTACGAATGTATGAATAAGTTGTTGCGGTTGAAAAGTTCGT
AGTCGAATCTTTGTCGTGCTCGTCGCTCGTCCGTCTATTCGATGTGTACGTCGACGACGCGTCACTCTGATTCATTGCGT
GCGTGGGTGATTAACTTTGCTCGCGTGTCGTGTGAATCCATAAACTGTGAACAACTCGGAGTGTTCAAAGCAGGCCAAAT
GGGCCGTTGAACGATCATGCATGGGATTTTAGAAAAGGACTCGTTCCGATTCTTTTGGTTCAATCAAGCGAGTAATGATG
AATACGAACAGAGGGGGCCATTTGTACGAGTGGGCCAGAGGTGAAATTCTATGACTCCATTCAGACAAACTACTGCGAAG
GCATTTGGCAACTATGTTTCGATTGATCAAGAACGAAAGTGTGGGGATCGAAGACGATCAGATACCGCC
>OTU_660
AGGGCAAGTCTGGTGCCAGCAGCCGCGGTAATTCCAGCTCCAATAGCGTATATTAAAATTGTTGCAGTTAAAAAGCTCGT
AGTTGGATTTCTGGCTTGGTGCGCGCTGTCCGCCAGGGTTTCCTGGTGTGTACAGAAGTGCGCCTGCCATCCTTCTGGAA
AATGACCCTACCCTTCACTGGGCCGGGGTCACTTCTAGATCATTTACTTTGAAAAAATTAGAGTGTTCAAAGCAGGCTTG
CGCTATGAATACATTAGCATGGAATAATAATTTAGGACTTCTGTTCTATTTTGTTGGTTTCTAGGATGGAAGTAATGATT
GATAGGGATAGTTGGGGGTGCTAGTATTCCGCGGCCAGAGGTGAAATTCTTGGATTCGCGGAAGACTAACTTATGCGAAA
GCATTCACCAAGGATGTCTTCTTTAATCAAGAACGAAAGTTGGGGGATCGAAGACGATCAGATACCGCC
>OTU_661
AGGGCAAGTCTGGTGCCAGCAGCCGCGGTAATTCCAGCTCCAGTAGCGTATATTTATATTGCTGCGTTTAAAAAGCTCGT
AGTTGAAGCGTCAGACGCGGAGGCGCGGACGGCCGCACTGGTCGCTCTCGCTCCTCCGGGCCAGGCGCGGAGGGCGTCCG
TCGCTTGCACTTCGCCGTGTGAGCGCGGCGCCGCCGCTCGTTCACCTTGAGGAAATTGAACCGCTCAAAGGAGGCGAGCA
GCTCGAACAGCTCAGCATGGTATGATGCAAGACGGGCTCGTACTCGTTTTGCTGGTTTTAGAGTCGGCGAGCCAATGATT
AATAGGGACTGCCGGGGGCATTCGTACTCGGACGGGAGAGGTGAAATTCAAGGATCGTCCGAAGACGCCCGACTGCGAAA
GCATTTGCCAAGAATGTTTTCATTAATCAAGAACGAAAGTCAGAGGTGCGAAGACGATCAGATACCGTC
>OTU_662
AGGGCAAGTCTGGTGCCAGCAGCCGCGGTAATACCAGCTCCAATAGCGTATGCTAACGTTGTTGCAGTTAAAAGGCTCGT
AGTCGAACTTATGACCCTGTGAACCCTCCCCATTCTCTAGTAGATTGCGCGGAGGTGTGCACGGGTCATTCTTCTGAAGA
GGATTGCTGCCCTTGATTGGGTTGGTAATTCGATTTAGATCATTTACTGTGAGTAAATCAAAGTGTTCAAAGCAGGCTTT
AATGCTTGTATGGTTCAGCATGGAATAATAAGATAAGACTTCGGTTTTGTTTTGTTGGCTATAGAACCAAAGTAATGATT
GAAAGGGATAGTTGGGGGTGCTAGTATTTTGTGGTCAGCGGTGAAATGCGAGGACCCACGAAAGACTAACTTATGCGAAA
GCATTCACCAAGGATATCTTCTTTGATCAAGAACGAAAGTTGGGGGATCGAAGGCGATTAGATACCGCC
>OTU_663
AGGGCAATCCTGGTGCCAGCAGCCGCGGTAATTCCAGCTCCAATAGTGTATATTATTTTTGCTGTAGTTAAAAAGCTCGT
AGTTGGATTTCAGAATGTGGTTATCAAAGCACATCTTAATGATGTATTGCTCGATTGACTACTTCTTAACTTTGGGTAAT
GAGCTTCACTTCGGTGGATGTTTTCTCATTCCTAATTGTTTACCGTGAACAAATTTGCGTGTTCAAAGCAGGTTTCATAC
CGCCTTGAAAAGTTTAGCATGGGATAATAAAATAGGACTTTGGTTTTATTTTGTTGGTTTCTAAAGCTGAGGTAATGATT
AATAGGGACAGTTGGGGTCGCTCGTATTGAGTTGTCAGAGGTGAAATTCTAGGATTGACTCAAGACGAACTGATGCGAAA
GCGTTCGACAAGGATGTTTTCATTAATCAAGAACGAAAGTTGGGGGATCGAAGACGATTAGATACCGCC
>OTU_664
AGGGCAAGTCTGGTGCCAGCAGCCGCGGTAATTCCAGCTCTTCGAGCGTATATTTAAGTTGTTGCGGTTAAAAAGTTCGT
AGTCGAATCTTTGACGTTACGGTCGCTCGTCCGTCTGTACGATGTGTACGTCGACGGTGCGTCATTTTGGCTCATTGCGG
GCGCGGGCGATTAACTTCGCTCGTGTTTCGTGTGAGCCCGTTTACTGTGATACAATCGAGGTGTTCAAGACAGGCCAATT
GGGCCACTGAACGATTCTGCATGGGATAATAGAACAAGACTCGTCTTAGGTCTATTGGTTCAATCTAGCGAGTAATGATT
AATACGAACGGTTGGGGTGTTTTGTATGAGTGGGCCAGAGGTGAAATTCTATGACTCCATTCAGACAAACTACTGCGAAG
GCATTGCACAAACACGTTTCGATTGATCAAGAACGAAAGTGTGGGGATCGAAGACGATCAGATACCGCC
>OTU_665
AGGGCAATTCTGGTGCCAGCAGCCGCGGTAATTCCAGCTCCAATAGCGTATATTAAAGTTGTTGCGGTTAAAAAGCTCGT
AGTTGGATCTCGGCGAGTAGGGGGCGGTTAGTTGCTTAACTGTACTGCTCCATTTACTCGTGTTTTTGACGGAGGTTGCC
GGGTGCTTTTAATCGAGTGTCCGGTGATGCCGTCAGGTTTACTTTGAAAAAAATAGAGTGCTCAAAGCAGGCTTCACACG
CTTGAATATTCGTGCATGGAATAATAGAATAGGATGTCGTTTCTATTTTGTTGGTTTTCGGAAATTGACATAATGATTAA
TAGGGACAGTCGGGGGCATTAGTATTCAAACGACAGAGGTGAAATTCTTGGACCGTTTGAAGACTAACTACTGCGAAAGC
ATTTGCCAAGAATGTTTTCATTAATCAAGAACGAAAGTTAGAGGTTCGAAGACGATTAGATACCGTC
>OTU_666
AGGGCAATTCTGGTGCCAGCAGCCGCGGTAATTCCAGCTCCAATAGCGTATACTAAAGTTGTTGCGGTTAAAAAGCTCGT
AGTTGGATCTTGGAATGTGTTCAAGCGGGTCAGCTTCTGGCTGTGCGCTGCTTGACGTGTTCTTCTATTTGGTTTTGGTG
CGGTGCGCTTAACTGCGTGTCGCTCCCGGCCGAAACGTTTACCTTGAAAAAATTAGAGTGTTCAAAGCAGACCTGTTTGA
GTCTGAATATTCGTGCATGGAATAATGAAATATGAATTCGGTTCTATTTTGTTGGTTTTCGGAACTCGAGTTAATGATCA
AGAGGGACAGACGGGGGCATTCGTACTCTGCCGTTAGAGGTGAAATTCTTGGATCGGCGGAAGACGCGCAACTGCGAAAG
CATTTGCCAAGAATGTTTTCTTTAATCAAGAACGATAGTCGGAGGTTCGAAGACGATTAGATACCGTC
>OTU_667
AGGGCAAGCCTGGTGCCAGCAGCCGCGGTAATTCCAGCTCCAATAGCGTATATTAAAGTTGTTGCAGTTAAAAAGCTCGT
AGTTGGATCTCAGCAGGCAGGGAACGGTTCGATGTTTGTCGCTACTGTTCCATTTGTCTGTGATGTTTTGCTAGAGGTTC
TAGGGTGCTCTTAATCGAGTGTCCTAGGATGCTAGCAGGTTTACTTTGAAAAAATTAGAGTGCTCAAAGCAGGCTTTACA
CGCTCGAATATTTGTGCATGGAATAATGGAATAGGACGTCGTTTCTATTTTGTTGGTTTTCGGAAATCGACGTAATGATT
AATAGGGACAGCCGGGGGCATTAGTATTCAGACGACAGAGGTGAAATTCTTGGACCGTCTGAAGACTAACTACTGCGAAA
GCATTTGCCAAGAATGTTTTCATTAATCAAGAACGAAAGTTAGAGGATCAAAGACGATCAGATACCGTC
>OTU_668
AGGGCAAGCCTGGTGCCAGCAGCCGCGGTAATTCCAGCTCCAATAGCGTATATTAATTTTGCTGTAGTTAAAAAGCTCGT
AGTTGGATTTCTGGTACGAAACACCTGACCCGGAGCATTATACGCTTTCGAGTGTCGGCGTGTTCCTGCCATCCTTCTGG
AGAACGTGTCTACCCTTCACTGGGCCGGGCGCGGGATCTGGATCTTTTACTTTGAAAAAATTAGAGTGTTTCAGGCAGGC
AATGGCTCGAATACATTAGCATGGAATAATGGAATAGGACTTTTGTCCATTTGGTTGGTTATTGGACTTAAGTAATGATT
AATAGGGACAGTTGGGGGCATTAGTACTTTACAGTCAGAGGTGAAATTCTTAGATTTGTGAAAGACTCGCTACTGCGAAA
GCATTTGCCAAGGATGTTTTCATTAATCAAGAACGAAAGTTAGGGGATCGAAGACGATTAGATACCGTC
>OTU_669
AGGGCAAGTCTGGTGCCAGCAGCCGCGGTAATTCCAGCTCCAAGAGCATATATTAAAGTTGTTGTGGTTAAAAAGCTCGT
AGTTGGATCTCAGTCCACTGCCCGGTGGTCTATCACAATGCGTGTTTACTGCCGTGGCTGGACACACTACCGTTTTATCG
TCTGGCGGTGCTCTTCACCGGGTGTCGTCAGTGATCGGTACGTTTACTTTGAAAAAATTAGAGTGCTCAAAGCGGTCTTT
ACACGATCGAATACTGTTGCATGGAATAATGAAACAGGACTTCGGTTCTTTTTGTTGGTTCTAGAACTGATTTAATGGTT
AAGAGGGACAGACGGGGGCATTAGTATTGCGACGCTAGAGGTGAAATTCTTGGACCGTCGCAAGACTAACTAAAGCGAAA
GCATTTGCCAAGAATGTTTTCATTAATCAAGAACGAAAGTTAGAGGTTCGAAGACGATCAGATACCGCC
>OTU_670
AGGGCAATTCTGGTGCCAGCAGCCGCGGTAATTCCAGCTCCAATAGCGTATATTAAAGTTGTTGCGGTTAAAAAGCTCGT
AGTTGGATCTCGACGGTCGGGGGGCGGCTCGGTGTTTGCCGCTGCTGCCCCGTTTGGCCGTGTTTTTGACGGAGGCGTCG
GGGTGCCCTTTATTGTGCGTGTTCCGGCGCGCCGTCAGGTTTACTTTGAAAAAATTAGAGTGCTCAAAGCAGGCTTCACA
CGCTTGAATATTCGTGCATGGAATAATGGAATAGGAAGTCGTTTCTATTTTGTTGGTTTTCGGAAATTGACTTAATGATT
AATAGGGACAGCCGGGGGCATTAGTATTCAGACGACAGAGGTGAAATTCTTGGACCGTCTGAAGACTAACTACTGCGAAA
GCATTTGCCAAGAGTGTTTTCATTAATCAAGAACGAAAGTTAGAGGTTCGAAGACGATTAGATACCGCC
>OTU_671
AGGGCAAGCCTGGTGCCAGCAGCCGCGGTAATTCCAGCTCCAATAGCGTATATTAAAGTTGTTGCAGTTAAAAAGCTCGT
AGTTGGATGTCGAAGCCGGGAAACGAGTCCGTGCCTTTGTGCATGTGAACTTGGCTTCCCGGTTCCTATCTCTCGGAGAC
GCCGTCTGCACTTCATTGTGTGGGCGTGTGGATTCGGGGCTGTTACTGTGAGCAAATCAGAGTGTTCAAAGCAGGCTTGC
GCTATGAATACATTAGCATGGAATATCAACTTAGGGCTTTGGTTCTACTTTGTTGGTTTTCAGGAACTGAAGTAATGATT
GATAGGGATAGTTGGGGGTGCTAGTATTTCGCGGCCAGAGGTGAAATTCTTGGATTCGCGAAAGACTAACTTATGCGAAA
GCATTCACCAAGGATGTCTTCTTTAATCAAGAACGAAAGTTGGGGGATCGAAGGCGATTAGATACCGTC
>OTU_672
AGGGCAATCCTGGTGCCAGCAGCCGCGGTAATTCCAGCTCCAGTAGCGTATATTAAAGTTGTTGCAGTTAAAAAGCTCGT
AGTTGGATTTCTGGAGGTCAATAAACTTTCTGGCCGGTCCAATCGGGCTGAGCCGGGGTTTGTCCTTCATCCATTCAGGC
GTAGGTCTAGGTCAAACTGGGCCTTGCGTTTGAATCATTTACTTTGAAAAAATTAGAGTGTTTAAAGCAGGCAATAGCAG
CAATGAATACATTAGCATGTAATAATAATTTAGGACTTCCGTTCCTATTTTGTTGGTTTCCTAGGGTGGAAGTAATGATT
GATAGGGATAGTTGGGGGTGCTAGTATTCAATGGCCAGAGGTGAAATTCTTGGATTTATTAAAGACGAACTTATGCGAAA
GCATTTGCCAAGGATGTTTTCATTAATCAAGAACGAAAGTTATGGGATCAAAGACGATCAGATACCGCC
>OTU_673
AGGGCAAGTCTGGTGCCAGCAGCCGCGGTAATTCCAGCTCCAATAGCGTATATTAAAGTTGTTGCAGTTAAAAAGCTCGT
AGTTGAATCTCGGCAGGCAGGGCTCGGTTCGATTTTCGTCGCTACTGAGCCATTTGCCTGTGACTGTTTGACGGAGGTTC
TTGGGTGCTCTTAACCGAGTGTCCTGGGGCGCCGTCAGGTTTACTTTGAAAAAATTAGAGTGCTCAAAGCAGGCCTTACC
CGCTTGAATATTCGTGCATGGAATAATGGAATAGGACGTCGTTTCTATTTTGTTGGTTTTCGGAAATCGACGTAATGATA
AATAGGGACAGTCGGGGGCATTAGTATTCAGACGACAGAGGTGAAATTCTTGGACCGTCTGAAGACTAACTACTGCGAAA
GCATTTGCCAAGAATGTTTTCATTAATCAAGAACGAAAGTTAGAGGTTCGAAGGCGATCAGATACCGCC
>OTU_674
AGGGCAATTCTGGTGCCAGCAGCCGCGGTAATTCCAGCTCCAATAGCGTATATTAAAGTTGTTGCAGTTAAAACGCTCGT
AGTTGGATTTTGGAAGCATGTGCCTGGTCTGCCTTCGGGTAAGTACTGGGCCTGTGCTTCTTCCTTCTGATGAAGCCGTG
TGCCATTCACTTGGTGCGCGGTGGAGTCAGGACTTTTACTTTGAGTAAATTAGAGTGTTCAAAGCAGGCAAACTTTTTCA
GCCACTGAGTACATTAGCATGGGATAATGGAATAGGACTTTGGTTCTATTTTGTTGGTTTCTAGTACCGAAGTAATGATT
AATAGGGACAGTTGGGGGCATTAGTATTTAATTGTCAGAGGTGAAATTCTTGGATTTATTAAAGACTAACTACTGCGAAA
GCATTTGCCAAGGATGTTTTCATTAATCAAGAACGAAAGTTAGGGGATCGAAGGCGATCAGATACCGTC
>OTU_675
AGGGCAAGCCTGGTGCCAGCACCCGCGGTAATTCCAGCTCTAATAGCATATACTAAAGTTGCTGTAGTTAAAACGCCCGT
AGCCGTAACTTGGGTGGTGCAACGATGGTGGGCCCTAACAGGTCTGCTTCGTTTATCCATCAATGTTAATAGATCGTTAC
TGCCGGTTGCCCTTAACTGGGTGGCTGGTCTAACAGTACGGTCCGTTTACTGTGAATAAATCAAAGCGCTCAAAGCAAGC
GGTTGCCGTGAATGATTTAGCATGGGATGATAAAATAAGAGGGCATCGTACCACCTGGTAGGTACTTTGTCTTAATGATA
AAAAGGAACTGACGGGGCAATCCCTATTTTGTGGGAAGAGGTGAAATTCTATGATCCACGAAAGAGGATCTAAAGCGAAA
GCAGTTTGCCAGGACGTTTCCATTGGTCAAGGACGAAAGTTTGGGGATCGAAGACGATTAGATACCGCC
>OTU_676
AGGGCAATTCTGGTGCCAGCAGCCGCGGTAATTCCAGCTCCAATAGCGTATATTAAAGTTGTTGCAGTTAAAAAGCTCGT
AGTTGGATTTCTGGTCTGGCGCGCCTGGCCCGCCGGGGCAACTCGTGTGAGTGCCGGGCTGCGCCTGCCATCCTTCTAGA
GAACGTGCGTGCCCTTCACTGGGTTGCGTACGCGATCTAGATCTTTTACTTTGAAAAAATTAGAGTGTTTAAAGCAGGCT
TGTGCTGTGAATACATTAGCATGGAATAATAATTTAGGACTTTGGTCCTATTTTGTTGGTCTAGGACTGAAGTAATGATT
GATAGGGATAGTTGGGGGTGCTAGTATTCAGCGGCCAGAGGTGAAATTCTTGGATTCGCTGAAGACTAACTTATGCGAAA
GCATTCACCAAGGATGTCTTCTTTAATAAAGAACGAAAGTTGGGGGATCGAAGACGATTAGATACCGCC
>OTU_677
AGGGCAATCCTGGTGCCAGCAGCCGCGGTAATTCCAGCTCCAATAGCGTATATTAAAGTTGTTGCAGTTAAAAAGCTCGT
AGTCGGACTTCTGACGTCGTGTGCTGTGGTCCGCCGCAAGGTGAGCACTACTGGCTGCACCGTCATCCTCCTGAGGAGCA
GTGCTGCTCTTAATTGGGCTGGTGCTTGCGACTCAGGATCTTTACTTTGAAAAAATTAGAGTGTTCAAAGCAGGCCTTTC
AGCTTGAATACATTAGCATGGAATAATGGAATAGGACTTTGGTTCTATTTTGTTGGTTTCTAGGACCGAAGTAATGATTA
ATAGGGATAGTTGGGGGCATTAGTATTTAATTGTCAGAGGTGAAATTCTTGGATTTATTGAAGACTAACTACTGCGAAAG
CATTCGCCAAGGATGTTTTCATTAATCAGTGAACGAAAGTTAGGGGATCGAAGACGATCAGATACCGCC
>OTU_678
AGGGCAAGCCTGGTGCCAGCAGCCGCGGTAATTCCAGCTCCAATAGCGTATATTAAAGTTGTTGCAGTTAAAACGCTCGT
AGTTGGATTTTGGACTCGCGTAATTTGTCCGCCGCGAGGCGATGTTCAGATTATGCTGGTCTTTTTATAATTCTCTTGAA
GATCTGTCATATGCTTCATTGTGTGTGCAGAGATTCAAGTCTTTCACTTTGAAAAAATTAGAGTGTTCAAAGCAGGCCTT
CGCTTGAATACATTAGCATAGAAATGATATAACAGGACTTTGGTTCGATTTTGTTGGTCTTTCGGATTAAAGTAATGATT
AATAGGGATAGTTGGGGGCATTAGTATTTAATTGTCAGAGGTGAAATTCTTGGATTTATGAAAGACTAACTTCTGCGAAA
GCATTTGCCAAGGATGTTTTCATTAATCAAGAACGAAAGTTAGGGGATCGAAGACGATTAGATACCGTC
>OTU_679
AGGGCAAGTCTGGTGCCAGCAGCCGCGGTAATTCCAGCTCCAATAGCGTATATTAAAGTTGTTGTGGTTAAAAAGCTCGT
AGTTGGATTTCGGCAGACATAGGTCGGTTTGAATCGCTTCAACACTGACTTCTTTGTCTGTGTGTTTTGCCAGAATTCAG
CGGGTGATCTTTATCCGGTTGTCCGTTGGAGCTGGCAGGTTTACTTTGAAAAAATTAGAGTGCTCAAAGCAGGCTTTACA
CGCTTGAATATCTGTGCATGGAATAATGGAATAGGACACTGTTTCTATTTTGTTGGTTTTCGGAAATCGAGTTAATGATT
AATAGGGACAATTGGGGGCATTAGTATTCAGACGACAGAGGTGAAATTCTTGGACCGTCTGGCGACTAACTACTGCGAAA
GCATTTGCCAAGAGTGTTTTCATTAATCAAGAACGAAAGTTAGAGGTTCGAAGACGATCAGATACCGTC
>OTU_680
AGGGCAATCCTGGTGCCAGCAGCCGCGGTAATTCCAGCTCCAAGAGCATATATTAAAGTTGCTGCAGTTAAAACGCCCGT
AGCCTAGCTCGCGCCGGGTCCAGTTGGCCTACCCCTTCCAAGGGGATGTGCACTTTTTGGATCCGGTGTGAGTATTGATT
GTCGGGGCCCTTGGACTTAGTTGTCTAGGGTAAACCCTTACAGTCCTTTTATTGTGAATAAATCAAACTGCCCAAAGGAG
ACCGTAGGTCTTGAATGATTAAGCATGAGATAATACAACAAGAATGGTGTGTAGTCCCATCCTGCACACTGTTAATGACG
AATAGGGAGTGGTGGAGATATCCTTATTTTGTGAGAAGAGGTGAAATTCTATGATTCATGAAAGAAGAACAAAAGCACAA
GCAGTTATCTAACAACTCCCCATTGGTCAAGGACGAAAGTTTGGGGATCGAAGACGATTAGATACCGTC
>OTU_681
AGGGCAAGTCTGGTGCCAGCAGCCGCGGTAATTCCAGCTCCAATAGCGTATATTAAAGTTGTTGCGGTTAAAAAGCTCGT
AGTTGGATCTCGGCGGCCCTCTGGCGGTTCGCTGTTTGGCGCTACTGCCAGTGAGAGACCGTGATTTTTTGCCGGAGGGG
CGCGGGTGCTCTTAACCGAGTGTCCGCGTCCGCCGGCAGGTTTACTTTGAAAAAATTAGAGTGCTCCAAGCAGGCTTTCC
ACGCCTGAATATTCGTGCATGGAATAATGGAATAGGACGTCGTTTCTATTTTGTTGGTTTTCGGAAATCGACGTAATGAT
TAATAGGGACAGTCGGGGGCATTAGTATTCAGACGACAGAGGTGAAATTCTTGGACCGTCTGAAGACTAACTGCTGCGAA
AGCGTTTGCCAAGAATGTTTTCATTAATCAAGAACGAAAGTTAGAGGTTCGAAGACGATCAGATACCGCC
>OTU_682
AGGGCAAGCCTGGTGCCAGCAGCCGCGGTAATACCAGCTCCAATAGCGTATGCTAAAGTTGTTGCAGTTAAAAGGCTCGT
AGTCGAACATATGGCCCTGTGAACCTAGCCCATCCCCTAGTAGGTTGCGAGCTGGTGTGCACGGGTCATTTTTCTGAAGA
GCATTACTGCCCTTGATTGGGTTGGTAGTGTGATTTAGATCATTTACTGTGAGAAAATCAGAGTGTTCAAAGCAGGCTTA
ATTGCTTGTATGGTTCAGCATGGAATAATAAGATAAGACTTCGGTTTTATTTTGTTGGCTATAGAACCAAAGTAATGATT
GAAAGGGATAGTTGGGGGTGCTAGTATTCAGTGGTCAGCGGTGAAACGCGAGGACCCACTGAAGACTAACTTATGCGAAA
GCATTCACCAAGGATATCTTCTTTGATCAAGAACGAAAGTTGGGGGATCGAAGACGATTAGATACCGCC
>OTU_683
AGGGCAATCTGGTGCCAGCAGCCGCGGTAATTCCAGCTCCAATAGCGTATATTAAAGTTGTTGCAGTTAAAAAGCTCGTA
GTTGGACCTCGAGGGGCGCCTGCGTGTCTGTCGAAAGGCGGTACGTGCGGTTTGCGTCTCTCCTGATTTTGCTCGATTTC
GTTCTTTGGGTCATTTTGGCTTTGAGGAACGGCGTTGAGAGGTTTACTGTGAAAAAATTAGAGTGTTCAAAGCAGGCATA
TCGCTTGAATACATTAGCATGGAATAATAGAATAGGACTTTGGTTCTATTTTGTTGGATTCTAGGACCGAAGTAATGATT
AATAGGGATAGTTGGGGGCATTAGTATTTAATTGTCAGAGGTGAAATTCTTGGATTTATGAAAGACTAACATCAGCGAAA
GCATTTGTCAAGGATGTTTTCATTAATCAAGAACGAAAGTTATGGGATCGAAGACGATTAGATACCGTC
>OTU_684
AGGGCAATCCTGGTGCCAGCAGCCGCGGTAATACCAGCTCCAGTAGCGTATATTAACGTTGTTGCAGTTTAAAGGCTCGT
AGTCGAACTTGTGGCCCTGTGAACCTGGCCCACTCTCTAGTAGAGTGAGCGCCGGTGTGCACGGGTCATCCCGCCATGGA
ACACTTCTGCCCTTCACTGGGTTGGTTGTGGGAGGTGGCGCACTTACTGTGAGTAAATCAAAGTGTTCAAGGCAGGCTTC
AAAGCCTGGATGGTTCAGCATGGAATAAGAAGATAGGACTTTGGTCGTATCTTGTTGGCTGTATGACCGAAGTAATGATT
GAAAGGGATAGTTGGGGGTGCTAGTATTGGACGGTCAGCGGTGAAATGCATGGACCCGTTCAAGACTAACTTATGCGAAA
GCATTCACCAAGGATATCTTCTTTGATCAAGAACGAAAGTTGGGGGATCGAAGACGATCAGATACCGTC
>OTU_685
AGGGCAAGCCTGGTGCCAGCAGCCGCGGTAATTCCAGCTCCAATAGCGTATATTAAAGTTGCTGCAGTTAAAAAGCTCGT
AGTTGGATTTCTGGTTTAATGCGCCTGGCCCGCCTCGTAAGAGCGTGAGTGCCGGTGCGCGTTTGCCATCCTTCTAGAAA
ACGTGTCTGGCCTTCATTGGTTCAGGCATGCGATCTAGATCTATTACTTTGAAAAAATTAGAGTGTTTAAAGCAGGCTTA
TGCTATGAATACATTAGCATGGAATAATAATTTAGGACTTTGGTTCTATTTTGTTGGTTTCTAGTACTGAAGTAATGATT
GATAGGGATAGTTGGGGGTGCTAGTATTCATCGGCCAGAGGTGAAATTCTTGGATTCGATGAAGACTAACTTATGCGAAA
GCATTCACCAAGGATGTCTTCTTTAATCAAGAACGAAAGTTGGGGGATCGAAGACGATCAGATACCGCC
>OTU_686
AGGGCAATCTGGTGCCAGCAGCCGCGGTAATTCCAGCTCCAATAGCGTATATTAAAGTTGTTGCAGTTAAAAAGCTCGTA
GTTGGATCTCGGGTACTAGCATGTGGTACGCTTTACTGCTGTTACTACATGTCTGGTCCTAATCAATCGGTTGGCCGTTG
ATGCCCTTCATTGGGTGTTTTCGGTAGCCGGTACGTTTACTTTGAGAAAATTAGAGTGCTTAAAGCAGGCTATACGCCTG
AATAATGTTGCATGGAATAATAGAATAGGACCTCGGTTCTATTTTGTTGGTTTTGTAGAGCATTGAGGTAATGATTAATA
GGGACAGACGGGGGCATTCGTATTGCGGTGTTAGAGGTGAAATTCTTGGATCGCCGCAAGACGAACAACTGCGAAAGCAT
TTGCCAAGAATGTTTTCATTAATCAAGAACGAAAGTTGGAGGTTCGAAGACGATTAGATACCGTC
>OTU_687
AGGGCAAGTCTGGTGCCAGCAGCCGCGGTAATTCCAGCTCCAATAGCGTATATTAAAGTTGTTGCAGTTAAAAAGCTCGT
AGTTGGATTTCTGGTAGCATGGACCTGGCCCGCCTCTTATGAGTGTGAGCGTCGGGTTTCATCTGCCATCCTCGCGGCTA
ACGTCTCTACCATTCATTTGGTCGGATTCGCGAACCGTGTCATTTACTTTGAAAAAATTAGAGTGTTTAAAGCAGGCTAT
TGCTATGAATACATTAGCATGGAATAATAACTTAGGACTTCGGTTCTATTTTGTTGGTTTCTAGGATTGGAGTAATGATT
GATAGGGATAGTTGGGGGTGCTAGTATTGTGCGGCCAGAGGTGAAATTCTTGGATTCGCGCAAGACTAACTTATGCGAAA
GCATTCACCAAGGATGTCTTCTTTAATCAAGAACGAAAGTTGGGGGATCGAAGACGATTAGATACCGCC
>OTU_688
AGGGCAATTCTGGTGCCAGCAGCCGCGGTAATTCCAGCTCCAATAGCGTGTGTTAAAATTGTTGCAGTTAAAAGCTCGTA
GTTGGATCTCGGCAGCCAGGGGGCGGTTCGCTCCAAAGCGTGACTGCCCCATTTGGCTGTGTGATTGGCGGAGGTTTCGG
GGTGCTCTTCGTTGAGTGTCCCGGTGCGCCGTCAGGTTTACTTTGAAAAAATTAGAGTGCTCAAAGCAGGCTTTTCAGGC
TTGGATATTCGTGCATGGAATAATGGAATAGGAACTCGTTCCTATTTTGTTGGTTTTCGGGAATCGAGTTAATGATTAAT
AGGGACAATTGGGGGCATTAGTATTCAAACGACAGAGGTGAAATTCTTGGACCGTTTGAAGACTAACTACTGCGAAAGCA
TTTGCCAAGAGTGTTTTCATTAATCAAGAACGAAAGTTAGAGGTTCGAAGGCGATTAGATACCGCC
>OTU_689
AGGGCAATCCTGGTGCCAGCAGCCGCGGTAATTCCAGCTCCAATAGCGTATATTAATGTTGTTGCGGTTAAAAAGCTCGT
AGTTGGATCTCGGCGGGCAGGGGACGGTTCGTTGTTTGACGCTACTGTCCCATTGTCCCGTGATTTTTGGTCGGAGGTTC
CGGGGTGCTCTTAACCGAGTGACCCGGGGCGCCGTCCGGTTTACTTTGAAAAAATTAGAGTGCTCAGCGCAGGCTTTCCA
CGCTTGAATATCAGTGCATGGAATAATGGAATAGGACGTCGTTTCTATTTTGTTGGTTTTTCGAAATCGACGTAATGATC
AATAGGGACAGTCGGGGGCATTAGTATTCCGGCGACAGAGGTGAAATTCTTGGACCGCCGGAAGACTCACTACTGCGAAA
GCATTTGTCAAGAATGTTTTCATTAATCAAGAACGAAAGTTAGAGGTTCGAAGACGATCAGATACCGCC
>OTU_690
AGGGCAAGTCTGGTGCCAGCAGCCGCGGTAATTCCAGCTCCAAGAGCATATATTAAAGTTGCTGCAGTTAAAACGCCCGT
AGCCTAAGACACGCCGGGTCCAGTTGGTCTACCCCTTCCAAGGGGATGTGCACTTGTTGGGCTCGGTGTGACTATTGATT
GTCGGGGCCCTTGGACTTAGTTGTTCAGGGTAAACCCTTACAGTCCATTTATTGTGAATAAATCAAACTGCCCAAAGGAG
ACCGTAGGTCCTGAATGATTAAGCATGAGATAATAGAACAAGAACGGAGTGCAGCCCCATCCTGTGCTCTGTTAATGATG
AATAGGGAGTGGTGGAGATATCCTTATTTTGTGAGAAGAGGTGAAATTCTATGATTCATGAAAGAAGAACAAAAGCACAA
GCAGTTATCTAAAAACCCCCCATTGGTCAAGGACGAAAGTTTGGGGATCGAAGACGATCAGATACCGCC
>OTU_691
AGGGCAATTCTGGTGCCAGCAGCCGCGGTAATTCCAGCTCCAGTAGCGTATATTAACGTTGTTGCAGTTAAAAAGCTCGT
AGTTGGATTTCTGGTGAGATTGACCCGGCCCCGTCCGCATGGATGTGAGTGCTGGTGTTTATCTGCCATCCTTCTAGAGA
ACGGTCCTGCTCTTCATTGGGTTGGGGCCGCTATCTAGATCTTTTACTTTGAAAAAATTAGAGTGTTTAAAGCAGGCATT
GCATTGAATACATTAGCATGGAATAATAATATAGGACTTCGGTCTCTATTTTGTTGGTTTCTAGAACTGAAGTAATGATT
GATAGGGATAGTTGGGGGTGCTAGTATTCAGCGGCCAGAGGTGAAATTCTTGGATTCGCTGAAGACTAACTTATGCGAAA
GCATTCACCAAGGATGTCTTCTTTAATCAAGAACGAAAGTTGGGGGATCGAAGACGATCAGATACCGCC
>OTU_692
AGGGCAAGTCTGGTGCCAGCAGCCGCGGTAATTCCAGCTCCAATAGCATATGCCAATTCTGTTGCTGTTGAAACGCCCGT
AGTTGGACTATATGGTGGGAATCGTGTTGGCCTCCGTGTCATCTACGGTAACTCGCTATAACTACTGTTGGTCTTCCCTT
GGTGCTCTTCACTGAGTGTCCTGGGTGGCTAGCGAATTTACTTTGAAAAAATTAGAGTGCTCAAAACAAGCTATAAAGCT
AGAATACTGGTGCATGGAATAATGGAATAGGATCTCGGTTCTATTTTGTTGGTTTTAGGAGTGGAGATAATGATTAAGAG
AGACAGACGGGGGCATTTGTATTGCGGCGTTAGAGGTGAAATTCTTGGATCGCCGCAAGACAAACAACTGCGAAAGCATT
TGCCAAGAATGTTTTCATTAATCAAGGACGAAAGTTAGAGGTTCGAAGACGATCAGATACCGCC
>OTU_693
AGGGCAATTCTGGTGCCAGCAGCCGCGGTAATTCCAGCTCCAATAGCGTATATTAAAGTTGCTGCAGTTAAAAAGCTCGT
AGCTGGATCTCGGGTCCAGGCTGGCGGTCCGCCTCGTTGCGGTCACTGCCTGTCCTGACCCAACCTCTCGGTTGTAAACC
CTTGGTGCTCTTGACTGAGTTGCTTCGGGTGGCCGAAACTTTTACTTTGAAAAAATTAGAGTGTTCAAAGCAGGCGCTTC
GCCTGTACAATGGTGCATGGAATAATGGAATAGGACCTCGGTTCTATTTTGTTGGTTTTCGGAACACGAGGTAATGATTA
AGAGGGACTGACGGGGGCATTCGTATGGCGGGGTTAGAGGTGAAATTCTTGGATCCTCGCCAGACGGCCTACAGCGAAAG
CATTTGCCAAGCATGTTTTCATTAGTCAAGAACGAAAGTCAGAGGTTCGAAGACGATCAGATACCGTC
>OTU_694
AGGGCAATTCTGGTGCCAGCAGCCGCGGTAATTCCAGCTCCAATAGCGTATATTAAAGTTGTTGCGGTTAAAAAGCTCGT
AGTTGGATCTCGGCGGGTAGGGGGCGGTTCGTTATCTGACGCTACTGCCCCATTTACCCGTGTTCTTTGGCGGAGGCGCG
GGGGTGCTCTTAACCGAGTGTCTCCGGGCGCCGCCAGGTTTACTTTGAAAAAATTAGAGTGCTCAAAGCAGGCCTCGTTG
CGCTTGAATATTCGTGCATGGAATAATGGAATAGGACGTCGTTTCTATTTTGTTGGTTTTCGGAAATCGACGTAATGATT
AATAGGGACAGTCGGGGGCATTAGTATTCAGACGACAGAGGCGAAATTCTTGGACCATCTGAAGACTGCCAACTGCGAAA
GCATTTGCCAAGAATGTTTTCATTAATCGAGAACGAAAGTTAGAGGTTCGAAGACGATCAGATACCGTC
>OTU_695
AGGGCAAGCCTGGTGCCAGCAGCCGCGGTAATTCCAGCTCCAATAGCGTATATTAAAGTTGTTGCAGTTGAAAAGCTCGT
AGTCGAAGGTCTCTGTGCGCCGGGTGCGGCGGCCGCGAGGCTGCGCGTGCGCGGGGTGCGGATGTTTGCCTGGGCGTGGT
GGTCGGGCATTCGCTTGTCCGGCTGCCGATGTGCGCCTGGGCGGTTTACTTTGAACAAATTAGAGTGTTTAAAGCGGGCG
GTTGCTTGAATAGTTGAGCATGGGATAATGGAACAGGACGGAGGTGCTGTTTCGTTGGTTTCGGCGCGGCTGTAATGATT
AATAGGGACAGTCGGGGGCGTTCGTATTCCGGTGTCAGAGGTGAAATTCTTAGATTGCCGGAAGACGCACTAATGCGAAA
GCATTCGCCAAGGATGTTTTCATTGATCAAGAACGAAAGTCAGGGGATCGAAGACGATCAGATACCGCC
>OTU_696
AGGGCAAGTCTGGTGCCAGCAGCCGCGGTAATTCCAGCTCCAATAGCGTATATTTAAGTTGTTGCAGTTAAAAAGCTCGT
AGTTGGACTTTGGGATTGGTCGGCCGGTCCGCCCTCCGGGTGTGCACCGGTCGTCTCGTCCCTATTGCTGGCGATGCGCT
CCTGGCCTTAACTGGCCGGGTCGTTCCTCCAGCGCTGTTACTTTGAAGAAATTAGAGTGTTCAAAGCAAGCCTACGCTCT
GGATACATTAGCATGGGATAACATTATAGGATTTCGATCCTATTACGTTGGCCTTCGGGATCGGAGTAATGATTAACAGG
GACAGTCGGGGGCATTCGTATTTCATAGTCAGAGGTGAAATTCTTGGATTTATGAAAGACGAACAACTGCGAAAGCATTT
GCCAAGGATGTTTTCATTAATCAAGAACGAAAGTTGGGGGCTCGAAGACGATTAGATATAGATACCGTC
>OTU_697
AGGGCAAGCCTGGTGCCAGCAGCCGCGGTAATTCCAGCTCCAAGAGCGTATATTAAAGTTGTTGCAGTTAAAAAGCTCGT
AGTTGGATTTCTGGTCCAATGCGCCTGGCCCGCGTCTTAGGACTGTGAGTGCCGGTGCGCGTTGACCATCCTTCTAGAAA
ACGTTTCTACCCTTAACTGGGCCGGACTCGCGATCTAGATCTTTTACTTTGAAAAAATTAGAGTGTTCAACGCAGGCTTT
TGCTGTGAATACATTAGCATGGAATAATAATCTAGGACTTCGGTTCTATTTTGTTGGTTTCTAGAATTGAAGTAATGATT
GATAGGGATAGTTGGGGGTGCTAGTATTGGCCGGCCAGAGGTGAAATTCTTGGATTCGGTCAAGACTAACTTATGCGAAA
GCATTCACCAAGGATGTCTTCTTTAATCAAGAACGAAAGTTGGGGGATCGAAGACGATCAGATACCGCC
>OTU_698
AGGGCAAGTCTGGTGCCAGCAGCCGCGGTAATTCCAGCTCCAATAGCGTATATTAAAATTGTTGCAGTTAAAAAGCTCGT
AGTTGGATTTCTGGTAGTGCGCATTTGGCCCGTCTCGGTTACGAGTTTGTGTGCCGGTACGCGCCTGCCATCTTTCTGGG
GAATGGCTCGACCTTCACTGGTTGGGTCACTAGCCAGATCTTTTACTTTGAAAAAATTAGAGTGTTTAAAGCAGGCTTGT
TGCTATGAATACATTAGCATGGAATAATAATTTAGGACTTTGGTCTTATTTTGTTGGTTTCTAGGACTAAAGTAATGATT
GATAGGGACAGTTGGGGGTGCTAGTATTCAGCGGCCAGAGGTGAAATTCTTGGATTCGCTGAAGACTAACTTATGCGAAA
GCATTCACCAAGGATGTCTTCTTTAATCAAGAACGAAAGTTGGGGGATCGAAGACGATCAGATACCGTC
>OTU_699
AGGGCAAGTCTGGTGCCAGCAGCCGCGGTAATTCCAGCTCCAATAGTGTATATTAAAGTTGTTGCAGTTATACAAAGCTC
GTAGTTGGACTTCTGGAGGTGGAGACTGGCGGATGGCTATGGCTGTTGCCGGTCGCTACCTTCATCCTTCTGTTAACAAG
GATCGGGATTGAGTTTTCGGCCTTGGGCTCAGATATTTTACCTTTTTGAGCAAATTATAGTGTTTCAGGCAGGCGTGCGC
CGGAATACATTAGCATGGAATGATCGAATAGGACCGTGTTTCTTTTTTATGGTTTCTTGAGGAGCATGGTAATGATTAAT
AGGAATAGTTGAGGGGGCTAAAGTATTTAATTTCCAGAGGTGAAATTCTTTGAAATATTAAAGACTAACGTATGCGAAAG
CATTTGCCAAGAATTTTTCTCTTAATCAAGAACGAAAGTTAGGGGATCAAAGACGATCAGATACCGTC
>OTU_700
AGGGCAAGCCTGGTGCCAGCAGCCGCGGTAATTCCAGCTCCAATAGCGTATATTAATGTTGTTGCGGTTAAAAAGCTCGT
AGTTGGATCTCGGCGGGCGAGGGACGGTTCGTTGTTTGACGCTACTGTCCCATTGTCCCGTGATTTTGGTCGGAGGTTCC
GGGGTGCTCTTAACCGAGTGACCCGGGGCGCCGTCCGGTTTACTTTGAAAAAATTAGAGTGCTCAGCGCAGGCTTTCCAC
GCTTGAATATCAGTGCATGGAATAATGGAATAGGACGTCGTTTCTATTTTGTTGGTTTTTCGAAATCGACGTAATGATCA
ATAGGGACAGTCGGGGGCATTAGTATTCCGGCGACAGAGGTGAAATTCTTGGACCGCCGGAAGACTCACTACTGCGAAAG
CATTTGCCAAGAATGTTTTCATTAATCAAGAACGAAAGTTAGAGGTTCGAAGACGATTAGATACCGCC
>OTU_701
AGGGCAAGTCTGGTGCCAGCAGCCGCGGTAATACCAGCTCCAAAAGCATATATTAACGTTGTTGCAGTTAAAAGGCTCGT
AGTCAAAATTGTGGTCTCTCAATTTGAATCAAGAGTCTAGTACTCTTACATTCATTATTGTGGACCATCATTCTGGACGG
CATTTCTGCTCTTGATTGAGTTGGTTGTGTTGTACAGATCTTTTACTGTGAATAAATCAGAGTGTTCCAGGCAGGCTCCA
TGCCATGAATGCTTTAGCATGGAATAATACTATAAGGCTTACGTTTTATTTATTGGCTTTCAAAACATAAGTAATGATTG
ATAGGGATAGTTGGGGGTGCTAGTATTTAACGGTCAGCGGTGAAATGCATAGACCCGTTAAAGACTATCTTATGCGAAAG
CATTCACCAAGGATATCTTCTTTGATCAAGAACGAAAGTTGGGGGATCGAAGACGATCAGATACCGTC
>OTU_702
AGGGCAAGTCTGGTGCCAGCAGCCGCGGTAATCCCAGCTCCAATAGCGTATATTAAAGTTGTTGTGGTTAAAAAGCTCGT
AGTTGGATCTCAGTTCGAGTCAAACGGTCCACTTGCCAGTGGTTACTGTTTGTACTGAACGTTCATTTATCGAGTTGTCC
TATGGTGCTCTTCACCGAGTGTCATAGGCGATCGATACGTTTACTTTGAAAAAATTAGAGTGCTCAAAGCAGGCTATATA
AGCCCGAATAATGTTGCATGGAATAATGGAATAGGATCTCGGTTCTATTTTGTTGGTCTTCGGAATCTGAGATAATGATT
AAGAGGGACAGACGGGGGCATTCGTATTGCGACGCTAGAGGTGAAATTCTTGGACCGTTGCAAGACGAACTAAAGCGAAG
GCATTTGCCAAGAATGTTTTCATTAATCAAGAACGAAAGTTAGCGGATCGAAGACGATTAGATACCGCC
>OTU_703
AGGGCAAGCCTGGTGCCAGCAGCCGCGGTAATTCCAGCCCCACGAGCATGTACGTAAGTTGTTGCAGTTAAAAAGCTCGT
AGTTGGATCTCAGACTCGTGGCCAGTGGTCCGCTCGATACGAGTGTGCACTGCTGTGCCCGGTCTACGTCTGGTCAAATT
TCGTAGTGCTCTTAACCGGGTGCTGCGGAATGCCAGAAGGTTTACTCTGAAAAAATTAGAGTGCTTAAAGCAAGCCGTTT
GTGCTTGAATACTGTTGCATGGAATAATGGAATAGGACCTCGGATCTATTTTGTTGGTTTTCGGAGTCGAGGTAATGATT
AAGAGGGACAGACGGGGGCATTCGTATTGCGCCGTTAGAGGTGAAATTCTTGGATCGGCGCAAGACGAACGACTGCGAAA
GCATTTGTCAAGGATGTTTTCATTAATCAAGAACGAAAGTCAGAGGTTCGAAGACGATCAGATACCGTC
>OTU_704
AGGGCAATTCTGGTGCCAGCACCCGCGGTAATTCCAGCTCCAGTAGCGTATATTAAAGTTGCTGCAGTTAAAAAGCTCGT
AGTTGGATTTCTGACATGGTCTACTTGATCCGCTGGCGTTAGCTGGTGAGCATCTTGTCGCCGCGTCATCCTTGTAGAAA
ACTCTCGTGCTCTTTACTGGGCTGCGGGGGTGATCTACATCTTTTACTTTGAAAAAATTAGAGTGTTCAAAGCAGGCTTA
CGCTGTGAATACATTAGCATGGAATAATAATCTAGGACTTCGGGCCTATTTTGTTGGTTTCTAGGACTGAAGTAATGATT
GATAGGGATAGTTGGGGGTGCTAGTATTCAGCGGCCAGAGGTGAAATTCTTGGATTCGCTGAAGACTAACTTATGCGAAA
GCATTCACCAAGGATGTCTTCTTTAATCAAGAACGAAAGTTGGGGGATCGAAGACGATCAGATACCGCC
>OTU_705
AGGGCAATTCTGGTGCCAGCAGCCGCGGTAATTCCAGCTCCAATAGCGTATATTAAAGTTGTTGCAGTTAAAAAGCTCGT
AGTTGGATCTCGGGGGCGGTCCGGCGGTCCTCCTCGCGGAGGTATACTGCCGCGACTGCTCTCACCTCACCGGCTCTCCG
CGGGTGCTCTTCGCTGAGTGCCCGTGGCGGCCGGAATGTTTACTTTGAAAAAATTAGAGTGTTCAAAGCAGGCGTTTTTG
CCTGAATATTGGCGCATGGAATAATGGAATAGGACCTCGGTTCTATTTTGTTGGTTTTCGGAAGTCGAGGTAATGATTAG
TAGGGACGATCCGGGGGCATTCGTATTGCGCGGTTAGAGGTGAAATTCTTGGATCCGTGCAAGACGAACTACAGCGAAGG
CGTTTGCCAAGTGCGTCTTCATTAATCAAGAGCGACAGTCAGAGGTTCGAAGACGATTAGATACCGCC
>OTU_706
AGGGCAATTCTGGTGCCAGCAGCCGCGGTAATTCCAGCTCCAATAGCGTATATTAAAGTTGTTGTGGTTAAAAAGCTCGT
AGTTGGATCTCAGCCCACGCTCGGGTGGTGCGGTGCTAGCGCGCCGGCTACTGCCTCGACTGGGCAGCATACCGAAGCGT
CCTGCGGTGCCTCTAACCGGGTGGCGCAGGCGGTCGGTACGTTTACTTTGAAAAAATTAGAGTGCTCAAAGCAGACAGCT
CGTCTGGATAGTGTTGCATGGAATAATGAAATAGGACTTTGGTTCTATTTTGTTGGTCTCCGGAACCAAGGTAATGATTA
AGAGGGACAGACGGAGGCATTAGTATTGCGACGCTAGAGGTGAAATTCTTGGACCGTCGCAAGACTAACAAAAGCGAAAG
CATTTGCCAAGAATGTTTTCATTAATCAAGAACGAAAGTTAGAGGTTCGAAGACGATCAGATACCGCC
>OTU_707
AGGGCAATTCTGGTGCCAGCAGCCGCGGTAATTCCAGCTCCAATAGCGTATATTAAAGTTGTTGCAGTTAAAAAGCTCGT
AGTTGGATTTCGGCGATGCGTACGGTGGTCCGCCGCAAGGCGAGCACTGCCGTGGTGTCGCTTTTTTTCTCGGCGCCGCC
GTGTGCCCTTGATTGGGTGTGCGGATTCTGGAGCCGGGACCTTTACTTTGAAAAAATTAGAGTGTTCAAAGCAGGCGTTT
CGCTTGAATAGATTAGCATGGAATAATGGAATAGGACTTTGGTCTTATTTTGTTGGTTTCTAGGACCGAAGTAATGATTA
ATAGGGACAGTTGGGGGCATTAGTATTTAATTGCTAGAGGTGAAATTCTTGGATTTATGAAAGACTAACTACTGCGAAAG
CATTTGCCAAGGATGTTTTCATTAATCAAGAACGAAAGTTGGGGGATCGAAGACGATTAGATACCGCC
>OTU_708
AGGGCAAGTCTGGTGCCAGCAGCCGCGGTAATTCCAGCTCCAAGAGCATATATTAAAGTTGCTGCAGTTAAAACGCCCGT
AGCCTAAGCCACGCCGGATTCGATTGGTCTACCCCTTTCTAGGGGATGTGCACTTGTTGGGTTCGGTGTGACTATTGATT
GTCGGGGCCCTTGGACTTAGTTGTCTAGGGTAAACCCTTACAGTCCTTTTATTGTGAATAAATCAAACTGCCCAAAGGAG
ACCGTAGGTCCTGAATGATTAAGCATGAGATAATGGAACAAGAACGGAGTGCAGTCCCATCCTGCGCTTTGTTAATGATG
AAGAGGGAGTGGTGGAGATATCCTTATTTTGTGAGAAGAGGTGAAATTCTATGATTCATGAAAGAAGAACAAAAGCACAA
GCAGTTATCTAAAAACCCCCCATTGGTCAAGGACGAAAGTTTGGGGATCGAAGGCGATCAGATACCGTC
>OTU_709
AGGGCAATTCTGGTGCCAGCAGCCGCGGTAATTCCAGCTCTATAAGCGTATACCAATATTGTTGCGGTTAAAAAGCTCGT
AGTTGGATCTCGGCAAGCAGGGAGTGGTTCGATAACTGTCGATACTGTTCCGTTTGCTTGTATTATTTGGCAGAGGATCC
GGGGTGCTCTTAAACGAGTGTCCTGGGATGCTGTCGGGTTTACTTTGAAAAAATTAGAGTGCTCAAAGCAGGCTTAATAC
GCTTGGATATTCGTGCATGGAATAATAGAATAGGAAGTCGTTTCTATTTTATTGGTTTTCGGAAATCGACTTAATGATTA
ATAGGGACGGTCGGGGGCATTAGTATTCAGGCGACAGAGGTGAAATTCTTGGACCGTCTGAAGACTAACTACTGCGAAAG
CATTTGCCAAGAATGTTTTCATTAATCAAGAACGAAAGTTAGAGGTTCGAAGACGATTAGATACCGCC
>OTU_710
AGGGCAATTCTGGTGCCAGCAGCCGCGGTAATTCCAGCTCCGAAAGTGTATGCTAAAGTTGTTGCGGTTGAAAAGCTCGT
AGTTGGATGTAGAGCGCGCGGCGCCGGTCCGTCGCAGGGCGTGCACCGGCGTCGCGGGTTCCGCCTGTCGGCGCCGCCCG
CGGTGCTCTTGACCGGGTGCCGCGGGTCGGGCCGACGAGTTTACTTTGAAAAAATTAGAGTGTTCAAAGCAGGCCGCCCG
CCTGCATAGTGTCGCATGGAATAACGGAATAGGACCTCGGTCTCGTTTCGTTGGCGTTCGCGGGAGCGAGGTAATGATTA
AGAGGGACGGCCGGGGGCGTCCGTACTCTGCCGTCAGAGGTGAAATTCTTGGACCGGCGGAAGACGAGCAGCTGCGAAAG
CGTTCGCCAAGAACGTTTTCTTTAATCAAGAGCGAAAGTCAGAGGTTCGAAGGCGATCAGATACCGTC
>OTU_711
AGGGCAAGTCTGGTGCCAGCAGCCGCGGTAATTCCAGCTCCAATAGCATATGTTAAAGTTGTTGCGGTTAAAAAGCTCGT
AGTTGGATCTCGGCGGCCCGGGGTCGGTTCGCTCTCTGGCGTGACTGACCCACTGGGCCGTGTTTTTGGCGGAGGTCGCC
GGGTGCTCTTAACCGAGTGTCCTGCGGCGCCGTCAGGTTTACTTTGAAAAAATTAGAGTGCTCCAGGCAGGCTTGACACG
CCTGAATAGTCGTGCATGGAATAATGGAATAGGACGTCGTTTCTATTTTGTTGGTTTTCGGATATCGACGTAATGATTAA
TAGGGACAGTCGGGGGCATTAGTATTCAGACGACAGAGGTGAAATTCTTGGACCGTCTGAAGACTCACTACTGCGAAAGC
ATTTGCCAAGAATGTTTTCATTAATCAAGAACGAAAGTTAGAGGTTCGAAGACGATCAGATACCGTC
>OTU_712
AGGGCAAGTCTGGTGCCAGCAGCCGCGGTAATACCAGCTCCAATAGCGTATGCTAAAGTTGTTGCAGTTAAAAGGCTCGT
AGTCGAACTTATGACCCTGTGAACCTGGCCCATCCTCTAGTAGGTTGCGCGCCGGTGTGCACGGGTCATTCTTCTGAAGA
GCATTGCTGCCCTTGATTGGGTTGGTAATGTAATTCAGATCATTTACTGTGAGTAAATCAAAGTGTTCAAAGCAGGCAAT
TCGCTTGTATGGTTCAGCATGGAATAATAAGATAAGACTTCGGTTTTGTTTTGTTGGCTATAGAACCAAAGTAATGATTG
AAAGGGATAGTTGGGGGTGCTAGTATTCAGTGGTCAGCGGTGAAATGCGAGGACCCACTGAAGACTAACTTATGCGAAAG
CATTCACCAAGGATATCTTCTTTGATCAAGAACGAAAGTTGGGGGATCGAAGACGATTAGATACCGTC
>OTU_713
AGGGCAAGTCTGGTGCCAGCAGCCGCGGTAATTCCAGCTCCAATAGCGTATATTAAAGTTGTTGCAGTTAAAACGCTCGT
AGTTGGATTTTGGACTTGCGCAGTTTGTCCGTCGCGAGATGTGTACAGATTGTGCTGGTCTTTTTGTAATTCTCTTGGAG
ATCTGTCATATGCTTCATTGTGTGTGCAGAGATTCAAGTCTTTCACTTTGAAAAAATTAGAGTGTTCAAAGCAGGCCTTC
GCTTGAATACATTAGCATAGAAATGATTTAACAGGACTTTGGTTCGATTTTGTTGGTCTCTCGGATTAAAGTAATGATTA
ATAGGGATAGTTGGGGGCATTAGTATTTAATTGTCAGAGGTGAAATTCTTGGATTTATGAAAGACTAACTTCTGCGAAAG
CATTTGCCAAGGATGTTTTCATTAATCAAGAACGAAAGTTAGGGGATCGAAGACGATTAGATACCGTC
>OTU_714
AGGGCAATTCTGGTGCCAGCAGCCGCGGTAATTCCAGCTCCAATAGCGTATATTAAAGTTGTTGCGGTTAAAAAGCTCGT
AGTTGGATCTCGGCGGGCAGGGGGTGGTTCGCTCTTCAGCGCTACTGCCCCGCTTTGCCCGTGTGATTGGCGGAGGTTTC
GGGGTGCTCTTCGTTGAGTGACTCGGAGCGCCGTCAGGTTTACTTTGAAAAAATTAGAGTGCTCAAAGCAGGCTTTTCAC
GCTTGAATATTCGTGCATGGAATAATGGAATAGGAACTCGTTTCTATTTTGTTGGTTTTCGGAAATCGAGTTAATGATTA
ACAGGGACAATTGGGGGCATTAGTATTCAGACGACAGAGGTGAAATTCTTGGACCGTCTGAAGACTGACTACTGCGAAAG
CATTTGCCAAGAGTGTTTTCATTAATCAAGAACGAAAGTTAGAGGTTCGAAGACGATTAGATACCGTC
>OTU_715
AGGGCAATTCTGGTGCCAGCAGCCGCGGTAATTCCAGCTCCAATAGCGTATATAAAAGTTGTTGCAGTTAAAAAGCTCGT
AGTCTGACTCTTGGTCTGCGTCGAGCGCCCACGGCCTTTGGTCGTGCGTGTGCGAGTCGCGGGCCTTGTACTTCGGAGGA
GCGCGTGTGCTATTAACTTAGTGCGCGTGGGATTCCGATAGTTTACTTTGAGAAAAATAGAGTGTTCAAAGCAGGCGATT
GCCATTGAATACGTTAGCATGGGATAATGGAATAGGACATTGGTTCTATTTTGATGGTTTAAGGACCGATGTAATGATTA
ATAGGGACAGTTGGGGACATTCATATTCCATGGCTAGAGGTGAAATTCTTGGATTCATGGAAGATGAACTACTGCGAAAG
CATTTGTCAAAGATGTTTTCATTGATCAAGAACGAAAGTTAGGGGAGCAAAGACGATCAGATACCGTC
>OTU_716
AGGGCAAGTCTGGTGCCAGCAGCCGCGGTAATTCCAGCTCCAATAGCGTATATTAAAGTTGTTGCGGTTAAAAAGCTCGT
AGTTGGATCTCGGCGGACAGGGGGCGGTTCGGTATCTGCCGGTACTGCCCCATTTGTCCGTGTTCATTGTCGGAGGTCGC
CGGGTGCTCTTAATCGAGTGTCCGGTCGGCACCGTCAGGTTTACTTTGAAAAAATTAGAGTGCTTCAAGCAGGCTCCAAC
GCCTGGATACTCGTGCATGGAATAATGGAATAGGACGTCGTTTCTATTTTGTTGGTTTTCGGAAATCGACGTAATGATTA
ACAGGGACAGTCGGGGGCATTAGTATTCAGACGACAGAGGTGAAATTCTTGGACCGTCTGAAGACTAACCACTGCGAAAG
CATTTGCCAAGAATGTTTTCATTAATCAAGAACGAAAGTTAGAGGTTCGAAGACGATCAGATACCGTC
>OTU_717
AGGGCAATTCTGGTGCCAGCAGCCGCGGTAATTCCAGCTCCAATAGCGTATATTAAAGTTGCTGCGTTTAAAAAGCTCGT
AGTTGGATCTCGGTTCCAGGCCTGCGGTCCGCCTCGAGGTGGATACTGCTCGTCCTGTGTTCGACGTCGTGGTGGTTCCT
TGGTGCTCTTGACTGAGTGTCTCGGACGGTCCCGAACGTTTACTTTGAAAAAATTAGAGTGCTCAAAGCAGGCGTATCGC
CTGAATAATTCCGCATGGAATAATGGAATAGGACCTCGGTTCTAGTTCGTTGGTTTGCGAATCCTTGAGGTAATGATTAA
TAGGGACTGCCGGGGGCATACGTATTGCGGCGGGAGAGGTGAAATTCGTGGATCGCCGCAAGACGAACGACAGCGAAAGC
ATTTGCCAAGAATGTTCTCATTAATCAAGAACGAAAGTCAGAGGTTCGAAGACGATTAGATACCGCC
>OTU_718
AGGGCAATTCTGGTGCCAGCAGCCGCGGTAATTCCAGCTCCAATAGCGTATATTAAAGTTGTTGCGGTTAAAAAGCTCGT
AGTTGGATCTCGGCGGGCAGGGGGCGGTTCGCTGCTTAGCGCTACTGCCCCATTTGCCCGTGATTATTGGCGGTGGCTGC
GTGGTGCTCTTCGCCGAGTGTCACGTGGTGCTGCCAGGTTTACTTTGAAAAAATTAGAGTGCTCCAAGCAGGCTTGACAG
GCTTGAATATTCGTGCATGGAATAATGGAATAGGATCTCGTTTCTATTTTGTTGGTTTTCGGAAATCGAGATAATGATTA
ACAGGGACAGCCGGGGGCATTAGTATTCAGACGACAGAGGTGAAATTCTTGGACCGTCTGAAGACTAACTACTGCGAAAG
CATTTGCCAAGAGTGTTTTCATTAATCAAGAACGAAAGTTAGAGGTTCGAAGACGATTAGATACCGTC
>OTU_719
AGGGCAAGTCTGGTGCCAGCACCCGCGGTAATTCCAGCTCCAATAGCGTATATTAAAGTTGTTGCAGTTAAAACGCTCGT
AGTTAGACTTCGGAACTTTGTATCTGCGTGGCCCAGGCGGGATTCGTGCGGAAGCGGGTTCTATTTTGATTACTTTCCGG
GCAGCTCTTAACTGAGTGAGCCCGGGTGGTAAGCTTGTGTACTGTGAATAAATTAATATGCTCAAAGTAGGCGAGAAAGC
TTGAATACATTAGCATGGAATACTGAAATACGGCAGCGGCTTCTTTCTGTGCGATTGAGAGGCTATTGCTGCAATGATTA
ATGGAAACGGTCGGGGTAATTGGTATTTAGTTGTCAGAGGTGAAATTCTTGGATTGAATAAAGACCAACTGCAGCGAAGG
CGTTTTACAAGGACGCTTCCGTCAATCAAGAACGAAAGTTGGGGGATCGAAGACGATTAGATACCGTC
>OTU_720
AGGGCAATTCTGGTGCCAGCAGCCGCGGTAATTCCAGCTCCAATAGCGTATATTAATGTTGTTGCGGTTAAAAAGCTCGT
AGTTGGATCCCAACACGTCGCGGGCGGTTCGTTATTCGACGTTACTGCCCCGTCGATGTGTGTGTTTTGACGGAAGCTTC
GGGGTTATCTTAATCGATTGTCTCGTAGTGCCGTCAGGTTTACTTTGAAAAAATTAGAGTGCTCAAAGCAGGCTTTACAC
GCTTGAATATCTGTGCATGGAATAATGGAATAGGACACTGTTTCTATTTTGTTGGTTTTCGGAAATCGGTGTAATGATTA
ATAGGGACAGTCGGGGGCATTAGTACTCGCACGGGAGAGGTGAAATTCAAGGATCGTGCGAAGACTCCCTACTGCGAAAG
CATTTGCCAAGAATGTTTTCATTAATCAAGAACGAAAGTCAGAGGTGCGAAGGCGATCAGATACCGTC
>OTU_721
AGGGCAAGCCTGGTGCCAGCAGCCGCGGTAATTCCAGCTCCAATAGCGTATATTAAAGTTGTTGCGGTTAAAAAGCTCGT
AGTTGGATCTCGGCGAGTGGGGGGCGGTTCACCGAATGGTGGTACTGCCCCATTTGCTCGTGGTGTTTGACGGAGGTTTG
AGGGTTCTCTTTATTGAGTGTCCTTAGATGCCGTCAGGTTTACTTTGAAAAAATTAGAGTGCTCAAAGCAGGCTTTTAAG
GCTTGAATATTCGTGCATGGAATAATGGAATAGGAACTCGTTCCTATTTTGTTGGTTTTCGGAAATCGAGTTAATGATTA
ATAGGGACAATTGGGGGCATTAGTATTCAAACGACAGAGGTGAAATTCTTGGACCGTCTGAAGACTAACTACTGCGAAAG
CATTTGCCAAGAGTGTTTTCATTAATCAAGAACGAAAGTTAGAGGTTCGAAGACGATTAGATACCGTC
>OTU_722
AGGGCAAGTCTGGTGCCAGCAGCCGCGGTAATTCCAGCTCCAATAGCGTATATTAATGTTGTTGCGGTTAAAAAGCTCGT
AGTTGGATCTCAACACGTCGCGGGCGGTTCGTTATTCGACGTTACTGCCCCGTCGATGTGTGTGTTTTGACGGAAGCTTC
GGGGTGATCTTAATCGATTGTCTCGTAGTGCCGTCAGGTTTACTTTGAAAAAATTAGAGTGCTCAAAGCAGGCTTTACAC
GCTTGAATATCTGTGCATGGAATAATGGAATAGGACACTGTTTCTATTTTGTTGGTTTTCGGAAATCGGTGTAATGATTA
ATAGGGATAGTTGGGGGCATTAGTACTTAACTGTCAGAGGTGAAATTCTCGGATTTGTTAAAGACTAACTTATGCGAAAG
CATTTGCCAAGGATGTTTTCATTAATCAAGAACGAAAGTTAGGGGATCAAAGACGATTAGATACCGCC
>OTU_723
AGGGCAATCCTGGTGCCAGCAGCCGCGGTAATTCCAGCTCCAGTAGCGTATATTAAAGTTGTTGCAGTTAAAAAGCTCGT
AGTTGGATTTCTGGCAAGTCAGTGCTAGCCAGGCACTCAGTGTCATGTGCTGGCCACAGGCTGCCATCCTTCCAGAGAAC
GACAATACCATTCACTTGGCCGTTGTTGCAATCTGGAACTTTTACTTTGAAAAAATTAGAGTGTTCAAAGCAGGCGTTAC
GCTATGAATACATTAGCATGGAATAATAATTTAGGACTTTGGTTTCTATTTTGTTGGTTCTAGTACCGAAGTAATGATTG
ATAGGGATAGTTGGGGGTGCTAGTATTCAGCGGCCAGAGGTGAAATTCTTGGATTCGCTGAAGACTAACTCAGGCGAAAG
CATTCACCAAGGATGTCTTCTTTAATCAAGAACGAAAGTTGGGGGATCGAAGACGATTAGATACCGCC
>OTU_724
AGGGCAATTCTGGTGCCAGCAGCCGCGGTAATTCCAGCTCCAATAGCGTATATTAAAGTTGTTGCGGTTAAAAAGCTCGT
AGTTGGATCTCGGCAGCCAGGGGGCGGTTCGCTCCAAAGCGTGACTGCCCCATTTGGCTGTGTGATTGGCGGAGGTTTCG
GGGTGCTCTTCGTTGAGTGTCCCGGTGCGCCGTCAGGTTTACTTTGAAAAAATTAGAGTGCTCAAAGCAGGCTTTTACGG
CTTGAATATTCGTGCATGGAATAATGGAATATGAACTCGTTTCTATTTTGTTGGTTTTCGGAAATCGAGTTAATGATTAA
TAGGGACAATTGGGGGCATTAGTATTCAGACGACAGAGGTGAAATTCTTGGACCGTCTGGCGACTAACTACTGCGAAAGC
ATTTGCCAAGAGTGTTTTCATTAATCAAGAACGAAAGTTAGAGGTTCGAAGACGATTAGATACCGTC
>OTU_725
AGGGCAAGCCTGGTGCCAGCAGCCGCGGTAATTCCAGCTCCAATAGTGTATGTTAATTTTGTTGCGGTTAAAAAGCTCGT
AGTTGGATATCGGCCGGTCTGTCCCGGTGCGCTTCTGGCGCAACTGGGAACGATGACCGGCGTGTTTTGTGTCGGGAGTC
GGGGCGCTCTTAACCGAGTGTTCTGGGATGCCGTCAGGTTTACTTTGAAAAAATTAGAGTGCTCAAAGCAGGCTTTATAC
GCTTGAATATTCGTGCATGGAATAATGGAATAGGACGTCGCTTCTATTTTGTTGGTTTTCGGAAATCGACGTAATGATTA
ATAGGGACAGCCGGGGGCATTAGTATTCAGACGACAGAGGTGAAATTCTTGGACCGTCTGAAGACTCACTACTGCGAAAG
CATTTGCCAAGCATGTTTTCATTAATCAAGAACGAAAGTTAGAGGTTCGAAGACGATCAGATACCGTC
>OTU_726
AGGGCAAGTCTGGTGCCAGCAGCCGCGGTAATTCCAGCTCCAATAGCGTATATTAATGTTGTTGCGGTTAAAAAGCTCGT
AGTTGGATCTCAACACGTCGCGGGCGGTTCGTTATTCGACGTTACTGCCCCGTCGATGTGTGTGTTTTGACGGAAGCTTC
GGGGTGATCTTAATCGATTGTCTCGTAGTGCCGTCAGGTTTACTTTGAAAAAATTAGAGTGCTCAAAGCAGGCTTTACAC
GCTTGAATATCTGTGCATGGAATAATGGAATAGGACACTGTTTCTATTTTGTTGGTTTTCGGAAATCGGTGTAATGATTA
ATAGGGACAATCGGGGGCATTAGTATTCAGACGACAGAGGTGAAATTCTTTGATCTGCGGAAGACTAACTAATGCCAAAG
CATTTGCCAAGAATGTTTTCATTAATCAAGAACGAAAGTTAGGGGATCAAAGACGATCAGATACCGCC
>OTU_727
AGGGCAAGCCTGGTGCCAGCAGCCGCGGTAATTCCAGCTCCACGAGCATGTACGTAAGTTGTTGCAGTTAAAAAGCTCGT
AGTTGGATCTCAGGCTCGTAGCCAGTGGTCCGCCCGATACGGGTGTGCACTGCTGTGCTCGGCCTACGTCTGGTTTACGT
TCGTAGTGCCCTTAACTGGGTGCTGCGGAATGCCAGAAGGTTTACTCTGAAAAAATTAGAGTGCTCAAAGCAAGCTGTTA
TGCTTGAATACTGTTGCATGGAATAATGGAATAGGACCTCGGATCTATTTTGTTGGTTTTCGGAGTCGAGGTAATGATTA
AGAGGGACAGACGGGGGCATTCGTATTGCGCCGTTAGAGGTGAAATTCTTGGATCGGCGCAAGACGAACAACTGCGAAAG
CATTTGCCAAGGATGTTTTCATTAATCAAGAACGAAAGTCAGAGGTTCGAAGACGATTAGATACCGTC
>OTU_728
AGGGCAATTCTGGTGCCAGCAGCCGCGGTAATTCCAGCTCCAATAGCATATGTTAATGTTGTTGCGGTTAAAAAGCTCGT
AGTTGGATCTCGGCGGGTCGGGGGCGGTTCGCTCTCTGGCGTGACTGCCCCACTGACCCGTGTTTTTGGCGGAGGTCGTC
GGGTGCTCTTAATCGAGTGTCCTGCGGCGCCGTCAGGTTTACTTTGAAAAAATTAGAGTGCTCCAGGCAGGCTTGACACG
CTTGAATAGTCGTGCATGGAATGATGGAATAGGACGTCGTTTCTATTTTGTTGGTTTTCGGAAATCGACGTAATGATTAA
TAGGGACAGTCGGGGGCATTAGTATTCAGACGACAGAGGTGAAATTCTTGGACCGTCTGAAGACTCACTACTGCGAAAGC
ATTTGCCAAGAATGTTTTCATTAATCAAGAACGAAAGTTAGAGGTTCGAAGACGATTAGATACCGTC
>OTU_729
AGGGCAAGCCTGGTGCCAGCAGCCGCGGTAATACCAGCTCCAATAGCGTATATTAACGTTGTTGCAGTTAAAAGGCTCGT
AGTCGAACCTATGATCTTGTAAACTATACCCTTTGCCAAGCGCAATGGTGTCTATGTTTACTGGTCATCCTTCTGGAAAC
TATACCTGCTCTTCACTGAGTGGGCTATACGATCCAGATCATTTACTGTGAGTAAATCAGAGTGTTTAAAGCAGGCTTCA
CGCCTGAATGTTCTAGCATGGAATAATAAGATAGGACTTTGGTTCTATTTTGTTGGCTTCTAGGACTGAAGTAATGATTG
ATAGGGATAGTTGGGGGTGCTAGTATTTAACGGTCAGCGGTGAAATGCGTGGACCCGTTAAAGACTAACTTATGCGAAAG
CATTCACCAAGGATATTTTCTTTGATCAAGAACGAAAGTTGGGGGATCGAAGACGATTAGATACCGCC
>OTU_730
AGGGCAATCCTGGTGCCAGCAGCCGCGGTAATTCCAGCTCCAAGAGTGTATATTAAAGTTGTTGCGGTTAAAAAGCTCGT
AGTTGGACCATGGGTCGGAGAGCGAGGTCCCCGGAGGCGTCAGCTTTCGGGATGAAGGCCTCGTCCTTCCTTCCTTTTTT
GCAAAACGTCAAACGCCGGCAACGGTGGTTTTACAGGGTTTACTTTGAATAAATTAGGGTGTTCAAAGCAGGCGTATCGC
CTTGAATACATTAGCATGGGATAATAAAAGATGACCTTCGGTTTATACTTTATTGGTTTCTGAAGCCGAGGTAATGATTG
ATAGGGACGGTTGGGGTCGCTCGTATTCAGTGGTCAGAGGTGAAATTCTAGGACCCACCGAGGACAAACAAGTGCGAAGG
CATTCGACAAGGATGTTTTCATTAATCAAGAACGAAAGTTGTGGGATCGAAGACGATCAGATACCGTC
>OTU_731
AGGGCAAGTCTGGTGCCAGCAGCCGCGGTAATTCCAGCTCCAATAGCGTATATTAAAGTTGTTGCGGTTAAAAAGCTCGT
AGTTGGATCTCGGCGGGTAGGGGGTGGTCTGCTTGCTAGCAGCACTTCCCCAGTTACCCGTGTTTTTGGCAGAGGTCGTT
GGGTGCTCTTCATCGAGTGTCCAGCGACGCTGTCAACTTTACTTTGAAAAAATTAGAGTGCTCAAAGCAGGCTTTACACG
CTTGAATATTCGTGCATGGAATAATGGAATAGGAAGTCGTTTCTATTTTGTTGGTTTTCGGAAATCGACTTAATGATTAA
TAGGGACAATCGGGGGCATTAGTATTCAGACGACAGAGGTGAAATTCTTGGACCGTCTGAAGACTAACTACTGCGAAAGC
ATTTGCCAAGAGTGTTTTCATTAATCAAGAACGAAAGTTAGAGGTTCGAAGACGATTAGATACCGTC
>OTU_732
AGGGCAAGTCTGGTGCCAGCAGCCGCGGTAATTCCAGCTCCAATAGCGTATATTAAAGTTGTTGCGGTTAAAAAGCTCGT
AGTTGGATCTCGGCGGGTAGGGGGCGGTTCGTTATCTGACGCTACTGCCCCATTTACCCGTGTTCTTTGGCGGAGGCGCG
GGGGTGCTCTTAACCGAGTGTCTCCGGGCGCCGCCAGGTTTACTTTGAAAAAATTAGAGTGCTCAAAGCAGGCTTGACAC
GCTTGAATATTCGTGCATGGAATAATGGAATAGGACGTCGCTTCTATTTTGTTGGTTTTCGGAAATCGACGTAATGATTA
ATAGGGACAGTCGGGGGCATTAGTATTCAGGCGACAGAGGTGAAATTCTTGGACCGTCTGAAGACTGTCGACTGCGAAAG
CATTTGCCAAGAATGTTTTCATTAATCAAGAACGAAAGTTAGAGGTTCGAAGACGATTAGATACCGTC
>OTU_733
AGGGCAATTCTGGTGCCAGCAGCCGCGGTAATTCCAGCTCCAATAGCGTATATTAATGTTGTTGCGGTTAAAAAGCTCGT
AGTTGGATCTCAACACGTCGCGGGCGGTTCGTTATTCGACGTTACTGCCCCGTCGATGTGTGTGTTTTGACGGAAGCTTC
GGGGTGATCTTAATCGATTGTCTCGTAGTGCCGTCAGGTTTACTTTGAAAAAATTAGAGTGCTCAAAGCAGGCTTTACAC
GCTTGAATATCTGTGCATGGAATAATGGAATAGGACACTGTTTCTATTTTGTTGGTTTTCGGAAATCGGTGTAATGATTA
ATAGGGACAGTCGGGGGCATTAGTATTCAGACGACAGAGGTGAAATTCTTGGATTTATTAAAGACTAACTACTGCGAAAG
CATTTGCCAAGGATGTTTTCATTAATCAAGAACGAAAGTTAGGGGATCGAAGACGATCAGATACCGCC
>OTU_734
AGGGCAATTCTGGTGCCAGCAGCCGCGGTAATTCCAGCTCTCAAAGTGTATATCGTCATTGCTGCGGTTAAAAAGCTCGT
AGTTGGACATACGCCTTACGATTCGGTGCATCTTTTCGATGTGAACTGAATTCGTTGGTTCATTTGCATAATGCTGGTTT
TCCCTGCGTCGCTTTAGTCGGTTGCGTAGGGTGACTAGCGAGTTTACTTTGAAAAAATTAGAGTGCTCAACGCGGGCTAA
CGCCTGAATACTCGTGCATGGAATAATGAAATAGGATCTCGGTTCTATTTTGTTGGTTTTCTGATCTGAGATAATGGTTA
AGAGGGACAGACGGGGGCATTCGTATCGCTGCGTGAGAGGTGAAATTCTTGGACCGTAGCGAGACGCCCTACTGCGAAAG
CATTTGCCAAGAATGTCTTCATTAATCAAGAACGAAAGTCAGAGGTTCGAAGACGATCAGATACCGCC
>OTU_735
AGGGCAATTCTGGTGCCAGCAGCCGCGGTAATTCCAGCTCCAATAGCGTATATTAAAGTTGTTGTGGTTAAAAAGCTCGT
AGTTGGATTTCGGCAGACATAGGTCGGTTTGAATCGCTTCAACACTGACTTCTTTGTCTGTGTGTTTTGCCAGAATTCAG
CGGGTGATCTTTACCGGTTGTCCGTTGGAGCTGGCAGGTTTACTTTGAAAAAATTAGAGTGCTCAAAGCAAGCTTGATTG
CTTGAATATTCGTGCATGGAATAATAGAATAGGAAGTCGTTTCTATTTTGTTGGTTTTCGGAGATTGACTTAATGATTAA
TAGGGATAGTCGGGGGCATTTGTATTCAAACGACAGAGGTGAAATTCTTGGACCGTTTGAAGACAAACTACTGCGAAAGC
ATTTGCCAAGAATGTTTTCATTAATCAAGAACGAAAGTTAGAGGTTCGAAGACGATTAGATACCGCC
>OTU_736
AGGGCAAGCCTGGTGCCAGCAGCCGCGGTAATTCCAGCTCCAATAGCGTATATTAAAGTTGTTGCAGTTAAAAAGCTCGT
AGTTGGATTTCTGGAGCCTGAGGACGGTCCACCTCACGGTGAGCACTGTTCTTGGGGTCCATCCTCTCGAAATTGTGTGG
TGCCATTAACTTGGTGCTGCATGAGGTCGGGACCTTTACTTTGAAAAAATTAGAGTGTTCAAAGCAGGCAAACTTTTCAG
CCACTGAATACATTAGCATGGGATAATGGAATAGGACTTTGGTTCTATTTTGTTGGTTTCTAGGACCGAAGTAATGATTA
ATAGGGACAGTTGGGGGCATTAGTATTTAATTGTCAGAGGTGAAATTCTTGGATTTATTAAAGACTAACTACTGCGAAAG
CATTTGCCAAGGATGTTTTCATTAATCAAGAACGAAAGTTAGGGGATCGAAGACGATCAGATACCGCC
>OTU_737
AGGGCAAGTCTGGTGCCAGCAGCCGCGGTAATTCCAGCTCCAATAGCGTATATTAAAGTTGTTGCAGTTAAAAAGCTCGT
AGTTGGATCTCGGGGGCGGCCCGGCGGTCCTCCTCGCGGAGGTATACTGCCGCGGCTGCCCTCACCTCACCGGCTCTCCT
GGGGTGCTCTTCGCTGAGTGCCCTAGGCGGCCGGAATGTTTACTTTGAAAAAATTAGAGTGTTCAAAGCAGGCGTGCTCG
CCTGAATATTGGCGCATGGAATAATGGAATAGGACCTCGGTTCTATTTTGTTGGTTTTCGGAAGTCGAGGTAATGATTAG
TAGGGACGATCCGGGGGCATTCGTATTGCACGGTTAGAGGTGAAATTCTTGGATCCGTGCAAGACGAACTACAGCGAAGG
CGTCTGCCAAGTGCGTCTTCATTAATCAAGAGCGACAGTCAGAGGTTCGAAGACGATCAGATACCGTC
>OTU_738
AGGGCAAGCCTGGTGCCAGCAGCCGCGGTAATTCCAGCTCCAATAGCGTATATTAAAGTTGTTGCAGTTAAAAAGCTCGT
AGTCTGAGTATTGACCGGCTCTGAGCGTCCGTGGTCTTTTGACTGCGCGCATGCGATTTGCTGGTCATGTACTTCGGAGG
ATCATTTGTGCTTTTCATTAAGTGCACTTGGGATTCCGATAGTTTACTTTGAGAAAAATAGAGTGTTCAAAGCAGGCGTT
TGCCTTGAATACATTAGCATGGGATAATGAAATAGGACATTGGTTCTATTTTGATGGTTTACGGACCGATGTAATGATTA
ATAGGGACAGTTGGGGACATTCATATTCCATGGCTAGAGGTGAAATTCTTGGATTCATGGAAGATGAACTACTGCGAAAG
CATTTGTCAAAGATGTTTTCATTGATCAAGAACGAAAGTTAGGGGAGCAAAGACGATTAGATACCGTC
>OTU_739
AGGGCAATTCTGGTGCCAGCAGCCGCGGTAATTCCAGCTCCAATAGCGTATATTAATGTTGTTGCAGTTGAAAAGCTCGT
AGTTGGATTTTGGACCGGCCCGCATAGGTTCGCTTCTGCGTAACTTTTACGGGTTTTAGGTCCCAACACTTTCTGAAAAA
CTTGTATGTCCTTCATTGGGCGTGCAAGAATTTCAGGACTTTTACTTTGAGAAAATTAGAGTGTTCAAAGCAGGCATTAT
TGCTTGAATAATACAGCGTGGAATAATGAAATAGGACTTTGGTTCTATTTTGTTGGTTTATAGAACCGAGGTAATGATTA
ATAGGGATAGTTGGGGTGGTTCGTATTTAATTGTCAGAGGTGAAATTCTTGGATTTATGAAAGACGAACTTCTGCGAAAG
CATTCCACAAGGATGTTTTCATTGATCAAGAACGAAAGTTAGGGGATCGAAGGCGATCAGATACCGTC
>OTU_740
AGGGCAATTCTGGTGCCAGCAGCCGCGGTAATTCCAGCTCCAATAGCGTATATTAATGTTGTTGCGGTTAAAAAGCTCGT
AGTTGGATCTCAACACGTCGCGGGCGGTTCGTTATTCGACGTTACTGCCCCGTCGATGTGTGTGTTTTGACGGAAGCTTC
GGGGTGATCTTAATCGATTGTCTCGTAGTGCCGTCAGGTTTACTTTGAAAAAATTAGAGTGCTCAAAGCAGGCTTTACAC
GCTTGAATATCTGTGCATGGAATAATGGAATAGGACACTGTTTCTATTTTGTTGGTTTTCGGAAATCGGTGTAATGATTA
ATAGGGACAGTCGGGGGCATTAGTATTCAGACGACAGAGGTGAAATTCTTGGATCGCCGCAAGACGAACAACTGCGAAAG
CATTTGCCAAGAATGTTTTCATTAATCAAGAACGAAAGTTGGAGGTTCGAAGACGATTAGATACCGTC
>OTU_741
AGGGCAAGCCTGGTGCCAGCAGCCGCGGTAATTCCAGCTCCAATAGCGTATATTAAAGTTGTTGCAGTTAAAAAGCTCGT
AGTTGGATCTCGGGTGCAGGCTTGCGGTCCGCCTCGCGGCGGTCACTGCTCGTCCTGGCAGCCTAGCTGCGGTGTATCCC
TTGGTGCTCTTGACTGAGTGTCTCGGGTGGCCGGAACGTTTACTTTGATGAAATTAGAGTGTTCAAAGCGCGGGCGTTTC
GCCCGTATAATGGTGCATGGAATGATAGAATAGGACCTCGGTTCTATTTTGTTGGTTTTCGGAACCAGAGGTAATGATTG
AGAGGGACAGACGGGGGCATTCGTATTGCGGCGTTAGAGGTGAAATTCTTGGATCGCCGCAAGACGGACTACAGCGAAAG
CATTTGCCAAGAATGTTTTCCTTAATCAAGAACGAAAGTCAGAGGCTCGAAGACGATCAGATACCGCC
>OTU_742
AGGGCAAGCCTGGTGCCAGCAGCCGCGGTAATTCCAGCTCCAATAGCGTATATTAAAGCTGTTGCAGTTAAAAAGCTCGT
AGTTGGATCCTAGTCTTCTGGGCGGGCGGTCCGCCTCGCTGGTGGACGTCTGCGTCGCCCAGGTCTGAGTTGCTGGGGAG
GATCCTGGTGCCCTTTACCGGGTGCCGGGGTCTGCCCGCAAGTTTTACTTTGAAAAAATCAGAGTGCTCAAAGCAGGCCG
GCAGAGCCTGAATGCAATTTCATGGAATAAATGAACAAGACCTCCGTTCTGTTGGGTTCCAGTTCTGGAGGTAATGATCA
AGAGGGCCTGACGGGGGCATACGTATTGCAGGGCGAGAGGTGAAATTCAGTGACCCTTGCAAGACGAACTAAAGCGAAAG
CATTTGCCAAGAATGGTTTCCTTGATCAAGAACGAAAGTCGGAGGATCGAAGACGATCAGATACCGCC
>OTU_743
GGCGGTATCTGATCGTCTTCGATCCTCTAACTTTCGTTCTTGATTAATGAAAACACTCTTGGCAAATGCTTTCGCAGTTG
TTCGTCTTTCGTAAATCCAAGAATTTCACCTCTGACAGCGAAATACGGATGCCCCCAATTGTCCCTCTTGATCATTACTT
CGGTTCCAGAAACCAACAAAATGGGACCAAAGTCCTATTCCATTATTCCATGCCCATGTATTCGGGCGAGTAGCGCCTGC
TTTGAACACTCTAATTTTTTCAAAGTAAACGTCTCAAATTCGAACGCTGCGCACAGTAAAGTACACAACGCGACTCTGAG
AAGAAGACAGCCACGCCGAGTAAACAGACCTTGCGGCCGACCCAACCTGACCAGTCCGAAATCCAACTACGAGCTTTTTA
ACTGCAACAACTTTAATATACGCTATTGGAGCTGGAATTACCGCGGCTGCTGGCACCAGAATTGCCCT
>OTU_744
AGGGCAATTCTGGTGCCAGCAGCCGCGGTAATTCCAGCTCCAGTAGCGTATACTAAAGTTGTTGCAGTTAAAAAGCTCGT
AGTTGGATTTCTGCGCGATGCGGATGGCCCGCTCCCTTTGGGCTGCGGTGCCTGTCATGCGTCGCGCATCCTGTCGTGAA
CTGCCCTGGTCTTAGTTGCCTGGGGTCTCAGGGAGCGACTCCTTTACTTTGAGAAAAATAGAGTGTTCAAAGCAGGCATG
TGCCTTGAATAAATTAGCATGGAATGATGACATAGGACTCCGGTTCTGGTCATTGGTGTACGGGACCGAAGTAATGATTG
AGAGGGACGGTTGAGGGCATTTCTATTGTCTGGCGAGAGGTGAAATTCGCGGACCCAGGCAAGAGAAACAACTGCGAAAG
CATCTGCCAAGGACGTTCCCTTTAATCAAGAACGAAAGTTGCGGGATCGAAGGCGATCAGATACCGCC
>OTU_745
AGGGCAATCCTGGTGCCAGCAGCCGCGGTAATTCCAGCCCCAATAGCGTATATTAAAGTTGTTGCAGTTAAAAAGCTCGT
AGTCGGACTTCTGACGTCGTGTGCTGTGGTCCGCCACAAGGTGAGCACTACTGGCTGCACCGTCATCCTCCTGAGGAGCA
GTGCTGCTCTTAATTGGGCTGGTGCTTGCGACTCAGGATCTTTACTTTGAAAAAATTAGAGTGTTCAAAGCAGGCCTTTC
AGCTTGAATACATTAGCATGGAATAATGGAATAGGACTTTGGTTCTATTTTGTTGGTTTCTAGGACCGAAGTAATGATTA
ATGGGAACAGTTAGGGGAATTTGTATTTTATAGTCAGAGGTGAAATTCTTGGATTTATGAAAGACAAACTTCTGCGAAAG
CATTTTCCAGAGATGCTTCCGTCAGTCAAGAACTAAAGTTGGGGGATCGAAGACGATTAGATACCGCC
>OTU_746
AGGGCAAGTCTGGTGCCAGCAGCCGCGGTAATTCCAGCTCCAATAGCGTATATTAAAGTTGTTGCAGTTAAAACGCTCGT
AGTTGGATGTTGGACTAGCGCTATGAGTCTGCCGCGAGGTGTGTACTGATGGTGTTGGTCTTTTTTTAAATCTCTTGGAG
ATCTGTTATGTCCTTCACTGGGTGTAGCAGGGATTCAAGTCTTGCACTTTGAAAAAATTAGAGTGTTCAAAGCAGGCCTT
TGCTTGAATACATTAGCATAGTATGCAACAATAAGTCTTTGATACTATTTTGTTGGTTTCTAGTATTAGAGAAATGATTA
ATAGGGATAGTTGGGGGCATTAGTATTTAATTGTCAGAGGTGAAATTCTTGGATTTATGAAAGACTAACTTCTGCGAAAG
CATTTGCCAAGGATGTTTTCATTAATCAAGAACGAAAGTTAGGGGATCGAAGACGATCAGATACCGCC
>OTU_747
AGGGCAATTCTGGTGCCAGCAGCCGCGGTAATTCCAGCTCCAATAGCGTATATTAAAGTTGTTGCGGTTAAAAAGCTCGT
AGTTGGATCTCGGCGGGTAGGGGGCGGTTCGTTATCTGACGCTACTGCCCCATTTACCCGTGTTCTTTGGCGGAGGCGCG
GGGGTGCTCTTAACCGAGTGTCTCCGGGCGCCGCCAGGTTTACTTTGAAAAAATTAGAGTGCTCAAAGCAGGCTTGACAC
GCTTGAATATTCGTGCATGGAATAATGGAATAGGACGTCGCTTCTATTTTGTTGGTTTTCGGAAATCGACGTAATGATTA
ATAGGGACAGTCGGGGGCATTAGTATTCAGGCGACAGAGGTGAAATTCTTGGACCGCCTGAAGACTCACTACTGCGAAAG
CATTTGCCAAGAATGTTTTCATTAATCAAGAACGAAAGTTAGAGGTTCGAAGACGATTAGATACCGTC
>OTU_748
AGGGCAATTCTGGTGCCAGCAGCCGCGGTAATTCCAGCTCCAATAGCGTATATTAAAGTTGTTGCGGTTAAAAAGCTCGT
AGTTGGATCTCGAGACCGGCCCGTCGGTCCTCCTCGCGGAGGTTTTACTGGCGTGCTCGCCGGCCTCACCTCGCCGGCTC
TCTGCAGGTGCTCTTTACTGCGTGCCTGCGGCGGCCGGAGCGTTTACTTTGAAAAAATTAGAGTGTTCAAAGCAGGCAAT
CGCTTGGATATCTCAGCATGGAATAATAGAATAGGACTTTGGTCTTATTTTGTTGGTTTCCGAGACCGAAGTAATGATTA
ATAGGGACAGTTGGGGGCATTCGTATTTCATTGTCAGAGGTGAAATTCTTGGATTTATGAAAGACGAACTACTGCGAAAG
CATTTGCCAAGGATGTTTTCATTAATCAAGAACGAAAGTTAGAGGTTCGAAGGCGATTAGATACCGTC
>OTU_749
AGGGCAATCCTGGTGCCAGCAGCCGCGGTAATTCCAGCTCCAATAGCGTATATTAATGTTGTTGCGGTTAGAAAGCTCGT
AGTTGGATCTCAACACGTCGCGGGCGGTTCGTTATTCGACGTTACTGCCCTGTCGATGTGTGTGTTTTGACGGAAGCTTC
GGGGTGATCTTAATCGATTGTCTCGTAGTGCCGTCAGGTTTACTTTGAAAAAATTAGAGTGCTCAAAGCAGGCTTTACAC
GCTTGAATATCTGTGCATGGAATAATGGAATAGGACACTGTTTCTATTTTGTTGGTTTTCGGAAATCGGTGTAATGATTA
ATAGGGACAGTCGGGGGCATTAGTATTCAGACGACAGAGGTGAAATTCTTGGATCCGTGCAAGACGAACTACAGCGAAGG
CGTTTGCCAAGTGCGTCTTCATTAATCAAGAGCGACAGTCAGAGGTTCGAAGACGATTAGATACCGTC
>OTU_750
AGGGCAAGCCCGGTGCCAGCAGCCGCGGTAATTCCAGCTCCAATAGCGTATATTAAAGTTGTTGCAGTTAAAAAGCTCGT
AGTCGGACTTCTGACGTCGTGTGCTGTGGTCCGCCGCAAGGTGAGCACTACTGGCTGCACCGTCATCCTCCTGAGGAGCA
GTGCTGCTCTTAATTGGGCTGGTGCTTGCGACTCAGGATCTTTACTTTGAACAAATCAGAGTGCTCAAAACAGGCGTTTC
GCTTGTATGGTTTTGCATGGAATAATAGAATAGGACTTTGGTTCTATTTTGTTGGTTTTCGGAACACAAAGTAATTATTA
AGAGGGACAGGCGGGGGCATTCGTACTGCGACGTTAGAGGTGAAATTCTTGGATCGTCGCAAGACGAACTACTGCGAAGG
CATTTGTCAAGAATGTTTTCATTAATCAAGAACGAAAGTTATGGGTTCGAAGACGATCAGATACCGTC
>OTU_751
AGGGCAATCCTGGTGCCAGCAGCCGCGGTAATTCCAGCTCCAATAGCGTATATTAATGTTGTTGCGGTTAAAAAGCTCGT
AGTTGGATCTCAACACGTCGCGGGCGGTTCGTTATTCGACGTTACTGCCCCGTCGATGTGTGTGTTTTGACGGAAGCTTC
GGGGTGATCTTAATCGATTGTCTCGTAGTGCCGTCAGGTTTACTTTGAAAAAATTAGAGTGCTCAAAGCAGGCTTTACAC
GCTTGAATATCTGTGCATGGAATAATGGAATAGGACACTGTTCCTATTTTGTTGGTTTTCGGGAATCGAGTTAATGATTA
ATAGGGACAGTTGGGGGCATTCGTATTTAATTGTCAGAGGTGAAATTCTTGGATTTATTAAAGACGAACTTATGCGAAAG
CATTTGCCAAGGATGTTTTCATTAATCAAGAACGAAAGTTAGGGGATCAAAGACGATCAGATACCGTC
>OTU_752
AGGGCAAGTCTGGTGCCAGCAGCCGCGGTAATTCCAGCTCCAATAGCGTATATTAAAGTTGTTGCGGTTAAAAAGCTCGT
AGTTGGATCTCGGGCGCAGGCTAGCGGTCCGCCTCGCGGCGGTCACTGCTTGTCCTGCCCTCCACGCCGGATTCCGTGCC
TTGGTGCTCTTGACTGAGTGTCTCGGCCGGCCGGAACGTTTACTTTGAAGAAATTAGAGTGCTCAAAGCAGGCTATTACC
GCCTGAATAATGGTGCATGGAATAATGGAATAGGACCTCGGTTCTATTTTGCTGGTTTTCGGAGCTCGAGGTAATGATTA
ATAGGGACTGACGGGGGCATTCGTATTGCGGCGCTAGAGGTGAAATTCTTGGACCGTCGCAAGACGAACTACAGCGATAG
CATTTGCCAAGCATGCTCTCATTAATCAAGAACGAAAGTCAGAGGTTCGAAGACGATCAGATACCGTC
>OTU_753
AGGGCAATTCTGGTGCCAGCAGCCGCGGTAATTCCAGCTACAATAGCGTATCTTAAAGTTGCTGCAGTTAAAAAGCTCGT
AGTTGGATCTCGGGATCGAGCTGACGGTCCGCCGCGAGGCGAGCTACCGTCTGTCCCAGCCCCTGCCTCTCGGCGCCCCC
TCGATGCTCTTAACTGAGTGTCCCGCGGGGTCCGAAGCGTTTACTTTGAAAAAATTAGAGTGTTCAAAGCAGGCCCGGTC
GCCTGAATACCGCAGCTAGGAATAATGGAATAGGACTCCGGTTCTATTTTGTGGGTTTTCGGAACCCGGGGCCATGATTA
AGAGGGACGGCCGGGGGCATTCGTATTGTGCTGCTAGAGGTGAAATTCTTGGACCGGCGCAAAACGGACGAAAGCGAAAG
CATTTGCCAAGAATGTTTTCATTAATCAAGAACGAAAGTCGGAGGTTCGAAGGCGATCAGATACCGTC
>OTU_754
AGGGCAAGTCTGGTGCCAGCAGCCGCGGTAATACCAGCTCCAATAGCGTATATTAAAATTGTTGCAGTTAAAAGGCTCGT
AGTCGAATGTATGATCACGTAGAACCTGATCCACTCTCTAGTAGGGTGAGCATCGGTGTTCACGGGTCATCCTTCTGGAA
AGCACTTCTGCCCTTGATTGGGTTGGTTGTGTGATTCAGATCATTTACTGTGAACAAATCAAAGTGTTCAAAGCAGGCTT
TTGCTTGTATGGTTCAGCATGGAATAATAATATAGGACTTCGGTTCTGTCTTGTTGGCTATGGAACCAAAGTAATGATTA
AAAGGGATAGTTGGGGGTGCTAGTATTGAATGGTCAGCGGTGAAATGCGTAGACCCATTTAAGACTAACTTATGCGAAAG
CATTCACCAAGGATATCTTCTTTGATCAAGAACGAAAGTTGGGGGATCGAAGACGATCAGATACCGCC
>OTU_755
AGGGCAATCCTGGTGCCAGCAGCCGCGGTAATTCCAGCTCCAATAGCGTATATTAAAGTTGTTGCAGTTAAAAAGCTCGT
AGTCGGACTTCTGACGTCGTGTGCTGTGGTCCGCCGCAAGGTGAGCACTACTGGCTGCACCGTCATCCTCCTGAGGAGCA
GTGCTGCTCTTAATTGGGCTGGTGCTTGCGACTCAGGATCTTTACTTTGAAAAAATTAGAGTGTTCAAAGCAGGCCTTTC
AGCTTGAATACATTAGCATGGAATAATGGAATAGGACTTTGGTTCTATTTTGTTGGTTTCTAGGACCGAAGTAATGATTA
ATAGGGATAGTTGGGGGCATTCGTATTTAGTTGTCAGAGGTGAAATTCTTGGATTTGTTGAAGACGAACTACTGCGAAAG
CATTTGCCAAGAATGTTTTCATTAATCAAGAACGAAAGTTAGAGGTTCGAAGGCGATCAGATACCGTC
>OTU_756
AGGGCAATCCTGGTGCCAGCAGCCGCGGTAATTCCAGCTCCAATAGCGTATATTAAAGTTGTTGCAGTTAAAAAGCTCGT
AGTCGGACTTCTGACGTCGTGTGCTGTGGTCCGCCGCAAGGTGAGCACTACTGGCTGCACCGTCATCCTCCTGAGGAGCA
GTGCTGCTCTTAATTGGGCTGGTGCTTGCGACTCAGGATCTTTACTTTGAAAAAATTAGAGTGTTCAAAGCAGGCCTTTC
AGCTTGAATACATTAGCATGGAATAATGGAATAGGACTTTGGTTCTATTTTGTTGGTTTCTAGGACCGAAGTAATGATTA
AGAGGGACAATTGGGGGCATCCGTATTTCGTTGTCAGAGGTGAAATTCTTAGATTTACGAAAGACGAACAACTGCGAAAG
CACTTGCCAAGAGTGTTTTCATTAATCAAGAACGAAAGTTAGAGGATCGAAGACGATTAGATACCGCA
>OTU_757
AGGGCAATCCTGGTGCCAGCAGCCGCGGTAATTCCAGCTCCAATAGCGTATATTAAAGTTGCTGCAGTTAAAACGCTCGT
AGTTTGAATGATTTCGGCGTGGACTGGCTAGACGATTGAATTCGTCGGGTTGGTGCAGGTCGAATGAAAGCTTGGGGTGG
AGGCGATTAAGTTCCCTTCATCCAGATAACCTTGAAAAAATATTGTCGCTCAAAAAAGGACGGAAAAGTCTATTGAGATT
TCAGCATGGGATTATGGAAAAAGGGAAGGAGGGATGCGAAAGGGGGTCAAAGCCCAATCGGGCCTTCTTCCAATGGTTAA
TGAGGACGATGCGTGGGAGTTCATATTAAAGTGTCAGAGGTGAAATTCTTGGATTACTTTAAGATGAACATCAGCGAAGG
CGTTCTTCAAGTGCGTGCCTGTCGATCAAGAACGAAAGTTGGGGGATCGAAGACGATCAGATACCGTC
>OTU_758
AGGGCAAGTCTGGTGCCAGCAGCCGCGGTAATTCCAGCTCCAATAGCGTATATTAAAGTTGTTGCAGTTAAAAAGCTCGT
AGTCGGACTACTGACGTCGTGTGCTGTGGTCCGCCGCAAGGTGAGCACTACTGGCTGCACCGTCATCCTCCTGAGGAGCA
GTGCTGCTCTTAATTGGGCTGGTGCTTGCGACTCAGGATCTTTACTTTGAAAAAATTAGAGTGTTCAAAGCAGGCCTTTC
AGCTTGAATACATTAGCATGGAATAATGGAATAGGACTTTGGTTCTATTTTGTTGGTTTCTAGGACCGAAGTAATGATTA
ATAGGGATAGTTGGGGGCATTCGTATTTAACAGTCAGAGGTGAAATTCTAGGATCGGGGAAAGACGAACTTCTGCGAAAG
CATTCGTCAAGGGTGTCTTCATTAATCAAGAACGAAAGTCCGGGGATCGAAGACGATTAGATACCGCC
>OTU_759
AGGGCAATTCTGGTGCCAGCAGCCGCGGTAATACCAGCTCTTCTAGCATATATTAAAGTTGCTGCAGTTAAAACGCTCGT
AGTTTGAATTATTTCGGCACTTGGCGGCAGGACGATTTAATTTGTCCGGCAGTCAGGGGGCCGAATTAAAGCTCGGGGTG
GAGGCGATTAATTTCTCTTCATCCAGATAACCTTGAAAAAATATTGTCGCTCAAAAAAGGACGGAAAAGTCTATTGAGAT
TTCAGCATGGGATTATGGAAAAAGGGGAGGGGGTTGCGAGAGGGGGTAAAAGCCCGATTGGCCCTCTTCCAATGGTTAAT
GAGGACGATGCGTGGGAGTTCATATTAAAGTGTCAGAGGTGAAATTCTTGGATTACTTTAAGATGAACATCAGCGAAGGC
GTTCTTCAAGTGCGTGCCTGTCGATCAAGAACGAAAGTTGGGGGATCGAAGACGATTAGATACCGTC
>OTU_760
AGGGCAATTCTGGTGCCAGCAGCCGCGGTAATTCCAGCTCCAATAGCGTATATTAAAGTTGTTGCGGTTAAAAAGCTCGT
AGTTGGATCTCGGCGAGTGGGGGGCGGTTCACCGAATGGTGGTACTGCCCCATTTGCTCGTGGTGTTTGACGGAGGTTTG
AGGGTTCTCTTTATTGAGTGTCCTTAGATGCCGTCAGGTTTACTTTGAAAAAATTAGAGTGCTCAAAGCAGGCTTACAAG
CTTGAATATTCGTGCATGGAATAATGGAATAGGAGATCGTTTCTATTTTGTTGGTTTTCGGAAATTGATCTAATGATTAA
TAGGGACAGCCGGGGGCATTAGTATTCAGACGACAGAGGTGAAATTCTTGGACCGTCTGAAGACTAACTACTGCGAAAGC
ATTTGCCAAGAGTGTTTTCATTAATCAAGAACGAAAGTTAGAGGTTCGAAGACGATTAGATACCGTC
>OTU_761
AGGGCAATCTCTGGTGCCAGCAGCCGCGGTAATTCCAGCTCCAATAGCGTATATTAAAGTTGTTGCAGTTAAAAAGCTCG
TAGTTGGATTTCGGAAGGTCCTTTGCGGTCCGCCCCTTCGGGGAGCGGGTCGCAGGCCTCCTATGTTCCTAACGGTCCTC
TTGCCGCGAGGTGAGGGGAATCAACCGCTAGGATCGTTTACTTTGAGGAAATTAGAGTGTTCAAAGCAGGCGTAACTCGC
CTCCGAATACGTTAGCATGGGATAATGGAATACGACTTCGGTCTTGTTTCGTTGGTTTCGCTTGGCTGAAGTAATGATTG
ATAGGGACAGTTGGGGGCATTAGTATTTAGTTGTCAGAGGTGAAATTCTAGGATTTACTAAAGACTGACCAATGCGAAAG
CATTTGCCAAGGATGTTTTCATTAATCAAGAACGAAAGTAGGGGGATCGAAGACGATTAGATACCGCC
>OTU_762
AGGGCAATCCTGGTGCCAGCAGCCGCGGTAATTCCAGCTCCAATAGCGTATATTAAAGTTGTTGCAGTTAAAAAGCTCGT
AGTTGGATTTCTGGTAGGAATTATCGGTCCATTGCGCAAGCAATGCGAACTAGTATAATATCCAGCCATCCTCGGGGAGA
ATGTCAATGGCATTAGGTTGTCGTTGTCGGGATCCTCGTCCTTCACTGTGAGTAAACTAGAGTGTTCAAAGCAGGCTTAT
GCCGTTGAATACGTTAGCATGGAATGATAAGATAGGACCTTGGGTCTATTTTGTTGGTTTGTGTTCCAAGGTAATGATTA
ATAGGGATAGTTGGGGGTATTCGTATTCAATTGTCAGAGGTGAAATTCTTGGATTTATCGAAGACGAACTACCGCGAAAG
CATTTACCAAGGATGTTTTCATTAATCAAGAACGAAAGTTAGGGGATCAAAGACGATCAGATACCGTC
>OTU_763
AGGGCAATTCTGGTGCCAGCAGCCGCGGTAATTCCAGCTCCAATAGCGTATATTAAAGTTGCTGCAGTTAAAAAGCTCGT
AGTTGGATCTCGGGTATCGTCTCGGTGGTCCTGTTCACGCAGGCACTGCCTTGATGACCTAACCGATGGTTGTACGACTC
CGAGTGCCCTTCACTGGGTGCTCGTGGGTGGCCATTGCGTTTACTGTGAAAAAATTAGAGTGTTCAAAGCAGGCTTCTAT
AGCTCGAATAGTCGTGCATGGAATAATAGAAAATGACACTGGCACATTTCTGTTGGTCTCTGTGACTGGTGTAATGATTA
AGAGGGACTGCCGGGGGCATTGGTATGGCGGGGTTAGAGGTGAAATTCTTGGATCCTCGCCAGACCAACAAAAGCGAAAG
CATTTGCCAAGAATGTCTTCATTAATCAAGAACGAAAGTCAGAGGTTCGAAGGCGATTAGATACCGTC
>OTU_764
AGGGCAATCCTGGTGCCAGCAGCCGCGGTAATACCAGCTCCAAAAGCATATATTAACGTTGTTGCAGTTAAAAGGCTCGT
AGTCAAAATTGTGGTCTCTCAATTTGAATCAAGAGTCTAGTACTCTTACATTCATTATTGTGGACCATCATTCTGGACGG
CATTTCTGCTCTTGATTGAGTTGGTTGTGTTGTACAGATCTTTTACTGTGAATAAATCAGAGTGTTCCAGGCAGGCTCCA
TGCCATGAATGCTTTAGCATGGAATAATACTATAAGGCTTACGTTTTATTTATTGGCTTTCAAAACATAAGTAATGATTA
ATAGGGACAGTTGGGGGCATTTGTATTTGACAGTCAGAGGTGAAATTCTTCGATTTGTCAAAGACAAACTAATGCGAAAG
CATTTGCCAAGAATGTCTTCATTAATCAAGAACGAAAGTCAGAGGTTCGAAGGCGATCAGATACCGTC
>OTU_765
AGGGCAATTCTGGTGCCAGCAGCCGCGGTAATTCCAGCTCCAATAGCGTATATTAATGTTGTTGCGGTTAAAAAGCTCGT
AGTTGGATCTCAACACGTCGCGGGCGGTTCGTTATTCGACGTTACTGCCCCGTCGATGTGTGTGTTTTGACGGAAGCTTC
GGGGTGATCTTAATCGATTGTCTCGTAGTGCCGTCAGGTTTACTTTGAAAAAATTAGAGTGCTCAAAGCAGGCTTTACAC
GCTTGAATATCTGTGCATGGAATAATGGAATAGGACACTGTTTCTATTTTGTTGGTTTTCGGAAATCGGTGTAATGATTA
ATAGGGACAGTCGGGGGCATTAGTATTGTGCCGCTAGAGGTGAAATTCTTGGACCGGCGCAAGACGGACGAAAGCGAAAG
CATTTGCCAAGAATGTTTTCATTAATCAAGAACGAAAGTCGGAGGTTCGAAGACGATCAGATACCGTC
>OTU_766
AGGGCAATTCTGGTGCCAGCAGCCGCGGTAATTCCAGCTCCAATAGCGTATATTAATGTTGTTGCGGTTAAAAAGCCCGT
AGTTGGATCTCAACACGTCGCGGGCGGTTCGTTATTCGACGTTACTGCCCCGTCGATGTGTGTGTTTTGACGGAAGCTTC
GGGGTGATCTTAATCGATTGTCTCGTAGTGCCGTCAGGTTTACTTTGAAAAAATTAGAGTGCTCAAAGCAGGCTTTACAC
GCTTGAATATCTGTGCATGGAATAATGGAATAGGACACTGTTTCTATTTTGTTGGTTTTCGGAAATCGGTGTAATGATTA
ATAGGGACAGTCGGGGCCATTAGTATTTAGTTGCCAGAGGTGAAATTCTTAGACTTACGAAAGACTAACTTCTGCGAAAG
CACTTGGCAAGGAGGTTTTCATTAATCAAGAACGAAAGTTAGGGGATCGAAGACGATCAGATACCGCC
>OTU_767
AGGGCAATTCTGGTGCCAGCAGCCGCGGTAATTCCAGCTCCAATAGCGTATATTAAAGTTGTTGCGGTTAAAAAGCTCGT
AGTTGGATCTCGGCAGCCAGGGGGCGGTTCGCTCCAAAGCGTGACTGCCCCATTTGGCTGTGTGATTGGCGGAGGTTTCG
GGGTGCTCTTCGTTGAGTGTCCCGGTGCGCCGTCAGGTTTACTTTGAAAAAATTAGAGTGTTCAAAGCAGGCCGTGGCAG
CCTGTATAATCGTGCATGGAATAATGGAATAGGACCTCGGTTCTATTTTGTTGGGTTTTCGGAACTGGAGGTAATGATTA
ATAGGGACAATTGGGGGCATTAGTATTCAAACGACAGAGGTGAAATTCTTGGACCGTTTGAAGACTAACTACTGCGAAAG
CATTTGCCAAGAGTGTTTTCATTAATCAAGAACGAAAGTTAGAGGTTCGAAGGCGATTAGATACCGCC
>OTU_768
AGGGCAATCCTGGTGCCAGCAGCCGCGGTAATTCCAGCTCCAATAGCGTATATTAAAGTTGTTGCGGTTAAAAAGCTCGT
AGTTGGATCTCGGCGAGTGGGGGGCGGTTCACCGAATGGTGGTACTGCCCCATTTGCTCGTGGTGTTTGACGGAGGTTTG
AGGGTTCTCTTTATTGAGTGTCCTTAGATGCCGTCAGGTTTACTTTGAAAAAAATAGAGTGCTCAAAGCAGGCTTCACAC
GCTTGAATATTCGTGCATGGAATAATAGAATAGGATGTCGTTTCTATTTTGTTGGTTTTCGGAAATTGACATAATGATTA
ATAGGGACAGTCGGGGGCATTAGTATTCAAACGACAGAGGTGAAATTCCTGGACCGTTTGAAGACTAACTACTGCGAAAG
CATTTGCCAAGAATGTTTTCATTAATCAAGAACGAAAGTTAGAGGTTCGAAGACGATCAGATACCGTC
>OTU_769
AGGGCAATTCTGGTGCCAGCAGCCGCGGTAATTCCAGCTCCAGTAGCGTATATTAAAGTTGCTGCAGTTAAAACGCTCGT
AGTTGGATTTCTTGTTGAATGCGCCTGGCCCGCCTCGATTAGAGTGTGAGTGCCGGCGCGCGTTTGCCATCCTTCTAGAA
AACGTTTCCGCCTTCATTGGTTGGTTTCGGGATCTAGATCATTTACTTTGAAAAAATTAGAGTGTTTAAAGCAGGCTTTT
GCTGTGAATACATTAGCATGGAATAATAATTTAGGACTTCGGTACTATTTTGTTGGTTTCTAGATCTGAAGTAATGATTG
ATAGGGAGCGTTGGGGGTGCTAGTATTCAGCGGCCAGAGGTGAAATTCTTGGATTCGCTGAAGACTAACTTATGCGAAAG
CATTCACCAAGGAGCTCTTCTTTAATCAAGAACGAAAGTTGGGGGATCGAAGACGATTAGATACCGTC
>OTU_770
AGGGCAAGTCTGGTGCCAGCAGCCGCGGTAATTCCAGCTCCAATAGCGTATATTAAAGTTGTTGCGGTTAAAAAGCTCGT
AGTTGGATCTCGGCGGGCAGGGGACGGTGCGCTCTTAGCGCTACTGTTCCATTTGCCCGTGTGATTGGCGGAGGTTTCGG
GGTGCTCTTCGTTGAGTGACCCGGGGCGCCGTCAGGTTTACTTTGAAAAAATTAGAGTGCTCAAAGCAGGCTTTTCAGGC
TTGGATATTCGTGCATGGAATAATAGAATAGGACCTCGGTTCTATTTTGTTGGTTTTGTAGAGCATTGAGGTAATGATTA
ATAGGGACAGACGGGGGCATTCGTATTGCGGTGTTAGAGGTGAAATTCTTGGACCGTCTGGCGACTAACTACTGCGAAAG
CATTTGCCAAGAGTGTTTTCATTAATCAAGAACGAAAGTTAGAGGTTCGAAGACGATCAGATACCGTC
>OTU_771
AGGGCAATCCTGGTGCCAGCAGCCGCGGTAATTCCAGCTCCAATAGCGTATATTAATGTTGTTGCGGTTAAAAAGCTCGT
AGTTGGATCTCAACACGTCGCGGGCGGTTCGTTATTCGACGTTACTGCCCCGTCGATGTGTGTGTTTTGACGGAAGCTTC
GGGGTGATCTTAATCGATTGTCTCGTAGTGCCGTCAGGTTTACTTTGAAAAAATTAGAGTGCTCAAAGCAGGCTTTACAC
GCTTGAATATCTGTGCATGGAATAATGGAATAGGACACTGTTTCTATTTTGTTGGTTTTCGGAAATCGGTGTAATGATTA
ATAGGGACAGTCGGGGGCATTAGTATTCAGACGACAGAGGTGAAATTCTTGGACCGTCTGAAGACTAACTACTGCGAAAG
CATTTGCCAAGAATGTTTTCATTAATCAAGAACGAAAGTTAGAGGTTCGAAGACGATTAGATACCGTC
>OTU_772
AGGGCAAGCCTGGTGCCAGCAGCCGCGGTAATTCCAGCTCCAATAGCGTATATTAATGTTGTTGCGGTTAAAAAGCTCGT
AGTTGGATCTCGGCGGGCGAGGGACGGTTCGTTGTTTGACGCTACTGTCCCATTGTCCCGTGATTTTGGTCGGAGGTTCC
GGGGTGCTCTTAACCGAGTGACCCGGGGCGCCGTCCGGTTTACTTTGAAAAAATTAGAGTGCTCAGCGCAGGCTTTCCAC
GCTTGAATATCAGTGCATGGAATAATGGAATAGGACGTCGTTTCTATTTTGTTGGTTTTTCGAAATCGACGTAATGATCA
ATAGGGACAGTCGGGGGCATTAGTATTCCGGCGACAGAGGTGAAATTCTTGGACCGCCGGAAGACTCACTACTGCGAAAG
CATTTGCCAAGAATGTTTTCATTAATCAAGAACGAAAGTTAGAGGTTCGAAGGCGATCAGATACCGTC
>OTU_773
AGGGCAATTCTGGTGCCAGCAGCCGCGGTAATTCCAGCTCCAATAGCGTATATTAATGTTGTTGCGGTTAAAAAGCTCGT
AGTTGGATCTCAACACGTCGCGGGCGGTTCGTTATTCGACGTTACTGCCCCGTCGATGTGTGTGTTTTGACGGAAGCTTC
GGGGTGATCTTAATCGATCGTCTCGTAGTGCCGTCAGGTTTACTTTGAAAAAATTAGAGTGCTCAAAGCAGGCTTTACAC
GCTTGAATATCTGTGCATGGAATAATGGAATAGGACACTGTTTCTATTTTGTTGGTTTTCGGAAATCGGTGTAATGATTA
ATAGGGACAGTCGGGGGCATTAGTATTCAGACGACAGAGGTGAAATTCTTGGACCGTCTGGCGACTAACTTATGCGAAAG
CATTCACCAAGGATGTCTTCTTTAATCAAGAACGAAAGTTGGGGGATCGAAGGCGATTAGATACCGCC
>OTU_774
AGGGCAATTCTGGTGCCAGCAGCCGCGGTAATTCCAGCTCCAATAGCGTATGCAAATTTTGCTGCGGTTAAAAAGCTCGT
AGTTGGATCTCGGCGGGTCGGGGGCGGTTCGCTTTTGGCGTGACTGCCCCACTGACCCGTGGATTGTGTGCGGAGGTCGC
GGGGTGCTCTTAACCGAGTGTCCCGCGGCGCCGCCGGGTTTACTTTGAAAAAATTAGAGTGCTCCAAGCAGGCCTGACAC
GCCTGTATAGCCGTGCATGGAATAATGGAATAGGACGTCGTTTCTATTTTGTTGGTTTTCGGAAATCGACGTAATGATTG
ACAGGGACAGTCGGGGGCATTAGTATTCAGACGACAGAGGTGAAATTCTTGGACCGTCTGAAGACTCACTACTGCGAAAG
CATTTGCCAAGAATGTTTTCATTAATCAAGAACGAAAGTTAGAGGTTCGAAGACGATCAGATACCGTC
>OTU_775
AGGGCAAGTCTGGTGCCAGCAGCCGCGGTAATTCCAGCTCCAATAGCGTATATTAATGTTGTTGCGGTTAAAAAGCTCGT
AGTTGGATCTCAACACGTCGCGGGCGGTTCGTTATTCGACGTTACTGCCCCGTCGATGTGTGTGTTTTGACGGAAGCTTC
GGGGTGATCTTAATCGATTGTCTCGTAGTGCCGTCAGGTTTACTTTGAAAAAATTAGAGTGCTCAAAGCAGGCTTTACAC
GCTTGAATATCTGTGCATGGAATAATGGAATAGGACACTGTTTCTATTTTGTTGGTTTTCGGAAATCGGTGTAATGATTA
ATAGGGACAGTCGGGGGCATTAGTATTGCGACGTTAGAGGTGAAATTCTTGGATCGTCGCAAGACTGACCTAAGCGAAAG
CATTTGCCAAGGATGCTTCCATTAATCAAGAACGAAAGTTAGAGGTTCGAAGACGATCAGATACCGCC
>OTU_776
AGGGCAAGCCTGGTGCCAGCAGCCGCGGTAATTCCAGCTCCAATAGCGTATGTTTATTAAAGTTGTTGCGGTTAAAAAGC
TCGTAGTTGGATTTCTGCTGAAGCAAACCGGTCCGCCCTCTGGGTGAGCATCTGGCTTTATTTTGGCATATGCTTAGACT
TTGCAGCTGCACTTGACTGTGTGGTGTGAAGGCTAAGCCATTTACTTTGAGGAAATCAGAGTGTTTCAAGCAGGCAATTG
CCTTGAATACACTAGCATGGAATAATATGATATGACTGTGGTTTTATTTTGTTGGCTTCTAGAATTAGAGTAATGGTTAA
TAGGGATAGTTGGGGGCATTCATATTTAACTGTCAGAGGTGAAATTCTTGGATTTGTTAAGGATGAACGACTGCGGAAGC
ATTTGCCAAGGATGCTTTCATTGATCAAGAACGAAAGTTAGGGGATCGAAGACGATTAGATACCGTC
>OTU_777
AGGGCAATTCTGGTGCCAGCAGCCGCGGTAATTCCAGCTCCAATAGCGTATATTAATGTTGTTGCGGTTAAAAAGCTCGT
AGTTGGATCTCGGCGGGTAGGGGGCGGTTCGTTATTTGACGTTACTGCCCCATTTATCCGTGTTTTTGACGGAGGTTCCA
GGGTGCTCTTAACCGAGTGTCCTGGGATGCCGTCAGGTTTACTTTGAAAAAATTAGAGTGCTCAAAGCAGGCTTTACACG
CTTGAATATTCGTGCATGGAATAATAGAATAGGACGTCGTTTCTATTTTGTTGGTTTTCGGAAATCGACGTAATGATTAA
TAGGGACAGTCGGGGGCATTAGTATTCAGACGACAGAGGTGAAATTCTTGGACCGTCTGAAGACTAACTACTGCGAAAGC
ATTTGCCATGAATGTTTTCATTAATCAAGAACGAAAGTTAGAGGTTCGAAGACGATCAGATACCGTC
>OTU_778
AGGGCAATTCTGGTGCCAACAGCCGCGGTAATTCCAGCTCCAATAGCGTATATTAATGTTGTTGCGGTTAAAAAGCTCGT
AGTTGGATCTCAACACGTCGCGGGCGGTTCGTTATTCGACGTTACTGCCCCGTCGATGTGTGTGTTTTGACGGAAGCTTC
GGGGTGATCTTAATCGATTGTCTCGTAGTGCCGTCAGGTTTACTTTGAAAAAATTAGAGTGCTCAAAGCAGGCTTTACAC
GCTTGAATATCTGTGCATGGAATAATGGAATAGGACACTGTTTCTATTTTGTTGGTTTTCGGAAATCGGTGTAATGATTA
ATAGGGACAGTCGGGGGCATTAGTATTGCGACGCGAGGGGTGAAATCCTGTGACCGTCGCACGACGAACTACTGCGAAAG
CATTTGCCGAGAATGTTTTCATTAGTCAAGAACGAAAGTTAGAGGTTCGAAGGCGATCAGATACCGTC
>OTU_779
AGGGCAAGTCTGGTGCCAGCAGCCGCGGTAATTCCAGCTCCAGTGGCGTATTTTAAAATTGCTGCAGTTAAAACGCTCGT
AGTCGAGAAGGGTTGGTTTGCAAATCTTACATTAGTTTGAGGAGCAGTTGAGTTTAGAAAGGTTTGTCCTGCTATTCTCA
GGCCATCCCAGAATGGTTTTATGGGTAACCATAGAATCATTCACATTACCTTGAGGAAATCACAGCGCTTCACGCCGTCT
TTTCTTTTGACTATCTACATTAGCATGGTATGGTAGGCTAGACCTTGTCCAGTTTCCCGGTTCGGACTTGGTGATGATTG
ATAGGTATTGTTGGGGGTGTTTGTATTGCTGGGGGACAGGTGAAATTGAATGATCCCAGTTGGACAATCTACTGCCAAAG
CATTCACCAAGGAGATATCTTTTGATCAAGAACGAAAGTTGGAGGATCCAAGACGATTAGATACCGTC
>OTU_780
AGGGCAATTCTGGTGCCAGCAGCCGCGGTAATTCCAGCTCCAATAGCATATGCCAATTCTGTTGCTGTTGAAACGCCCGT
AGTTGGACTATATGGTGGGAATCGTGTTGGCCTCCGTGTCATCTACGATATCTTGCTGTAACCATTGTTGGTCTTCCTTT
GGTGCTCTTCACTGAGTGTCCTGGGTGGCTAGCGAATTTACTTTGAAAAAATTAGAGTGCTCAAAACAAGCTATAAAGCT
AGAATACTGGTGCATGGAATAATGGAATAGGATCTCGGTTCTATTTTGTTGGTTTTAGGAGTGGAGATAATGATTGAGAG
AGACAGACGGGGGCATTTGTATTGCGGCGTTAGAGGTGAAATTCTTGGATCGCCGCAAGACAAACAACTGCGAAAGCATT
TGCCAAGAATGTTTTCATTAATCAAGGACGAAAGTTAGAGGTTCGAAGGCGATCAGATACCGCC
>OTU_781
AGGGCAAGCCTGGTGCCAGCAACCGCGGTAATTCCAGCTCCAATAGCGTATGCAAATTCTGCTGCGGTTAAAAAGCTCGT
AGTTGGATCTCAACGGCCCGGGGGCGGTTCGCTTTGGCGTGACTGCCCCACGGGGCCGTGACAGTTTGCGCGGAGGTCGC
GGGGTGCTCTTGACCGAGTGTCCCGCGGCGCCGCCAGGTTTACTTTGAAAAAATTAGAGTGCTCCAAGCAGGCCTCACAC
GCCTGAATAGCCGTGCATGGAATAATGGAATAGGACGTCGTTTCTATTTTGTTGGTTTTCGGAAATCGACGTAATGATTA
ATAGGGACAGTCGGGGGCATTAGTATTCAGACGACAGAGGTGAAATTCTTGGACCGTCTGAAGACTCACTACTGCGAAAG
CATTTGCCAAGAATGTATTCATTAATCAAGAACGAAAGTTAGAGGTTCGAAGACGATCAGATACCGTC
>OTU_782
AGGGCAATCCTGGTGCCAGCAGCCGCGGTAATTCCAGCTCCAAGAGTGTATATTAAAGTTGTTGCGGTTAAAAAGCTCGT
AGTTGGACCATGGGTCGGAGTGTTTGGTCCCCGGGGGCGTCAGTCTCCGGGACGAAGGCCTTTCTCTTCCTTCCTTTTTT
GCAAAACGTCAAACACCGGCAACGGTGGTTTTACAGGGTTTACTTTGAATAAATTAGGGTGTTCAAAGCAGGCGTACCGC
CTTGAATACATTAGCATGGGATAATAAAAGATGACCTTCGGTTTATACTTTATTGGTTTCTGAAGCCGAGGTAATGATTG
ATAGGGACGGTTGGGGTCGCTTGTATTCAATGGTCAGAGGTGAAATTCTAGGACCCATTGAGGACAAACAAGTGCGAAGG
CATTCGACAAGGATGTTTTCATTAATCAAGAACGAAAGTTGTGGGATCGAAGACGATTAGATACCGCC
>OTU_783
AGGGCAAGCCTGGTGCCAGCAGCCGCGGTAATTCCAGCTCCAATAGCGTATATTAATGTTGTTGCGGTTAAAAAGCTCGT
AGTTGGATCTCAACACGCCGCGGGCGGTTCGTTATTCGACGTTACTGCCCCGTCGATGTGTGTGTTTTGACGGAAGCTTC
GGGGTGATCTTAATCGATTGTCTCGTAGTGCCGTCAGGTTTACTTTGAAAAAATTAGAGTGCTCAAAGCAGGCTTTACAC
GCTTGAATATCTGTGCATGGAATAATGGAATAGGACACTGTTTCTATTTTGTTGGTTTTCGGAAATCGGTGTAATGATTA
ATAGGGACAGTCGGGGGCATCAGTATTCAAACGTCAGAGGTGAAATTCTTGGATCTATTGAAGACTAACTACTGCGAAAG
CATTTGCCAAGGATGTTTTCATTAATCAGGAACGAAAGTTAGGGGATCGAAGACGATCAGATACCGCC
>OTU_784
AGGGCAAGTCTGGTGCCAGCAGCCGCGGTAATTCCAGCTCCAGTAGCGTATATTAAAGTTGCTGCAGTTAAAAAGCTCGT
AGTTGGATTTCTGACGTTTGACGTGCCTGGTCCGCCGTGGTAACACGCGTGAGTACTGGGTGCCGTCCGTCTGTTTTGTC
AGGTCGCGAGCTTTCGGGCTCGCGGGTTGGCATCTTTTACTTTGAACAAATTAGAGTGTTTCAAGCAGGCATTTGCTGCC
ATGAATACATTAGCATGGAATAATAATTTAGGACTTTGGTTCTATATTTTGTTGGTTTTGGAGAGCTGAAGTAATGATTG
ATAGGGACAGTTGGGGGTGCTAGTATTCAGAGGCCAGAGGTGAAATTCTTGGATTCTCTGAAGACTAACTTATGCGAAAG
CATTCACCAAGGATGTCTTCTTTAATCAAGAACGAAAGTTGGGGGATCGAAGACGATCAGATACCGTC
>OTU_785
AGGGCAAGTCTGGTGCCAGCAGCCGCGGTAATTCCAGCTCCAATAGTGTATGCTAATTTTGTTGCGGTTAAAAAGCTCGT
AGTTGAATCTCGGCAGGCAGGGCTCGGTTCGATTTTCGTCGCTACTGAGCCATTTGCCTGTGTTGGTTGACGGAGGTCTG
TTGGTGCTCTTAACCGAGTGTCAACTGGCGCCGTCAGGTTTACTTTGAAAAAATTAGAGTGCTCAAAGCAGGCCTTACCC
GCTTGAATATTCGTGCATGGAATAATGGAATAGGACGTCGTTTCTATTTTGTTGGTTTTCGGAAATCGACGTAATGATAA
ATAGGGACAGTCGGGGGCATTAGTATTCAGACGACAGAGGTGAAATTCTTGGACCGTCTGAAGACTAACTACTGCGAAAG
CATTTGCCAAGAATGTTTTCATTAATCAAGAACGAAAGTTAGAGGTTCGAAGACGATTAGATACCGCC
>OTU_786
AGGGCAAGCCTGGTGCCAGCAGCCGCGGTAATTCCAGCTCTCAAAGTGCATAGAATTATTGCTGCGGTTAAAAAGCTCGT
AGTCGGACTTCTGACGTCGTGTGCTGTGGTCCGCCGCAAGGTGAGCACTACTGGCTGCACCGTCATCCTCCTGAGGAGCA
GTGCTGCTCTTAATTGGGCTGGTGCTTGCGACTCAGGATCTTTACTTTGAAAAAATTAGAGTGTTCAAAGCAGGCCTTTC
AGCTTGAATACATTAGCATGGAATAATGGAATAGGACTTTGGTTCTATTTTGTTGGTTTCTAGGACCGAAGTAATGATTA
ATAGGGATAGTTGGGGGCATTCGTATTTAGTTGTCAGAGGTGAAATTCTTGGATTTACGAAAGACGAACATCTGCGAAAG
CATTTGCCAAGGATGTTTTCATTGATCAAGAACGAAAGTTAGGGGATCGAAGACGATTAGATACCGCC
>OTU_787
AGGGCAAGCCTGGTGCCAGCAGCCGCGGTAATTCCAGCTCCAATAGCGTATATTAAAGTTGTTGCAGTTAAAAAGCTCGT
AGTTGAACCTTGGGCCTGGCTGGCCGGTCCGCCTCACCGCGTGTACTACTGGTCCGGCCGGGCCTTTCCTTCTGGGGAGC
CGCATGGCCTTCACTGGCCGTGTCGGGGAACCAGGACTTTTACTTTGAAAAAATTAGAGTGTTCAAAGCAGGCCTTTGCT
CGAATACATTAGCATGGAATAATAGAATAGGACGTGCGATCCTATTTTGTTGGTTTCTAGGACCGCCGTAATGATTAATA
GGGATAGTCGGGGGCATCAGTATTCAATTGTCAGAGGTGAAATTCTTGGATTTATTGAAGACTAACTACTGCGAAAGCAT
TTGCCAAGGATGTTTTCATTAATCAGTGAACGAAAGTTAGGGGATCGAAGACGATCAGATACCGTC
>OTU_788
AGGGCAAGTCTGGTGCCAGCAGCCGCGGTAATTCCAGCTCCAATAGCGTATATTAAAGTTGTTGTGGTTAAAAAGCTCGT
AGTAGAAGCTCGGGCTCCGGCCGACCGGTCCGCCTCACCGCGTGCACTGGTTCGGCCGGGCCTTCACCTTCTGCGGAACC
GCATCTCCTTCACTGGGGGTGTCGGGGAAACAGGACGTTTACTGTGAAAAAATTAGAGTGCTCCAGGCAGGCCTATGCTC
GAATAGATTAGCATGGAATAATGGAATAGGACGTGTGGTCTTATTTCGTTGGTTTCTAGGACCGCCGTAATGATTAATAG
GGACAGTCGGGGGCATCAGTATTCAATCGTCAGAGGTGAAATTCTTGGATCGATTGAAGACTAACTACTGCGAAAGCATT
TGCCAAGGATGTTTTCATTTATCAGGAACGAAAGTTAGGGGATCGAAGACGATTAGATACCGTC
>OTU_789
AGGGCAATTCTGGTGCCAGCAGCCGCGGTAATTCCAGCTCCAGTAGCTTACGCTAAAGTTGCTGCAGTTAAAAAGCTCGT
AGTTGGATGTTGGCTATATGGGGGGAGGTTGACTTCAATGCGGAGTCAGCTGTATCTCCTCGCCCACCAGGAAGAGACCT
GTCAGTGTCCTTAAGTGGATGCTGGCGTGAAGCTCTCCTCGGTTACTTTGACAAACTTAGAGTGCTTAAAGCGGGCTCCT
TACGCTCGAATAAACTGCATAGAATAACGAAATACGTCGCATAGGCGATTCGTTGGTTCCACCTGTATGCGAAATGATTA
AAAGGAACAGGCGGGAGCATTCGTATTGCTGGGCTAGAGGTGAAATTCTTGGACCCCAGCAAGACGAACAACAGCGAAAG
CATTTGCTAAGAATGTTTTCATTAACCAAGAACGAAAGTTAGAGGATCGAAGGCGATTAGATACCGCC
>OTU_790
AGGGCAATTCTGGTGCCAGCAGCCGCGGTAATTCCAGCTCCAATAGCGTATATTAAAGTTGTTGCAGTTAAAACGCTCGT
AGTTGAATTTTGGGTCGGACGGCAGCTGCGGGTCAAAGATCTTAGCGGAGGCCGCCGGCCAATATTTTTTCCGGAGTGGG
CGGCTGCCTTCGGGTGGTCGTAATCACTGCTCCGGACTTTTACTTTGAAAAAATTAGAGTGTTCAAAGCAGGCGTTTTCG
CTGTGAATACATTAGCATGGAATAATGGAACAGGACTTTGGTCGTGTTTTGTTGGTTTTAATGGCCGAAGTAATGATTAA
TAGGGATAGTCGGGGGCGTCAGTATTCAGCTGTCAGAGGTGAAATTCTTGGATTTGCTGAAGACTAACTACTGCGAAAGC
ATTCGCCAAGGATGTTTTCATTAATCAGGGAACGAAAGTTAGGGGATCGAAGACGATTAGATACCGTC
>OTU_791
AGGGCAAGTCTGGTGCCAGCAGCCGCGGTAATACCAGCTCCAATAGCGTATATTAACGTTGTTGCAGTTAAAAGGCTCGT
AGTCGAACCTATGATCTCGTACACTAGTCCCCTTGCCAAGCGCAATCGTGTCTACGTGTACTGGTCATCCGTCTGGAAAA
CATACCTGCTCTTCACTGAGTGGACTATGCGATCCAGATCATTTACTGTGAGTAAATCAGAGTGTTTAAAGCAGGCTTCA
AGCCTGAATGTTCTAGCATGGAATAATAAGATAGGGCTTTGGTTCTATTTTGTTGGCTTCTAGGACTAAAGTAATGATTG
ATAGGGATAGTTGGGGGTGCTAGTATTTAACGGTCAGCGGTGAAATGCGTGGACCCGTGAAAGACTAACTTATGCGAAAG
CATTCACCAAGGATATTTTCTTTGATCAAGAACGAAAGTTGGGGGATCGAAGACGATCAGATACCGCC
>OTU_792
AGGGCAAGCCTGGTGCCAGCAGCCGCGGTAATTCCAGCTCCATTAGCGTATATTAAAGTTGTTGCAGTTAAAAAGCTCGT
AGTTGGATTTCGGTGTGGATCGATCGGTCGGCCGCAAGGCTTGTTCACTGGTCGGTCTGCTCTTCCTCCCGAAGACTGCG
TGTGCCCTTCGCTGGGTGTGCGTATTTTGGATTCGGGACGTTTACTTTGAAAAAATTAGAGTGTTCAAGGCAGGCTGTCA
CGCTTGAATACATGAGCATGGAATAATGGAATAGGACCTCGCGCCTATTTCGTTGGTTTCAGGAGTGAGGTAATGATTAA
GAGGGACAGTTGGGGGCATCCGTATTTCATAGTCAGAGGTGAAATTCTTGGATCTATGAAAGACGAACAACTGCGAAAGC
ACTTGCCAAGAGTGTTTTCATTAATCAAGAACGAAAGTTAGAGGATCGAAGACGATTAGATACCGTC
>OTU_793
AGGGCAAGTCTGGTGCCAGCAGCCGCGGTAATTCCAGCTCTAATAGCGTATACAAATGCTGTTGCGGTTAAAAAGCTCGT
AGTTGGATCTCGGCGGGCAGGGGGCGGTTCGTTATTTGACGCTACTGCCCCATTTGCCCGTGTTTTTGACGGAGGTCTCG
CGGTGCTCTTAATCGAGTGTCGCGGGATGCCGCCAGGTTTACTTTGAAAAAATTAGAGTGCTCAAAGCAGGCTTTACACG
CTTGAATATTCGTGCATGGAATAATAGAATAGGACGTCGTTTCTATTTTGTTGGTTTTCGGAAATCGACGTAATGATTAA
TAGGGACAGTCGGGGGCATTAGTATTCAGACGACAGAGGTGAAATTCTTGGACCGTCTGAAGACTAACTACTGCGAAAGC
ATTTGCCAAGAATGTTTTCATTAATCAAGAACGAAAGTTAGAGGTTCGAAGACGATTAGATACCGTC
>OTU_794
AGGGCAAGTCTGGTGCCAGCAGCCGCGGTAATTCCAGCTCCAATAGCGTATATTAAAGTTGCTGCGTTTAAAAAGCTCGT
AGTTGGATCTCAGTCTCGATCGGTCGGTCCGTCCTCGTGACGGTTACTGGCTGAATCGGACGTTGTTGGCCACGTTTCCG
AGCATGCTCTTCATTGAGTGTGTTCCGGAGAGTGGAGCGTTTACTTTGAAAAAATTAGAGTGCTCAAAGCAGGCGGTGTG
CCTGGATAGTCGTGCATGGAATGATGGAATAGGGCCTCGGTTCTATTTTGTTGGTTTCCGGAACTCGAGGTAATGATTAA
TAGGGACGGACGGGGGCATTTGTATTGCGACGTTAGAGGTGAAATTCTTAGATCGTCGCAAGACAAACTACTGCGAAAGC
ATTTGCCAAGAATGTTTTCATTAATCAAGAACGAAAGTCAGAGGTTCGAAGACGATTAGATACCGTC
>OTU_795
AGGGCAATTCTGGTGCCAGCAGCCGCGGTAATTCCAGCTCCAATAGCGTATATTAATGTTGTTGCGGTTAAAAAGCTCGT
AGTTGGATCTCGGCGGTCAGGGGACGGTTCGTTATTCGACGCTACTGTCCCATTTGGCCGTGTTTTTGGTCGGAGGTTTC
GGGGTTCTCTTAACCAAGTGTCCCGAGGCGCCGTCCGGTTTACTTTGAAAAAATTAGAGTGCTCAGCGCAGGCTTTCACG
CTTGAATATCAGTGCATGGAATAATGGAATAGGACGTCGTTTCTATTTTGTTGGTTTTGAGAAATCGACGTAATGATCAA
TAGGGACAGTCGGGGGCATTAGTATTCCGGCGACAGAGGTGAAATTCTTGGACCGCCGGAAGACTCACTACTGCGAAAGC
ATTTGCCAAGAATGTTTTCATTAATCAAGAACGAAAGTTAGAGGTTCGAAGACGATTAGATACCGTC
>OTU_796
AGGGCAATTCTGGTGCCAGCAGCCGCGGTAATTCCAGCTCCAATAGCGTATACTAACGTTGTTGCAGTTAAAAAGCTCGT
AGTTGGATTTTTAAGGGTTTCTGCTTCTAGTGACCATTAGTGTCTCTAATGTTGCAGACTCCCCTTATTTTGCCTCAGTG
TTCTCTTGGGATTGATTTCCTGAAAGTTCTTCTTGGGCGTGTTTACTTTGAGAAAATTAGAGTGTTCAAAACAGCCTTGT
GGTTGTATATCATAGCATGGAATAATAACTGACGACGTCGGTCGTTTTTTGTTGGTTCGGATGGCTGATGTAATGATTGA
TAGAGTTAGTCGGAGGTATTAGTATTTTATCGTTAGAGGTGAAATTCATGGATCGGTAAAAGACTAACAACTGCGAAAGC
ATTTATCTAGGATTTGCTCTTTGATCAAGAACGAAAGTTGGGGGATCGAAGACGATTAGATACCGTC
>OTU_797
AGGGCAATTCTGGTGCCAGCAGCCGCGGTAATTCCAGCTCCAATAGCGTATATTAAAGTTGTTGCGGTTAAAAAGCTCGT
AGTTGGATCTCGGCTATCAGGGGGCGGTTCGATGTTCGTCGCTACTGCCCCATTTGATAGTGTGATTGGCGGAGGCTGTG
GGGTGCTCTTCGTTGAGTGTCCCATGGTGCCGTCGGGTTTACTTTGAAAAAATTAGAGTGCTCAAAGCAGGCTTAACACG
CTTGAATATTCGTGCATGGAATAATGGAATAGGAACTCGTTTCTATTTTGTTGGTTTTCGGAAATTGAGTTAATGATTAA
TAGGGACAATTGGGGGCATTAGTATTCAGACGACAGAGGTGAAATTCTTGGACCGTCTGAAGACTGACTACTGCGAAAGC
ATTTGCCAAGAGTGTTTTCATTAATCAAGAACGAAAGTTAGAGGTTCGAAGACGATTAGATACCGTC
>OTU_798
AGGGCAATTCTGGTGCCAGCAGCCGCGGTAATTCCAGCTCCAAAAGCGTATATTAAAGTTGTTGCGGTTAAAAAGCTCGT
AGTTGGATCTCGGCGAGTAGGCATCGGTTCGTTGTTTAACGGTACTGATGCATTTACTCGTGTTTTTGGCGGAGGTTCCA
AGGTGCTCTTCATCGAGTGTTTTGGGGTGCCGTCAGGTTTACTTTGAAAAAATTAGAGTGCTCAAAGCAGGCTTGACAAG
CTTGAATATTCGTGCATGGAATAATGGAATAGGACGTCGTTTCTATTTTGTTGGTTTTCGGAAATCGACGTAATGATTAA
TAGGGACAGTCGGGGGCATTAGTATTCAGACGACAGAGGTGAAATTCTTGGACCGTCTGAAGACTAACTACTGCGAAAGC
ATTTGCCAAGAATGTTTTCATTAATCAAGAACGAAAGTTAGAGGTTCGAAGACGATTAGATACCGTC
>OTU_799
AGGGCAAGTCTGGTGCCAGCAGCCGCGGTAATTCCAGCTCCAATAGCGTATATTAAAGTTGTTGCAGTTAAAAAGCTCGT
AGTTGGATCTCAGGTCCGAGCTTGCGGTCTGCTCCGCTGGAGTAGTTTACTGCTTGTCTCGACCTAATTTACGGTCCGCT
CAGGGTGCTCTTAGTTGAGTGCTTTGGGTGTCCGTAACGTTTACTTTGAAAAAATTAGAGTGTTCAAAGCAGTCTTCTCG
ACTGAATAATGGTGCATGGAATAATGGAATAGGACCTCGGTTCTATTTTGTTGGTTTTCGGAACTTGAGGTAATGATTAA
GAGGGACAGACGGGGGCATTCGTATTGCGGCGTTAGAGGTGAAATTCTTGGATCGGCGCAAGACGAACAACTGCGAAAGC
ATTTGCCAAGAATGTTTTCATTAATCAAGAACGAAAGTCAGAGGATCGAAGACGATTAGATACCGCC
>OTU_800
AGGGCAATTCTGGTGCCAGCAGCCGCGGTAATTCCAGCTCCAATAGCGTATATTAAAGTTGTTGCAGTTAAAACGCTCGT
AGTTGAATTTTGGGTCGGACGGCAGCTGCGGGTCAAAGACCTTAGCGGAGGCCGCCGGCCAATATTTTTCCGGAGTGGGT
GGCTGCCTTCGGGTGGTCATAATCACTGCTCCGGACGTTTACTTTGAAAAAATTAGAGTGTTCAAAGCAGGCGTTTTCGC
TGTGAATACATTAGCATGGAATAATGGAACAGGACTTTGGTCGTGTTTTGTTGGTTTTAATGGCCGAAGTAATGATTAAT
AGGGATAGTTGGGGGCATTCGTATTTCGATGTCAGAGGTGAAATTCTTGGATTTTCGAAAGACGAACTACTGCGAAAGCA
TCTGCCAAGGATGTTTTCATTAATCAAGAACGAAAGTTGGGGGATCGAAGACGATCAGATACCGTC
>OTU_801
AGGGCAATCCTGGTGCCAGCAGCCGCGGTAATTCCAGCTCCAATAGCGTATGCTAATGTTGTTGCAGTTAAAAAGCTCGT
AGTTGGATTTTTAAGGGTGTCTGCTTCTAGTGACCTTTTGTGTCTCTTAAGTTGCAGACTCCCCTTATTTTGCCTCAGTG
CTCGGTTGGGATTCACTTCTCGATCGGGCTTCAGGGGCGTGTTTACTTTGAGAAAATTAGAGTGTTCAAAACAGTCTTGT
GATTGTATATCATAGCATGGAATAATAACTGATGACGTCGGTCATTTTTTGTTGGTTCGGATGGCTGAAGTAATGATTGA
TAGAGTTAGTCGGAGGTATTAGTATTTTATCGTTAGAGGTGAAATTCATGGATCGGTAAAAGACTAACAACTGCGAAAGC
ATTTATCTAGGATTTGCTCTTTGATCAAGAACGAAAGTTGGGGGATCGAAGACGATCAGATACCGCC
>OTU_802
AGGGCAAGTCTGGTGCCAGCAGCCGCGGTAATTCCAGCTCCAATAGCGTATATTAAAGTTGTTGTGGTTAAAAAGCTCGT
AGTTGGATCTCGGCGGTCTGAGGGCGGTTCGCTTGATTGAGTGCTACTGCTCTATAGGCCGTGGTTTTGCAAGAGGTCTC
GGGGTGCTCTTAACCGAGTGTCCCGCGATGCTGGCAGGTTTACTTTGAAAAAATTAGAGTGCTCAAAGCAGGCTTTTACG
CCTGAATATTCGTGCATGGAATAATAGAATAGGAAGTCGTTTCTATTTTGTTGGTTTTCGGAAATCGACTTAATGATTAA
TAGGGACAGTCGGGGGCATTTGTATTCAAACGACAGAGGTGAAATTCTTGGACCGTTTGAAGACAAACTACTGCGAAAGC
ATTTGCCAAGAATGTTTTCATTAATCAAGAACGAAAGTTAGAGGTTCGAAGACGATTAGATACCGTC
>OTU_803
AGGGCAAGTCTGGTGCCAGCAGCCGCGGTAATTCCAGCTCCAATAGCGTATATTAAAGTTGTTGCAGTTAAAAAGCTCGT
AGTTGGATTTCTGGTATGGTGCGCCTGACCCACGGTTGCAAAATCGCGAGTGTCGGTGTGCGCCTGCCATCTTTCTAGTT
AACTGGACGCACTTAACTGGGCGGTCAGCGATCTAGTTCTTTTACTTTGAAAAAATTAGAGTGTTTAAAGCAGGCTTGCG
CTATGAATACATTAGCATGGAATAATAATTTAGGACTTGATTCCTATTTTATTGGTTTCTAGGGATTAAGTAATGATTGA
TAGGGATAGTTGGGGGTGCTAGTATTCATCGGCCAGAGGTGAAATTCTTGGATTCGATGAAGACTAACTAATGCGAAAGC
ATTCACCAAGGATGTCTTCTTTAATCAAGAACGAAAGTTGGGGGATCGAAGACGATCAGATACCGCC
>OTU_804
AGGGCAATTCTGGTGCCAGCAGCCGCGGTAATTCCAGCTCCAATAGCGTATATTAAAGTTGTTGCGGTTAAAAAGCTCGT
AGTTGGATCTCGGCAGTTAGGGGGCGGTTCGGTGCATACCGCTACTGCCCCATTTAACTGTGTGGTTGGCGGAGGCTGCG
GGGTGCTCTTCGTTGAGTGTCCCGTGGTGCCGTCAGGTTTACTTTGAAAAAATTAGAGTGCTCAAAGCAGGCTTCACACG
CTTGAATATTCGTGCATGGAATAATGGAATAGGAACTCGTTTCTATTTTGTTGGTTTTCGGAAATTGAGTTAATGATTAA
TAGGGACAATTGGGGGCATTAGTATTCAGACGACAGAGGTGAAATTCTTGGACCGTCTGAAGACTAACTACTGCGAAAGC
ATTTGCCAAGAGTGTTTTCATTAATCAAGAACGAAAGTTAGAGGTTCGAAGACGATCAGATACCGCC
>OTU_805
AGGGCAAGTCTGGTGCCAGCAGCCGCGGTAATTCCAGCTCTAATAGCGTATATTAAAGTTGTTGCAGTTAAAAAGCTCGT
AGTTGGATTTCGGCACAGCGGGCGGTGGTCCAACACATGTTGCGCACTGCCGCGCCGCGTGCCCACGTCAGGAGGCGTGC
CGCGACCAATTCATTTTGGCGCGGCGCGAATCTGTGACATTTACTTTGAACAAATTGGAGCGCTCAAAGCAGGCAATCGC
CTTGAACACATTAGCATGGAATAACCTCTTAGGACCTTTGGTCCTATTTTGTTGGTTTTCGGGACTAGGGTAATGGTTAA
TAGGGACAGTTGGGGATACTAAGATTCAGCGGTCAGAGGTGAAATTCTTAGATTCGCTGAAGATTAACTTCTGCGAAAGC
ATTTATCAAGGATGTTTTCATTAATCAAGAACGAAAGTTAGGGGATCGAAGACGATTAGATACCGTC
>OTU_806
AGGGCAATTCTGGTGCCAGCAGCCGCGGTAATTCCAGCTCCAATAGCGTATATTAAAGTTGTTGCGGTTAAAAAGCTCGT
AGTTGGATCTCGGCGGGTAGGGGGCGGTTCGTTATCTGACGCTACTGCCCCATTTACCCGTGTTTTTGACGGAGGTTTCA
GGGTGCTCTTAACCGAGTGTTCTGGGATGCCGTCAGGTTTACTTTGAAAAAATTAGAGTGCTCAAAGCAGGCTTTATACG
CTTGAATATTCGTGCATGGAATAATGGAATAGGACGTCGCTTCTATTTTGTTGGTTTTCGGAAATCGACGTAATGATTAA
TAGGGACAGCCGGGGGCATTAGTATTCAGACGACAGAGGTGAAATTCTTGGACCGTCTGAAGACTCACTACTGCGAAAGC
ATTTGCCAAGCATGTTTTCATTAATCAAGAACGAAAGTTAGAGGTTCGAAGACGATCAGATACCGTC
>OTU_807
AGGGCAAGCCTGGTGCCAGCAGCCGCGGTAATTCCAGCTCCAATAGCGTATACTAAAATTGTTGCAGTTAAAAAGCTCGT
AGTCGAAAGCCGCGCGTTGCTTTCACTGGGGTCTCCTAGAGGGACCAAAACTGGTGGAGTGAAGCGCTATCGTCTTATAT
ACCAGACGGCCTTAATTGTGTCGTTTGAACGTGTATACAGACTAAATTACTGTGAAAAAATTAGAGTGCTCAAAGCAGGC
TTTTGCTTGAATATTACAGCATGGAATAATAAAAGACGACTTCAGTTATTTTATTGGTTATTGACCGAAGTAATGATTAA
CAGAAACAGTTGGGGGCATTCGTACTTGATAGTCAGAGGTGAAATTCTTAGATTTATCAAAGACGAACTAATGCGAAAGC
ATTTGCCAAGAATGTTTTCATTAATCAAGAACGAAAGTTAGGGGATCCAAGGCGATCAGATACCGCC
>OTU_808
AGGGCAAGTCTGGTGCCAGCAGCCGCGGTAATTCCAGCTCTAATAGCGTATATTAAAGTTGTTGTAGTTAAAAAGCTCGT
AGTTAAAATAGATGGGAGCATATTTGGATACTGTCGGGAGATTTGTAGACATTATGTTTCCAACTATATTCTGGTAACTG
GCCCTTTCTGCTCTTAAATGAGTGGATTGGGTTACTATCTCTTTTACCTTGAAAAAATTAAAGCGATTAAAGCAGGCTTC
AAGCTTGAATACATTAGCATGGGATAATAAAATATGGCTTTCAGCTGTATTTGTTGGTTCAAAGCTGAAGCAATGATTAA
TAGGGAGTGTCGGGGGTGTTCATATTCCAGCGTTAGAGGTGAAATTCTTGGACCGTTGGAAGATGTCCTAAAGCGAAAGC
ATTCACCAAGTATCTCTCCATTAATCAAGAACGAAAGTTAGGGGATCGAAGACGATTAGATACCGTC
>OTU_809
AGGGCAATCCTGGTGCCAGCAGCCGCGGTAATTCCAGCTCCAATAGCGTATATTAAAGTTGTTGCAGTTAAAAAGCTCGT
AGTTGGACTTCTGGGCTGCGCGTGGTGGTCCGCCGAAAGGCGAGCACTGCCTGTCGCGGCTCTATTTCTTTCTCGAAGAC
TGCGTGTGCTCTTAACTGGGTGTGCGGAGGATTCGAGACCTTTACTTTGAAAAAATTAGAGTGTTCAAAGCAGGCATTTT
GCTTGAATACATTAGCATGGAATAATGGAATAGGACTTTGGTTCTATTTTGTTGGTTTCTAGGACCGAAGTAATGATTAA
TAGGGATAGTTGGGGGCATTAGTATTTAATTGTCAGAGGTGAAATTCTTGGATTTATGAAAGACTAACTTCTGCGAAAGC
ATTTGCCAAGGATGTTTTCATTAATCAAGAACGAAAGTTAGGGGATCGAAGGCGATTAGATACCGTC
>OTU_810
AGGGCAAGCCTGGTGCCAGCAGCCGCGGTAATTCCAGCTCCAATAGCGTATACTAAAATTGTTGCAGTTAAAAAGCTCGT
AGTCGAAATAGGCCACTACTCCAGCCGGGCCCTGCTAAGGCATCAAAATCCGTGTTGGGTAGGCGGCTCTTTAGGCTTCT
CTCGCCGTCGGGCTTAACTGCGCCGTGGCTTGGGATTCCGCCATTACTGTGAAAAAATTAGAGTGTTCAAGGCAAGCTCA
CGGGCTTGAATAGATTAGCATAGGATAATAGATCGGTCAAAAATTTACATTAGTAGGTTTAAAATCTTGACAACCGTTAA
TAGGGACTATCAGGGGCGCTCATATTTCATTGTCAGAGGTGAAATTCTTGGATTTATGAAAGATGAACTAATGCGAAAGC
ATCCGCCATGGGTACTCTCATTGATCAAGAACGAAAGTTAAGGGATCGAAGACGATTAGATACCGTC
>OTU_811
AGGGCAATTCTGGTGCCAGCAGCCGCGGTAATTCCAGCTCCAATAGCGTATATTAAAGTTGTTGCAGTTAAAAAGCTCGT
AGTTGGATCTCAGTCCGCACTGGTCGGTGTGTCCTTGTTGGCACTACTGGCGAGTCGGACACTTGCCATCGTCGTGCCGC
AGTGCCCTTCGCCGGGTGTTGTTGGTCGGTTGGCTGTTTACTTTGAAAAAATTAGAGTGCTCAAAGCAGGCAATCGCCTG
AATAATGTTGCATGGAATAATGAAATAGGACTTTGGTTCTATTTTGTTGGTCTTCGGAGCCGAGGTAATGATTAAGAGGG
ACAGACGGGGGCATTAGTATTGCGACGCTAGAGGTGAAATTCTTGGACCGTCGCAAGACTAACTAAAGCGAAAGCATTTG
CCAAGAATGTTTTCATTAATCAAGAACGAAAGTTAGAGGTTCGAAGACGATTAGATACCGTC
>OTU_812
AGGGCAATTCTGGTGCCAGCAGCCGCGGTAATTCCAGCTCCAATAGCGTATATTAAAGTTGTTGCGGTTAAAAAGCTCGT
AGTTGGATCTCGGCAGCCAGGGGGCGGTTCGGTGTTCACCGCTACTGCCCCATTTGGCTGTGTGGTTGGCGGAGGTGGTT
GGGTGCTCTTCGTTGAGTGTCTAATCGCGCCGTCAGGTTTACTTTGAAAAAATTAGAGTGCTCAAAGCAGGCTTCACACG
CTTGAATATTCGTGCATGGAATAATGGAATAGGAACTCGTTTCTATTTTGTTGGTTTTCGGAAATTGAGTTAATGATTAA
TAGGGACAATTGGGGGCATTAGTATTCAGGCGACAGAGGTGAAATTCTTGGACCGTCTGAAGACTAACTACTGCGAAAGC
ATTTGCCAAGAGTGTTTTCATTAATCAAGAACGAAAGTTAGAGGTTCGAAGGCGATCAGATACCGTC
>OTU_813
AGGGCAAGCCTGGTGCCAGCAGCCGCGGTAATTCCAGCTCCAATAGCGTATACTAAAATTGTTGCAGTTAAAAAGCTCGT
AGTCGAAATAGGCCTTCATTCCATCCGGGCCCTGATAAAGGCATCAATCCGGGTGGGTGGATGGCTCCTTAAAGGCTTTC
CTTCGCGTCGGGCTTAACTGCGCCGTGCTTTGGATTGTCGCCATTACTGTGAAAAAATTAGAGTGTTCAAGGCAAGCTCA
CGGGCTTGAATAGATTAGCATAGGATAATAGATTGGTCAAAAATTTACGTTAGTAGGTTTAAAATCTTGACAACCGTTAA
TAGGGACTATCAGGGGCGCTCATATTTCATTGTCAGAGGTGAAATTCTTGGATTTATGAAAGATGAACTAATGCGAAAGC
ATCCGCCATGGGTACTCTCATTGATCAAGAACGAAAGTTAAGGGATCGAAGACGATCAGATACCGCC
>OTU_814
AGGGCAAGTCTGGTGCCAGCAGCCGCGGTAATTCCAGCTCCACAAGTGTATTCCTATATTGTTGCGGTTAAAAAGCTCGT
AGTTGGATCTGAGTGCTTAGCGGGTGGTACAGTGTTTCACTGTCACTGCTTCGCGGCACATAACCGTCGACTGGCTGCTG
TTGTTGCCTTCACCGGTGACGGCAGTTAGCTATCGACATGTTTACTTTGAACAAATCAGAGTGCTCAAAACAGGCGTTTC
GCTTGTATGTTTTTGCATGGAATAATAGAATAGGACCTTGGGTCTATTTTGTTGGTTTTCGGAATCAAGGTAATGATTAA
GAGGGACAGACGGGGGCATTCGTACTGCAACGGGAGAGGTGAAATTCTTGGATCGTTGCAAGACGAACTACTGCGAAAGC
ATTTGCCAAGAATGTTTTCATTAATCAAGAACGAAAGTAACGGGTTCGAAGACGATCAGATACCGTC
>OTU_815
AGGGCAAGCCTGGTGCCAGCAGCCGCGGTAATTCCAGCTCCAATAGCATATACTAAAGTTGTTGTGGTTAAAACGCTCGT
AGTCTAGGCGCTATTGCTACCTGAAAATAAACCCGGGGCCGTAAAAGGTTTCCGGGCAGTTAGCAGTAGGTCATACTGGG
ACCTTGGATTTCTGATCTTAACTGACCGGAAGTTTGAGCCCGGTTGTTTACCTTGAATAAAACAGAGCGTTCAATGCAAG
CGATCGCCGGAATGAAACAGCATGGGATAATGAAATATGGACCCCAGGGGGAGTAAGCTATCCCTGGGGGCAATGACGAA
TAGGGCTGATCGGGGGTGTTTGTATTGCATGGCTAGAGGTGAAATTCTTGGACCCGTGCAAGACGTACTAGAGCGAAAGC
AATCATCAAGGGCGCTCTCGTTAATCAAGAACGAAAGTTAGGGGATCGAAGACGATTAGATACCGTC
>OTU_816
AGGGCAATTCTGGTGCCAGCAGCCGCGGTAATTCCAGCTCCAATAGCGTATATTAAAGTTGTTGCGGTTAAAAAGCTCGT
AGTTGGATTTCTGCTGAAGCAAACCGGTCCGCCCTCTGGGTGAGCATCTGGCTTTATTTTGGCATATGCTTAGACTTTGC
AGCTGCACTTGACTGTGTGGTGTGAAGGCTAAGCCATTTACTTTGAGGAAATCAGAGTGTTTCAAGCAGGCAATTGCCTT
[truncated: 1,069,581 more chars]
