# Supplementary material for: Wanted dead or alive? Using metabarcoding of environmental DNA and RNA to distinguish living assemblages for biosecurity applications
Source: PLoS One. 2017 Nov 2;12(11):e0187636. doi: 10.1371/journal.pone.0187636 (PMC5667844; doi:10.1371/journal.pone.0187636)
Supplement: S1 Table — Note: Some invasive species listed (e.g., Septifer biolcularis, Mytilus trossulus) have not yet been recorded in New Zealand. It is possible that these species are present in New Zealand but cryptic, or alternatively that they are the result of assignment mistakes due to the limited resolution of the marker used and/or the lack of comprehensive reference sequence database available for New Zealand. Therefore, without some other form of validation, the species-level assignations should be treated cautiously. (XLSX) [file pone.0187636.s002.xlsx]

## Sheet: Sheet1
#OTU ID	taxonomy	supergroup	kingdom	phylum	subphylum/class	order/faimly	genus	species	DNA_1	DNA_2	DNA_3	DNA_4	DNA_5	DNA_6	DNA_7	DNA_8	DNA_9	DNA_10	DNA_11	DNA_12	DNA_13	DNA_14	DNA_15	RNA_1	RNA_2	RNA_3	RNA_4	RNA_5	RNA_6	RNA_7	RNA_8	RNA_9	RNA_10	RNA_11	RNA_12	RNA_13	RNA_14	RNA_15
OTU_953	Eukaryota	Alveolata	Apicomplexa	Apicomplexa_X	Coccidia	Eimeriidae	Atoxoplasma	Atoxoplasma_sp.	0	0	0	0	18	0	0	0	0	0	0	0	0	0	0	0	0	0	0	51	0	0	0	0	0	0	0	0	0	0
OTU_2278	Eukaryota	Alveolata	Apicomplexa	Apicomplexa_X	Colpodellidae	Colpodellidae_X	Colpodella	Colpodella_tetrahymenae	0	0	0	161	40	0	0	0	0	0	0	0	0	45	50	0	0	0	208	8	0	0	0	0	0	0	0	0	1	27
OTU_1466	Eukaryota	Alveolata	Apicomplexa	Apicomplexa_X	Colpodellidae	Colpodellidae_X	Colpodellidae_XX	Colpodellidae_XX_sp.	76	167	0	2	136	2	23	2	2	172	817	10	67	2	62	26	115	0	11	329	0	298	4	0	46	159	6	47	0	171
OTU_1322	Eukaryota	Alveolata	Apicomplexa	Apicomplexa_X	Colpodellidae	Colpodellidae_X	Colpodellidae_XX	Colpodellidae_XX_sp.	0	0	0	0	0	0	4	6	0	0	0	4	0	0	85	0	0	0	0	5	0	0	6	0	0	0	0	0	0	79
OTU_1598	Eukaryota	Alveolata	Apicomplexa	Apicomplexa_X	Colpodellidae	Colpodellidae_X	Colpodellidae_XX	Colpodellidae_XX_sp.	0	0	0	0	2	0	0	8	0	0	0	0	0	0	65	0	0	0	0	0	0	0	7	0	0	0	0	0	0	65
OTU_2094	Eukaryota	Alveolata	Apicomplexa	Apicomplexa_X	Gregarines	Gregarines_X	Ascogregarina	Ascogregarina_taiwanensis	0	0	0	0	32	0	0	6	0	0	0	7	0	0	0	0	0	0	0	0	0	0	0	0	0	0	0	0	0	0
OTU_2400	Eukaryota	Alveolata	Apicomplexa	Apicomplexa_X	Gregarines	Gregarines_X	Gregarines_XX	Gregarines_XX_sp.	0	0	786	0	56	0	0	0	0	0	0	0	0	0	0	0	0	8	0	0	0	0	0	0	0	0	0	0	0	0
OTU_2121	Eukaryota	Alveolata	Apicomplexa	Apicomplexa_X	Gregarines	Gregarines_X	Gregarines_XX	Gregarines_XX_sp.	0	0	255	0	19	0	0	0	0	0	0	0	0	0	0	0	0	0	0	0	0	0	0	0	0	0	0	0	0	0
OTU_2305	Eukaryota	Alveolata	Apicomplexa	Apicomplexa_X	Gregarines	Gregarines_X	Gregarines_XX	Gregarines_XX_sp.	0	0	0	0	0	0	0	0	0	0	0	0	0	111	0	0	0	0	0	0	0	0	0	0	0	0	0	0	0	0
OTU_2140	Eukaryota	Alveolata	Apicomplexa	Apicomplexa_X	Gregarines	Gregarines_X	Gregarines_XX	Gregarines_XX_sp.	0	0	0	0	0	0	11	0	0	0	0	0	0	0	0	0	0	0	0	0	0	0	0	0	0	0	0	0	0	0
OTU_2171	Eukaryota	Alveolata	Apicomplexa	Apicomplexa_X	Gregarines	Gregarines_X	Gregarines_XX	Gregarines_XX_sp._strain8	0	0	0	0	15	0	0	0	0	0	0	0	0	0	0	0	0	0	0	0	0	0	0	0	0	0	0	0	0	0
OTU_2363	Eukaryota	Alveolata	Apicomplexa	Apicomplexa_X	Gregarines	Gregarines_X	Leidyana	Leidyana_erratica	0	0	0	0	41	0	5	0	0	0	0	2	0	0	0	0	0	0	0	1	0	0	0	0	0	0	0	0	0	0
OTU_2892	Eukaryota	Alveolata	Apicomplexa	Apicomplexa_X	Gregarines	Gregarines_X	Selenidium	Selenidium_sp.	0	0	0	0	27	0	2	0	0	0	0	0	0	0	0	0	0	0	0	0	0	0	0	0	0	0	0	0	0	0
OTU_2142	Eukaryota	Alveolata	Apicomplexa	Apicomplexa_X	Gregarines	Gregarines_X			12	0	0	0	29	0	0	0	0	0	0	0	0	0	0	0	0	0	0	0	0	0	0	0	0	0	0	0	0	0
OTU_2135	Eukaryota	Alveolata	Apicomplexa	Apicomplexa_X	Gregarines	Gregarines_X			0	0	2	0	0	0	0	32	0	0	0	0	0	0	0	0	0	0	0	0	0	0	0	0	0	0	0	0	0	0
OTU_2894	Eukaryota	Alveolata	Apicomplexa	Apicomplexa_X	Gregarines	Gregarines_X			0	0	0	0	0	0	0	14	0	0	0	0	0	0	0	0	0	0	0	0	0	0	0	0	0	0	0	0	0	0
OTU_2832	Eukaryota	Alveolata	Apicomplexa	Apicomplexa_X	Novel-Apicomplexa-Class-1	Novel-Apicomplexa-Class-1_X	Novel-Apicomplexa-Class-1_XX	Novel-Apicomplexa-Class-1_XX_sp.	0	0	0	7	0	0	0	10	0	0	0	0	0	0	0	0	0	0	0	0	0	0	0	0	0	0	0	0	0	0
OTU_2607	Eukaryota	Alveolata	Apicomplexa	Apicomplexa_X	Novel-Apicomplexa-Class-2	Novel-Apicomplexa-Class-2_X	Novel-Apicomplexa-Class-2_XX	Novel-Apicomplexa-Class-2_XX_sp.	0	0	0	0	18	0	0	0	0	0	0	0	0	0	0	0	0	0	0	0	0	0	0	0	0	0	0	0	0	0
OTU_2258	Eukaryota	Alveolata	Ciliophora	Ciliophora-10	Ciliophora-10_X	Ciliophora-10_XX	Ciliophora-10_XXX	Ciliophora-10_XXX_sp.	0	0	0	0	0	0	0	0	0	0	0	0	177	0	0	0	0	0	0	0	0	0	0	11	3	0	2	3105	0	1
OTU_62	Eukaryota	Alveolata	Ciliophora	Colpodea	Cyrtolophosidida	Cyrtolophosididae	Aristerostoma	Aristerostoma_sp.	0	67	1462	0	0	717	0	0	0	163	0	0	0	0	0	26	106	12050	5	6	47055	4	1	4	3551	54	0	18	0	0
OTU_2245	Eukaryota	Alveolata	Ciliophora	Colpodea	Cyrtolophosidida	Cyrtolophosididae	Aristerostoma	Aristerostoma_sp.	0	91	0	0	0	0	0	0	0	6	0	0	0	0	0	2	341	0	0	5	1	0	0	0	30	15	0	0	0	0
OTU_2810	Eukaryota	Alveolata	Ciliophora	Colpodea	Cyrtolophosidida	Cyrtolophosididae	Aristerostoma	Aristerostoma_sp.	0	0	0	0	0	0	0	0	0	0	0	0	0	0	0	0	0	61	0	0	0	0	0	0	0	0	0	0	0	0
OTU_2268	Eukaryota	Alveolata	Ciliophora	Colpodea	Cyrtolophosidida	Cyrtolophosididae	Aristerostoma	Aristerostoma_sp.	0	0	0	0	0	0	0	0	0	5	0	0	0	0	0	3	0	0	0	0	9	0	0	0	4	21	0	0	0	0
OTU_2377	Eukaryota	Alveolata	Ciliophora	Colpodea	Cyrtolophosidida	Cyrtolophosididae	Aristerostoma	Aristerostoma_sp.	0	0	0	0	0	0	0	0	0	0	0	0	0	0	0	0	0	33	0	0	0	0	0	0	0	0	0	0	0	0
OTU_2340	Eukaryota	Alveolata	Ciliophora	Colpodea	Cyrtolophosidida	Cyrtolophosididae	Aristerostoma	Aristerostoma_sp.	0	0	0	0	0	0	0	0	0	0	2	0	0	0	0	2	0	3	0	2	6	0	0	0	0	9	0	0	0	0
OTU_2148	Eukaryota	Alveolata	Ciliophora	Colpodea	Cyrtolophosidida	Cyrtolophosididae	Aristerostoma		0	0	0	0	0	33	0	0	0	6	0	0	2	0	0	0	0	0	0	12	2477	0	0	0	105	0	0	10	0	0
OTU_2336	Eukaryota	Alveolata	Ciliophora	Colpodea	Cyrtolophosidida	Cyrtolophosididae	Aristerostoma		0	0	0	0	0	8	0	0	0	0	0	0	5	0	0	1	0	0	0	8	723	0	0	0	44	0	0	4	0	0
OTU_2325	Eukaryota	Alveolata	Ciliophora	Colpodea	Cyrtolophosidida	Cyrtolophosididae	Aristerostoma		0	0	0	0	0	8	0	0	0	0	0	0	0	0	0	0	0	0	0	0	191	0	0	0	12	0	0	1	0	0
OTU_2370	Eukaryota	Alveolata	Ciliophora	Colpodea	Cyrtolophosidida	Cyrtolophosididae	Cyrtolophosididae_X	Cyrtolophosididae_X_sp.	0	0	0	0	0	0	0	0	0	0	0	0	0	0	13	0	0	0	0	0	0	0	0	0	0	0	0	0	0	15
OTU_2023	Eukaryota	Alveolata	Ciliophora	Colpodea	Colpodida	Colpodidae	Colpoda	Colpoda_cucullus	0	8	6	413	0	0	0	0	0	0	0	248	0	0	0	0	10	0	0	0	4	2	0	0	0	0	655	7	0	0
OTU_2074	Eukaryota	Alveolata	Ciliophora	Colpodea	Colpodida	Colpodidae	Colpoda	Colpoda_inflata	2	10	92	849	100	6	0	2	0	0	0	10	0	0	30	0	12	0	1	107	8	0	0	0	0	0	31	0	0	22
OTU_2112	Eukaryota	Alveolata	Ciliophora	Colpodea	Colpodida	Colpodidae	Colpoda	Colpoda_lucida	0	0	0	2	0	0	0	0	0	0	0	0	0	0	0	0	0	0	0	0	0	0	0	0	0	0	12	0	0	0
OTU_2024	Eukaryota	Alveolata	Ciliophora	Colpodea	Colpodida	Colpodidae	Colpoda	Colpoda_steinii	40	26	46	214	9	8	0	18	0	15	6	18	0	10	2	0	18	0	42	12	7	2	0	0	0	0	5	0	2	3
OTU_2019	Eukaryota	Alveolata	Ciliophora	Colpodea	Colpodida	Colpodidae	Colpoda		0	0	0	4	0	0	0	0	0	0	0	637	28	0	0	0	3	0	0	0	0	13	0	0	0	0	809	27	0	0
OTU_2054	Eukaryota	Alveolata	Ciliophora	Colpodea	Colpodida	Colpodidae	Colpoda		0	0	0	0	0	0	0	0	0	0	0	26	0	0	0	0	0	0	0	0	0	0	0	0	0	0	69	2	0	0
OTU_162	Eukaryota	Alveolata	Ciliophora	Colpodea	Colpodida	Colpodidae			0	0	0	27737	13	0	2	2	0	0	0	0	0	0	27	1	0	0	11116	24	2	2	2	0	0	0	0	0	0	2
OTU_2055	Eukaryota	Alveolata	Ciliophora	Colpodea	Colpodida	Colpodidae			0	4	0	75	0	0	0	0	0	0	0	937	42	0	0	0	0	0	0	0	0	12	0	0	0	0	1236	50	0	1
OTU_2076	Eukaryota	Alveolata	Ciliophora	Colpodea	Colpodida	Colpodidae			0	0	0	2	0	0	0	0	0	0	0	476	16	0	0	0	0	2	0	0	0	10	0	0	0	0	588	19	0	0
OTU_2052	Eukaryota	Alveolata	Ciliophora	Colpodea	Colpodida	Colpodidae			0	0	0	0	0	0	0	0	0	0	0	0	0	0	0	0	0	0	22	0	0	0	0	0	0	0	0	0	0	0
OTU_2059	Eukaryota	Alveolata	Ciliophora	Colpodea	Colpodida	Colpodidae			0	0	0	0	0	0	0	0	0	0	0	2	0	0	0	0	0	0	0	0	0	0	0	0	0	0	16	0	0	0
OTU_2020	Eukaryota	Alveolata	Ciliophora	Colpodea	Colpodida	Grossglockneriidae			9	179	112	15	121	0	0	0	2	0	0	11	0	0	18	0	114	4	15	43	0	0	1	0	0	0	9	0	0	4
OTU_2179	Eukaryota	Alveolata	Ciliophora	Colpodea	Colpodida				0	0	0	0	0	0	0	0	0	0	0	2	0	0	0	0	0	0	0	0	0	0	0	0	0	0	16	0	0	0
OTU_2009	Eukaryota	Alveolata	Ciliophora	Colpodea	Colpodida				0	0	0	0	0	0	0	0	0	0	0	6	0	0	2	0	0	0	0	0	0	0	0	0	0	0	4	0	0	1
OTU_2594	Eukaryota	Alveolata	Ciliophora	Heterotrichea	Heterotrichida	Condylostomatidae	Condylostoma	Condylostoma_curva	0	0	0	0	0	0	0	0	0	0	0	0	0	0	0	0	0	0	0	0	3	0	0	0	7	0	0	4	0	0
OTU_2200	Eukaryota	Alveolata	Ciliophora	Heterotrichea	Heterotrichida	Folliculinidae	Folliculinidae_X	Folliculinidae_X_sp.	0	0	0	0	0	0	0	0	0	0	0	0	0	0	0	0	0	0	0	0	87	0	0	0	0	0	0	0	0	0
OTU_2249	Eukaryota	Alveolata	Ciliophora	Heterotrichea	Heterotrichida	Folliculinidae	Folliculinidae_X	Folliculinidae_X_sp.	0	0	0	0	0	0	0	0	0	0	0	0	0	0	0	0	0	0	0	0	77	0	0	0	0	0	0	0	0	0
OTU_2264	Eukaryota	Alveolata	Ciliophora	Litostomatea	Cyclotrichia	Cyclotrichia_X	Cyclotrichia_XX	Cyclotrichia_XX_sp.	0	0	0	0	0	0	0	0	0	0	0	0	0	0	0	0	0	0	0	0	0	0	0	0	0	0	10	0	0	0
OTU_2369	Eukaryota	Alveolata	Ciliophora	Litostomatea	Cyclotrichia	Cyclotrichia_X	Cyclotrichium	Cyclotrichium_sp.	0	0	0	0	0	0	0	0	0	0	0	0	0	0	0	0	2	0	0	0	0	0	60	0	0	0	0	0	0	0
OTU_2944	Eukaryota	Alveolata	Ciliophora	Litostomatea	Haptoria	Amphileptidae	Amphileptidae_X	Amphileptidae_X_sp.	0	0	0	4	0	0	0	0	0	2	0	0	0	0	0	25	0	0	4	1	61	0	0	0	3	0	0	6	0	0
OTU_2936	Eukaryota	Alveolata	Ciliophora	Litostomatea	Haptoria	Amphileptidae	Amphileptidae_X	Amphileptidae_X_sp.	0	0	10	0	0	0	0	0	0	0	0	0	0	0	0	0	0	0	0	0	1	0	12	0	2	0	0	0	0	0
OTU_2961	Eukaryota	Alveolata	Ciliophora	Litostomatea	Haptoria	Amphileptidae			0	0	0	0	0	0	0	0	0	0	0	0	0	0	0	0	34	0	0	0	0	0	0	0	0	0	0	0	0	0
OTU_2955	Eukaryota	Alveolata	Ciliophora	Litostomatea	Haptoria	Didiniidae	Didiniidae_X	Didiniidae_X_sp.	2	0	0	0	0	0	0	0	2	2	0	0	2	0	0	4	0	0	0	0	0	0	0	57	39	6	0	2	6	0
OTU_2963	Eukaryota	Alveolata	Ciliophora	Litostomatea	Haptoria	Haptoria_X	Haptoria_XX	Haptoria_XX_sp.	0	0	0	0	0	0	0	0	0	56	0	0	0	0	0	0	0	0	0	0	0	0	0	0	630	0	0	0	0	0
OTU_2956	Eukaryota	Alveolata	Ciliophora	Litostomatea	Haptoria	Haptoria_X			0	0	0	0	0	0	0	28	0	0	0	0	0	0	0	0	0	0	0	0	0	0	3	0	0	0	0	0	0	0
OTU_2934	Eukaryota	Alveolata	Ciliophora	Litostomatea	Haptoria	Litonotidae	Litonotidae_X		0	0	0	0	0	0	0	0	0	22	0	0	0	0	0	0	0	8	16	19	190	0	0	0	3580	0	0	0	1	0
OTU_2957	Eukaryota	Alveolata	Ciliophora	Litostomatea	Haptoria	Litonotidae	Litonotus	Litonotus_paracygnus	0	0	0	0	0	0	0	0	0	0	0	0	8	0	0	0	0	4	0	0	0	0	0	0	0	0	0	12	0	0
OTU_2987	Eukaryota	Alveolata	Ciliophora	Litostomatea	Haptoria	Litonotidae	Litonotus	Litonotus_pictus	0	0	0	0	12	0	0	0	0	0	0	0	0	0	0	0	0	0	0	26	0	0	0	0	0	0	0	0	0	0
OTU_2958	Eukaryota	Alveolata	Ciliophora	Litostomatea	Haptoria	Litonotidae	Loxophyllum	Loxophyllum_rostratum	0	0	0	0	0	0	0	0	0	334	0	0	0	0	0	0	0	0	0	0	0	0	0	0	3044	0	0	0	0	0
OTU_2962	Eukaryota	Alveolata	Ciliophora	Litostomatea	Haptoria	Litonotidae	Loxophyllum		15	0	0	0	0	0	0	0	0	0	0	0	0	0	0	130	0	0	0	0	0	0	0	0	0	0	0	0	0	0
OTU_2948	Eukaryota	Alveolata	Ciliophora	Litostomatea	Haptoria	Litonotidae	Loxophyllum		30	0	0	0	0	0	0	0	0	0	0	0	0	0	0	110	0	0	0	0	0	0	0	0	0	0	0	0	0	0
OTU_2971	Eukaryota	Alveolata	Ciliophora	Litostomatea	Haptoria	Litonotidae	Loxophyllum		0	0	0	0	4	0	0	0	0	0	0	0	0	0	0	0	0	0	0	60	0	0	0	0	0	0	0	0	0	0
OTU_2959	Eukaryota	Alveolata	Ciliophora	Litostomatea	Haptoria	Litonotidae			0	0	0	0	1945	0	0	0	0	0	0	0	0	0	0	0	0	0	0	2677	0	0	0	0	0	0	0	0	0	0
OTU_2953	Eukaryota	Alveolata	Ciliophora	Litostomatea	Haptoria	Spathidiidae	Spathidium		0	0	0	0	0	0	0	0	0	0	0	0	0	0	0	0	0	0	0	0	0	0	0	0	38	0	0	169	0	6
OTU_2938	Eukaryota	Alveolata	Ciliophora	Litostomatea	Haptoria	Spathidiidae			0	0	0	0	0	0	0	0	0	0	0	0	0	0	0	0	0	0	5	3	14	0	0	0	20	0	0	5	0	2
OTU_2978	Eukaryota	Alveolata	Ciliophora	Litostomatea	Haptoria				30	0	0	0	0	0	0	0	0	0	0	0	0	0	0	86	0	0	0	0	0	0	0	0	0	0	2	0	0	0
OTU_2367	Eukaryota	Alveolata	Ciliophora	Nassophorea	Nassophorea_X	Microthoracidae	Leptopharynx	Leptopharynx_costatus	0	0	0	0	0	0	0	0	0	0	0	0	0	0	4	0	0	0	0	0	0	0	0	0	0	0	38	0	0	35
OTU_2402	Eukaryota	Alveolata	Ciliophora	Oligohymenophorea	Astomatia	Radiophryidae	Durchoniella	Durchoniella_sp.	0	0	0	0	0	0	0	0	0	0	0	0	0	0	0	0	0	0	1	5	28	0	0	0	0	0	0	0	0	0
OTU_2401	Eukaryota	Alveolata	Ciliophora	Oligohymenophorea	Astomatia	Radiophryidae	Durchoniella	Durchoniella_sp.	0	0	0	0	0	0	0	0	0	0	0	0	0	0	0	0	0	0	0	0	30	0	0	0	0	0	0	1	0	0
OTU_2403	Eukaryota	Alveolata	Ciliophora	Oligohymenophorea	Astomatia	Radiophryidae	Durchoniella	Durchoniella_sp.	0	0	0	0	0	0	0	0	0	0	0	0	0	0	0	7	0	3	7	0	0	0	0	0	0	0	0	0	0	0
OTU_2362	Eukaryota	Alveolata	Ciliophora	Oligohymenophorea	Peniculia	Peniculia_X	Peniculia_XX	Peniculia_XX_sp.	0	0	0	0	0	0	0	0	0	2	0	0	40	2	0	0	0	0	1	0	0	0	0	0	73	0	0	28	8	0
OTU_2313	Eukaryota	Alveolata	Ciliophora	Oligohymenophorea	Peritrichia	Opisthonectidae	Opisthonecta		0	0	3	0	0	0	0	0	0	0	0	2	0	0	0	0	0	0	0	0	0	0	0	0	0	0	31	0	0	0
OTU_2241	Eukaryota	Alveolata	Ciliophora	Oligohymenophorea	Peritrichia	Peritrichia_X	Peritrichia_XX	Peritrichia_XX_sp.	0	0	0	0	0	0	2	0	0	0	0	37	0	0	6	0	0	0	0	0	0	48	0	0	0	0	333	0	0	20
OTU_2280	Eukaryota	Alveolata	Ciliophora	Oligohymenophorea	Peritrichia	Peritrichia_X	Peritrichia_XX	Peritrichia_XX_sp.	0	0	0	0	0	0	0	0	0	0	0	3	0	0	0	0	0	0	0	0	0	0	0	0	0	0	42	0	0	0
OTU_2231	Eukaryota	Alveolata	Ciliophora	Oligohymenophorea	Peritrichia	Zoothamniidae	Zoothamnium	Zoothamnium_duplicatum	0	0	0	0	95	0	0	0	0	1127	0	0	0	0	0	0	0	10	1	38	206	0	0	0	2	0	0	0	0	0
OTU_2254	Eukaryota	Alveolata	Ciliophora	Oligohymenophorea	Peritrichia				0	0	0	0	0	0	0	0	0	2	0	0	0	0	0	11	0	10	0	4	4	0	4	0	2	0	0	0	0	0
OTU_2328	Eukaryota	Alveolata	Ciliophora	Oligohymenophorea	Scuticociliatia	Cinetochilidae	Cinetochilum		2	0	2	4	0	0	0	0	0	0	2	0	0	0	0	3087	199	4	33	0	18	0	0	0	89	917	0	0	0	0
OTU_2274	Eukaryota	Alveolata	Ciliophora	Oligohymenophorea	Scuticociliatia	Cinetochilidae	Cinetochilum		0	0	16	0	0	0	0	0	0	2	38	0	0	0	0	147	0	108	14	13	0	0	0	0	76	995	2	4	0	217
OTU_2310	Eukaryota	Alveolata	Ciliophora	Oligohymenophorea	Scuticociliatia	Cinetochilidae	Cinetochilum		0	0	1	0	0	0	0	0	0	0	0	0	0	0	0	5	0	22	148	2	12	0	0	0	6	31	2	34	0	1
OTU_2319	Eukaryota	Alveolata	Ciliophora	Oligohymenophorea	Scuticociliatia	Cinetochilidae	Cinetochilum		0	0	0	0	0	8	0	0	0	0	0	0	0	0	0	2	0	2	7	0	22	0	0	0	5	81	0	0	0	0
OTU_2311	Eukaryota	Alveolata	Ciliophora	Oligohymenophorea	Scuticociliatia	Cinetochilidae	Cinetochilum		0	0	0	0	0	0	0	0	0	0	0	0	0	0	0	0	0	2	4	0	47	0	0	0	2	0	0	0	0	0
OTU_2318	Eukaryota	Alveolata	Ciliophora	Oligohymenophorea	Scuticociliatia	Cinetochilidae	Cinetochilum		0	0	0	0	0	0	0	0	0	0	0	0	0	0	0	0	0	0	0	0	14	0	0	0	11	0	0	0	0	0
OTU_2250	Eukaryota	Alveolata	Ciliophora	Oligohymenophorea	Scuticociliatia	Cohnilembidae	Cohnilembus	Cohnilembus_verminus	0	0	0	0	0	0	0	0	0	8	0	0	0	0	0	0	0	0	0	0	0	0	0	0	61	0	0	0	0	0
OTU_2255	Eukaryota	Alveolata	Ciliophora	Oligohymenophorea	Scuticociliatia	Orchitophryidae	Metanophrys		0	0	5	0	0	0	0	0	0	0	0	0	0	0	0	0	0	17	0	0	0	0	0	0	0	0	0	0	0	0
OTU_2222	Eukaryota	Alveolata	Ciliophora	Oligohymenophorea	Scuticociliatia	Parauronematidae	Miamiensis	Miamiensis_avidus	0	0	1	0	0	0	0	0	0	3	0	0	19	0	0	0	0	9	0	0	3	0	0	0	111	0	0	40	3	0
OTU_2288	Eukaryota	Alveolata	Ciliophora	Oligohymenophorea	Scuticociliatia	Parauronematidae	Parauronema	Parauronema_virginianum	0	0	2	0	0	74	0	0	0	0	0	0	0	0	0	0	0	0	0	2	1942	0	0	0	6	0	0	0	0	0
OTU_2174	Eukaryota	Alveolata	Ciliophora	Oligohymenophorea	Scuticociliatia	Parauronematidae	Parauronema	Parauronema_virginianum	0	0	0	0	0	63	0	0	0	5	0	0	2	0	0	0	0	2	0	3	1809	0	0	0	0	0	0	0	0	0
OTU_2294	Eukaryota	Alveolata	Ciliophora	Oligohymenophorea	Scuticociliatia	Parauronematidae	Parauronema	Parauronema_virginianum	0	0	0	0	0	19	0	0	0	0	0	0	0	0	0	0	0	0	0	1	542	0	0	0	5	0	0	0	0	0
OTU_2252	Eukaryota	Alveolata	Ciliophora	Oligohymenophorea	Scuticociliatia	Pleuronematidae			0	0	0	0	0	0	0	0	0	0	0	0	0	0	0	1	0	0	0	0	83	0	0	0	0	0	0	0	0	0
OTU_2203	Eukaryota	Alveolata	Ciliophora	Oligohymenophorea	Scuticociliatia	Pseudocohnilembidae	Pseudocohnilembus	Pseudocohnilembus_persalinus	12	0	129	9562	22	31	0	5	10	208	878	0	0	0	0	2	2	18	17172	70	100	0	0	0	70	218	7	3	7	4
OTU_2289	Eukaryota	Alveolata	Ciliophora	Oligohymenophorea	Scuticociliatia	Pseudocohnilembidae	Pseudocohnilembus	Pseudocohnilembus_persalinus	6	0	61	6257	17	27	0	2	7	194	588	0	7	0	0	1	8	4	10470	91	74	0	1	0	63	93	0	4	1	1
OTU_2284	Eukaryota	Alveolata	Ciliophora	Oligohymenophorea	Scuticociliatia	Pseudocohnilembidae	Pseudocohnilembus	Pseudocohnilembus_persalinus	4	0	28	2220	2	16	0	0	5	38	217	0	0	0	0	3	0	4	2373	7	10	0	0	0	31	50	0	0	0	0
OTU_2271	Eukaryota	Alveolata	Ciliophora	Oligohymenophorea	Scuticociliatia	Pseudocohnilembidae	Pseudocohnilembus	Pseudocohnilembus_persalinus	0	0	0	21	55	0	0	5	0	0	2	0	12	0	0	0	0	0	35	285	0	0	0	0	2	0	0	0	1	0
OTU_2211	Eukaryota	Alveolata	Ciliophora	Oligohymenophorea	Scuticociliatia	Scuticociliatia_X	Scuticociliatia_XX	Scuticociliatia_XX_sp.	0	0	0	0	0	0	0	0	0	1152	2	0	0	0	0	0	0	7	0	1	13	0	0	0	3187	0	0	0	0	0
OTU_2256	Eukaryota	Alveolata	Ciliophora	Oligohymenophorea	Scuticociliatia	Scuticociliatia_X	Scuticociliatia_XX	Scuticociliatia_XX_sp.	0	0	0	0	0	0	0	0	0	609	6	0	0	0	0	0	0	4	0	0	0	0	0	0	1692	3	0	0	0	0
OTU_1701	Eukaryota	Alveolata	Ciliophora	Oligohymenophorea	Scuticociliatia	Scuticociliatia_X	Scuticociliatia_XX	Scuticociliatia_XX_sp.	0	0	2	0	0	0	0	0	0	408	0	0	0	0	0	0	0	8	0	0	2	0	0	0	1277	0	0	0	0	0
OTU_2382	Eukaryota	Alveolata	Ciliophora	Oligohymenophorea	Scuticociliatia	Scuticociliatia_X	Scuticociliatia_XX	Scuticociliatia_XX_sp.	0	0	0	0	0	0	0	0	0	0	0	0	0	0	0	0	0	34	0	0	81	0	0	0	19	0	0	0	0	0
OTU_2149	Eukaryota	Alveolata	Ciliophora	Oligohymenophorea	Scuticociliatia	Scuticociliatia_X	Scuticociliatia_XX	Scuticociliatia_XX_sp.	0	0	0	0	0	0	0	0	0	0	0	0	0	0	0	1	0	2	2	0	2	0	0	0	5	0	0	13	0	0
OTU_2233	Eukaryota	Alveolata	Ciliophora	Oligohymenophorea	Scuticociliatia	Scuticociliatia_X			0	0	240	0	0	0	0	0	0	0	0	0	0	0	0	0	0	205	1	0	0	0	0	0	0	0	0	0	0	0
OTU_2279	Eukaryota	Alveolata	Ciliophora	Oligohymenophorea	Scuticociliatia	Scuticociliatia_X			0	0	20	0	0	0	0	0	0	0	0	0	0	0	0	0	0	29	0	0	0	0	0	0	0	0	0	0	0	0
OTU_2169	Eukaryota	Alveolata	Ciliophora	Oligohymenophorea	Scuticociliatia	Uronematidae	Homalogastra	Homalogastra_setosa	0	0	0	0	0	0	0	0	0	0	0	85	4	0	0	0	0	0	0	12	0	0	0	0	0	0	44	1	0	0
OTU_2276	Eukaryota	Alveolata	Ciliophora	Oligohymenophorea	Scuticociliatia	Uronematidae	Uronema	Uronema_marinum	12	2	7592	3	0	5	0	2	0	28	75	0	9	0	0	88	1	5858	40	4	93	0	2	2	139	333	0	17	0	0
OTU_1977	Eukaryota	Alveolata	Ciliophora	Oligohymenophorea	Scuticociliatia	Uronematidae	Uronema	Uronema_marinum	10	0	6687	6	0	0	0	0	0	27	71	0	12	0	0	66	0	5720	25	4	77	0	0	0	138	326	0	3	0	0
OTU_2246	Eukaryota	Alveolata	Ciliophora	Oligohymenophorea	Scuticociliatia	Uronematidae	Uronema	Uronema_nigricans	84	7	0	0	0	0	0	0	0	0	0	0	0	0	0	76	0	0	0	0	0	0	0	0	0	0	0	0	0	0
OTU_2242	Eukaryota	Alveolata	Ciliophora	Oligohymenophorea	Scuticociliatia	Uronematidae	Uronema	Uronema_nigricans	18	14	111	0	0	15	0	0	0	0	0	0	0	0	0	2	0	0	0	0	3	0	0	0	0	0	0	0	0	0
OTU_2201	Eukaryota	Alveolata	Ciliophora	Oligohymenophorea	Scuticociliatia	Uronematidae			0	0	0	0	0	22	0	0	0	9	0	0	0	0	0	0	0	4	92	0	395	0	0	0	223	0	0	7	0	0
OTU_2228	Eukaryota	Alveolata	Ciliophora	Oligohymenophorea	Scuticociliatia				0	0	0	0	0	6	0	0	0	13	0	0	0	0	0	0	0	0	0	3	62	0	0	0	2	0	0	0	0	0
OTU_2312	Eukaryota	Alveolata	Ciliophora	Oligohymenophorea	Scuticociliatia				4	0	0	0	0	0	0	0	0	0	0	0	0	0	0	81	0	0	0	0	0	0	0	0	0	0	0	0	0	0
OTU_2240	Eukaryota	Alveolata	Ciliophora	Oligohymenophorea	Scuticociliatia				2	0	5	0	0	0	0	0	0	2	8	0	0	0	0	2	0	0	10	0	0	0	0	0	0	37	0	0	0	0
OTU_2253	Eukaryota	Alveolata	Ciliophora	Oligohymenophorea	Scuticociliatia				0	0	0	6	0	0	0	0	0	0	0	0	0	0	0	0	0	0	32	0	0	2	0	0	0	0	0	0	0	0
OTU_2338	Eukaryota	Alveolata	Ciliophora	Oligohymenophorea	Sessilida	Vorticellidae	Pseudovorticella	Pseudovorticella_sp.	0	0	0	0	0	0	0	0	0	0	0	0	0	0	0	0	0	0	3	0	46	0	0	0	0	0	0	0	0	0
OTU_2348	Eukaryota	Alveolata	Ciliophora	Oligohymenophorea	Sessilida	Vorticellidae	Pseudovorticella		0	0	0	0	0	8	0	0	0	0	0	0	0	0	0	0	1	0	5	1	1061	4	2	0	0	0	0	0	0	0
OTU_2223	Eukaryota	Alveolata	Ciliophora	Oligohymenophorea	Sessilida	Vorticellidae	Vorticella	Vorticella_microstoma	0	0	0	0	0	0	0	0	0	0	0	192	14	0	0	0	0	0	0	0	0	0	0	0	0	0	499	25	0	0
OTU_2368	Eukaryota	Alveolata	Ciliophora	Oligohymenophorea	Sessilida	Vorticellidae	Vorticella	Vorticella_microstoma	0	0	0	0	0	0	0	0	0	0	0	175	4	0	0	0	0	0	0	0	0	0	0	0	0	0	502	16	0	0
OTU_2394	Eukaryota	Alveolata	Ciliophora	Oligohymenophorea	Sessilida	Vorticellidae	Vorticella	Vorticella_microstoma	0	0	0	0	0	0	0	0	0	0	0	57	2	0	0	0	0	0	0	0	0	0	0	0	0	0	236	5	0	0
OTU_2306	Eukaryota	Alveolata	Ciliophora	Oligohymenophorea	Sessilida	Vorticellidae	Vorticella	Vorticella_microstoma	0	0	0	0	0	0	0	0	0	0	0	0	0	0	60	0	0	0	0	0	0	0	0	0	0	0	0	0	0	14
OTU_2374	Eukaryota	Alveolata	Ciliophora	Oligohymenophorea	Sessilida	Vorticellidae	Vorticella	Vorticella_microstoma	0	0	0	0	0	0	0	0	0	0	0	7	0	0	0	0	0	0	0	0	0	0	0	0	0	0	27	0	0	0
OTU_2216	Eukaryota	Alveolata	Ciliophora	Oligohymenophorea	Sessilida	Vorticellidae	Vorticella		0	0	3	0	3	0	0	0	3	0	2	3547	1040	0	0	0	0	0	0	0	0	6	0	0	0	6	2462	749	0	0
OTU_3115	Eukaryota	Alveolata	Ciliophora	Oligohymenophorea	Sessilida	Vorticellidae	Vorticella		0	0	0	0	0	0	0	0	0	0	0	0	0	0	0	0	0	0	0	0	0	0	0	0	0	0	14	0	0	0
OTU_3111	Eukaryota	Alveolata	Ciliophora	Oligohymenophorea	Sessilida	Vorticellidae	Vorticella		0	0	0	0	0	0	0	0	0	0	0	0	0	0	0	0	0	0	0	0	0	0	0	0	0	0	13	0	0	0
OTU_3114	Eukaryota	Alveolata	Ciliophora	Oligohymenophorea	Sessilida	Vorticellidae	Vorticella		0	0	0	0	0	0	0	0	0	0	0	0	0	0	0	0	0	0	0	0	0	0	0	0	0	0	9	0	0	2
OTU_2341	Eukaryota	Alveolata	Ciliophora	Oligohymenophorea	Sessilida	Vorticellidae	Vorticella		0	0	0	0	0	0	0	0	0	0	0	0	0	0	0	0	0	0	1	1	8	0	0	0	0	0	0	0	0	0
OTU_2309	Eukaryota	Alveolata	Ciliophora	Oligohymenophorea	Sessilida	Vorticellidae	Vorticellidae_X	Vorticellidae_X_sp.	0	0	0	0	161	0	0	0	0	0	4	422	8	0	0	0	0	0	0	1853	2	0	1	0	0	8	2956	25	1	0
OTU_2229	Eukaryota	Alveolata	Ciliophora	Oligohymenophorea	Sessilida	Vorticellidae	Vorticellidae_X	Vorticellidae_X_sp.	0	0	2	0	133	0	0	0	0	0	2	394	4	0	0	0	0	0	0	1387	1	0	0	0	0	7	2449	23	0	0
OTU_2329	Eukaryota	Alveolata	Ciliophora	Oligohymenophorea	Sessilida	Vorticellidae	Vorticellidae_X	Vorticellidae_X_sp.	0	0	0	0	90	0	0	0	0	0	0	255	6	0	0	0	0	0	0	1195	2	0	1	0	0	14	1762	18	0	0
OTU_2354	Eukaryota	Alveolata	Ciliophora	Oligohymenophorea	Sessilida	Vorticellidae	Vorticellidae_X	Vorticellidae_X_sp.	0	0	0	0	25	0	0	0	2	0	0	171	2	0	0	0	0	0	0	245	0	0	0	0	0	0	1087	14	0	0
OTU_2236	Eukaryota	Alveolata	Ciliophora	Oligohymenophorea	Sessilida	Vorticellidae	Vorticellidae_X	Vorticellidae_X_sp.	0	0	0	0	0	0	0	0	0	20	0	0	0	0	0	0	5	0	0	0	0	0	0	0	274	0	12	0	0	0
OTU_2307	Eukaryota	Alveolata	Ciliophora	Oligohymenophorea	Sessilida	Vorticellidae	Vorticellidae_X	Vorticellidae_X_sp.	0	0	0	0	6	0	0	0	0	0	0	0	0	0	0	0	0	0	2	66	0	0	1	0	0	0	0	0	0	0
OTU_2330	Eukaryota	Alveolata	Ciliophora	Oligohymenophorea	Sessilida	Vorticellidae	Vorticellidae_X	Vorticellidae_X_sp.	0	0	0	0	0	0	0	0	0	0	0	0	0	0	0	0	0	0	0	6	0	0	0	0	0	0	35	1	0	0
OTU_2391	Eukaryota	Alveolata	Ciliophora	Oligohymenophorea	Sessilida	Vorticellidae	Vorticellidae_X	Vorticellidae_X_sp.	0	4	0	0	0	0	0	0	0	0	0	0	0	0	0	0	25	0	1	0	0	0	0	0	0	0	0	0	0	0
OTU_2331	Eukaryota	Alveolata	Ciliophora	Oligohymenophorea	Sessilida	Vorticellidae	Vorticellidae_X	Vorticellidae_X_sp.	0	0	0	0	0	0	0	0	0	0	0	5	0	0	0	0	0	0	0	2	0	0	0	0	0	0	16	0	0	0
OTU_1854	Eukaryota	Alveolata	Ciliophora	Oligohymenophorea	Sessilida	Vorticellidae	Vorticellidae_X	Vorticellidae_X_sp.	0	0	0	0	0	0	0	0	0	0	0	0	0	0	0	0	0	0	0	3	0	0	0	0	0	0	20	0	0	0
OTU_2287	Eukaryota	Alveolata	Ciliophora	Oligohymenophorea	Sessilida	Vorticellidae	Vorticellidae_X		0	0	0	0	0	285	0	0	0	0	0	0	0	0	0	0	0	4	60	6	1452	0	0	0	74	0	0	0	0	0
OTU_2292	Eukaryota	Alveolata	Ciliophora	Oligohymenophorea	Sessilida	Vorticellidae	Vorticellides	Vorticellides_sp.	0	0	0	0	0	0	0	0	0	0	0	15	0	0	26	0	0	0	0	0	0	2	0	0	0	0	253	2	0	2
OTU_2435	Eukaryota	Alveolata	Ciliophora	Oligohymenophorea	Sessilida	Vorticellidae	Vorticellides		0	0	0	0	0	0	0	0	0	0	0	0	0	0	0	0	0	0	0	44	0	0	0	0	0	0	0	0	0	0
OTU_2315	Eukaryota	Alveolata	Ciliophora	Oligohymenophorea	Sessilida	Vorticellidae			0	0	0	0	2	0	0	0	0	0	0	30	0	0	0	0	0	0	0	128	0	0	0	0	0	0	308	3	0	0
OTU_2316	Eukaryota	Alveolata	Ciliophora	Oligohymenophorea	Sessilida	Vorticellidae			0	0	0	0	0	0	0	0	0	0	0	0	0	0	0	0	0	0	0	132	0	0	0	0	0	0	0	0	0	0
OTU_2345	Eukaryota	Alveolata	Ciliophora	Oligohymenophorea	Sessilida	Vorticellidae			0	0	2	0	0	0	0	0	0	0	2	0	0	2	0	0	0	0	0	0	0	0	0	0	0	11	48	0	0	1
OTU_2344	Eukaryota	Alveolata	Ciliophora	Oligohymenophorea	Sessilida	Vorticellidae			0	0	0	0	0	0	0	0	0	0	0	0	0	0	0	0	0	0	0	0	0	0	0	0	0	0	26	0	0	0
OTU_2407	Eukaryota	Alveolata	Ciliophora	Oligohymenophorea	Sessilida	Vorticellidae			0	0	0	0	0	0	0	0	0	0	0	0	0	0	0	0	0	0	0	22	0	0	0	0	0	0	0	0	0	0
OTU_2376	Eukaryota	Alveolata	Ciliophora	Oligohymenophorea	Sessilida	Vorticellidae			0	0	0	0	0	0	0	0	0	0	0	0	0	0	0	12	0	0	0	0	0	0	0	0	0	0	0	0	0	0
OTU_2335	Eukaryota	Alveolata	Ciliophora	Oligohymenophorea	Sessilida	Vorticellidae			0	0	0	0	0	0	0	0	0	0	0	2	0	0	0	0	0	0	0	0	0	0	0	0	0	0	8	0	0	0
OTU_2505	Eukaryota	Alveolata	Ciliophora	Phyllopharyngea	Cyrtophoria	Chilodonellidae	Chilodonellidae_X	Chilodonellidae_X_sp.	0	0	0	0	0	0	0	0	0	0	0	38	0	0	4	0	0	0	0	0	0	0	0	0	0	0	1793	0	0	88
OTU_2552	Eukaryota	Alveolata	Ciliophora	Phyllopharyngea	Cyrtophoria	Chilodonellidae	Chilodonellidae_X	Chilodonellidae_X_sp.	0	0	0	0	0	0	0	0	0	0	0	17	0	0	0	0	0	0	0	2	0	5	0	0	0	0	365	2	0	0
OTU_2502	Eukaryota	Alveolata	Ciliophora	Phyllopharyngea	Cyrtophoria	Chilodonellidae	Chilodonellidae_X	Chilodonellidae_X_sp.	0	0	192	0	0	0	0	0	0	0	0	0	0	0	0	0	0	171	0	0	0	0	0	0	0	0	0	0	0	0
OTU_2524	Eukaryota	Alveolata	Ciliophora	Phyllopharyngea	Cyrtophoria	Chilodonellidae	Chilodonellidae_X	Chilodonellidae_X_sp.	0	0	158	0	0	0	0	0	0	0	0	0	0	0	0	0	0	132	0	0	0	0	0	0	0	0	0	0	0	0
OTU_2521	Eukaryota	Alveolata	Ciliophora	Phyllopharyngea	Cyrtophoria	Chilodonellidae	Chilodonellidae_X	Chilodonellidae_X_sp.	0	0	0	0	0	0	0	0	0	0	0	16	0	0	0	0	0	0	0	0	0	2	1	0	0	0	248	0	0	0
OTU_2535	Eukaryota	Alveolata	Ciliophora	Phyllopharyngea	Cyrtophoria	Chilodonellidae	Chilodonellidae_X	Chilodonellidae_X_sp.	0	0	136	0	0	0	0	0	0	0	0	0	0	0	0	0	0	89	0	0	0	0	0	0	0	0	0	0	0	0
OTU_2593	Eukaryota	Alveolata	Ciliophora	Phyllopharyngea	Cyrtophoria	Chilodonellidae	Chilodonellidae_X	Chilodonellidae_X_sp.	0	0	0	0	0	0	0	0	0	0	0	0	0	0	4	0	0	0	0	0	0	0	0	0	0	0	0	0	0	127
OTU_2536	Eukaryota	Alveolata	Ciliophora	Phyllopharyngea	Cyrtophoria	Chilodonellidae	Chilodonellidae_X	Chilodonellidae_X_sp.	0	0	0	0	0	0	0	0	0	0	0	0	0	0	20	0	0	0	0	0	0	0	0	0	0	0	0	0	0	62
OTU_2539	Eukaryota	Alveolata	Ciliophora	Phyllopharyngea	Cyrtophoria	Chilodonellidae	Chilodonellidae_X	Chilodonellidae_X_sp.	0	0	0	0	0	0	0	0	0	0	0	0	0	0	0	0	0	0	1	0	0	0	0	0	0	0	16	1	0	0
OTU_2540	Eukaryota	Alveolata	Ciliophora	Phyllopharyngea	Cyrtophoria	Chilodonellidae	Pseudochilodonopsis	Pseudochilodonopsis_fluviatilis	0	0	0	0	0	0	0	0	0	0	0	0	0	0	0	0	0	0	0	0	0	0	0	0	0	0	21	0	0	0
OTU_2527	Eukaryota	Alveolata	Ciliophora	Phyllopharyngea	Cyrtophoria	Chilodonellidae			0	0	0	0	0	0	0	0	2	0	0	70	0	0	0	0	0	0	0	0	0	0	0	0	0	0	3248	1	0	3
OTU_2574	Eukaryota	Alveolata	Ciliophora	Phyllopharyngea	Cyrtophoria	Chilodonellidae			0	0	0	0	0	0	0	0	0	0	0	0	0	0	0	0	0	0	0	0	0	0	0	0	0	0	29	0	0	5
OTU_2485	Eukaryota	Alveolata	Ciliophora	Phyllopharyngea	Cyrtophoria	Chlamydodontidae	Chlamydodon		0	0	0	0	3	0	0	0	0	0	0	0	0	0	0	0	0	0	0	12	0	0	0	0	0	0	0	0	0	0
OTU_2432	Eukaryota	Alveolata	Ciliophora	Phyllopharyngea	Cyrtophoria	Cyrtophoria_X	Pithites	Pithites_sp.	0	0	60	0	0	0	0	0	0	0	0	0	0	0	0	0	0	45	3	5	216	0	0	0	3	0	0	0	0	0
OTU_2431	Eukaryota	Alveolata	Ciliophora	Phyllopharyngea	Cyrtophoria	Cyrtophoria_X	Pithites	Pithites_sp.	0	0	5	0	0	0	0	0	0	0	0	0	2	0	0	0	0	4	2	0	0	0	0	0	0	0	0	43	0	0
OTU_2446	Eukaryota	Alveolata	Ciliophora	Phyllopharyngea	Cyrtophoria	Dysteriidae	Dysteria		0	0	14	0	57	0	0	0	0	0	0	0	0	0	0	0	0	0	0	655	2	7	1	0	0	0	0	1	0	0
OTU_2615	Eukaryota	Alveolata	Ciliophora	Phyllopharyngea	Cyrtophoria	Dysteriidae	Dysteriidae	Dysteriidae_sp.	0	0	2	0	0	0	0	0	0	0	0	0	0	0	0	0	0	4	0	0	49	0	0	0	0	0	0	0	0	0
OTU_2513	Eukaryota	Alveolata	Ciliophora	Phyllopharyngea	Cyrtophoria	Hartmannulidae	Hartmannulidae_X	Hartmannulidae_X_sp.	0	0	0	0	0	0	0	0	0	0	0	0	0	0	0	0	0	472	0	0	0	0	0	0	0	0	0	0	0	0
OTU_2518	Eukaryota	Alveolata	Ciliophora	Phyllopharyngea	Cyrtophoria	Hartmannulidae	Hartmannulidae_X	Hartmannulidae_X_sp.	0	0	43	8	0	0	0	0	0	0	0	0	0	0	0	28	0	61	5	0	24	0	0	0	0	0	0	0	0	0
OTU_2565	Eukaryota	Alveolata	Ciliophora	Phyllopharyngea	Cyrtophoria	Hartmannulidae	Hartmannulidae_X	Hartmannulidae_X_sp.	0	0	0	0	0	0	0	0	0	0	0	0	2	0	0	0	0	2	0	0	8	0	0	0	6	0	0	9	0	0
OTU_2525	Eukaryota	Alveolata	Ciliophora	Phyllopharyngea	Cyrtophoria	Hartmannulidae	Hartmannulidae_X	Hartmannulidae_X_sp.	0	0	8	0	0	0	0	0	0	0	0	0	0	0	0	0	0	7	0	0	0	0	0	0	2	0	0	0	0	0
OTU_2516	Eukaryota	Alveolata	Ciliophora	Phyllopharyngea	Cyrtophoria	Hartmannulidae	Hartmannulidae_X		0	0	0	0	0	0	0	0	0	0	0	0	7	0	0	0	0	0	0	0	14	0	0	0	2	0	2	93	1	0
OTU_2624	Eukaryota	Alveolata	Ciliophora	Phyllopharyngea	Cyrtophoria	Hartmannulidae	Heterohartmannula	Heterohartmannula_fangi	0	0	0	0	0	0	0	0	0	0	0	0	0	0	0	0	0	0	0	1	8	0	0	0	0	0	0	1	0	0
OTU_2469	Eukaryota	Alveolata	Ciliophora	Phyllopharyngea	Cyrtophoria	Hartmannulidae			8	0	0	0	0	0	0	0	0	0	0	0	0	0	0	244	4	0	0	0	0	0	0	0	0	0	0	0	0	0
OTU_2366	Eukaryota	Alveolata	Ciliophora	Phyllopharyngea	Cyrtophoria	Lynchellidae	Chlamydonellopsis	Chlamydonellopsis_sp.	0	0	0	0	0	0	0	0	0	0	0	0	0	0	0	0	0	12	59	0	0	0	0	0	0	0	0	0	0	0
OTU_2208	Eukaryota	Alveolata	Ciliophora	Phyllopharyngea	Synhymenia	Orthodonellidae	Orthodonella	Orthodonella_sp.	0	0	0	0	0	0	0	0	0	0	0	0	0	0	0	0	0	0	0	2	0	0	10	0	0	0	0	0	0	0
OTU_2857	Eukaryota	Alveolata	Ciliophora	Phyllopharyngea	Suctoria	Acinetidae			0	0	0	0	0	0	0	0	0	0	0	0	0	0	0	0	0	0	0	0	0	0	16	0	0	0	0	0	0	0
OTU_2835	Eukaryota	Alveolata	Ciliophora	Phyllopharyngea	Suctoria	Ephelotidae	Ephelota	Ephelota_sp.	0	0	0	0	0	0	3	3	0	0	0	0	0	0	0	0	0	0	0	0	0	9	103	0	0	0	0	0	0	0
OTU_2838	Eukaryota	Alveolata	Ciliophora	Phyllopharyngea	Suctoria	Ephelotidae	Ephelota	Ephelota_sp.	0	0	0	0	0	0	0	0	0	0	0	0	0	0	0	0	0	0	0	1	0	8	2	0	0	0	0	0	0	0
OTU_2766	Eukaryota	Alveolata	Ciliophora	Phyllopharyngea	Suctoria	Suctoria_X	Suctoria_XX	Suctoria_XX_sp.	0	0	0	0	522	0	0	0	0	0	0	0	0	0	0	2	0	0	2	14088	2	0	3	0	0	0	0	0	0	0
OTU_2790	Eukaryota	Alveolata	Ciliophora	Phyllopharyngea	Suctoria	Suctoria_X	Suctoria_XX	Suctoria_XX_sp.	0	0	4628	0	0	0	0	0	0	0	0	0	0	0	0	0	0	6947	3	0	0	0	0	0	0	0	0	0	0	0
OTU_2793	Eukaryota	Alveolata	Ciliophora	Phyllopharyngea	Suctoria	Suctoria_X	Suctoria_XX	Suctoria_XX_sp.	0	0	0	0	0	0	0	0	0	0	0	0	0	0	0	0	0	0	0	55	0	0	0	0	0	0	4752	56	0	0
OTU_2744	Eukaryota	Alveolata	Ciliophora	Phyllopharyngea	Suctoria	Suctoria_X	Suctoria_XX	Suctoria_XX_sp.	0	0	0	0	0	0	0	0	0	0	0	0	0	0	0	0	0	0	0	45	0	0	0	0	0	0	4429	57	0	0
OTU_2788	Eukaryota	Alveolata	Ciliophora	Phyllopharyngea	Suctoria	Suctoria_X	Suctoria_XX	Suctoria_XX_sp.	0	0	0	0	0	0	0	0	0	0	0	0	0	0	0	0	0	0	0	45	0	0	0	0	0	0	3738	55	0	0
OTU_2786	Eukaryota	Alveolata	Ciliophora	Phyllopharyngea	Suctoria	Suctoria_X	Suctoria_XX	Suctoria_XX_sp.	0	0	0	0	0	0	0	0	0	0	0	0	0	0	0	0	0	0	0	31	0	0	0	0	0	0	3464	61	0	0
OTU_2807	Eukaryota	Alveolata	Ciliophora	Phyllopharyngea	Suctoria	Suctoria_X	Suctoria_XX	Suctoria_XX_sp.	0	0	8	0	0	0	0	0	0	0	0	0	0	0	0	0	0	252	0	0	0	0	0	0	0	0	0	0	0	0
OTU_2780	Eukaryota	Alveolata	Ciliophora	Phyllopharyngea	Suctoria	Suctoria_X	Suctoria_XX	Suctoria_XX_sp.	0	0	0	0	0	0	0	0	0	0	0	0	0	0	0	0	0	0	0	0	0	0	0	0	0	0	121	0	0	0
OTU_2778	Eukaryota	Alveolata	Ciliophora	Phyllopharyngea	Suctoria	Suctoria_X	Suctoria_XX	Suctoria_XX_sp.	0	0	0	0	4	0	0	0	0	0	0	0	0	0	0	0	0	0	0	40	0	0	0	0	0	0	0	0	0	0
OTU_2819	Eukaryota	Alveolata	Ciliophora	Phyllopharyngea	Suctoria	Suctoria_X	Suctoria_XX	Suctoria_XX_sp.	0	0	3	0	0	0	0	0	0	0	0	0	0	0	0	0	0	32	0	0	0	0	0	0	0	0	0	0	0	0
OTU_2797	Eukaryota	Alveolata	Ciliophora	Phyllopharyngea	Suctoria	Suctoria_X	Suctoria_XX	Suctoria_XX_sp.	0	0	0	0	0	0	0	0	0	0	0	0	0	0	0	0	0	0	0	0	0	0	0	0	0	0	34	0	0	0
OTU_2854	Eukaryota	Alveolata	Ciliophora	Phyllopharyngea	Suctoria	Suctoria_X	Suctoria_XX	Suctoria_XX_sp.	0	0	6	0	0	0	0	0	0	5	0	0	2	0	0	0	0	2	1	3	3	0	0	0	4	0	0	2	0	0
OTU_2781	Eukaryota	Alveolata	Ciliophora	Phyllopharyngea	Suctoria	Suctoria_X	Suctoria_XX	Suctoria_XX_sp.	0	0	0	0	0	0	0	0	0	0	0	0	0	0	0	0	0	0	0	0	0	0	0	0	0	0	18	0	0	0
OTU_2768	Eukaryota	Alveolata	Ciliophora	Phyllopharyngea	Suctoria	Suctoria_X	Suctoria_XX	Suctoria_XX_sp.	0	0	0	0	0	0	0	0	0	0	0	0	0	0	0	0	0	0	0	0	0	0	0	0	0	0	15	0	0	0
OTU_2817	Eukaryota	Alveolata	Ciliophora	Phyllopharyngea	Suctoria				0	0	0	0	0	0	0	0	0	7	0	0	0	0	0	0	0	0	0	0	0	0	0	0	2	0	0	0	1	0
OTU_2322	Eukaryota	Alveolata	Ciliophora	Plagiopylea	Odontostomatida	Epalxellidae	Epalxella	Epalxella_antiquorum	0	0	0	0	0	0	0	0	0	0	0	0	0	0	0	27	0	0	0	0	0	0	0	0	0	0	0	0	0	0
OTU_840	Eukaryota	Alveolata	Ciliophora	Spirotrichea	Choreotrichia	Choreotrichia_X	Choreotrichia_XX	Choreotrichia_XX_sp.	0	0	0	0	887	0	1056	492	0	0	0	0	0	0	0	0	0	0	0	16	0	2513	132	0	0	0	0	0	0	0
OTU_1980	Eukaryota	Alveolata	Ciliophora	Spirotrichea	Choreotrichia	Choreotrichia_X	Choreotrichia_XX	Choreotrichia_XX_sp.	0	0	0	0	430	0	514	209	0	0	0	0	0	0	0	0	0	0	0	7	0	1248	59	0	0	0	0	0	0	0
OTU_2132	Eukaryota	Alveolata	Ciliophora	Spirotrichea	Choreotrichia	Choreotrichia_X	Rhizodomus	Rhizodomus_tagatzi	0	0	0	0	0	0	0	0	0	0	0	0	0	2	0	0	0	0	0	0	0	0	0	194	4	0	0	0	3	0
OTU_2282	Eukaryota	Alveolata	Ciliophora	Spirotrichea	Choreotrichia	Dictyocystidae	Codonellopsis	Codonellopsis_orthoceras	0	0	0	0	0	0	0	0	0	0	0	0	0	0	0	0	0	0	0	0	0	0	0	11	0	0	0	0	0	0
OTU_2145	Eukaryota	Alveolata	Ciliophora	Spirotrichea	Choreotrichia	Dictyocystidae	Codonellopsis		0	0	0	0	0	0	0	0	0	0	0	0	0	8	0	0	0	0	0	0	0	0	0	168	8	19	0	0	6	0
OTU_2061	Eukaryota	Alveolata	Ciliophora	Spirotrichea	Choreotrichia	Lynnellidae	Lynnella	Lynnella_semiglobulosa	0	0	0	0	0	0	0	14	0	0	0	0	0	0	0	0	0	0	0	0	0	0	5	0	0	0	0	0	0	0
OTU_2102	Eukaryota	Alveolata	Ciliophora	Spirotrichea	Choreotrichia	Stenosemellidae	Stenosemella	Stenosemella_ventricosa	0	0	0	0	0	0	0	0	0	88	164	0	139	8	0	0	0	0	0	0	0	0	0	80	49	21	0	50	13	0
OTU_2007	Eukaryota	Alveolata	Ciliophora	Spirotrichea	Choreotrichia	Strombidinopsidae	Strombidinopsis	Strombidinopsis_acuminata	0	0	0	0	0	0	0	43	0	0	0	0	0	0	0	0	0	0	0	0	0	0	2	0	0	0	0	0	0	0
OTU_2006	Eukaryota	Alveolata	Ciliophora	Spirotrichea	Choreotrichia	Tintinnidae	Amphorellopsis	Amphorellopsis_acuta	0	0	0	0	0	0	0	0	0	0	0	0	32	2	0	0	0	0	0	0	2	0	0	406	27	11	0	70	16	0
OTU_2172	Eukaryota	Alveolata	Ciliophora	Spirotrichea	Choreotrichia	Tintinnidae	Leprotintinnus	Leprotintinnus_pellucidus	0	0	0	0	0	0	0	0	0	0	0	0	0	0	0	0	0	0	0	0	0	12	7	0	0	0	0	1	0	0
OTU_2096	Eukaryota	Alveolata	Ciliophora	Spirotrichea	Choreotrichia	Tintinnidae	Tintinnopsis	Tintinnopsis_tubulosoides	0	0	0	0	0	0	0	0	0	0	0	0	129	0	0	0	0	0	0	0	0	0	0	159	10	8	0	3	2	0
OTU_2133	Eukaryota	Alveolata	Ciliophora	Spirotrichea	Choreotrichia	Tintinnidae	Tintinnopsis		0	0	0	0	0	0	0	2	0	0	0	0	0	0	0	0	0	0	0	0	0	0	1	20	0	0	0	0	0	0
OTU_2263	Eukaryota	Alveolata	Ciliophora	Spirotrichea	Choreotrichia	Xystonellidae	Favella	Favella_ehrenbergii	0	0	0	0	0	0	0	0	0	12	0	0	0	0	0	0	0	0	0	0	5	0	0	1770	77	16	0	0	0	0
OTU_2108	Eukaryota	Alveolata	Ciliophora	Spirotrichea	Choreotrichia	Xystonellidae	Favella	Favella_ehrenbergii	0	0	0	0	0	0	285	680	0	0	0	0	0	0	0	0	0	0	0	0	0	8	154	0	0	0	0	0	0	0
OTU_2147	Eukaryota	Alveolata	Ciliophora	Spirotrichea	Choreotrichia	Xystonellidae	Favella	Favella_ehrenbergii	0	0	0	0	0	0	0	0	2	5	2	0	0	0	0	0	0	0	0	0	0	0	0	792	47	2	0	0	0	0
OTU_2170	Eukaryota	Alveolata	Ciliophora	Spirotrichea	Choreotrichia	Xystonellidae	Favella	Favella_ehrenbergii	0	0	0	0	0	0	0	0	0	0	0	0	0	0	0	0	0	0	0	0	0	0	0	261	0	2	0	0	0	0
OTU_3039	Eukaryota	Alveolata	Ciliophora	Spirotrichea	Choreotrichia	Xystonellidae	Favella	Favella_ehrenbergii	0	0	0	0	0	0	0	0	0	0	0	0	0	0	0	0	0	0	0	0	0	0	0	8	2	2	0	0	0	0
OTU_2131	Eukaryota	Alveolata	Ciliophora	Spirotrichea	Choreotrichia	Xystonellidae	Favella		0	0	0	0	0	0	0	0	0	0	0	0	0	0	0	0	0	0	0	0	0	0	0	1147	52	17	0	0	0	0
OTU_2619	Eukaryota	Alveolata	Ciliophora	Spirotrichea	Euplotia	Aspidiscidae	Aspidisca	Aspidisca_hexeris	0	0	1	0	0	0	0	0	0	0	0	0	0	0	0	0	0	14	0	0	2	0	0	0	0	0	0	0	0	0
OTU_2127	Eukaryota	Alveolata	Ciliophora	Spirotrichea	Euplotia	Aspidiscidae	Aspidisca	Aspidisca_sp.	0	0	82	0	0	0	0	0	0	0	9	0	0	0	0	56	0	168	0	0	0	0	0	0	50	10	0	0	0	0
OTU_2134	Eukaryota	Alveolata	Ciliophora	Spirotrichea	Euplotia	Aspidiscidae	Aspidisca	Aspidisca_sp.	0	0	0	0	0	0	0	0	0	0	0	0	0	0	0	0	0	0	0	0	47	0	0	0	0	0	0	0	0	0
OTU_2204	Eukaryota	Alveolata	Ciliophora	Spirotrichea	Euplotia	Aspidiscidae	Aspidisca	Aspidisca_sp.	0	0	6	0	0	0	0	0	0	0	0	0	0	0	0	0	0	0	0	0	5	0	0	0	0	0	0	1	0	0
OTU_118	Eukaryota	Alveolata	Ciliophora	Spirotrichea	Euplotia	Aspidiscidae	Aspidisca	Aspidisca_steini	0	0	0	0	0	0	0	0	0	672	3088	0	271	0	16	0	0	0	0	0	2	0	0	0	2018	4115	0	146	8	22
OTU_1981	Eukaryota	Alveolata	Ciliophora	Spirotrichea	Euplotia	Certesiidae	Certesia	Certesia_quadrinucleata	0	0	6	0	0	0	0	0	0	0	0	0	0	0	0	0	0	13	0	0	0	0	0	0	2	0	0	1	0	0
OTU_1807	Eukaryota	Alveolata	Ciliophora	Spirotrichea	Euplotia	Certesiidae	Certesia	Certesia_quadrinucleata	0	0	0	0	0	0	0	0	0	1	0	0	0	0	0	0	0	8	4	0	8	0	0	0	0	0	0	0	0	0
OTU_30	Eukaryota	Alveolata	Ciliophora	Spirotrichea	Euplotia	Euplotidae	Euplotes	Euplotes_encysticus	40	67	0	0	0	0	0	0	0	0	0	0	0	0	0	0	0	0	0	0	0	0	0	0	0	0	0	0	0	0
OTU_15	Eukaryota	Alveolata	Ciliophora	Spirotrichea	Euplotia	Euplotidae	Euplotes	Euplotes_euryhalinus	0	0	0	62	0	0	0	0	0	0	0	0	18	0	0	0	0	0	0	0	0	0	0	0	0	0	0	0	0	0
OTU_16	Eukaryota	Alveolata	Ciliophora	Spirotrichea	Euplotia	Euplotidae	Euplotes	Euplotes_euryhalinus	0	0	77	0	0	0	0	0	0	0	0	0	0	0	0	0	0	0	0	0	0	0	0	0	0	0	0	0	0	0
OTU_699	Eukaryota	Alveolata	Ciliophora	Spirotrichea	Euplotia	Euplotidae	Euplotes	Euplotes_sp.	0	0	0	0	0	16	0	0	0	2	0	0	8	0	0	0	0	0	1	0	171	0	0	0	23	0	0	17	0	0
OTU_39	Eukaryota	Alveolata	Ciliophora	Spirotrichea	Euplotia	Euplotidae	Euplotes		0	0	0	0	0	0	0	0	0	1210	0	0	0	0	0	0	0	0	0	0	0	0	0	0	0	0	0	0	0	0
OTU_3	Eukaryota	Alveolata	Ciliophora	Spirotrichea	Euplotia	Euplotidae	Euplotes		0	6	760	0	0	0	0	0	0	45	15	0	0	0	0	0	0	0	0	0	0	0	0	0	0	0	0	0	0	0
OTU_31	Eukaryota	Alveolata	Ciliophora	Spirotrichea	Euplotia	Euplotidae	Euplotes		0	0	13	17	17	0	0	0	0	0	6	0	0	0	0	0	0	0	0	0	0	0	0	0	0	0	0	0	0	0
OTU_2046	Eukaryota	Alveolata	Ciliophora	Spirotrichea	Euplotia	Uronychiidae	Diophrys	Diophrys_parappendiculata	0	0	0	0	0	0	0	0	0	0	0	0	0	0	0	0	0	15	130	4	6	0	0	0	2	0	0	0	0	0
OTU_124	Eukaryota	Alveolata	Ciliophora	Spirotrichea	Euplotia	Uronychiidae	Paradiophrys	Paradiophrys_irmgard	0	0	0	0	0	0	0	0	0	0	0	0	0	0	0	0	0	0	0	0	10	0	0	0	5	0	0	0	0	0
OTU_1985	Eukaryota	Alveolata	Ciliophora	Spirotrichea	Euplotia	Uronychiidae	Pseudodiophrys	Pseudodiophrys_nigricans	0	0	0	0	2	10	0	0	0	0	0	0	0	0	0	0	0	0	0	23	57	0	0	0	0	0	0	0	0	0
OTU_1695	Eukaryota	Alveolata	Ciliophora	Spirotrichea	Hypotrichia	Epiclintidae	Epiclintes	Epiclintes_auricularis	0	0	0	0	0	37	0	0	0	0	0	0	0	0	0	0	0	0	26	9	578	0	0	0	2	0	0	0	0	0
OTU_2079	Eukaryota	Alveolata	Ciliophora	Spirotrichea	Hypotrichia	Hypotrichia_X	Hypotrichia_XX	Hypotrichia_XX_sp.	0	0	2	2	0	0	5	0	0	0	0	112	3	0	6	0	0	0	0	0	0	0	0	0	0	0	22	0	0	0
OTU_278	Eukaryota	Alveolata	Ciliophora	Spirotrichea	Hypotrichia	Hypotrichia_X			287	0	2	4	0	0	0	0	0	4	3	0	0	0	0	145	0	7	74	20	93	0	0	0	39	49	0	0	0	0
OTU_340	Eukaryota	Alveolata	Ciliophora	Spirotrichea	Hypotrichia	Hypotrichia_X			188	0	0	2	0	0	0	0	0	0	0	0	0	0	0	146	0	7	49	13	70	0	0	0	35	39	0	0	2	0
OTU_1154	Eukaryota	Alveolata	Ciliophora	Spirotrichea	Hypotrichia	Holostichidae	Anteholosticha		0	0	0	0	0	0	0	0	0	0	0	0	0	0	0	0	0	0	5	55	9	0	1	0	0	0	0	0	0	0
OTU_237	Eukaryota	Alveolata	Ciliophora	Spirotrichea	Hypotrichia	Holostichidae	Holosticha		0	0	10	0	0	8	0	0	0	0	0	0	2	0	0	0	0	0	2	26	313	0	0	0	8	0	0	4	0	0
OTU_2018	Eukaryota	Alveolata	Ciliophora	Spirotrichea	Hypotrichia	Oxytrichidae	Gastrostyla	Gastrostyla_steinii	0	0	0	0	0	0	0	0	0	0	0	379	3	0	2749	0	0	0	0	0	0	0	0	0	0	0	21	0	0	0
OTU_2041	Eukaryota	Alveolata	Ciliophora	Spirotrichea	Hypotrichia	Oxytrichidae	Gastrostyla	Gastrostyla_steinii	0	0	0	0	0	0	0	0	0	0	0	314	4	0	2767	0	0	0	0	0	0	0	0	0	0	0	21	0	0	0
OTU_2031	Eukaryota	Alveolata	Ciliophora	Spirotrichea	Hypotrichia	Oxytrichidae	Gastrostyla	Gastrostyla_steinii	0	0	0	3	0	0	21	0	0	0	0	490	10	0	73	0	0	0	1	0	0	0	0	0	0	0	102	1	0	10
OTU_2002	Eukaryota	Alveolata	Ciliophora	Spirotrichea	Hypotrichia	Oxytrichidae	Gonostomum		0	0	4	0	0	8	0	0	0	0	0	0	2	0	0	0	0	30	0	0	77	0	0	0	0	0	0	3	0	0
OTU_2003	Eukaryota	Alveolata	Ciliophora	Spirotrichea	Hypotrichia	Oxytrichidae	Oxytrichidae_X	Oxytrichidae_X_sp.	0	0	0	0	0	0	0	0	0	0	0	142	0	0	0	0	0	0	0	0	0	0	0	0	0	0	55	0	0	0
OTU_2123	Eukaryota	Alveolata	Ciliophora	Spirotrichea	Hypotrichia	Oxytrichidae	Sterkiella	Sterkiella_sp.	0	0	2	0	0	0	6	4	0	0	0	139	3	0	222	0	0	0	0	0	0	0	0	0	0	0	48	2	0	31
OTU_1775	Eukaryota	Alveolata	Ciliophora	Spirotrichea	Hypotrichia	Oxytrichidae			0	0	0	0	0	0	0	0	0	0	0	508	54	0	163	0	0	0	0	0	0	61	0	0	0	0	162	1	0	14
OTU_1972	Eukaryota	Alveolata	Ciliophora	Spirotrichea	Hypotrichia	Oxytrichidae			0	0	0	0	0	0	4	0	0	0	0	385	46	0	81	0	0	0	0	0	0	41	0	0	0	0	88	2	0	7
OTU_1995	Eukaryota	Alveolata	Ciliophora	Spirotrichea	Hypotrichia	Oxytrichidae			0	0	0	0	0	0	0	0	0	0	0	418	0	0	0	0	0	0	0	21	0	0	0	0	0	0	36	0	0	0
OTU_1964	Eukaryota	Alveolata	Ciliophora	Spirotrichea	Hypotrichia	Oxytrichidae			0	0	0	0	0	0	0	0	0	0	0	275	15	0	62	0	0	0	0	0	0	27	0	0	0	0	78	1	0	2
OTU_2087	Eukaryota	Alveolata	Ciliophora	Spirotrichea	Hypotrichia	Oxytrichidae			0	0	0	3	0	0	2	0	0	0	0	143	5	0	210	0	0	0	0	0	0	2	0	0	0	0	44	0	0	28
OTU_1349	Eukaryota	Alveolata	Ciliophora	Spirotrichea	Hypotrichia	Oxytrichidae			0	0	0	0	417	0	2	0	0	0	0	5	0	0	0	0	0	0	0	1	0	0	0	0	0	0	0	0	0	0
OTU_1963	Eukaryota	Alveolata	Ciliophora	Spirotrichea	Hypotrichia				0	0	9	0	0	0	0	0	0	0	0	0	0	0	0	0	0	0	0	3	47	0	0	0	3	0	0	2	0	0
OTU_2008	Eukaryota	Alveolata	Ciliophora	Spirotrichea	Hypotrichia				0	0	0	0	0	0	0	0	0	0	0	0	0	0	0	0	0	0	0	4	18	0	0	0	0	0	0	0	0	0
OTU_2180	Eukaryota	Alveolata	Ciliophora	Spirotrichea	Licnophoria	Licnophoridae	Licnophora	Licnophora_lyngbycola	0	0	0	0	0	0	0	0	0	0	0	0	0	0	0	1	0	0	10	0	0	0	0	0	0	0	0	0	0	0
OTU_2048	Eukaryota	Alveolata	Ciliophora	Spirotrichea	Oligotrichia	Strombidiidae	Parallelostrombidium	Parallelostrombidium_sp.	0	0	0	0	0	0	16	0	0	0	0	0	0	0	0	0	0	0	0	0	0	3	1	0	0	0	0	0	0	0
OTU_2091	Eukaryota	Alveolata	Ciliophora	Spirotrichea	Oligotrichia	Strombidiidae	Strombidium	Strombidium_basimorphum	0	0	0	0	0	0	242	241	0	0	0	0	0	0	0	0	0	0	0	0	0	257	174	0	0	0	0	1	0	0
OTU_2183	Eukaryota	Alveolata	Ciliophora	Spirotrichea	Oligotrichia	Strombidiidae	Strombidium	Strombidium_sp.	0	0	0	0	0	0	2	0	0	0	0	0	0	0	0	0	0	0	0	0	0	217	2	0	0	0	0	0	0	0
OTU_2248	Eukaryota	Alveolata	Ciliophora	Spirotrichea	Oligotrichia	Strombidiidae	Strombidium	Strombidium_sp.	0	0	0	0	0	0	5	5	0	0	0	0	0	0	0	0	0	0	0	0	0	77	11	0	0	0	0	0	0	0
OTU_1917	Eukaryota	Alveolata	Ciliophora	Spirotrichea	Protocruziida	Protocruziida_X	Protocruzia	Protocruzia_sp.	0	0	2	0	0	0	0	0	0	0	0	0	0	0	0	5	0	0	0	5	0	0	0	0	0	23	0	3	0	0
OTU_1657	Eukaryota	Alveolata	Ciliophora	Spirotrichea	Protocruziida	Protocruziida_X	Protocruzia		0	0	0	0	0	0	0	0	0	0	0	0	0	0	0	0	0	6	0	0	22	0	0	0	0	0	0	0	0	0
OTU_1247	Eukaryota	Alveolata	Ciliophora	Spirotrichea	Protocruziida	Protocruziida_X	Protocruzia		0	0	4	0	0	0	0	0	0	0	0	0	0	0	0	4	0	2	0	0	0	0	4	0	0	0	0	0	0	0
OTU_2104	Eukaryota	Alveolata	Ciliophora	Spirotrichea	Spirotrichea_X	Pseudoamphisiellidae	Pseudoamphisiella	Pseudoamphisiella_alveolata	0	0	0	0	0	0	0	0	0	0	0	0	0	0	0	0	0	0	0	1	4	0	0	0	0	0	0	9	0	0
OTU_1283	Eukaryota	Alveolata	Dinophyta	Dinophyceae	Dinophyceae_X	Dinophyceae_XX	Alexandrium	Alexandrium_catenella-GroupIV-IIC	0	0	0	0	0	0	222	480	0	0	0	0	0	0	0	0	0	0	0	0	0	0	0	0	0	0	0	0	0	0
OTU_1236	Eukaryota	Alveolata	Dinophyta	Dinophyceae	Dinophyceae_X	Dinophyceae_XX	Alexandrium		0	0	0	0	0	0	0	0	0	0	0	0	0	0	0	0	0	0	0	0	0	0	0	0	0	0	0	0	0	11
OTU_1208	Eukaryota	Alveolata	Dinophyta	Dinophyceae	Dinophyceae_X	Dinophyceae_XX	Chytriodinium	Chytriodinium_roseum	0	0	0	0	3	0	3	5	0	0	0	0	22	0	0	0	0	0	0	21	0	0	0	0	0	0	0	2	0	0
OTU_1181	Eukaryota	Alveolata	Dinophyta	Dinophyceae	Dinophyceae_X	Dinophyceae_XX	Cochlodinium	Cochlodinium_polykrikoides	0	0	0	0	0	0	0	0	0	0	0	0	0	0	0	1	0	0	19	0	5	0	0	0	0	0	0	0	0	0
OTU_1144	Eukaryota	Alveolata	Dinophyta	Dinophyceae	Dinophyceae_X	Dinophyceae_XX	Dinophyceae_XXX	Dinophyceae_XXX_sp.	109	0	19	0	17	2	26	85	4	8	19	0	173	0	0	120	0	0	2	29	0	45	27	1	19	0	0	19	3	2
OTU_1063	Eukaryota	Alveolata	Dinophyta	Dinophyceae	Dinophyceae_X	Dinophyceae_XX	Dinophyceae_XXX	Dinophyceae_XXX_sp.	0	0	0	0	0	0	0	148	0	0	0	0	14	0	0	0	0	0	0	0	0	0	0	0	0	0	0	2	0	0
OTU_1102	Eukaryota	Alveolata	Dinophyta	Dinophyceae	Dinophyceae_X	Dinophyceae_XX	Dinophyceae_XXX	Dinophyceae_XXX_sp._strain12	0	0	0	0	0	0	0	2	0	0	62	15	120	2	0	2	0	0	0	9	0	0	1	9	0	0	4	3	0	0
OTU_1192	Eukaryota	Alveolata	Dinophyta	Dinophyceae	Dinophyceae_X	Dinophyceae_XX	Dinophyceae_XXX	Dinophyceae_XXX_sp._strain25	0	0	2	8	0	0	0	0	0	0	0	0	2	0	0	2	0	4	3	0	0	0	0	0	0	0	0	5	0	0
OTU_1254	Eukaryota	Alveolata	Dinophyta	Dinophyceae	Dinophyceae_X	Dinophyceae_XX	Dinophyceae_XXX	Dinophyceae_XXX_sp._strain63	0	0	0	0	2	0	0	0	0	0	0	0	0	0	0	0	0	0	1	2	0	2	0	0	0	0	0	0	0	4
OTU_1250	Eukaryota	Alveolata	Dinophyta	Dinophyceae	Dinophyceae_X	Dinophyceae_XX	Gymnodinium	Gymnodinium_sp._strain7	0	0	0	0	0	0	2	6	0	0	0	0	17	0	0	0	0	0	0	2	0	0	6	0	0	0	1	1	0	3
OTU_936	Eukaryota	Alveolata	Dinophyta	Dinophyceae	Dinophyceae_X	Dinophyceae_XX	Gyrodinium	Gyrodinium_fusiforme	0	0	751	0	0	0	0	0	0	0	0	0	0	0	0	9	0	84	3	5	2	0	0	0	0	0	0	0	0	0
OTU_1086	Eukaryota	Alveolata	Dinophyta	Dinophyceae	Dinophyceae_X	Dinophyceae_XX	Gyrodinium		7	0	145	2	0	0	0	0	0	0	2	0	0	0	0	10	0	49	13	4	0	0	0	0	0	0	0	7	1	0
OTU_1432	Eukaryota	Alveolata	Dinophyta	Dinophyceae	Dinophyceae_X	Dinophyceae_XX	Gonyaulax	Gonyaulax_polygramma	0	0	0	0	0	0	0	0	0	2	18	0	0	0	0	0	0	0	0	0	0	0	0	0	2	0	0	0	0	0
OTU_1217	Eukaryota	Alveolata	Dinophyta	Dinophyceae	Dinophyceae_X	Dinophyceae_XX	Heterocapsa	Heterocapsa_triquetra	0	0	0	0	0	0	0	0	0	0	0	3	0	0	2	0	0	0	0	0	0	2	0	0	0	0	0	0	0	9
OTU_1100	Eukaryota	Alveolata	Dinophyta	Dinophyceae	Dinophyceae_X	Dinophyceae_XX	Neoceratium	Neoceratium_furca	0	0	0	0	0	0	0	0	0	0	0	0	968	0	0	0	0	0	0	2	0	0	1	20	2	6	0	388	3	0
OTU_2099	Eukaryota	Alveolata	Dinophyta	Dinophyceae	Dinophyceae_X	Dinophyceae_XX	Neoceratium	Neoceratium_furca	0	0	0	0	0	0	0	0	0	0	0	0	122	0	0	0	0	0	0	0	0	0	0	3	0	0	0	36	0	0
OTU_2190	Eukaryota	Alveolata	Dinophyta	Dinophyceae	Dinophyceae_X	Dinophyceae_XX	Neoceratium	Neoceratium_furca	0	0	0	0	0	0	0	0	0	0	0	0	35	0	0	0	0	0	0	0	0	0	0	0	0	0	0	6	0	0
OTU_2866	Eukaryota	Alveolata	Dinophyta	Dinophyceae	Dinophyceae_X	Dinophyceae_XX	Neoceratium	Neoceratium_furca	0	0	0	0	0	0	0	0	0	0	0	0	27	0	0	0	0	0	0	0	0	0	0	0	0	0	0	0	0	0
OTU_776	Eukaryota	Alveolata	Dinophyta	Dinophyceae	Dinophyceae_X	Dinophyceae_XX	Neoceratium	Neoceratium_fusus	0	0	0	0	0	0	0	0	0	0	0	0	59	0	0	0	0	0	0	0	0	0	0	0	0	0	0	7	0	0
OTU_816	Eukaryota	Alveolata	Dinophyta	Dinophyceae	Dinophyceae_X	Dinophyceae_XX	Neoceratium		0	0	0	0	0	0	0	0	0	157	8	0	10352	0	0	0	0	0	0	1	0	0	0	179	37	13	0	1893	9	3
OTU_1117	Eukaryota	Alveolata	Dinophyta	Dinophyceae	Dinophyceae_X	Dinophyceae_XX	Neoceratium		0	0	0	0	0	0	0	0	0	0	0	0	1883	0	0	0	0	0	0	2	0	0	5	35	9	13	0	603	0	1
OTU_1509	Eukaryota	Alveolata	Dinophyta	Dinophyceae	Dinophyceae_X	Dinophyceae_XX	Neoceratium		0	0	0	0	0	0	0	0	0	0	0	0	0	0	0	0	0	0	0	0	0	0	0	0	0	0	0	17	0	0
OTU_1303	Eukaryota	Alveolata	Dinophyta	Dinophyceae	Dinophyceae_X	Dinophyceae_XX	Neoceratium		0	0	0	0	0	0	0	0	0	0	0	0	13	0	0	0	0	0	0	0	0	0	0	0	0	0	0	0	0	0
OTU_1274	Eukaryota	Alveolata	Dinophyta	Dinophyceae	Dinophyceae_X	Dinophyceae_XX	Polykrikos	Polykrikos_kofoidii	0	0	0	0	0	0	0	2	0	0	0	0	0	0	0	0	0	0	0	0	0	2	7	0	0	0	0	0	0	0
OTU_1161	Eukaryota	Alveolata	Dinophyta	Dinophyceae	Dinophyceae_X	Dinophyceae_XX	Polykrikos	Polykrikos_tanit	0	0	0	0	12	0	28	19	0	0	0	0	0	0	0	0	0	0	0	0	0	37	24	0	0	0	0	0	0	0
OTU_1139	Eukaryota	Alveolata	Dinophyta	Dinophyceae	Dinophyceae_X	Dinophyceae_XX	Warnowia	Warnowia_sp.	0	0	0	0	0	0	28	0	165	0	0	0	0	0	0	0	0	0	0	0	0	2	0	0	0	0	0	0	0	0
OTU_1403	Eukaryota	Alveolata	Dinophyta	Dinophyceae	Dinophyceae_X	Dinophyceae_XX			0	0	2	0	0	17	0	0	0	0	0	0	0	0	0	4	0	23	227	4	79	0	1	1	2	0	0	0	0	0
OTU_1225	Eukaryota	Alveolata	Dinophyta	Dinophyceae	Dinophyceae_X	Dinophyceae_XX			2	0	0	0	5	0	0	0	0	0	0	0	0	0	2	0	0	0	0	16	0	0	0	0	0	0	0	0	0	0
OTU_1491	Eukaryota	Alveolata	Dinophyta	Dinophyceae	Dinophyceae_X	Oxyrrhinaceae	Oxyrrhis	Oxyrrhis_marina	44	0	295	12	6	2	0	0	0	24	761	0	0	0	0	114	0	582	145	11	70	0	2	8	303	7631	0	0	0	0
OTU_1492	Eukaryota	Alveolata	Dinophyta	Dinophyceae	Dinophyceae_X	Pfiesteriaceae	Cryptoperidiniopsis	Cryptoperidiniopsis_brodyi	0	0	5	0	0	0	0	0	0	0	0	0	0	0	0	0	0	0	3	6	30	9	2	1	0	2	0	3	0	0
OTU_1166	Eukaryota	Alveolata	Dinophyta	Dinophyceae	Dinophyceae_X	Pfiesteriaceae	Pfiesteria	Pfiesteria_piscicida	107	0	4	0	0	0	0	0	0	0	6	0	0	0	0	27	0	0	0	2	0	4	0	0	0	0	0	0	0	0
OTU_1125	Eukaryota	Alveolata	Dinophyta	Dinophyceae	Suessiales	Suessiales_X	Woloszynskia		0	8	10	0	4	0	135	183	8	0	0	0	22	2	0	0	0	0	0	0	0	6	3	0	0	0	0	0	0	3
OTU_1222	Eukaryota	Alveolata	Dinophyta	Syndiniales	Dino-Group-I	Dino-Group-I-Clade-1	Dino-Group-I-Clade-1_X	Dino-Group-I-Clade-1_X_sp._strain1	0	0	0	0	0	0	11	2	0	0	0	0	0	0	0	0	0	0	0	1	0	2	0	0	0	0	0	0	0	0
OTU_1650	Eukaryota	Alveolata	Dinophyta	Syndiniales	Dino-Group-I	Dino-Group-I-Clade-4	Dino-Group-I-Clade-4_X	Dino-Group-I-Clade-4_X_sp._strain5	0	0	3	0	0	0	4	16	0	0	0	0	0	0	0	0	0	0	0	0	0	0	0	0	0	0	0	0	0	0
OTU_1645	Eukaryota	Alveolata	Dinophyta	Syndiniales	Dino-Group-I	Dino-Group-I-Clade-4	Euduboscquella	Euduboscquella_crenulata	0	0	0	0	0	0	0	0	0	0	0	0	0	0	0	0	0	0	0	0	0	0	0	55	9	14	0	19	3	0
OTU_1446	Eukaryota	Alveolata	Dinophyta	Syndiniales	Dino-Group-I	Dino-Group-I-Clade-4	Euduboscquella	Euduboscquella_sp.	0	0	0	0	0	0	0	4	0	0	0	0	0	0	0	0	0	0	0	0	1	0	0	782	149	56	0	0	0	0
OTU_3098	Eukaryota	Alveolata	Dinophyta						0	0	0	0	0	0	0	0	0	0	0	0	0	0	0	10	0	0	0	0	0	0	0	0	0	0	0	0	0	0
OTU_1808	Eukaryota	Alveolata	Perkinsea	Perkinsida	Perkinsida_X	Perkinsida_XX			0	0	0	0	0	0	0	0	0	0	0	0	0	0	0	0	0	0	12	0	4	0	0	0	2	0	0	0	0	0
OTU_2010	Eukaryota	Alveolata							15	0	0	0	0	0	0	0	0	0	0	0	0	0	0	8	0	0	0	0	0	0	0	0	0	0	0	0	0	0
OTU_2049	Eukaryota	Alveolata							0	0	0	0	0	0	0	0	0	0	0	0	0	0	16	0	0	0	0	3	0	0	0	0	0	0	1	0	0	0
OTU_1975	Eukaryota	Alveolata							0	0	0	0	0	0	0	0	0	0	0	0	0	0	0	0	0	0	5	0	6	0	0	0	0	2	0	2	0	0
OTU_1655	Eukaryota	Amoebozoa	Breviatea	Breviatea	Breviatea_X	Subulatomonas-lineage	Subulatomonas-lineage_X	Subulatomonas-lineage_X_sp.	0	0	0	0	26	0	2	0	0	0	0	0	0	0	0	0	0	0	0	4	0	0	0	0	0	0	0	0	0	0
OTU_1681	Eukaryota	Amoebozoa	Breviatea	Breviatea	Breviatea_X	Subulatomonas-lineage	Subulatomonas-lineage_X	Subulatomonas-lineage_X_sp.	0	0	0	0	14	0	0	0	0	0	0	0	0	0	0	0	0	0	0	9	0	0	0	0	0	0	0	0	0	0
OTU_281	Eukaryota	Amoebozoa	Conosa	Variosea	ATCC50593-Flamella-WIM80-lineage	Flamella-lineage	Flamella		13	13	0	0	2	0	0	4	0	0	0	4	0	0	5	0	61	0	0	0	0	0	0	0	0	0	2	0	0	4
OTU_503	Eukaryota	Amoebozoa	Conosa	Variosea	ATCC50593-Flamella-WIM80-lineage	Flamella-lineage	Flamella		0	0	0	0	0	0	0	0	0	0	0	0	0	0	0	0	18	0	0	0	0	0	0	0	0	0	0	0	0	0
OTU_406	Eukaryota	Amoebozoa	Conosa	Variosea	ATCC50593-Flamella-WIM80-lineage	Flamella-lineage	Flamella-lineage_X	Flamella-lineage_X_sp.	0	0	0	0	2	0	0	2	0	0	0	18	6	0	3	0	0	0	0	13	0	0	0	0	0	0	23	7	0	0
OTU_586	Eukaryota	Amoebozoa	Conosa	Variosea	ATCC50593-Flamella-WIM80-lineage	Flamella-lineage	Flamella-lineage_X	Flamella-lineage_X_sp.	0	0	0	0	0	0	0	0	0	0	0	2	0	0	0	0	1	0	0	0	0	13	0	0	0	0	0	0	0	0
OTU_2751	Eukaryota	Amoebozoa	Conosa	Variosea	ATCC50593-Flamella-WIM80-lineage	Flamella-lineage	Flamella-lineage_X	Flamella-lineage_X_sp.	0	0	0	0	0	0	0	0	0	0	0	0	0	0	0	0	0	0	0	7	0	0	0	0	0	0	7	0	0	0
OTU_461	Eukaryota	Amoebozoa	Conosa	Variosea	Variosea_X	Acramoebidae	Acramoebidae_X	Acramoebidae_X_sp.	0	149	0	0	0	0	0	0	0	0	0	0	0	0	0	0	232	0	0	0	0	0	0	0	0	0	0	0	0	0
OTU_173	Eukaryota	Amoebozoa	Conosa	Variosea	Variosea_X	Cavosteliids	Schizoplasmodiopsis	Schizoplasmodiopsis_amoeboidea	0	0	0	0	0	0	0	0	0	0	0	0	0	0	0	0	0	0	2	0	0	0	0	0	0	0	11	0	0	0
OTU_1643	Eukaryota	Amoebozoa	Conosa	Variosea	Variosea_X	Filamoebidae	Filamoeba	Filamoeba_nolandi	0	4	0	0	0	0	0	0	0	0	0	0	0	0	0	0	29	0	0	0	0	0	0	0	0	0	0	0	0	0
OTU_1424	Eukaryota	Amoebozoa	Conosa	Variosea	Variosea_X	Filamoebidae	Filamoeba	Filamoeba_sp.	2	0	0	0	0	0	0	0	0	0	0	0	0	0	0	15	0	0	0	0	0	0	0	0	0	0	28	0	0	2
OTU_813	Eukaryota	Amoebozoa	Conosa	Variosea	Variosea_X	Protosteliids	Protostelium	Protostelium_nocturnum	0	0	0	0	0	0	0	0	0	0	0	2	2	0	0	0	0	0	0	0	0	0	0	0	0	0	9	1	0	0
OTU_910	Eukaryota	Amoebozoa	Conosa	Variosea	Variosea_X	Protosteliids	Protostelium	Protostelium_nocturnum	0	0	0	0	0	0	0	0	0	0	0	0	0	0	0	0	0	0	0	0	0	0	0	0	0	0	13	0	0	0
OTU_327	Eukaryota	Amoebozoa	Conosa	Variosea	Variosea_X	Schizoplasmodiids	Nematostelium	Nematostelium_ovatum	0	0	1	0	0	0	0	0	0	0	0	0	0	0	0	0	0	2	10	1	27	0	0	0	0	0	0	3	1	0
OTU_59	Eukaryota	Amoebozoa	Lobosa	Discosea-Longamoebia	Dermamoebida	Dermamoebidae	Dermamoebidae_X	Dermamoebidae_X_sp.	30	0	18	0	0	75	0	0	0	80	4	0	0	0	0	248	4	60	81	5	3843	0	0	0	1407	45	0	7	0	3
OTU_47	Eukaryota	Amoebozoa	Lobosa	Discosea-Longamoebia	Dermamoebida	Dermamoebidae	Dermamoebidae_X	Dermamoebidae_X_sp.	0	0	0	0	0	0	0	0	0	0	0	0	0	0	0	0	0	0	6	0	39	0	0	0	2	0	0	3	0	0
OTU_106	Eukaryota	Amoebozoa	Lobosa	Lobosa_X	Centramoebida	Acanthamoebidae	Acanthamoeba	Acanthamoeba_sp.	0	0	0	0	0	0	0	0	0	0	0	0	0	0	0	0	106	0	0	0	0	0	0	0	0	0	0	0	0	0
OTU_27	Eukaryota	Amoebozoa	Lobosa	Lobosa_X	Centramoebida	Balamuthiidae	Balamuthia	Balamuthia_mandrillaris	0	0	0	22	0	0	0	0	0	0	0	0	0	0	0	0	0	0	0	0	0	0	0	0	0	0	0	0	0	0
OTU_2650	Eukaryota	Amoebozoa	Lobosa	Lobosa_X	Himatismenida	Parvamoebidae	Parvamoeba	Parvamoeba_sp.	0	0	0	0	0	0	0	0	0	0	0	0	0	0	0	0	0	0	0	12	0	0	0	0	0	0	0	0	0	0
OTU_28	Eukaryota	Amoebozoa	Lobosa	Lobosa_X	Lobosa_XX	LKM74-lineage	LKM74-lineage_X	LKM74-lineage_X_sp.	68	729	138	4	0	0	0	0	0	4	0	0	0	0	0	0	0	0	0	0	0	0	0	0	0	0	0	0	0	0
OTU_942	Eukaryota	Amoebozoa	Lobosa	Tubulinea	Echinamoebida	Vermamoebidae	Vermamoeba	Hartmannella_vermiformis	8	1136	0	0	2	0	0	0	0	0	0	308	13	0	10	0	13696	0	0	3	0	2	1	0	0	0	782	1	1	13
OTU_761	Eukaryota	Amoebozoa	Lobosa	Tubulinea	Echinamoebida	Vermamoebidae	Vermamoeba	Hartmannella_vermiformis	0	0	0	0	2	0	0	0	0	0	0	141	44	0	0	0	2	0	0	0	0	2	1	0	0	0	885	63	0	0
OTU_907	Eukaryota	Amoebozoa	Lobosa	Tubulinea	Echinamoebida	Vermamoebidae	Vermamoeba	Hartmannella_vermiformis	13	110	0	0	0	0	0	0	0	0	0	0	0	0	41	0	501	0	0	1	0	22	0	0	0	0	18	0	0	39
OTU_949	Eukaryota	Amoebozoa	Lobosa	Tubulinea	Echinamoebida	Vermamoebidae	Vermamoeba	Hartmannella_vermiformis	0	2	0	0	0	0	0	0	0	0	0	0	0	0	0	0	141	0	0	0	0	0	0	0	0	0	11	0	0	0
OTU_1000	Eukaryota	Amoebozoa	Lobosa	Tubulinea	Echinamoebida	Vermamoebidae	Vermamoeba	Hartmannella_vermiformis	0	0	0	0	0	0	0	0	0	0	0	4	0	0	0	0	39	0	0	0	0	0	0	0	0	0	5	0	0	0
OTU_957	Eukaryota	Amoebozoa	Lobosa	Tubulinea	Echinamoebida	Vermamoebidae	Vermamoeba	Hartmannella_vermiformis	0	0	0	0	0	0	0	0	0	0	0	0	0	0	0	0	38	0	0	0	0	0	0	0	0	0	0	0	0	0
OTU_2994	Eukaryota	Amoebozoa	Lobosa	Tubulinea	Echinamoebida	Vermamoebidae	Vermamoeba	Hartmannella_vermiformis	0	0	0	0	0	0	0	0	0	0	0	0	0	0	0	0	20	0	0	0	0	0	0	0	0	0	0	0	0	0
OTU_1439	Eukaryota	Apusozoa	Apusomonadidae	Apusomonadidae_Group-1	Apusomonadidae_Group-1_X	Apusomonadidae_Group-1_XX	Amastigomonas	Amastigomonas_bermudensis	0	0	0	0	0	0	0	0	0	0	0	0	0	0	0	0	0	0	1	1	11	0	0	0	9	0	2	6	0	0
OTU_1182	Eukaryota	Apusozoa	Apusomonadidae	Apusomonadidae_Group-1	Apusomonadidae_Group-1_X	Apusomonadidae_Group-1_XX	Amastigomonas	Amastigomonas_bermudensis	0	0	0	2	0	0	0	0	0	0	0	0	0	0	0	0	0	0	2	0	4	0	0	0	2	0	0	2	0	0
OTU_832	Eukaryota	Apusozoa	Apusomonadidae	Apusomonadidae_Group-1	Apusomonadidae_Group-1_X	Apusomonadidae_Group-1_XX	Amastigomonas	Amastigomonas_sp.	2	0	0	0	0	0	0	0	0	5	4	0	0	0	0	20	369	196	108	1	64	0	0	0	45	70	0	243	7	4
OTU_1404	Eukaryota	Apusozoa	Apusomonadidae	Apusomonadidae_Group-1	Apusomonadidae_Group-1_X	Apusomonadidae_Group-1_XX	Apusomonadidae_Group-1_XXX	Apusomonadidae_Group-1_XXX_sp.	0	0	0	0	0	0	0	0	0	0	0	0	4	0	0	0	0	2	0	0	2	0	0	0	11	0	0	210	3	0
OTU_987	Eukaryota	Apusozoa	Apusomonadidae	Apusomonadidae_Group-1	Apusomonadidae_Group-1_X	Apusomonadidae_Group-1_XX	Apusomonadidae_Group-1_XXX	Apusomonadidae_Group-1_XXX_sp.	2	0	0	0	0	0	0	0	0	0	0	0	0	0	0	0	0	0	9	0	2	0	0	0	0	0	0	0	0	0
OTU_1674	Eukaryota	Apusozoa	Apusomonadidae	Apusomonadidae_Group-1	Apusomonadidae_Group-1_X	Apusomonadidae_Group-1_XX	Apusomonadidae_Group-1_XXX	Apusomonadidae_Group-1_XXX_sp.	0	0	0	0	0	3	0	0	0	0	0	0	0	0	0	0	0	0	0	0	7	0	0	0	0	0	0	0	0	0
OTU_1452	Eukaryota	Apusozoa	Apusomonadidae	Apusomonadidae_Group-1	Apusomonadidae_Group-1_X	Apusomonadidae_Group-1_XX	Apusomonadidae_Group-1_XXX	Apusomonadidae_Group-1_XXX_sp.	0	0	0	0	0	0	0	0	0	0	0	0	0	0	0	0	0	0	0	0	9	0	0	0	0	0	0	1	0	0
OTU_950	Eukaryota	Apusozoa	Apusomonadidae	Apusomonadidae_Group-1	Apusomonadidae_Group-1_X	Apusomonadidae_Group-1_XX	Apusomonadidae_Group-1_XXX	Apusomonadidae_Group-1_XXX_sp._strain1	0	0	0	0	0	0	0	0	0	0	0	0	2	0	0	0	0	0	77	0	8	0	0	0	4	0	0	1	0	0
OTU_921	Eukaryota	Apusozoa	Apusomonadidae	Apusomonadidae_Group-1	Apusomonadidae_Group-1_X	Apusomonadidae_Group-1_XX	Apusomonadidae_Group-1_XXX	Apusomonadidae_Group-1_XXX_sp._strain1	0	0	0	0	0	0	0	0	0	0	0	0	0	0	0	0	0	0	0	0	25	0	0	0	9	0	0	9	0	0
OTU_1148	Eukaryota	Apusozoa	Apusomonadidae	Apusomonadidae_Group-2	Apusomonadidae_Group-2_X	Apusomonadidae_Group-2_XX	Amastigomonas	Amastigomonas_debruynei	0	0	0	0	0	0	0	0	0	0	6	0	0	0	0	0	0	0	3	82	0	0	0	0	0	0	0	0	0	0
OTU_2259	Eukaryota	Apusozoa	Apusomonadidae	Apusomonadidae_Group-2	Apusomonadidae_Group-2B	Apusomonadidae_Group-2B_X	Apusomonadidae_Group-2B_XX	Apusomonadidae_Group-2B_XX_sp.	0	0	0	0	0	0	0	0	0	0	0	0	2	0	0	0	0	0	6	1	8	0	0	0	0	0	0	0	0	0
OTU_2272	Eukaryota	Apusozoa	Apusomonadidae	Apusomonadidae_Group-2	Apusomonadidae_Group-2B	Apusomonadidae_Group-2B_X	Apusomonadidae_Group-2B_XX	Apusomonadidae_Group-2B_XX_sp.	0	0	0	0	0	0	0	0	0	0	0	0	2	0	0	0	0	0	0	9	0	0	0	0	0	0	0	0	0	0
OTU_1150	Eukaryota	Apusozoa	Hilomonadea	Planomonadida	Planomonadidae	Planomonadidae_Group-1	Ancyromonas		0	0	0	0	2	0	0	0	0	0	0	0	0	0	0	0	0	0	6	10	46	0	0	0	0	0	0	0	0	0
OTU_1632	Eukaryota	Apusozoa	Hilomonadea	Planomonadida	Planomonadidae	Planomonadidae_Group-1	Fabomonas	Fabomonas_tropica	2	0	15	0	0	2	0	0	0	0	0	0	0	0	0	58	1	35	285	3	238	0	2	0	15	13	0	9	0	2
OTU_2053	Eukaryota	Apusozoa	Hilomonadea	Planomonadida	Planomonadidae	Planomonadidae_Group-1	Fabomonas	Fabomonas_tropica	0	0	0	0	0	0	0	0	0	0	0	0	0	0	0	0	0	2	0	0	5	0	0	0	3	0	0	12	0	0
OTU_1628	Eukaryota	Apusozoa	Hilomonadea	Planomonadida	Planomonadidae	Planomonadidae_Group-1	Planomonas		36	0	0	0	0	0	0	0	0	0	0	0	0	0	0	1769	5	0	0	0	0	0	0	0	3	0	0	2	0	0
OTU_895	Eukaryota	Apusozoa	Mantamonadidea	Mantamonadida	Mantamonadida_X	Mantamonadida_XX	Mantamonas	Mantamonas_plastica	0	0	0	0	0	0	0	0	0	0	0	0	0	0	0	0	0	8	0	0	6	0	0	0	0	0	0	0	0	0
OTU_1419	Eukaryota	Archaeplastida	Chlorophyta	Chlorodendrophyceae	Chlorodendrales	Chlorodendrales_X	Tetraselmis		0	0	2	78	4	20	0	0	0	0	0	0	0	0	0	0	0	0	4	3	0	0	0	0	0	0	0	0	0	1
OTU_1823	Eukaryota	Archaeplastida	Chlorophyta	Chlorophyceae	Chlorophyceae_X	CW-Chlamydomonadales	Carteria	Carteria_eugametos	0	0	0	0	0	0	0	0	0	0	0	13	0	0	0	0	0	0	0	0	0	0	0	0	0	0	6	0	0	2
OTU_1801	Eukaryota	Archaeplastida	Chlorophyta	Chlorophyceae	Chlorophyceae_X	CW-Chlamydomonadales	Chlamydomonas	Chlamydomonas_applanata	0	0	0	0	0	0	0	0	2	0	0	150	2	0	0	0	0	0	0	0	0	0	0	0	0	0	62	5	0	0
OTU_1889	Eukaryota	Archaeplastida	Chlorophyta	Chlorophyceae	Chlorophyceae_X	CW-Chlamydomonadales	Chlamydomonas	Chlamydomonas_applanata	0	0	2	0	0	0	0	0	0	0	0	177	0	0	0	0	0	0	0	0	0	0	0	0	0	0	33	4	0	0
OTU_1802	Eukaryota	Archaeplastida	Chlorophyta	Chlorophyceae	Chlorophyceae_X	CW-Chlamydomonadales	Chlamydomonas	Chlamydomonas_raudensis	0	0	0	0	0	0	2	14	0	0	0	0	0	0	0	0	0	0	0	0	0	29	8	0	0	0	0	0	0	0
OTU_1819	Eukaryota	Archaeplastida	Chlorophyta	Chlorophyceae	Chlorophyceae_X	CW-Chlamydomonadales	Chlamydomonas	Chlamydomonas_sp.	0	0	0	0	0	0	0	0	0	0	0	17	0	0	0	0	0	0	0	0	0	0	0	0	0	0	4	0	0	0
OTU_1903	Eukaryota	Archaeplastida	Chlorophyta	Chlorophyceae	Chlorophyceae_X	CW-Chlamydomonadales	Chlamydomonas		0	0	0	0	0	0	0	0	0	0	0	48	10	0	0	0	0	0	0	0	0	0	0	0	0	0	36	2	0	0
OTU_1904	Eukaryota	Archaeplastida	Chlorophyta	Chlorophyceae	Chlorophyceae_X	CW-Chlamydomonadales	Chlamydomonas		0	0	0	0	0	0	2	0	0	0	0	55	0	0	0	0	0	0	0	0	0	0	0	0	0	0	9	0	0	0
OTU_1921	Eukaryota	Archaeplastida	Chlorophyta	Chlorophyceae	Chlorophyceae_X	CW-Chlamydomonadales	Chlamydomonas		0	0	0	0	0	0	2	0	0	0	0	22	0	0	6	0	0	0	0	0	0	0	0	0	0	0	3	0	0	0
OTU_1638	Eukaryota	Archaeplastida	Chlorophyta	Chlorophyceae	Chlorophyceae_X	CW-Chlamydomonadales	Chlorococcum	Chlorococcum_sp.	0	0	0	0	0	0	0	0	0	0	0	168	2	0	0	0	0	0	0	0	0	0	0	0	0	0	12	1	0	0
OTU_1597	Eukaryota	Archaeplastida	Chlorophyta	Chlorophyceae	Chlorophyceae_X	CW-Chlamydomonadales	Chlorococcum		0	0	0	0	0	0	0	0	0	0	0	197	2	0	0	0	0	0	0	0	0	0	0	0	0	0	5	1	0	0
OTU_1858	Eukaryota	Archaeplastida	Chlorophyta	Chlorophyceae	Chlorophyceae_X	CW-Chlamydomonadales	Chlorogonium		0	0	0	0	0	0	0	0	0	0	0	11	2	0	4	0	0	0	0	0	0	0	0	0	0	0	0	0	0	2
OTU_1868	Eukaryota	Archaeplastida	Chlorophyta	Chlorophyceae	Chlorophyceae_X	CW-Chlamydomonadales	Chlorosarcinopsis		0	0	0	0	0	0	0	0	2	0	0	879	152	0	0	0	0	0	0	0	0	0	0	0	0	0	21	3	0	0
OTU_1806	Eukaryota	Archaeplastida	Chlorophyta	Chlorophyceae	Chlorophyceae_X	CW-Chlamydomonadales	Heterochlamydomonas		0	0	0	0	0	0	0	0	0	0	0	15	0	0	0	0	0	0	0	0	0	0	0	0	0	0	20	0	0	0
OTU_1907	Eukaryota	Archaeplastida	Chlorophyta	Chlorophyceae	Chlorophyceae_X	CW-Chlamydomonadales	Neochlorosarcina	Neochlorosarcina_negevensis	0	0	0	0	0	0	0	0	0	0	0	650	36	0	0	0	0	0	0	0	0	0	0	0	0	0	119	6	0	0
OTU_1856	Eukaryota	Archaeplastida	Chlorophyta	Chlorophyceae	Chlorophyceae_X	CW-Chlamydomonadales	Neochlorosarcina	Neochlorosarcina_negevensis	0	0	0	0	0	0	0	0	0	0	0	192	33	0	0	0	0	0	0	0	0	0	0	0	0	0	128	2	0	0
OTU_1953	Eukaryota	Archaeplastida	Chlorophyta	Chlorophyceae	Chlorophyceae_X	CW-Chlamydomonadales	Neochlorosarcina	Neochlorosarcina_negevensis	0	0	0	0	0	0	0	0	0	0	0	141	10	0	0	0	0	0	0	0	0	2	0	0	0	0	15	0	0	0
OTU_1839	Eukaryota	Archaeplastida	Chlorophyta	Chlorophyceae	Chlorophyceae_X	CW-Chlamydomonadales			0	0	0	0	0	0	2	0	0	0	0	2	0	2	947	0	0	0	0	0	0	2	0	0	0	0	12	0	0	1067
OTU_1831	Eukaryota	Archaeplastida	Chlorophyta	Chlorophyceae	Chlorophyceae_X	CW-Chlamydomonadales			0	0	0	0	0	0	0	0	0	0	0	936	34	0	0	0	0	0	0	0	0	0	0	0	0	0	130	3	0	0
OTU_1800	Eukaryota	Archaeplastida	Chlorophyta	Chlorophyceae	Chlorophyceae_X	CW-Chlamydomonadales			0	0	0	0	0	0	0	0	2	0	0	32	0	0	106	0	0	0	0	0	0	0	0	0	0	0	11	0	0	12
OTU_1634	Eukaryota	Archaeplastida	Chlorophyta	Chlorophyceae	Chlorophyceae_X	CW-Chlamydomonadales			0	0	0	0	0	0	0	0	4	0	0	81	11	0	0	0	0	0	0	0	0	0	0	0	0	0	1	0	0	0
OTU_1804	Eukaryota	Archaeplastida	Chlorophyta	Chlorophyceae	Chlorophyceae_X	Sphaeropleales	Bracteacoccus	Bracteacoccus_cohaerens	0	0	0	0	19	0	3	7	0	0	0	12	0	0	30	0	0	0	0	0	0	29	4	0	0	0	1	0	1	7
OTU_1874	Eukaryota	Archaeplastida	Chlorophyta	Chlorophyceae	Chlorophyceae_X	Sphaeropleales	Deasonia	Deasonia_sp.	0	0	0	0	0	0	2	0	0	0	0	24	0	0	0	0	0	0	0	0	0	0	0	0	0	0	0	0	0	0
OTU_1796	Eukaryota	Archaeplastida	Chlorophyta	Chlorophyceae	Chlorophyceae_X	Sphaeropleales	Scenedesmus	Scenedesmus_armatus	0	0	0	0	2	0	2	0	2	0	0	396	27	0	0	0	0	0	0	0	0	11	1	0	0	0	21	0	0	0
OTU_1829	Eukaryota	Archaeplastida	Chlorophyta	Chlorophyceae	Chlorophyceae_X	Sphaeropleales	Scenedesmus		0	0	0	0	2	0	0	0	0	0	0	38	0	2	0	0	0	0	0	0	0	5	1	0	0	0	4	0	0	0
OTU_1178	Eukaryota	Archaeplastida	Chlorophyta	Pyramimonadales	Pyramimonadales_X	Pyramimonadales_XX	Pterosperma	Pterosperma_cristatum	0	0	0	0	0	0	17	59	0	0	0	0	0	0	0	0	0	0	0	0	0	17	2	0	0	0	0	0	0	0
OTU_1255	Eukaryota	Archaeplastida	Chlorophyta	Pyramimonadales	Pyramimonadales_X	Pyramimonadales_XX	Pterosperma	Pterosperma_cristatum	0	0	0	0	5	0	6	3	0	0	0	0	0	0	0	0	0	0	0	0	0	4	0	0	0	0	0	0	0	0
OTU_1053	Eukaryota	Archaeplastida	Chlorophyta	Pyramimonadales	Pyramimonadales_X	Pyramimonadales_XX	Pterosperma	Pterosperma_cristatum	0	0	0	0	0	0	4	5	0	0	0	0	0	0	0	0	0	0	0	0	0	3	1	0	0	0	0	0	0	0
OTU_1420	Eukaryota	Archaeplastida	Chlorophyta	Trebouxiophyceae	Chlorellales	Chlorellales_X	Chlorella	Chlorella_vulgaris	0	0	0	0	0	0	0	0	0	0	0	83	0	0	0	0	0	0	1	0	0	0	0	0	0	0	6	0	0	0
OTU_1297	Eukaryota	Archaeplastida	Chlorophyta	Trebouxiophyceae	Chlorellales	Chlorellales_X	Lobosphaera		0	0	0	0	32	0	2	8	2	0	0	4	0	0	0	0	0	0	0	0	0	0	1	0	0	0	0	0	0	0
OTU_1470	Eukaryota	Archaeplastida	Chlorophyta	Trebouxiophyceae	Chlorellales	Chlorellales_X	Neocystis		2	0	0	0	38	0	0	0	0	0	0	0	0	0	0	0	0	0	0	1	0	0	0	0	0	0	0	0	0	0
OTU_1569	Eukaryota	Archaeplastida	Chlorophyta	Trebouxiophyceae	Chlorellales	Chlorellales_X	Picochlorum	Picochlorum_sp.	0	0	0	12	0	0	0	0	0	0	0	0	0	0	0	0	0	0	0	0	0	0	0	0	0	0	0	0	0	0
OTU_1411	Eukaryota	Archaeplastida	Chlorophyta	Trebouxiophyceae	Chlorellales	Chlorellales_X			0	0	0	0	33	0	0	0	0	0	0	2	0	0	0	0	0	0	0	13	0	0	0	0	0	0	0	0	0	0
OTU_1480	Eukaryota	Archaeplastida	Chlorophyta	Trebouxiophyceae	Microthamniales	Microthamniales_X	Asterochloris	Asterochloris_phycobiontica	0	0	2	0	0	0	3	0	0	0	0	7	0	0	0	0	0	0	0	0	0	0	2	0	0	0	0	0	0	0
OTU_1065	Eukaryota	Archaeplastida	Chlorophyta	Trebouxiophyceae	Microthamniales	Microthamniales_X	Microthamniales_XX	Microthamniales_XX_sp.	0	0	47	18	769	76	144	148	84	2	0	26	0	2	10	0	0	0	0	82	0	11	4	0	0	0	0	0	2	0
OTU_1616	Eukaryota	Archaeplastida	Chlorophyta	Trebouxiophyceae	Microthamniales	Microthamniales_X	Microthamniales_XX	Microthamniales_XX_sp.	0	0	35	17	704	66	123	113	72	2	0	29	0	6	19	0	0	0	0	61	3	6	2	0	0	0	0	0	1	0
OTU_1331	Eukaryota	Archaeplastida	Chlorophyta	Trebouxiophyceae	Microthamniales	Microthamniales_X	Myrmecia	Myrmecia_sp.	0	0	5	0	311	0	23	55	17	0	0	107	16	6	16	0	0	0	0	16	0	7	2	0	0	0	5	0	0	0
OTU_1316	Eukaryota	Archaeplastida	Chlorophyta	Trebouxiophyceae	Prasiolales	Prasiolales_X	Diplosphaera	Diplosphaera_sp.	0	0	0	0	115	20	2	8	8	0	0	10	0	2	13	0	0	0	3	69	0	14	21	0	0	0	7	0	0	2
OTU_1532	Eukaryota	Archaeplastida	Chlorophyta	Trebouxiophyceae	Prasiolales	Prasiolales_X	Diplosphaera	Diplosphaera_sp.	0	0	0	0	70	15	4	6	14	0	2	2	2	0	0	0	0	0	0	19	0	10	11	0	0	0	4	0	0	3
OTU_1399	Eukaryota	Archaeplastida	Chlorophyta	Trebouxiophyceae	Prasiolales	Prasiolales_X	Pseudochlorella	Pseudochlorella_pringsheimii	0	0	22	4	243	160	10	45	4	0	0	36	0	25	95	0	0	0	0	14	4	20	26	0	0	0	10	1	0	2
OTU_1656	Eukaryota	Archaeplastida	Chlorophyta	Trebouxiophyceae	Prasiolales	Prasiolales_X	Stichococcus	Stichococcus_bacillaris	0	0	0	0	9	0	0	2	2	0	0	46	0	0	0	0	0	0	0	0	0	0	0	0	0	0	0	0	0	0
OTU_1670	Eukaryota	Archaeplastida	Chlorophyta	Trebouxiophyceae	Trebouxiophyceae_X	Trebouxiophyceae_XX	Coccomyxa	Coccomyxa_sp.	0	0	0	0	0	0	0	0	0	0	0	0	0	0	0	0	0	0	0	1	0	0	10	0	0	0	0	0	0	0
OTU_1561	Eukaryota	Archaeplastida	Chlorophyta	Trebouxiophyceae	Trebouxiophyceae_X	Trebouxiophyceae_XX	Dictyochloropsis	Dictyochloropsis_splendida	0	0	0	0	6	0	0	8	0	0	0	0	0	0	0	0	0	0	0	1	0	0	0	0	0	0	0	0	0	0
OTU_1793	Eukaryota	Archaeplastida	Chlorophyta	Trebouxiophyceae	Trebouxiophyceae_X	Trebouxiophyceae_XX	Dictyochloropsis	Dictyochloropsis_splendida	0	0	0	0	5	0	0	4	0	0	0	0	0	0	0	0	0	0	0	3	0	0	0	0	0	0	0	0	0	0
OTU_1204	Eukaryota	Archaeplastida	Chlorophyta	Trebouxiophyceae	Trebouxiophyceae_X	Trebouxiophyceae_XX	Dictyochloropsis	Dictyochloropsis_splendida	0	0	0	0	6	4	0	0	0	0	0	0	0	0	0	0	0	0	0	1	0	0	0	0	0	0	0	0	0	0
OTU_1311	Eukaryota	Archaeplastida	Chlorophyta	Trebouxiophyceae	Trebouxiophyceae_X	Trebouxiophyceae_XX	Phyllosiphon	Phyllosiphon_arisari	0	0	2	0	0	0	0	0	4	0	0	0	6	0	0	0	0	0	0	0	0	0	0	0	0	0	0	0	0	0
OTU_1614	Eukaryota	Archaeplastida	Chlorophyta	Trebouxiophyceae	Trebouxiophyceae_X	Trebouxiophyceae_XX			0	0	0	0	5	0	0	4	0	0	0	11	0	0	0	0	0	0	0	0	0	0	1	0	0	0	0	0	0	0
OTU_1566	Eukaryota	Archaeplastida	Chlorophyta	Trebouxiophyceae	Watanabea-Clade	Watanabea-Clade_X	Chloroidium	Chloroidium_ellipsoideum	0	6	1	0	190	8	5	6	7	0	0	41	0	15	10	0	0	0	0	3	0	0	1	0	0	0	0	0	0	0
OTU_1329	Eukaryota	Archaeplastida	Chlorophyta	Trebouxiophyceae	Watanabea-Clade	Watanabea-Clade_X	Heveochlorella	Heveochlorella_sp.	0	0	0	0	46	0	0	5	0	0	0	10	0	4	3	0	0	0	0	5	0	0	0	0	0	0	0	0	0	0
OTU_1923	Eukaryota	Archaeplastida	Chlorophyta	Ulvophyceae	Trentepohliales	Trentepohliales_X	Trentepohlia	Trentepohlia_sp.	0	0	0	0	7	0	0	0	0	0	0	0	0	0	5	0	0	0	0	4	0	0	0	0	0	0	0	0	0	0
OTU_1578	Eukaryota	Archaeplastida	Chlorophyta	Ulvophyceae	Ulotrichales	Ulotrichales_X	Urospora	Urospora_sp.	0	0	0	0	61	0	0	2	0	0	0	10	0	0	0	0	0	0	0	3	0	0	0	0	0	0	2	0	0	0
OTU_1648	Eukaryota	Archaeplastida	Chlorophyta	Ulvophyceae	Ulvales-relatives	Ulvales-relatives_X	Desmochloris	Desmochloris_sp.	0	0	0	0	47	0	0	0	0	0	0	23	0	0	2	0	0	0	0	0	0	0	0	0	0	0	3	0	0	0
OTU_1954	Eukaryota	Archaeplastida	Chlorophyta	Ulvophyceae	Ulvales-relatives	Ulvales-relatives_X	Dilabifilum	Dilabifilum_arthropyreniae	0	0	0	0	267	2	0	13	18	0	0	0	0	0	0	0	0	0	0	31	0	2	4	0	0	0	0	0	0	0
OTU_2014	Eukaryota	Archaeplastida	Chlorophyta	Ulvophyceae	Ulvales-relatives	Ulvales-relatives_X	Dilabifilum	Dilabifilum_arthropyreniae	0	0	0	0	96	0	0	2	26	0	0	0	0	0	0	0	0	0	0	14	0	2	4	0	0	0	4	0	0	0
OTU_2017	Eukaryota	Archaeplastida	Chlorophyta	Ulvophyceae	Ulvales-relatives	Ulvales-relatives_X	Dilabifilum	Dilabifilum_arthropyreniae	0	0	0	0	70	0	0	2	18	0	0	2	0	0	0	0	0	0	0	16	0	0	1	0	0	0	0	0	0	0
OTU_2033	Eukaryota	Archaeplastida	Chlorophyta	Ulvophyceae	Ulvales-relatives	Ulvales-relatives_X	Dilabifilum	Dilabifilum_arthropyreniae	0	0	0	0	59	2	2	2	15	0	0	0	0	0	0	0	0	0	0	15	0	2	1	0	0	0	0	0	0	0
OTU_1825	Eukaryota	Archaeplastida	Chlorophyta	Ulvophyceae	Ulvales-relatives	Ulvales-relatives_X	Dilabifilum		0	0	0	0	11	0	0	0	0	0	0	0	0	0	0	0	0	0	0	0	0	0	0	0	0	0	0	0	0	0
OTU_1646	Eukaryota	Archaeplastida	Chlorophyta	Ulvophyceae	Ulvales-relatives	Ulvales-relatives_X	Percursaria	Percursaria_percursa	0	0	0	0	7	0	1	2	0	0	0	0	0	0	0	0	0	0	0	1	0	2	0	0	0	0	0	0	0	0
OTU_1958	Eukaryota	Archaeplastida	Chlorophyta	Ulvophyceae	Ulvales-relatives	Ulvales-relatives_X	Ulvales-relatives_XX	Ulvales-relatives_XX_sp.	0	0	2	0	236	2	2	2	2	0	0	0	0	0	0	0	0	0	0	44	0	10	2	0	0	0	0	0	0	0
OTU_1675	Eukaryota	Archaeplastida	Chlorophyta	Ulvophyceae	Ulvales-relatives	Ulvales-relatives_X			0	0	4	0	510	0	0	2	22	0	0	0	0	0	0	0	0	0	0	69	0	0	0	0	0	0	0	0	0	0
OTU_1869	Eukaryota	Archaeplastida	Rhodophyta	Florideophyceae	Colaconematales	Colaconematales_X	Colaconema	Colaconema_sp.	0	0	0	0	0	0	0	0	20	0	0	0	0	0	0	0	0	0	0	0	0	0	0	0	0	0	0	0	0	0
OTU_1731	Eukaryota	Archaeplastida	Streptophyta	Embryophyceae	Embryophyceae_X	Embryophyceae_XX	Allium	Allium_cepa	0	0	0	0	0	0	0	0	0	0	0	2	0	0	0	7	0	0	0	0	0	0	1	0	0	0	0	0	0	0
OTU_1135	Eukaryota	Archaeplastida	Streptophyta	Embryophyceae	Embryophyceae_X	Embryophyceae_XX	Araucaria		2	0	0	0	107	0	0	108	0	0	0	2	0	0	0	0	0	0	0	0	0	0	0	0	0	0	0	0	0	0
OTU_1422	Eukaryota	Archaeplastida	Streptophyta	Embryophyceae	Embryophyceae_X	Embryophyceae_XX	Brachypodium	Brachypodium_distachyon	0	0	130	4	458	59	0	0	2	0	0	2	2	10	0	0	0	0	0	4	0	0	0	0	0	0	0	0	0	0
OTU_1105	Eukaryota	Archaeplastida	Streptophyta	Embryophyceae	Embryophyceae_X	Embryophyceae_XX	Brachypodium	Brachypodium_distachyon	0	64	13	0	85	0	0	0	0	96	26	4	32	0	2	0	0	0	0	0	0	0	0	0	2	0	2	0	0	0
OTU_1113	Eukaryota	Archaeplastida	Streptophyta	Embryophyceae	Embryophyceae_X	Embryophyceae_XX	Brachypodium	Brachypodium_distachyon	0	42	10	0	55	0	0	0	0	59	16	4	16	0	2	0	0	0	0	0	0	0	0	0	2	0	0	0	0	0
OTU_1897	Eukaryota	Archaeplastida	Streptophyta	Embryophyceae	Embryophyceae_X	Embryophyceae_XX	Brachypodium	Brachypodium_distachyon	0	8	4	0	14	2	0	0	0	19	3	0	9	0	0	0	0	0	0	0	0	0	0	0	0	0	0	0	0	0
OTU_1637	Eukaryota	Archaeplastida	Streptophyta	Embryophyceae	Embryophyceae_X	Embryophyceae_XX	Brassica	Brassica_oleracea	184	0	329	0	0	0	0	0	0	0	0	0	0	0	0	29	0	0	0	0	0	0	0	0	0	0	0	0	0	0
OTU_1357	Eukaryota	Archaeplastida	Streptophyta	Embryophyceae	Embryophyceae_X	Embryophyceae_XX	Citrus		0	0	0	6	34	2	0	2	0	2	4	0	6	2	2	0	0	0	0	184	0	0	0	0	0	0	0	0	0	0
OTU_1145	Eukaryota	Archaeplastida	Streptophyta	Embryophyceae	Embryophyceae_X	Embryophyceae_XX	Clematis		0	0	0	0	19	0	36	0	0	0	0	0	0	2	0	0	0	0	0	0	0	0	0	0	0	0	0	0	0	0
OTU_696	Eukaryota	Archaeplastida	Streptophyta	Embryophyceae	Embryophyceae_X	Embryophyceae_XX	Coprosma		0	0	22	0	0	0	0	4	0	0	0	0	0	0	0	0	0	0	0	0	0	0	0	0	0	0	0	0	0	0
OTU_641	Eukaryota	Archaeplastida	Streptophyta	Embryophyceae	Embryophyceae_X	Embryophyceae_XX	Embryophyceae_XXX	Embryophyceae_XXX_sp.	0	0	0	0	394	0	0	0	0	0	0	0	0	0	0	0	0	0	0	4	0	0	0	0	0	0	0	0	0	0
OTU_1398	Eukaryota	Archaeplastida	Streptophyta	Embryophyceae	Embryophyceae_X	Embryophyceae_XX	Embryophyceae_XXX	Embryophyceae_XXX_sp.	0	15	0	0	0	0	0	4	0	0	255	0	0	0	0	0	0	0	1	0	0	0	10	0	0	0	0	0	0	4
OTU_239	Eukaryota	Archaeplastida	Streptophyta	Embryophyceae	Embryophyceae_X	Embryophyceae_XX	Embryophyceae_XXX	Embryophyceae_XXX_sp.	0	0	0	0	149	0	0	0	0	0	0	0	0	0	0	0	0	0	0	0	0	0	0	0	0	0	0	0	0	0
OTU_1196	Eukaryota	Archaeplastida	Streptophyta	Embryophyceae	Embryophyceae_X	Embryophyceae_XX	Embryophyceae_XXX	Embryophyceae_XXX_sp.	0	0	0	0	104	2	0	2	0	0	0	0	0	0	0	0	2	0	0	13	0	0	2	0	0	0	0	0	0	0
OTU_279	Eukaryota	Archaeplastida	Streptophyta	Embryophyceae	Embryophyceae_X	Embryophyceae_XX	Embryophyceae_XXX	Embryophyceae_XXX_sp.	0	0	0	0	15	0	0	0	0	0	0	2	0	0	0	0	0	0	0	0	0	0	0	0	0	0	0	0	0	0
OTU_1476	Eukaryota	Archaeplastida	Streptophyta	Embryophyceae	Embryophyceae_X	Embryophyceae_XX	Fallopia	Fallopia_multiflora	0	0	0	0	11	0	0	0	0	0	0	0	0	0	0	0	1	0	0	0	0	0	0	0	0	0	0	0	0	0
OTU_1662	Eukaryota	Archaeplastida	Streptophyta	Embryophyceae	Embryophyceae_X	Embryophyceae_XX	Lycopersicon	Solanum_lycopersicum	25	0	7	0	0	29	0	4	0	0	0	5	4	0	2	0	0	0	0	0	0	0	17	0	0	0	0	0	0	0
OTU_1471	Eukaryota	Archaeplastida	Streptophyta	Embryophyceae	Embryophyceae_X	Embryophyceae_XX	Magnolia		0	0	0	0	14	0	0	0	0	0	0	2	0	0	0	0	0	0	0	0	0	0	0	0	0	0	0	0	0	0
OTU_866	Eukaryota	Archaeplastida	Streptophyta	Embryophyceae	Embryophyceae_X	Embryophyceae_XX	Pinus		0	0	0	0	567	0	2	8	2	0	4	0	0	4	4	0	0	0	0	22	0	0	0	0	0	0	11	1	1	15
OTU_1623	Eukaryota	Archaeplastida	Streptophyta	Embryophyceae	Embryophyceae_X	Embryophyceae_XX	Pisum	Pisum_sativum	0	0	273	0	17	0	6	5	0	2	0	0	0	3	0	0	0	0	0	1	0	0	2	0	0	0	0	0	0	0
OTU_1423	Eukaryota	Archaeplastida	Streptophyta	Embryophyceae	Embryophyceae_X	Embryophyceae_XX	Pittosporum		0	0	0	0	14	0	6	0	0	0	0	0	0	0	0	0	0	0	0	2	0	0	0	0	0	0	0	0	0	37
OTU_1652	Eukaryota	Archaeplastida	Streptophyta	Embryophyceae	Embryophyceae_X	Embryophyceae_XX	Pyrus	Pyrus_pyrifolia	0	0	0	0	33	0	0	6	2	0	0	0	6	154	4	0	0	0	0	4	0	0	2	0	0	0	2	13	782	0
OTU_1512	Eukaryota	Archaeplastida	Streptophyta	Embryophyceae	Embryophyceae_X	Embryophyceae_XX	Pyrus	Pyrus_pyrifolia	2	0	0	0	23	0	0	4	8	2	0	2	13	123	0	0	2	0	0	10	0	0	0	0	0	0	0	7	616	0
OTU_1712	Eukaryota	Archaeplastida	Streptophyta	Embryophyceae	Embryophyceae_X	Embryophyceae_XX	Plantago		0	0	0	0	4	2	0	2	0	0	0	0	0	0	0	0	0	0	0	9	0	0	0	0	0	0	0	0	0	0
OTU_1396	Eukaryota	Archaeplastida	Streptophyta	Embryophyceae	Embryophyceae_X	Embryophyceae_XX	Podocarpus		0	0	5	0	1395	0	0	22	0	0	0	0	0	0	0	0	0	0	0	0	0	0	0	0	0	0	0	0	0	0
OTU_1332	Eukaryota	Archaeplastida	Streptophyta	Embryophyceae	Embryophyceae_X	Embryophyceae_XX	Podocarpus		0	0	3	0	1299	0	4	21	2	0	0	0	0	0	0	0	0	0	0	0	0	0	0	0	0	0	0	0	0	0
OTU_1663	Eukaryota	Archaeplastida	Streptophyta	Embryophyceae	Embryophyceae_X	Embryophyceae_XX	Populus	Populus_trichocarpa	0	0	0	0	0	0	1	0	4	0	0	0	0	8	0	0	0	0	4	0	0	0	0	0	0	0	0	0	0	0
OTU_1174	Eukaryota	Archaeplastida	Streptophyta	Embryophyceae	Embryophyceae_X	Embryophyceae_XX	Prumnopitys		0	0	0	0	21	0	0	0	2	0	0	0	0	0	0	0	0	0	0	0	0	0	0	0	0	0	0	0	0	0
OTU_1504	Eukaryota	Archaeplastida	Streptophyta	Embryophyceae	Embryophyceae_X	Embryophyceae_XX	Rheum		0	0	0	0	0	0	10	0	0	0	0	0	0	0	0	0	0	0	0	2	0	0	0	0	0	0	0	0	0	0
OTU_1687	Eukaryota	Archaeplastida	Streptophyta	Embryophyceae	Embryophyceae_X	Embryophyceae_XX	Theobroma	Theobroma_cacao	0	0	0	0	2	0	0	0	0	0	0	0	0	7	0	0	0	0	0	0	0	0	0	0	0	0	0	0	1	0
OTU_1642	Eukaryota	Archaeplastida	Streptophyta	Embryophyceae	Embryophyceae_X	Embryophyceae_XX	Xerosicyos		2	0	3	126	0	0	0	0	0	0	0	0	0	0	0	0	0	0	0	0	0	0	0	0	0	0	0	0	0	2
OTU_1542	Eukaryota	Archaeplastida	Streptophyta	Embryophyceae	Embryophyceae_X	Embryophyceae_XX	Zostera		0	0	0	0	0	0	0	0	38	0	0	0	0	0	0	0	0	0	0	0	0	0	0	0	0	0	0	0	0	0
OTU_1213	Eukaryota	Archaeplastida	Streptophyta	Embryophyceae	Embryophyceae_X	Embryophyceae_XX			0	0	0	0	0	0	4	0	3528	2	0	0	0	0	0	0	0	0	0	0	0	0	0	0	0	0	0	0	0	0
OTU_1288	Eukaryota	Archaeplastida	Streptophyta	Embryophyceae	Embryophyceae_X	Embryophyceae_XX			0	57	5	0	843	0	6	35	27	0	0	0	2	0	0	0	6	8	0	40	0	0	3	0	0	0	0	0	0	0
OTU_1409	Eukaryota	Archaeplastida	Streptophyta	Embryophyceae	Embryophyceae_X	Embryophyceae_XX			0	0	10	0	184	0	25	0	7	0	0	0	0	11	5	0	0	0	0	74	0	0	1	0	0	0	0	0	0	0
OTU_1401	Eukaryota	Archaeplastida	Streptophyta	Embryophyceae	Embryophyceae_X	Embryophyceae_XX			0	0	0	0	8	0	0	0	0	11	0	0	0	0	239	0	0	0	0	0	0	0	0	0	0	0	0	0	0	0
OTU_251	Eukaryota	Archaeplastida	Streptophyta	Embryophyceae	Embryophyceae_X	Embryophyceae_XX			0	0	0	0	224	0	0	0	0	0	0	2	0	0	0	0	0	0	0	2	0	0	0	0	0	0	0	0	0	0
OTU_1781	Eukaryota	Archaeplastida	Streptophyta	Embryophyceae	Embryophyceae_X	Embryophyceae_XX			0	0	0	0	35	0	73	6	0	0	0	12	9	6	35	0	0	0	0	1	0	0	2	0	0	0	2	1	0	0
OTU_1184	Eukaryota	Archaeplastida	Streptophyta	Embryophyceae	Embryophyceae_X	Embryophyceae_XX			0	8	0	12	19	0	0	2	0	0	0	0	0	0	2	0	0	0	37	5	0	0	0	0	0	0	0	0	0	0
OTU_1679	Eukaryota	Archaeplastida	Streptophyta	Embryophyceae	Embryophyceae_X	Embryophyceae_XX			0	0	0	0	2	0	0	18	0	0	0	2	0	0	0	0	0	0	0	44	0	0	0	0	0	0	0	0	0	0
OTU_592	Eukaryota	Archaeplastida	Streptophyta	Embryophyceae	Embryophyceae_X	Embryophyceae_XX			0	0	0	0	15	0	11	9	0	0	0	6	0	0	0	0	0	0	0	1	0	0	1	0	0	0	0	0	0	0
OTU_1017	Eukaryota	Archaeplastida	Streptophyta	Embryophyceae	Embryophyceae_X	Embryophyceae_XX			0	0	0	0	17	0	7	8	0	0	0	0	0	0	0	0	0	0	0	3	0	0	0	0	0	0	0	0	0	0
OTU_1621	Eukaryota	Archaeplastida	Streptophyta	Embryophyceae	Embryophyceae_X	Embryophyceae_XX			0	0	0	0	28	0	0	0	0	0	0	0	0	0	0	0	1	0	0	0	0	0	0	0	0	0	0	0	0	0
OTU_1465	Eukaryota	Archaeplastida	Streptophyta	Embryophyceae	Embryophyceae_X	Embryophyceae_XX			0	0	0	0	11	0	0	0	0	0	0	0	0	0	0	0	0	0	0	12	0	0	0	0	0	0	0	0	0	0
OTU_1729	Eukaryota	Archaeplastida	Streptophyta	Embryophyceae	Embryophyceae_X	Embryophyceae_XX			6	0	0	0	0	0	0	0	9	0	0	0	0	0	6	0	0	0	0	0	0	0	0	0	0	0	0	0	0	0
OTU_1752	Eukaryota	Archaeplastida	Streptophyta	Embryophyceae	Embryophyceae_X	Embryophyceae_XX			0	0	0	0	0	0	0	0	6	0	0	0	0	0	13	0	0	0	0	0	0	0	0	0	0	0	0	0	0	0
OTU_210	Eukaryota	Excavata	Malawimonadidae	Malawimonadidae_X	Malawimonadidae_XX	Malawimonadidae_XXX	Malawimonas	Malawimonas_jakobiformis	0	0	0	0	0	0	0	0	0	0	0	0	0	0	9	0	0	0	0	0	0	0	0	0	0	0	0	0	0	5
OTU_715	Eukaryota	Hacrobia	Centroheliozoa	Centroheliozoa_X	Centroheliozoa_XX	Centroheliozoa_XXX	Centroheliozoa_XXXX	Centroheliozoa_XXXX_sp.	18	0	0	0	0	0	0	0	0	0	0	0	0	0	0	41	0	0	0	0	0	0	0	0	0	0	0	0	0	0
OTU_282	Eukaryota	Hacrobia	Centroheliozoa	Centroheliozoa_X	Centroheliozoa_XX	Centroheliozoa_XXX	Centroheliozoa_XXXX	Centroheliozoa_XXXX_sp.	0	0	17	0	0	0	0	0	0	0	0	0	0	0	0	0	0	2	0	0	0	0	0	0	0	0	0	0	0	0
OTU_323	Eukaryota	Hacrobia	Centroheliozoa	Centroheliozoa_X	Pterocystida				0	0	0	6	0	0	0	0	0	0	0	0	0	0	0	0	0	0	62	0	0	0	0	0	0	0	0	0	0	0
OTU_2101	Eukaryota	Hacrobia	Cryptophyta	Cryptophyceae	Cryptophyceae_X	Cryptomonadales	Cryptomonadales_X	Cryptomonadales_X_sp.	0	0	0	0	0	0	0	0	0	0	0	0	10	0	0	0	0	0	0	1	0	0	0	0	0	0	0	1	0	0
OTU_1976	Eukaryota	Hacrobia	Cryptophyta	Cryptophyceae	Cryptophyceae_X	Goniomonadales	Goniomonas	Goniomonas_sp.	0	0	6	0	0	0	0	0	0	0	0	0	0	0	0	0	0	83	15	6	25	0	0	0	0	0	0	2	0	0
OTU_2045	Eukaryota	Hacrobia	Cryptophyta	Cryptophyceae	Cryptophyceae_X	Goniomonadales	Goniomonas	Goniomonas_sp.	0	0	0	0	0	0	0	0	0	0	0	0	0	0	0	8	0	5	3	1	53	0	0	0	0	0	0	0	0	0
OTU_2044	Eukaryota	Hacrobia	Cryptophyta	Cryptophyceae	Cryptophyceae_X	Goniomonadales	Goniomonas	Goniomonas_sp.	50	0	0	0	0	0	0	0	0	0	0	0	0	0	0	11	0	0	1	0	0	0	0	0	0	0	0	0	0	0
OTU_1965	Eukaryota	Hacrobia	Cryptophyta	Cryptophyceae	Cryptophyceae_X	Goniomonadales	Goniomonas	Goniomonas_sp.	0	0	1	0	0	0	0	0	0	0	0	0	0	0	0	0	0	2	13	2	5	0	0	0	0	0	0	3	0	0
OTU_2013	Eukaryota	Hacrobia	Cryptophyta	Cryptophyceae	Cryptophyceae_X	Goniomonadales	Goniomonas		0	0	0	0	0	0	0	0	0	0	0	0	0	0	0	0	0	0	0	0	21	0	0	0	0	0	0	0	0	0
OTU_2060	Eukaryota	Hacrobia	Cryptophyta	Cryptophyceae	Cryptophyceae_X	Goniomonadales	Goniomonas		0	0	0	0	0	0	0	0	0	0	0	0	0	0	0	0	0	0	3	0	13	0	0	1	0	2	0	0	0	0
OTU_2039	Eukaryota	Hacrobia	Cryptophyta	Cryptophyceae	Cryptophyceae_X	Goniomonadales	Goniomonas		0	0	0	0	0	0	0	0	0	0	0	0	5	0	0	2	0	0	1	0	8	0	0	0	0	2	0	0	0	0
OTU_1943	Eukaryota	Hacrobia	Cryptophyta	Cryptophyceae	Cryptophyceae_X	Goniomonadales			0	0	0	0	0	2	0	0	0	0	17	0	0	0	0	0	0	0	1	0	34	0	0	0	0	0	0	0	0	0
OTU_1928	Eukaryota	Hacrobia	Cryptophyta	Cryptophyceae	Cryptophyceae_X				0	0	1	0	0	0	0	0	0	0	0	0	0	0	0	3	0	6	2	0	0	0	0	0	4	0	0	1	0	0
OTU_1364	Eukaryota	Hacrobia	Haptophyta	Prymnesiophyceae	Isochrysidales	Isochrysidaceae	Isochrysis	Isochrysis_galbana	0	0	49	2	56	53	0	2	0	71	0	0	43	2	0	0	0	4	7	6	37	0	0	0	8	0	0	1	0	0
OTU_1259	Eukaryota	Hacrobia	Katablepharidophyta	Katablepharidaceae	Katablepharidales	Katablepharidales_X	Katablepharidales_XX		0	0	0	0	0	0	0	0	0	0	0	0	0	0	0	0	0	0	0	0	2	0	0	0	2	0	0	6	0	0
OTU_1167	Eukaryota	Hacrobia	Picobiliphyta	Picobiliphyta_X	Picobiliphyta_XX	Picobiliphyta_XXX	Picobiliphyta_XXXX	Picobiliphyta_XXXX_sp._strain10	0	0	0	2	0	0	0	0	0	5	0	0	7	0	0	0	0	0	22	0	0	0	0	0	2	0	0	0	0	0
OTU_1635	Eukaryota	Hacrobia	Telonemia	Telonemia_X	Telonemia_XX	Telonemia-Group-1	Telonemia-Group-1_X	Telonemia-Group-1_X_sp.	0	0	43	2	0	2	0	0	0	0	19	0	0	0	0	0	0	2	0	0	0	0	0	0	0	0	0	0	0	0
OTU_1803	Eukaryota	Hacrobia	Telonemia	Telonemia_X	Telonemia_XX	Telonemia-Group-1	Telonemia-Group-1_X	Telonemia-Group-1_X_sp.	0	0	4	6	0	0	0	0	0	0	0	0	11	0	0	0	0	0	0	0	0	0	0	0	0	0	0	0	0	0
OTU_1039	Eukaryota	Hacrobia							0	0	0	0	0	0	116	0	0	0	0	0	0	0	0	0	0	0	0	0	0	0	0	0	0	0	0	0	0	0
OTU_1498	Eukaryota	Opisthokonta	Choanoflagellida	Choanoflagellatea	Acanthoecida	Acanthoecida_X	Acanthoecida_XX	Acanthoecida_XX_sp.	0	0	0	0	0	2	0	0	0	0	0	0	0	0	0	0	0	0	2	0	29	0	0	0	0	0	0	0	0	0
OTU_1748	Eukaryota	Opisthokonta	Choanoflagellida	Choanoflagellatea	Acanthoecida	Acanthoecidae_Group_G	Acanthoecidae_Group_G_X	Acanthoecidae_Group_G_X_sp.	13	0	0	0	3	0	0	0	0	0	0	0	0	0	0	28	0	0	1	0	9	0	0	0	5	0	0	3	0	0
OTU_827	Eukaryota	Opisthokonta	Choanoflagellida	Choanoflagellatea	Acanthoecida	Acanthoecidae_Group_G	Acanthoecidae_Group_G_X	Acanthoecidae_Group_G_X_sp.	6	0	0	0	0	0	0	0	0	0	0	0	0	0	0	10	0	0	0	0	0	0	0	0	0	0	0	0	0	0
OTU_1676	Eukaryota	Opisthokonta	Choanoflagellida	Choanoflagellatea	Acanthoecida	Acanthoecidae_Group_G	Acanthoecidae_Group_G_X	Acanthoecidae_Group_G_X_sp.	0	0	2	0	0	0	0	0	0	0	0	0	0	0	0	0	0	0	3	0	5	0	0	0	0	0	0	0	0	0
OTU_1664	Eukaryota	Opisthokonta	Choanoflagellida	Choanoflagellatea	Acanthoecida	Acanthoecidae_Group_G			0	0	1	0	0	0	0	0	0	0	0	0	0	0	0	0	0	5	3	0	18	0	0	0	0	0	0	1	0	0
OTU_1834	Eukaryota	Opisthokonta	Choanoflagellida	Choanoflagellatea	Acanthoecida	Acanthoecidae_Group_G			0	0	4	0	0	0	0	0	0	0	0	0	0	0	0	1	0	0	4	0	12	0	0	0	0	0	0	0	0	0
OTU_1431	Eukaryota	Opisthokonta	Choanoflagellida	Choanoflagellatea	Acanthoecida	Stephanoecidae_Group_H	Stephanoecidae_Group_H_X	Stephanoecidae_Group_H_X_sp.	0	0	0	0	0	0	0	0	0	0	0	0	0	0	0	0	0	0	3	2	20	0	0	0	0	0	0	4	0	0
OTU_262	Eukaryota	Opisthokonta	Choanoflagellida	Choanoflagellatea	Acanthoecida	Stephanoecidae_Group_I	Stephanoeca	Stephanoeca_diplocostata	0	0	2	6	0	0	0	0	0	0	0	0	0	0	0	0	0	0	1	0	2	0	0	0	2	0	0	2	0	0
OTU_952	Eukaryota	Opisthokonta	Choanoflagellida	Choanoflagellatea	Acanthoecida	Stephanoecidae_Group_I	Stephanoecidae_Group_I_X	Stephanoecidae_Group_I_X_sp.	0	0	0	0	0	7	0	0	0	2	0	0	0	0	0	0	0	0	0	0	3	0	0	0	0	0	0	0	0	0
OTU_2870	Eukaryota	Opisthokonta	Choanoflagellida	Choanoflagellatea	Acanthoecida				0	0	0	0	0	0	0	0	0	0	0	0	0	0	0	0	0	0	0	0	0	0	0	0	11	0	0	0	0	0
OTU_1811	Eukaryota	Opisthokonta	Choanoflagellida	Choanoflagellatea	Choanoflagellatea_X	Choanoflagellatea_X_Group_L	Choanoflagellatea_X_Group_L_X	Choanoflagellatea_X_Group_L_X_sp.	6	0	19	0	0	6	0	0	0	0	0	0	0	0	0	3	7	18	7	0	19	0	0	0	0	0	0	0	0	0
OTU_1706	Eukaryota	Opisthokonta	Choanoflagellida	Choanoflagellatea	Choanoflagellatea_X	Choanoflagellatea_X_Group_L	Choanoflagellatea_X_Group_L_X	Choanoflagellatea_X_Group_L_X_sp.	6	0	9	0	0	5	0	0	0	0	0	0	0	0	0	0	1	13	2	0	17	0	0	0	6	0	0	0	0	0
OTU_992	Eukaryota	Opisthokonta	Choanoflagellida	Choanoflagellatea	Craspedida	Monosigidae_Group_A	Choanoeca	Choanoeca_perplexa	0	0	695	4	0	17	0	0	17	1415	3723	0	9	0	0	0	0	37	5	9	33	7	0	0	469	854	0	2	0	0
OTU_1278	Eukaryota	Opisthokonta	Choanoflagellida	Choanoflagellatea	Craspedida	Monosigidae_Group_A	Codosiga		0	0	0	0	0	0	0	0	0	0	0	0	0	0	0	133	0	0	37	0	0	0	0	0	0	0	0	0	0	0
OTU_252	Eukaryota	Opisthokonta	Choanoflagellida	Choanoflagellatea	Craspedida	Monosigidae_Group_A	Monosiga	Monosiga_brevicollis	0	5431	913	4	35	413	0	0	0	712	369	0	3	0	0	0	1061	321	1	220	497	14	0	0	475	133	0	1	0	0
OTU_645	Eukaryota	Opisthokonta	Choanoflagellida	Choanoflagellatea	Craspedida	Monosigidae_Group_A	Monosiga	Monosiga_brevicollis	4	88	0	0	4	5	0	0	0	254	620	2	38	0	2	0	10	0	0	10	0	0	1	0	130	103	13	6	0	21
OTU_1759	Eukaryota	Opisthokonta	Choanoflagellida	Choanoflagellatea	Craspedida	Monosigidae_Group_A	Monosiga	Monosiga_brevicollis	63	0	0	0	0	0	0	0	0	0	0	0	0	0	0	31	0	0	0	0	0	0	0	0	0	0	0	0	0	0
OTU_1276	Eukaryota	Opisthokonta	Choanoflagellida	Choanoflagellatea	Craspedida	Monosigidae_Group_A	Monosiga	Monosiga_brevicollis	0	0	0	0	0	0	2	0	0	0	0	2	0	0	0	0	0	0	0	25	0	0	0	0	0	0	9	1	0	0
OTU_864	Eukaryota	Opisthokonta	Choanoflagellida	Choanoflagellatea	Craspedida	Monosigidae_Group_A	Monosiga	Monosiga_brevicollis	0	9	0	0	0	0	0	0	0	0	4	0	0	0	0	0	4	0	0	0	0	0	0	0	0	0	0	0	0	0
OTU_1837	Eukaryota	Opisthokonta	Choanoflagellida	Choanoflagellatea	Craspedida	Monosigidae_Group_A	Monosiga	Monosiga_brevicollis	0	0	5	0	0	0	0	0	0	0	0	0	0	0	0	1	0	2	2	0	0	0	0	0	0	0	0	2	0	0
OTU_1826	Eukaryota	Opisthokonta	Choanoflagellida	Choanoflagellatea	Craspedida	Monosigidae_Group_A	Monosiga	Monosiga_brevicollis	10	0	0	0	0	0	0	0	0	0	0	0	0	0	0	1	0	0	0	0	0	0	0	0	0	0	0	0	0	0
OTU_2012	Eukaryota	Opisthokonta	Choanoflagellida	Choanoflagellatea	Craspedida	Monosigidae_Group_A	Monosigidae_Group_A_X	Monosigidae_Group_A_X_sp.	0	0	0	0	0	0	0	0	0	0	0	0	0	0	0	7	0	2	300	0	19	0	0	0	0	0	0	3	0	0
OTU_1832	Eukaryota	Opisthokonta	Choanoflagellida	Choanoflagellatea	Craspedida	Monosigidae_Group_B	Monosigidae_Group_B_X	Monosigidae_Group_B_X_sp.	0	0	0	2	0	0	0	0	0	0	0	0	0	0	0	0	0	0	16	0	2	0	0	0	0	0	0	0	0	0
OTU_809	Eukaryota	Opisthokonta	Choanoflagellida	Choanoflagellatea	Craspedida	Monosigidae_Group_M	Monosigidae_Group_M_X	Monosigidae_Group_M_X_sp.	0	0	0	0	0	0	0	0	0	0	0	0	0	0	0	0	0	0	0	0	0	0	0	0	0	0	21	1	0	0
OTU_707	Eukaryota	Opisthokonta	Choanoflagellida	Choanoflagellatea	Craspedida	Monosigidae_Group_M	Salpingoeca		8	2	70	0	0	0	0	0	0	0	0	0	0	0	0	9	18	5	1	0	0	0	0	0	0	0	0	0	0	0
OTU_1486	Eukaryota	Opisthokonta	Choanoflagellida	Choanoflagellatea	Craspedida	Salpingoecidae_Group_C2	Salpingoecidae_Group_C2_X	Salpingoecidae_Group_C2_X_sp.	331	0	0	0	0	0	0	0	0	0	0	0	0	0	0	96	2	0	0	0	0	0	0	0	0	0	0	0	0	0
OTU_1093	Eukaryota	Opisthokonta	Choanoflagellida	Choanoflagellatea	Craspedida	Salpingoecidae_Group_C2	Salpingoecidae_Group_C2_X	Salpingoecidae_Group_C2_X_sp.	0	0	0	0	0	0	0	0	0	0	0	37	2	0	0	0	0	0	0	0	0	0	0	0	0	0	201	3	0	0
OTU_1814	Eukaryota	Opisthokonta	Choanoflagellida	Choanoflagellatea	Craspedida	Salpingoecidae_Group_C2	Salpingoecidae_Group_C2_X	Salpingoecidae_Group_C2_X_sp.	0	0	0	0	0	0	0	0	0	0	0	0	0	0	0	0	0	0	0	0	0	0	0	0	0	0	216	4	0	0
OTU_1905	Eukaryota	Opisthokonta	Choanoflagellida	Choanoflagellatea	Craspedida	Salpingoecidae_Group_C2	Salpingoecidae_Group_C2_X	Salpingoecidae_Group_C2_X_sp.	0	0	0	0	4	0	0	0	0	0	0	0	0	0	0	0	0	0	0	68	0	0	0	0	0	0	44	0	0	0
OTU_1872	Eukaryota	Opisthokonta	Choanoflagellida	Choanoflagellatea	Craspedida	Salpingoecidae_Group_C2	Salpingoecidae_Group_C2_X	Salpingoecidae_Group_C2_X_sp.	67	0	0	0	0	0	0	0	0	0	0	0	0	0	0	14	0	0	0	0	0	0	0	0	0	0	0	0	0	0
OTU_1914	Eukaryota	Opisthokonta	Choanoflagellida	Choanoflagellatea	Craspedida	Salpingoecidae_Group_C2	Salpingoecidae_Group_C2_X	Salpingoecidae_Group_C2_X_sp.	50	0	0	0	0	0	0	0	0	0	0	0	0	0	0	21	0	0	0	0	0	0	0	0	0	0	0	0	0	0
OTU_1666	Eukaryota	Opisthokonta	Choanoflagellida	Choanoflagellatea	Craspedida	Salpingoecidae_Group_C2	Salpingoecidae_Group_C2_X	Salpingoecidae_Group_C2_X_sp.	0	0	0	0	0	0	0	0	0	0	0	0	0	0	0	0	0	0	2	0	0	0	0	0	0	0	37	0	0	0
OTU_1827	Eukaryota	Opisthokonta	Choanoflagellida	Choanoflagellatea	Craspedida	Salpingoecidae_Group_C2	Salpingoecidae_Group_C2_X	Salpingoecidae_Group_C2_X_sp.	0	0	0	0	0	0	0	0	0	0	0	3	0	0	0	0	0	0	0	0	0	0	0	0	0	0	22	0	0	3
OTU_1855	Eukaryota	Opisthokonta	Choanoflagellida	Choanoflagellatea	Craspedida	Salpingoecidae_Group_C2	Salpingoecidae_Group_C2_X	Salpingoecidae_Group_C2_X_sp.	0	0	0	0	0	8	0	0	0	0	0	0	0	0	0	0	0	0	0	0	4	0	0	0	0	0	4	0	0	10
OTU_1233	Eukaryota	Opisthokonta	Choanoflagellida	Choanoflagellatea	Craspedida	Salpingoecidae_Group_C2	Salpingoecidae_Group_C2_X	Salpingoecidae_Group_C2_X_sp.	2	0	0	0	0	0	0	0	0	0	0	0	0	0	0	22	0	0	0	0	0	0	0	0	0	0	0	0	0	0
OTU_1754	Eukaryota	Opisthokonta	Choanoflagellida	Choanoflagellatea	Craspedida	Salpingoecidae_Group_C2	Salpingoecidae_Group_C2_X	Salpingoecidae_Group_C2_X_sp.	0	0	0	0	0	0	0	0	0	0	0	6	0	0	0	0	0	0	0	0	0	0	0	0	0	0	15	0	0	3
OTU_2757	Eukaryota	Opisthokonta	Choanoflagellida	Choanoflagellatea	Craspedida	Salpingoecidae_Group_C2	Salpingoecidae_Group_C2_X	Salpingoecidae_Group_C2_X_sp.	0	0	0	0	0	0	0	0	0	0	0	0	0	0	0	0	0	0	0	0	0	0	0	0	0	0	10	0	0	0
OTU_993	Eukaryota	Opisthokonta	Choanoflagellida	Choanoflagellatea	Craspedida	Salpingoecidae_Group_C3	Salpingoecidae_Group_C3_X	Salpingoecidae_Group_C3_X_sp.	0	0	0	0	0	0	0	0	0	0	0	98	0	0	0	0	0	0	0	0	0	0	0	0	0	0	125	0	0	0
OTU_1240	Eukaryota	Opisthokonta	Fungi	Ascomycota	Pezizomycotina	Dothideomycetes	Alternaria		0	0	4	0	194	4	0	12	4	0	0	112	0	4	534	0	1	0	1	221	0	0	25	0	0	0	13	0	0	88
OTU_1680	Eukaryota	Opisthokonta	Fungi	Ascomycota	Pezizomycotina	Dothideomycetes	Alternaria		0	2	0	0	117	3	0	10	5	0	0	53	0	6	370	0	6	0	0	132	0	0	13	0	0	0	3	0	3	54
OTU_1565	Eukaryota	Opisthokonta	Fungi	Ascomycota	Pezizomycotina	Dothideomycetes	Cochliobolus		0	0	0	0	63	2	0	4	4	0	0	35	0	6	252	0	0	0	0	78	0	0	16	0	0	0	2	0	0	28
OTU_1158	Eukaryota	Opisthokonta	Fungi	Ascomycota	Pezizomycotina	Dothideomycetes	Coniosporium	Coniosporium_uncinatum	0	0	0	0	6	0	2	2	2	0	0	48	2	2	0	0	0	0	0	4	0	0	0	0	0	0	11	0	0	0
OTU_1055	Eukaryota	Opisthokonta	Fungi	Ascomycota	Pezizomycotina	Dothideomycetes	Davidiella	Davidiella_tassiana	31	108	1763	32	5185	31	9	32	23	96	8	612	169	50	935	0	0	0	0	7	0	0	0	0	0	0	2	0	0	0
OTU_1098	Eukaryota	Opisthokonta	Fungi	Ascomycota	Pezizomycotina	Dothideomycetes	Dothideomycetes	Dothideomycetes_sp.	0	0	0	0	22	0	4	2	4	0	0	63	0	0	0	0	0	0	0	3	0	0	0	0	0	0	0	0	0	0
OTU_1557	Eukaryota	Opisthokonta	Fungi	Ascomycota	Pezizomycotina	Dothideomycetes	Dothideomycetes_X	Dothideomycetes_X_sp.	0	0	0	4	48	0	2	2	0	0	0	95	2	10	29	0	0	0	0	0	0	0	0	0	0	0	0	0	0	0
OTU_1534	Eukaryota	Opisthokonta	Fungi	Ascomycota	Pezizomycotina	Dothideomycetes	Dothideomycetes_X	Dothideomycetes_X_sp.	0	0	0	0	0	0	0	0	0	0	0	10	0	0	0	0	0	0	0	0	0	0	0	0	0	0	0	0	0	0
OTU_881	Eukaryota	Opisthokonta	Fungi	Ascomycota	Pezizomycotina	Dothideomycetes	Hortaea	Hortaea_werneckii	289	118	3043	194	208	138	4	2	9	1382	182	25	914	20	2	0	2	0	0	0	0	0	0	0	0	0	0	0	0	0
OTU_787	Eukaryota	Opisthokonta	Fungi	Ascomycota	Pezizomycotina	Dothideomycetes	Hortaea	Hortaea_werneckii	138	62	1713	99	103	81	1	0	5	791	78	4	448	8	0	0	0	0	0	2	0	0	0	0	2	0	0	0	0	0
OTU_1355	Eukaryota	Opisthokonta	Fungi	Ascomycota	Pezizomycotina	Dothideomycetes	Mycosphaerella	Mycosphaerella_latebrosa	0	0	0	0	37	0	0	0	0	0	0	0	0	0	0	0	0	0	0	0	0	0	0	0	0	0	0	0	0	0
OTU_1134	Eukaryota	Opisthokonta	Fungi	Ascomycota	Pezizomycotina	Dothideomycetes	Ochroconis	Ochroconis_mirabilis	424	0	28	2	5	18	0	0	6	0	0	0	0	0	8	2	0	0	0	4	0	12	0	0	0	0	0	0	0	7
OTU_1121	Eukaryota	Opisthokonta	Fungi	Ascomycota	Pezizomycotina	Dothideomycetes	Ochroconis		413	0	2	53	0	0	0	0	0	0	0	0	0	0	6	0	11	0	19	0	0	0	0	0	0	0	0	0	0	0
OTU_1066	Eukaryota	Opisthokonta	Fungi	Ascomycota	Pezizomycotina	Dothideomycetes	Ochroconis		0	73	0	56	0	2	0	0	0	4	0	0	6	0	0	0	175	0	45	0	3	2	0	0	2	0	0	7	0	0
OTU_1151	Eukaryota	Opisthokonta	Fungi	Ascomycota	Pezizomycotina	Dothideomycetes	Phyllosticta	Phyllosticta_hamamelidis	0	0	130	4	506	0	0	0	0	0	0	2	0	0	0	0	0	0	0	2	0	0	0	0	0	0	0	0	0	0
OTU_1742	Eukaryota	Opisthokonta	Fungi	Ascomycota	Pezizomycotina	Dothideomycetes	Pyrenochaeta		0	0	0	0	39	0	0	2	0	0	0	3	0	0	0	0	0	0	0	0	0	0	0	0	0	0	0	0	0	0
OTU_1437	Eukaryota	Opisthokonta	Fungi	Ascomycota	Pezizomycotina	Dothideomycetes	Trematosphaeria	Trematosphaeria_sp.	0	0	0	0	2	0	0	0	0	0	0	0	12	0	2	0	0	0	0	0	0	0	0	0	0	0	0	0	0	0
OTU_1203	Eukaryota	Opisthokonta	Fungi	Ascomycota	Pezizomycotina	Dothideomycetes	Westerdykella		0	0	3	0	6	0	4	4	0	0	0	20	0	2	49	0	0	0	0	0	0	0	0	0	0	0	0	0	0	0
OTU_1094	Eukaryota	Opisthokonta	Fungi	Ascomycota	Pezizomycotina	Dothideomycetes			0	2	4	0	732	20	96	123	11	4	0	663	55	45	1408	0	0	0	0	3	0	0	0	0	0	0	0	0	0	0
OTU_1305	Eukaryota	Opisthokonta	Fungi	Ascomycota	Pezizomycotina	Dothideomycetes			4	2	20	20	2211	5	4	48	2	47	0	96	12	16	594	0	0	0	0	5	0	0	0	0	0	0	0	0	0	0
OTU_1202	Eukaryota	Opisthokonta	Fungi	Ascomycota	Pezizomycotina	Dothideomycetes			0	0	0	0	1838	0	16	857	0	0	4	66	27	0	57	0	0	0	0	13	0	0	0	0	0	0	0	0	0	0
OTU_1295	Eukaryota	Opisthokonta	Fungi	Ascomycota	Pezizomycotina	Dothideomycetes			200	0	239	0	784	329	6	9	6	7	2	331	13	2	3	0	0	0	0	1	0	0	0	0	0	0	2	0	0	0
OTU_1469	Eukaryota	Opisthokonta	Fungi	Ascomycota	Pezizomycotina	Dothideomycetes			0	2	16	17	1158	0	4	35	8	31	0	63	6	15	266	0	0	0	0	6	0	0	0	0	0	0	2	0	0	0
OTU_1059	Eukaryota	Opisthokonta	Fungi	Ascomycota	Pezizomycotina	Dothideomycetes			682	0	685	2	59	40	0	6	0	0	2	10	2	0	0	0	0	0	0	0	0	0	0	0	0	0	0	0	0	0
OTU_1022	Eukaryota	Opisthokonta	Fungi	Ascomycota	Pezizomycotina	Dothideomycetes			0	0	2	5	52	0	100	574	2	0	0	10	7	6	232	0	0	0	0	0	0	0	5	0	0	0	0	0	0	2
OTU_1774	Eukaryota	Opisthokonta	Fungi	Ascomycota	Pezizomycotina	Dothideomycetes			0	0	19	10	46	0	27	13	0	0	0	46	9	8	139	0	0	0	0	0	0	0	0	0	0	0	0	0	0	0
OTU_1373	Eukaryota	Opisthokonta	Fungi	Ascomycota	Pezizomycotina	Dothideomycetes			2	0	0	0	286	0	4	2	0	0	0	11	0	0	9	0	0	0	0	0	0	0	0	0	0	0	0	0	0	0
OTU_1462	Eukaryota	Opisthokonta	Fungi	Ascomycota	Pezizomycotina	Dothideomycetes			0	0	0	0	55	0	6	8	0	0	0	87	15	0	27	0	0	0	0	0	0	0	0	0	0	0	0	0	0	0
OTU_1219	Eukaryota	Opisthokonta	Fungi	Ascomycota	Pezizomycotina	Dothideomycetes			0	0	0	0	27	4	5	4	0	2	0	22	0	0	18	0	0	0	0	0	0	0	0	0	0	0	0	0	0	0
OTU_1173	Eukaryota	Opisthokonta	Fungi	Ascomycota	Pezizomycotina	Dothideomycetes			0	0	9	8	10	11	0	0	0	0	0	6	0	0	0	0	0	0	0	0	0	0	0	0	0	0	0	0	0	0
OTU_1334	Eukaryota	Opisthokonta	Fungi	Ascomycota	Pezizomycotina	Dothideomycetes			0	0	0	0	0	0	5	0	0	0	0	0	0	0	36	0	0	0	0	2	0	0	0	0	0	0	0	0	0	0
OTU_1157	Eukaryota	Opisthokonta	Fungi	Ascomycota	Pezizomycotina	Dothideomycetes			0	0	0	0	18	0	2	4	0	0	0	15	0	0	2	0	0	0	0	0	0	0	0	0	0	0	0	0	0	0
OTU_1307	Eukaryota	Opisthokonta	Fungi	Ascomycota	Pezizomycotina	Dothideomycetes			0	0	0	0	22	0	2	0	0	0	0	4	7	0	0	0	0	0	0	1	0	0	0	0	0	0	0	0	0	0
OTU_1599	Eukaryota	Opisthokonta	Fungi	Ascomycota	Pezizomycotina	Dothideomycetes			0	0	0	0	17	0	0	0	0	0	0	2	0	0	0	0	0	0	0	0	0	0	0	0	0	0	0	0	0	0
OTU_1475	Eukaryota	Opisthokonta	Fungi	Ascomycota	Pezizomycotina	Dothideomycetes			0	0	0	0	0	0	2	14	0	0	0	0	0	0	0	0	0	0	0	0	0	0	0	0	0	0	0	0	0	0
OTU_1562	Eukaryota	Opisthokonta	Fungi	Ascomycota	Pezizomycotina	Dothideomycetes			0	0	0	0	13	0	0	0	0	0	0	2	0	0	0	0	0	0	0	0	0	0	0	0	0	0	0	0	0	0
OTU_1171	Eukaryota	Opisthokonta	Fungi	Ascomycota	Pezizomycotina	Dothideomycetes			0	0	0	0	11	0	2	2	0	0	0	0	0	0	0	0	0	0	0	0	0	0	0	0	0	0	0	0	0	0
OTU_1118	Eukaryota	Opisthokonta	Fungi	Ascomycota	Pezizomycotina	Dothideomycetes			0	0	2	0	5	3	0	4	0	0	0	0	0	0	0	0	0	0	0	0	0	0	0	0	0	0	0	0	0	0
OTU_1564	Eukaryota	Opisthokonta	Fungi	Ascomycota	Pezizomycotina	Dothideomycetes			0	0	0	0	2	0	0	8	0	0	0	2	0	0	0	0	0	0	0	1	0	0	0	0	0	0	0	0	0	0
OTU_1407	Eukaryota	Opisthokonta	Fungi	Ascomycota	Pezizomycotina	Eurotiomycetes	Aphanoascus	Aphanoascus_fulvescens	0	0	0	0	2	0	0	0	0	0	0	0	0	0	247	0	0	0	0	0	0	0	0	0	0	0	0	0	0	4
OTU_857	Eukaryota	Opisthokonta	Fungi	Ascomycota	Pezizomycotina	Eurotiomycetes	Aspergillus		1147	148	656	1422	150	165	14	20	62	54	64	351	25	66	8	0	0	0	0	0	0	0	0	0	0	0	0	0	0	0
OTU_1478	Eukaryota	Opisthokonta	Fungi	Ascomycota	Pezizomycotina	Eurotiomycetes	Aspergillus		2058	87	42	125	2	101	0	0	0	0	2	0	2	0	2	0	0	0	0	0	0	0	0	0	0	0	0	0	0	0
OTU_1591	Eukaryota	Opisthokonta	Fungi	Ascomycota	Pezizomycotina	Eurotiomycetes	Capronia	Capronia_pilosella	0	13	4	1748	2	551	0	0	0	0	0	0	0	0	23	0	3	0	13	0	0	0	0	0	0	0	0	0	0	0
OTU_1427	Eukaryota	Opisthokonta	Fungi	Ascomycota	Pezizomycotina	Eurotiomycetes	Capronia	Capronia_pilosella	0	0	0	0	4	0	4	11	0	0	0	2	0	0	0	0	0	0	0	0	0	0	0	0	0	0	0	0	0	0
OTU_1361	Eukaryota	Opisthokonta	Fungi	Ascomycota	Pezizomycotina	Eurotiomycetes	Chaetothyriales	Chaetothyriales_sp.	0	0	15	0	366	11	0	14	0	3	0	10	4	0	17	0	0	0	0	29	0	0	0	0	0	0	0	0	0	0
OTU_1556	Eukaryota	Opisthokonta	Fungi	Ascomycota	Pezizomycotina	Eurotiomycetes	Chaetothyriales	Chaetothyriales_sp.	0	0	0	0	29	0	5	17	0	0	0	0	0	0	0	0	0	0	0	4	0	2	0	0	0	0	0	0	0	0
OTU_1572	Eukaryota	Opisthokonta	Fungi	Ascomycota	Pezizomycotina	Eurotiomycetes	Cyphellophora	Cyphellophora_reptans	0	2	128	522	167	44	13	30	5	14	0	10	44	0	294	0	0	0	1	52	0	5	3	0	0	0	0	0	0	29
OTU_1459	Eukaryota	Opisthokonta	Fungi	Ascomycota	Pezizomycotina	Eurotiomycetes	Cyphellophora		0	0	9	2	103	0	9	16	2	0	0	2	0	7	2	0	0	0	0	14	0	0	0	0	0	0	0	0	0	0
OTU_1291	Eukaryota	Opisthokonta	Fungi	Ascomycota	Pezizomycotina	Eurotiomycetes	Elaphomyces		13	0	0	0	0	0	0	0	0	0	0	10	0	0	2	0	0	0	0	0	0	0	0	0	0	0	0	0	0	0
OTU_1764	Eukaryota	Opisthokonta	Fungi	Ascomycota	Pezizomycotina	Eurotiomycetes	Endocarpon	Endocarpon_diffractellum	2	0	0	0	0	0	0	0	0	0	0	10	0	0	0	0	0	0	0	0	0	0	0	0	0	0	2	0	0	0
OTU_1198	Eukaryota	Opisthokonta	Fungi	Ascomycota	Pezizomycotina	Eurotiomycetes	Eurotiomycetes_X	Eurotiomycetes_X_sp.	43	64	76	71	55	10	6	0	20	3	0	210	26	8	116	0	0	0	0	0	0	3	0	0	0	0	0	0	0	2
OTU_1573	Eukaryota	Opisthokonta	Fungi	Ascomycota	Pezizomycotina	Eurotiomycetes	Eurotiomycetes_X	Eurotiomycetes_X_sp.	0	0	0	0	326	0	7	8	0	0	0	6	0	0	4	0	0	0	0	22	0	4	2	0	0	0	4	0	0	0
OTU_1472	Eukaryota	Opisthokonta	Fungi	Ascomycota	Pezizomycotina	Eurotiomycetes	Eurotiomycetes_X	Eurotiomycetes_X_sp.	0	3	5	0	178	4	2	9	0	0	0	0	0	0	6	0	1	0	0	35	0	0	0	0	0	0	0	0	0	0
OTU_1482	Eukaryota	Opisthokonta	Fungi	Ascomycota	Pezizomycotina	Eurotiomycetes	Eurotiomycetes_X	Eurotiomycetes_X_sp.	0	0	0	0	2	0	6	4	0	0	0	3	0	0	0	0	0	0	0	0	0	0	0	0	0	0	0	0	0	0
OTU_1571	Eukaryota	Opisthokonta	Fungi	Ascomycota	Pezizomycotina	Eurotiomycetes	Eurotiomycetes_X	Eurotiomycetes_X_sp.	0	0	0	0	10	0	0	0	0	0	0	0	0	0	2	0	0	0	0	0	0	0	0	0	0	0	0	0	0	0
OTU_1378	Eukaryota	Opisthokonta	Fungi	Ascomycota	Pezizomycotina	Eurotiomycetes	Exophiala		704	169	2	104	16	130	2	0	38	60	7	12	0	0	111	1	56	0	0	2	2	0	1	0	0	0	3	0	0	15
OTU_1454	Eukaryota	Opisthokonta	Fungi	Ascomycota	Pezizomycotina	Eurotiomycetes	Fonsecaea	Fonsecaea_multimorphosa	4	0	32	2	9	7	0	2	5	2	0	0	0	0	0	45	0	0	0	1	0	0	0	0	0	0	0	0	0	0
OTU_1430	Eukaryota	Opisthokonta	Fungi	Ascomycota	Pezizomycotina	Eurotiomycetes	Fonsecaea		0	0	0	0	16	0	0	0	0	0	0	0	0	0	0	0	0	0	0	3	0	0	0	0	0	0	0	0	0	0
OTU_1544	Eukaryota	Opisthokonta	Fungi	Ascomycota	Pezizomycotina	Eurotiomycetes	Knufia		0	0	125	0	371	100	6	12	8	33	0	391	15	0	104	0	0	0	0	163	2	2	0	0	4	0	52	0	0	12
OTU_1694	Eukaryota	Opisthokonta	Fungi	Ascomycota	Pezizomycotina	Eurotiomycetes	Knufia		0	0	0	0	6	0	0	0	0	0	0	13	0	0	0	0	0	0	0	4	0	0	0	0	0	0	3	0	0	1
OTU_1286	Eukaryota	Opisthokonta	Fungi	Ascomycota	Pezizomycotina	Eurotiomycetes	Penicillium	Penicillium_chrysogenum	480	69	282	647	55	58	2	6	28	29	11	156	13	28	4	0	0	0	0	0	0	0	0	0	0	0	0	0	0	0
OTU_1159	Eukaryota	Opisthokonta	Fungi	Ascomycota	Pezizomycotina	Eurotiomycetes	Penicillium		190	0	0	4	3	0	0	0	0	5	2	2	0	0	0	0	0	0	0	0	0	0	0	0	0	0	0	0	0	0
OTU_2175	Eukaryota	Opisthokonta	Fungi	Ascomycota	Pezizomycotina	Eurotiomycetes	Penicillium		95	0	3	24	0	2	0	0	2	0	0	0	0	0	0	0	0	0	0	0	0	0	0	0	0	0	0	0	0	0
OTU_1410	Eukaryota	Opisthokonta	Fungi	Ascomycota	Pezizomycotina	Eurotiomycetes	Rhinocladiella	Rhinocladiella_sp.	0	0	0	0	220	2	0	5	0	0	0	0	0	0	0	0	0	0	0	11	0	0	2	0	0	0	0	0	0	0
OTU_1302	Eukaryota	Opisthokonta	Fungi	Ascomycota	Pezizomycotina	Eurotiomycetes	Rhinocladiella	Rhinocladiella_sp.	0	0	0	0	15	0	0	4	0	0	0	4	0	0	24	0	0	0	0	7	0	0	0	0	0	0	0	0	0	2
OTU_1484	Eukaryota	Opisthokonta	Fungi	Ascomycota	Pezizomycotina	Eurotiomycetes			1136	137	719	1773	181	164	5	24	59	79	67	387	17	59	7	0	0	0	1	0	0	0	0	0	0	0	3	0	0	0
OTU_1106	Eukaryota	Opisthokonta	Fungi	Ascomycota	Pezizomycotina	Eurotiomycetes			2151	13	77	298	37	44	2	0	8	0	0	0	0	0	4	19	0	2	8	7	0	0	0	0	0	0	2	0	0	0
OTU_1533	Eukaryota	Opisthokonta	Fungi	Ascomycota	Pezizomycotina	Eurotiomycetes			65	114	114	107	69	9	2	8	41	13	0	323	39	2	154	0	2	0	1	2	0	0	0	0	0	0	0	0	0	0
OTU_1555	Eukaryota	Opisthokonta	Fungi	Ascomycota	Pezizomycotina	Eurotiomycetes			0	2	1	0	407	18	0	27	2	2	0	16	2	0	11	0	0	0	0	73	0	2	1	0	0	0	0	0	0	0
OTU_1467	Eukaryota	Opisthokonta	Fungi	Ascomycota	Pezizomycotina	Eurotiomycetes			0	4	1	0	338	7	5	21	0	1	0	6	0	2	8	0	0	0	0	51	0	0	0	0	0	0	2	0	0	0
OTU_570	Eukaryota	Opisthokonta	Fungi	Ascomycota	Pezizomycotina	Eurotiomycetes			0	0	2	0	319	0	0	0	0	0	0	6	0	0	6	0	0	0	0	39	0	0	1	0	0	0	0	0	0	0
OTU_1392	Eukaryota	Opisthokonta	Fungi	Ascomycota	Pezizomycotina	Eurotiomycetes			193	5	0	12	2	2	0	0	0	9	0	0	0	0	0	4	0	0	0	0	0	0	0	0	0	0	0	0	0	0
OTU_1580	Eukaryota	Opisthokonta	Fungi	Ascomycota	Pezizomycotina	Eurotiomycetes			28	0	4	30	4	6	0	0	0	1	0	4	0	2	0	0	0	0	0	0	0	0	0	0	0	0	0	0	0	0
OTU_1736	Eukaryota	Opisthokonta	Fungi	Ascomycota	Pezizomycotina	Eurotiomycetes			0	0	0	19	41	0	0	2	0	0	0	0	0	0	0	0	0	0	0	1	0	0	0	0	0	0	0	0	0	0
OTU_1381	Eukaryota	Opisthokonta	Fungi	Ascomycota	Pezizomycotina	Eurotiomycetes			0	0	3	2	27	0	4	16	0	0	0	0	0	0	5	0	0	0	0	1	0	0	0	0	0	0	2	0	0	0
OTU_1629	Eukaryota	Opisthokonta	Fungi	Ascomycota	Pezizomycotina	Eurotiomycetes			2	2	3	16	2	0	0	0	2	0	0	24	0	2	0	0	0	0	0	0	0	0	0	0	0	0	0	0	0	0
OTU_1195	Eukaryota	Opisthokonta	Fungi	Ascomycota	Pezizomycotina	Lecanoromycetes	Amandinea	Amandinea_punctata	0	0	2	0	0	9	0	0	0	0	0	0	0	0	0	0	0	0	0	0	0	0	0	0	0	0	0	0	0	0
OTU_75	Eukaryota	Opisthokonta	Fungi	Ascomycota	Pezizomycotina	Lecanoromycetes	Heterodermia	Heterodermia_boryi	0	0	0	0	47	0	0	2	0	0	0	0	0	0	0	0	0	0	0	0	0	0	0	0	0	0	0	0	0	0
OTU_1101	Eukaryota	Opisthokonta	Fungi	Ascomycota	Pezizomycotina	Lecanoromycetes			0	0	0	0	42	0	22	11	0	0	0	0	0	0	0	0	0	0	0	0	0	0	0	0	0	0	0	0	0	0
OTU_1047	Eukaryota	Opisthokonta	Fungi	Ascomycota	Pezizomycotina	Lecanoromycetes			0	4	0	34	0	0	0	0	0	0	0	0	0	0	0	0	0	0	0	0	0	0	0	0	0	0	0	0	0	0
OTU_1197	Eukaryota	Opisthokonta	Fungi	Ascomycota	Pezizomycotina	Lecanoromycetes			0	0	0	4	0	0	2	0	12	0	0	2	0	0	0	0	0	0	0	0	0	0	0	0	0	0	0	0	0	0
OTU_1136	Eukaryota	Opisthokonta	Fungi	Ascomycota	Pezizomycotina	Leotiomycetes	Leotiomycetes_X	Leotiomycetes_X_sp.	0	586	15	162	63	139	6	18	0	13	17	5	0	3	15	0	2	0	0	0	0	0	0	0	0	0	0	0	0	0
OTU_1037	Eukaryota	Opisthokonta	Fungi	Ascomycota	Pezizomycotina	Leotiomycetes	Leotiomycetes_X	Leotiomycetes_X_sp.	0	0	0	0	6	0	0	0	0	0	0	12	6	0	0	0	0	0	0	0	0	0	0	0	0	0	0	0	0	0
OTU_1442	Eukaryota	Opisthokonta	Fungi	Ascomycota	Pezizomycotina	Leotiomycetes	Synchaetomella	Synchaetomella_lunatospora	0	0	0	0	0	40	0	0	0	0	0	0	0	0	0	0	0	0	0	0	0	0	0	0	0	0	0	0	0	0
OTU_1164	Eukaryota	Opisthokonta	Fungi	Ascomycota	Pezizomycotina	Leotiomycetes	Tetracladium	Tetracladium_sp.	0	0	0	0	17	0	4	78	0	0	0	0	0	0	2	0	0	0	0	0	0	0	0	0	0	0	0	0	0	0
OTU_64	Eukaryota	Opisthokonta	Fungi	Ascomycota	Pezizomycotina	Orbiliomycetes	Arthrobotrys	Arthrobotrys_conoides	0	0	0	0	0	0	0	0	0	0	0	125	25	0	252	2	0	0	0	0	0	5	0	0	0	0	29	0	0	68
OTU_1413	Eukaryota	Opisthokonta	Fungi	Ascomycota	Pezizomycotina	Orbiliomycetes	Dactylella		0	14	0	0	130	0	0	0	0	0	0	0	0	0	0	0	0	0	0	0	0	0	0	0	0	0	0	0	0	0
OTU_1300	Eukaryota	Opisthokonta	Fungi	Ascomycota	Pezizomycotina	Orbiliomycetes	Lecophagus		0	0	0	0	19	0	0	0	0	0	0	322	2	0	0	0	0	0	0	4	0	0	0	0	0	0	54	0	0	0
OTU_1473	Eukaryota	Opisthokonta	Fungi	Ascomycota	Pezizomycotina	Orbiliomycetes	Orbiliomycetes_X	Orbiliomycetes_X_sp.	0	0	0	0	85	0	0	0	0	0	0	2	4	0	3	0	0	0	0	22	0	0	1	0	2	0	0	0	0	0
OTU_1146	Eukaryota	Opisthokonta	Fungi	Ascomycota	Pezizomycotina	Pezizomycetes	Pezizomycetes_X	Pezizomycetes_X_sp.	0	0	0	0	0	0	0	0	0	0	0	0	0	0	43	0	0	0	0	0	0	0	0	0	0	0	0	0	0	17
OTU_1551	Eukaryota	Opisthokonta	Fungi	Ascomycota	Pezizomycotina	Pezizomycetes			0	0	0	0	0	0	0	0	0	0	0	0	0	0	85	0	0	0	0	0	0	0	0	0	0	0	0	0	0	0
OTU_1444	Eukaryota	Opisthokonta	Fungi	Ascomycota	Pezizomycotina	Pezizomycetes			0	0	0	0	0	0	0	0	0	0	0	0	0	0	12	0	0	0	0	0	0	0	0	0	0	0	0	0	0	2
OTU_1545	Eukaryota	Opisthokonta	Fungi	Ascomycota	Pezizomycotina	Pezizomycotina_X	Cordierites	Cordierites_guianensis	0	0	0	0	0	0	0	16	0	0	0	0	0	0	0	0	0	0	0	0	0	0	0	0	0	0	0	0	0	0
OTU_1168	Eukaryota	Opisthokonta	Fungi	Ascomycota	Pezizomycotina	Pezizomycotina_X	Heleiosa	Heleiosa_barbatula	0	0	0	0	11	0	0	0	0	0	0	0	0	0	0	0	0	0	0	0	0	0	0	0	0	0	0	0	0	0
OTU_1749	Eukaryota	Opisthokonta	Fungi	Ascomycota	Pezizomycotina	Pezizomycotina_X	Pezizomycotina_XX	Pezizomycotina_XX_sp.	0	0	0	0	2	0	0	0	0	0	0	0	0	0	162	0	0	0	0	2	0	0	0	0	0	0	0	0	1	72
OTU_1155	Eukaryota	Opisthokonta	Fungi	Ascomycota	Pezizomycotina	Pezizomycotina_X	Pithoascus	Pithoascus_langeronii	0	0	0	0	0	0	0	0	0	4	2	0	0	0	117	0	0	0	0	0	0	0	0	0	0	0	0	0	0	0
OTU_1110	Eukaryota	Opisthokonta	Fungi	Ascomycota	Pezizomycotina	Sordariomycetes	Acremonium		319	7	9	12	57	160	0	0	0	5005	18	92	4	0	34	0	0	0	0	0	0	0	0	0	0	0	0	0	0	0
OTU_1328	Eukaryota	Opisthokonta	Fungi	Ascomycota	Pezizomycotina	Sordariomycetes	Chaetomium	Chaetomium_globosum	4	0	0	0	33	0	0	15	0	0	0	2	0	0	15	0	0	0	0	0	0	0	2	0	0	0	0	0	0	0
OTU_451	Eukaryota	Opisthokonta	Fungi	Ascomycota	Pezizomycotina	Sordariomycetes	Emericellopsis	Emericellopsis_alkalina	0	2	263	2	339	71	0	5	2	2124	1894	0	2	2	2	0	0	0	0	0	0	0	0	0	0	0	0	0	0	0
OTU_1319	Eukaryota	Opisthokonta	Fungi	Ascomycota	Pezizomycotina	Sordariomycetes	Emericellopsis	Emericellopsis_alkalina	0	0	231	2	296	54	0	7	0	1742	1589	0	0	0	2	0	0	0	0	0	0	0	0	0	0	0	0	0	0	0
OTU_1391	Eukaryota	Opisthokonta	Fungi	Ascomycota	Pezizomycotina	Sordariomycetes	Halophytophthora	Halophytophthora_vesicula	900	6	0	4	2	5	0	0	0	9	13	0	2	0	27	0	0	0	0	0	0	0	0	0	0	0	0	0	0	0
OTU_1612	Eukaryota	Opisthokonta	Fungi	Ascomycota	Pezizomycotina	Sordariomycetes	Halophytophthora	Halophytophthora_vesicula	863	0	4	6	2	4	0	0	0	2	6	0	0	0	32	0	0	0	0	0	0	0	0	0	0	0	0	0	0	0
OTU_1824	Eukaryota	Opisthokonta	Fungi	Ascomycota	Pezizomycotina	Sordariomycetes	Melanospora	Melanospora_zamiae	0	0	0	0	2	0	0	0	0	0	0	0	0	0	15	0	0	0	0	2	0	0	0	0	0	0	0	0	0	0
OTU_1539	Eukaryota	Opisthokonta	Fungi	Ascomycota	Pezizomycotina	Sordariomycetes	Microascus		128	0	32	4	49	0	0	0	0	0	0	4	0	0	10	0	0	0	0	0	0	0	0	0	0	0	0	0	0	0
OTU_1602	Eukaryota	Opisthokonta	Fungi	Ascomycota	Pezizomycotina	Sordariomycetes	Phaeoacremonium		6	10	0	0	4	0	0	2	0	0	0	4	0	0	4	0	0	0	0	0	0	0	0	0	0	0	0	0	0	0
OTU_788	Eukaryota	Opisthokonta	Fungi	Ascomycota	Pezizomycotina	Sordariomycetes	Plectosphaerella	Plectosphaerella_sp.	133	0	0	0	12	0	2	8	0	2	0	2	5	0	521	0	0	0	0	0	0	0	0	0	0	0	0	0	0	0
OTU_1639	Eukaryota	Opisthokonta	Fungi	Ascomycota	Pezizomycotina	Sordariomycetes	Pleurotheciella	Pleurotheciella_rivularia	81	0	0	0	0	0	0	0	0	0	0	0	0	0	0	0	0	0	0	0	0	0	0	0	0	0	0	0	0	0
OTU_1406	Eukaryota	Opisthokonta	Fungi	Ascomycota	Pezizomycotina	Sordariomycetes	Seiridium		0	0	0	0	94	0	2	4	0	0	0	0	0	0	69	0	0	0	0	0	0	0	0	0	0	0	0	0	0	0
OTU_1038	Eukaryota	Opisthokonta	Fungi	Ascomycota	Pezizomycotina	Sordariomycetes	Sodiomyces	Sodiomyces_alkalinus	2	0	0	0	0	0	0	0	0	97	10	0	0	0	0	0	0	0	0	0	0	0	0	0	0	0	0	0	0	0
OTU_1365	Eukaryota	Opisthokonta	Fungi	Ascomycota	Pezizomycotina	Sordariomycetes	Sordariomycetes_X	Sordariomycetes_X_sp.	0	0	0	0	0	0	0	0	2	0	0	7	0	0	126	0	0	0	0	0	0	0	0	0	0	0	0	0	0	0
OTU_1418	Eukaryota	Opisthokonta	Fungi	Ascomycota	Pezizomycotina	Sordariomycetes	Sordariomycetes_X	Sordariomycetes_X_sp.	0	0	0	0	0	0	0	0	0	0	0	47	0	0	0	0	0	0	0	0	0	0	0	0	0	0	0	0	0	0
OTU_1607	Eukaryota	Opisthokonta	Fungi	Ascomycota	Pezizomycotina	Sordariomycetes	Sordariomycetes_X	Sordariomycetes_X_sp.	0	0	2	0	0	0	0	0	0	0	0	2	0	0	6	0	0	0	0	0	0	0	0	0	0	0	0	0	0	0
OTU_1474	Eukaryota	Opisthokonta	Fungi	Ascomycota	Pezizomycotina	Sordariomycetes			476	286	1	21	8	2	51	67	4	795	2	344	40	0	261	0	0	0	0	0	0	0	0	0	0	0	0	0	0	0
OTU_1326	Eukaryota	Opisthokonta	Fungi	Ascomycota	Pezizomycotina	Sordariomycetes			396	260	2	6	13	0	75	55	0	825	2	316	44	0	244	0	0	0	0	0	0	0	0	0	0	0	0	0	0	0
OTU_1540	Eukaryota	Opisthokonta	Fungi	Ascomycota	Pezizomycotina	Sordariomycetes			383	210	2	11	12	2	49	59	0	566	0	250	22	0	258	0	0	0	0	0	0	0	0	0	0	0	0	0	0	0
OTU_1581	Eukaryota	Opisthokonta	Fungi	Ascomycota	Pezizomycotina	Sordariomycetes			1381	2	2	5	18	14	0	0	0	7	11	0	2	0	41	0	0	0	0	0	0	0	0	0	0	0	0	0	0	0
OTU_1220	Eukaryota	Opisthokonta	Fungi	Ascomycota	Pezizomycotina	Sordariomycetes			916	0	0	0	0	0	2	2	5	0	0	2	0	0	59	0	0	0	0	0	0	0	0	0	0	0	0	0	0	0
OTU_1538	Eukaryota	Opisthokonta	Fungi	Ascomycota	Pezizomycotina	Sordariomycetes			734	4	4	0	9	7	0	0	0	4	2	0	0	0	33	0	0	0	0	0	0	0	0	0	0	0	0	0	0	0
OTU_1309	Eukaryota	Opisthokonta	Fungi	Ascomycota	Pezizomycotina	Sordariomycetes			229	2	16	48	14	13	4	11	0	8	3	38	4	2	216	0	0	0	0	0	0	0	0	0	0	0	0	0	0	0
OTU_1593	Eukaryota	Opisthokonta	Fungi	Ascomycota	Pezizomycotina	Sordariomycetes			19	0	0	2	4	5	0	0	9	2	0	162	4	0	50	0	0	0	0	0	0	0	0	0	0	0	0	0	0	0
OTU_1441	Eukaryota	Opisthokonta	Fungi	Ascomycota	Pezizomycotina	Sordariomycetes			0	0	0	27	0	0	0	2	0	0	0	0	0	0	0	0	0	0	0	0	0	0	0	0	0	0	0	0	0	0
OTU_1479	Eukaryota	Opisthokonta	Fungi	Ascomycota	Pezizomycotina	Sordariomycetes			0	0	0	7	8	0	0	2	0	0	0	0	9	0	0	0	0	0	0	0	0	0	0	0	0	0	0	0	0	0
OTU_1575	Eukaryota	Opisthokonta	Fungi	Ascomycota	Pezizomycotina	Sordariomycetes			0	0	0	0	0	0	2	2	2	5	0	0	0	0	0	0	0	0	0	0	0	0	0	0	0	0	0	0	0	0
OTU_1046	Eukaryota	Opisthokonta	Fungi	Ascomycota	Pezizomycotina				0	21	0	0	0	0	0	0	0	23	0	0	0	0	0	0	0	0	0	0	0	0	0	0	0	0	0	0	0	0
OTU_1339	Eukaryota	Opisthokonta	Fungi	Ascomycota	Pezizomycotina				0	0	0	0	6	0	0	0	0	0	0	6	0	0	2	0	0	0	0	0	0	0	0	0	0	0	0	0	0	0
OTU_1797	Eukaryota	Opisthokonta	Fungi	Ascomycota	Saccharomycotina	Saccharomycetales	Candida	Candida_olivae	0	72	15	6	0	0	0	0	0	32	0	0	0	0	0	0	37	0	0	0	0	0	0	0	0	0	0	0	0	0
OTU_2645	Eukaryota	Opisthokonta	Fungi	Ascomycota	Saccharomycotina	Saccharomycetales	Candida	Candida_silvae	0	240	0	0	0	0	0	0	0	0	0	0	0	0	0	0	0	0	0	0	0	0	0	0	0	0	0	0	0	0
OTU_2043	Eukaryota	Opisthokonta	Fungi	Ascomycota	Saccharomycotina	Saccharomycetales	Candida		140	882	186	805	0	7	0	0	0	584	6	0	2	0	0	4	112	0	3	0	0	0	0	0	7	0	0	0	0	0
OTU_1631	Eukaryota	Opisthokonta	Fungi	Ascomycota	Saccharomycotina	Saccharomycetales	Debaryomyces	Debaryomyces_hansenii	0	0	112	2	0	0	3	378	7	0	0	0	0	0	0	0	0	0	0	0	0	5	191	0	0	0	0	0	0	0
OTU_2244	Eukaryota	Opisthokonta	Fungi	Ascomycota	Saccharomycotina	Saccharomycetales	Galactomyces	Galactomyces_geotrichum	0	162	0	0	2	0	0	0	0	0	0	0	0	0	0	0	136	0	0	0	0	0	0	0	0	0	0	0	0	0
OTU_1745	Eukaryota	Opisthokonta	Fungi	Ascomycota	Saccharomycotina	Saccharomycetales			0	0	0	0	8	0	0	2	0	0	0	0	0	0	0	0	0	0	0	0	0	0	0	0	0	0	0	0	0	0
OTU_1156	Eukaryota	Opisthokonta	Fungi	Ascomycota	Taphrinomycotina	Taphrinomycetes	Protomyces	Protomyces_inouyei	0	0	2	0	0	0	0	0	0	0	0	0	0	0	28	0	0	0	0	0	0	0	0	0	0	0	0	0	0	0
OTU_1188	Eukaryota	Opisthokonta	Fungi	Ascomycota	Taphrinomycotina	Taphrinomycetes	Taphrina	Taphrina_alni	0	0	0	0	6	0	0	0	0	0	0	11	0	0	0	0	0	0	0	0	0	0	0	0	0	0	0	0	0	0
OTU_1961	Eukaryota	Opisthokonta	Fungi	Basidiomycota	Ustilaginomycotina	Exobasidiomycetes	Entyloma	Entyloma_ficariae	10	0	0	0	0	0	0	0	0	0	0	0	0	0	0	175	0	0	0	0	0	0	0	0	0	0	0	0	0	0
OTU_1426	Eukaryota	Opisthokonta	Fungi	Chytridiomycota	Chytridiomycotina	Chytridiomycetes	Clydaea	Clydaea_vesicula	0	0	0	0	0	0	0	0	0	0	0	2	41	0	0	0	0	0	0	0	0	0	0	0	0	0	0	0	0	0
OTU_1262	Eukaryota	Opisthokonta	Fungi	Chytridiomycota	Chytridiomycotina	Chytridiomycetes	Gaertneriomyces	Gaertneriomyces_semiglobifer	0	0	0	0	2	0	0	0	0	0	0	7	0	0	2	0	0	0	0	0	0	0	0	0	0	0	2	0	0	2
OTU_1175	Eukaryota	Opisthokonta	Fungi	Chytridiomycota	Chytridiomycotina	Chytridiomycetes	Powellomyces		0	0	0	0	20	0	0	0	0	0	0	0	0	0	0	0	0	0	0	1	0	0	0	0	0	0	0	0	0	0
OTU_1104	Eukaryota	Opisthokonta	Fungi	Chytridiomycota	Chytridiomycotina	Chytridiomycetes	Rhizophlyctis	Rhizophlyctis_rosea	0	0	2	0	5	0	0	0	0	0	0	74	6	0	24	0	0	0	0	0	0	0	0	0	0	0	9	0	0	10
OTU_1251	Eukaryota	Opisthokonta	Fungi	Chytridiomycota	Chytridiomycotina	Chytridiomycetes	Rhizophlyctis	Rhizophlyctis_rosea	0	0	0	0	0	0	0	0	0	0	0	50	2	0	0	0	0	0	0	0	0	0	0	0	0	0	7	1	0	0
OTU_590	Eukaryota	Opisthokonta	Fungi	Chytridiomycota	Chytridiomycotina	Chytridiomycetes	Spizellomyces	Spizellomyces_sp.	0	0	0	0	0	0	0	0	0	0	0	0	0	0	0	0	0	0	0	0	10	0	0	0	0	0	0	0	0	0
OTU_1318	Eukaryota	Opisthokonta	Fungi	Chytridiomycota	Chytridiomycotina	Chytridiomycetes	Spizellomycetales-and-Rhizophlyctidales	Spizellomycetales-and-Rhizophlyctidales_sp.	0	0	0	0	82	0	11	25	2	0	0	0	0	0	26	0	0	0	0	0	0	0	0	0	0	0	0	0	0	0
OTU_1140	Eukaryota	Opisthokonta	Fungi	Chytridiomycota	Chytridiomycotina	Chytridiomycetes	Spizellomycetales-and-Rhizophlyctidales	Spizellomycetales-and-Rhizophlyctidales_sp.	0	2	0	0	114	0	0	2	0	0	0	0	0	0	0	0	0	0	0	0	0	0	0	0	0	0	0	0	0	0
OTU_1109	Eukaryota	Opisthokonta	Fungi	Chytridiomycota	Chytridiomycotina	Chytridiomycetes	Spizellomycetales-and-Rhizophlyctidales	Spizellomycetales-and-Rhizophlyctidales_sp.	0	0	0	0	0	0	0	0	0	0	0	82	0	0	11	0	0	0	0	0	0	0	0	0	0	0	4	0	0	4
OTU_1209	Eukaryota	Opisthokonta	Fungi	Chytridiomycota	Chytridiomycotina	Chytridiomycetes	Spizellomycetales-and-Rhizophlyctidales	Spizellomycetales-and-Rhizophlyctidales_sp.	0	0	0	0	37	0	0	0	0	0	0	0	0	0	17	0	0	0	0	0	0	0	0	0	0	0	0	0	0	0
OTU_1172	Eukaryota	Opisthokonta	Fungi	Chytridiomycota	Chytridiomycotina	Chytridiomycetes	Spizellomycetales-and-Rhizophlyctidales	Spizellomycetales-and-Rhizophlyctidales_sp.	0	0	0	0	0	0	0	0	0	0	0	30	0	0	0	0	0	0	0	0	0	0	0	0	0	0	0	0	0	0
OTU_1435	Eukaryota	Opisthokonta	Fungi	Chytridiomycota	Chytridiomycotina	Chytridiomycetes	Spizellomycetales-and-Rhizophlyctidales	Spizellomycetales-and-Rhizophlyctidales_sp.	0	0	0	0	16	0	0	0	0	0	0	2	0	0	5	0	0	0	0	3	0	0	0	0	0	0	0	0	0	0
OTU_1711	Eukaryota	Opisthokonta	Fungi	Chytridiomycota	Chytridiomycotina	Chytridiomycetes			0	0	80	0	0	0	0	0	0	0	0	0	0	0	0	0	2	157	0	0	0	0	0	0	0	0	0	0	0	4
OTU_1050	Eukaryota	Opisthokonta	Fungi	Chytridiomycota	Chytridiomycotina	Chytridiomycetes			0	0	0	0	75	0	2	23	2	0	0	0	0	0	43	0	0	0	0	4	0	2	0	0	0	0	1	0	0	2
OTU_1035	Eukaryota	Opisthokonta	Fungi	Chytridiomycota	Chytridiomycotina	Chytridiomycetes			0	0	0	0	56	0	2	0	0	0	0	35	0	0	36	0	0	0	0	4	0	0	0	0	0	0	4	0	0	0
OTU_1383	Eukaryota	Opisthokonta	Fungi	Chytridiomycota	Chytridiomycotina	Chytridiomycetes			0	0	0	0	0	0	0	0	0	0	0	0	0	0	55	0	0	0	0	0	0	0	0	0	0	0	0	0	0	2
OTU_1421	Eukaryota	Opisthokonta	Fungi	Chytridiomycota	Chytridiomycotina	Chytridiomycetes			0	0	0	0	0	0	0	0	0	0	0	17	0	0	0	0	0	0	0	0	0	0	0	0	0	0	4	0	0	0
OTU_1536	Eukaryota	Opisthokonta	Fungi	Chytridiomycota	Chytridiomycotina	Chytridiomycetes			0	0	0	0	0	0	0	4	0	0	0	6	0	0	0	0	0	0	0	1	0	0	0	0	0	0	0	0	0	0
OTU_50	Eukaryota	Opisthokonta	Fungi	Chytridiomycota	Chytridiomycotina	Chytridiomycotina_X	Chytridiomycotina_X	Chytridiomycotina_X_sp.	8	0	0	0	0	0	0	0	0	4	0	0	0	0	0	69	7	0	51	0	0	0	0	0	29	0	0	0	0	0
OTU_2160	Eukaryota	Opisthokonta	Fungi	Cryptomycota	Cryptomycotina	Cryptomycotina_X	Cryptomycotina_XX	Cryptomycotina_XX_sp.	401	6334	0	0	0	109	0	0	0	0	0	0	0	0	0	1	1338	0	0	0	9	0	0	0	0	0	0	0	0	0
OTU_2452	Eukaryota	Opisthokonta	Fungi	Cryptomycota	Cryptomycotina	Cryptomycotina_X	Cryptomycotina_XX	Cryptomycotina_XX_sp.	0	0	8	5728	0	5	0	3	0	0	0	0	0	0	0	0	0	0	160	0	0	0	0	0	0	0	0	0	0	0
OTU_2728	Eukaryota	Opisthokonta	Fungi	Cryptomycota	Cryptomycotina	Cryptomycotina_X	Cryptomycotina_XX	Cryptomycotina_XX_sp.	0	667	0	0	0	0	0	0	0	0	0	0	0	0	0	0	11	0	0	0	0	0	0	0	0	0	0	0	0	0
OTU_2463	Eukaryota	Opisthokonta	Fungi	Cryptomycota	Cryptomycotina	Cryptomycotina_X	Cryptomycotina_XX	Cryptomycotina_XX_sp.	0	0	0	141	0	0	0	0	0	0	0	0	0	0	0	0	0	0	0	0	0	0	0	0	0	0	0	0	0	0
OTU_2247	Eukaryota	Opisthokonta	Fungi	Cryptomycota	Cryptomycotina	Cryptomycotina_X	Cryptomycotina_XX	Cryptomycotina_XX_sp.	0	0	0	4	0	0	0	0	0	0	0	0	17	0	58	0	0	0	0	0	0	0	0	0	0	0	0	0	0	2
OTU_2467	Eukaryota	Opisthokonta	Fungi	Cryptomycota	Cryptomycotina	Cryptomycotina_X	Cryptomycotina_XX	Cryptomycotina_XX_sp.	0	0	2	8	34	4	0	0	0	0	0	0	4	0	3	0	0	0	0	0	0	0	0	0	2	0	0	0	0	0
OTU_2381	Eukaryota	Opisthokonta	Fungi	Cryptomycota	Cryptomycotina	Cryptomycotina_X	Cryptomycotina_XX	Cryptomycotina_XX_sp.	35	0	0	0	0	0	0	0	0	0	0	0	0	0	0	2	0	0	0	0	0	0	0	0	0	0	0	0	0	0
OTU_2296	Eukaryota	Opisthokonta	Fungi	Cryptomycota	Cryptomycotina	Cryptomycotina_X	Cryptomycotina_XX	Cryptomycotina_XX_sp.	0	0	0	0	2	2	6	2	0	4	10	0	0	0	0	0	0	0	0	0	0	0	0	0	0	0	0	0	0	0
OTU_2569	Eukaryota	Opisthokonta	Fungi	Cryptomycota	Cryptomycotina	Cryptomycotina_X	Cryptomycotina_XX	Cryptomycotina_XX_sp.	18	0	0	0	0	0	0	0	0	0	0	0	0	0	0	0	1	0	0	0	0	0	0	0	0	0	0	0	0	0
OTU_2721	Eukaryota	Opisthokonta	Fungi	Cryptomycota	Cryptomycotina	Cryptomycotina_X	Cryptomycotina_XX	Cryptomycotina_XX_sp.	0	3	0	14	0	0	0	0	0	0	0	0	0	0	0	0	0	0	0	0	0	0	0	0	0	0	0	0	0	0
OTU_3025	Eukaryota	Opisthokonta	Fungi	Cryptomycota	Cryptomycotina	Cryptomycotina_X	Cryptomycotina_XX	Cryptomycotina_XX_sp.	0	10	0	0	0	0	0	0	0	0	0	0	0	0	0	0	0	0	0	0	0	0	0	0	0	0	0	0	0	0
OTU_1769	Eukaryota	Opisthokonta	Fungi	Fungi_X	Fungi_XX	Fungi_XXX	Fungi_XXXX	Fungi_XXXX_sp.	0	0	0	509	0	0	0	0	0	0	0	0	0	0	0	0	0	0	0	0	0	0	0	0	0	0	0	0	0	0
OTU_1226	Eukaryota	Opisthokonta	Fungi	Fungi_X	Fungi_XX	Fungi_XXX	Fungi_XXXX	Fungi_XXXX_sp.	0	0	0	0	59	0	0	0	0	0	0	0	0	0	0	0	0	0	0	0	0	0	0	0	0	0	0	0	0	0
OTU_1042	Eukaryota	Opisthokonta	Fungi	Fungi_X	Fungi_XX	Fungi_XXX	Fungi_XXXX	Fungi_XXXX_sp.	0	0	0	0	32	0	3	0	0	0	0	0	0	0	0	0	0	0	0	0	0	0	0	0	0	0	0	0	0	0
OTU_2465	Eukaryota	Opisthokonta	Fungi	Fungi_X	Fungi_XX	Fungi_XXX	Fungi_XXXX	Fungi_XXXX_sp.	0	22	0	0	0	0	0	0	0	0	9	0	0	0	0	0	0	0	0	0	0	0	0	0	0	0	0	0	0	0
OTU_1009	Eukaryota	Opisthokonta	Fungi	Fungi_X	Fungi_XX	Fungi_XXX	Fungi_XXXX	Fungi_XXXX_sp.	0	0	0	0	19	0	0	0	0	0	0	0	0	0	0	0	0	0	0	0	0	0	0	0	0	0	0	0	0	0
OTU_3073	Eukaryota	Opisthokonta	Fungi	Microsporidiomycota	Microsporidiomycotina	Microsporidiomycotina_X	Anncaliia	Anncaliia_algerae	0	0	0	0	6	0	0	0	0	0	0	0	0	0	0	0	0	0	0	20	0	0	0	0	0	0	0	0	0	0
OTU_3074	Eukaryota	Opisthokonta	Fungi	Microsporidiomycota	Microsporidiomycotina	Microsporidiomycotina_X	Octosporea	Octosporea_muscaedomesticae	0	0	0	0	0	0	0	0	0	0	0	0	0	0	0	4	0	0	0	47	0	0	0	0	0	0	0	0	0	0
OTU_338	Eukaryota	Opisthokonta	Fungi	Mucoromycota	Mucoromycotina	Mucoromycotina_X	Actinomucor	Actinomucor_elegans	0	0	0	0	0	0	0	0	0	0	0	411	0	0	0	0	0	0	0	0	0	0	0	0	0	0	147	10	0	0
OTU_474	Eukaryota	Opisthokonta	Fungi	Mucoromycota	Mucoromycotina	Mucoromycotina_X	Mucor	Mucor_circinelloides_f._circinelloides	0	0	15	0	0	0	0	0	0	0	0	0	0	0	2	0	0	0	0	0	0	0	0	0	0	0	0	0	0	0
OTU_444	Eukaryota	Opisthokonta	Fungi	Mucoromycota	Mucoromycotina	Mucoromycotina_X	Mucor		0	0	0	0	4	0	0	0	0	0	0	0	0	0	16	0	0	0	0	0	0	2	0	0	0	0	0	0	0	6
OTU_1231	Eukaryota	Opisthokonta	Fungi	Mucoromycota	Mucoromycotina	Mucoromycotina_X	Mucoromycotina_XX	Mucoromycotina_XX_sp.	2	0	0	0	5	0	0	0	0	0	0	2	0	0	21	0	0	0	0	0	0	0	0	0	0	0	0	0	0	2
OTU_887	Eukaryota	Opisthokonta	Fungi						0	0	0	0	49	0	2	0	0	0	0	0	0	4	0	0	0	0	0	1	0	0	0	0	0	0	0	0	0	0
OTU_931	Eukaryota	Opisthokonta	Fungi						0	0	0	0	10	0	0	0	0	0	0	0	0	2	0	0	0	0	0	0	0	0	0	0	0	0	0	0	0	0
OTU_1951	Eukaryota	Opisthokonta	Mesomycetozoa	Ichthyosporea	Ichthyosphonida	Abeoformidae_Group_MAIP_1	Ichthyosporea	Ichthyosporea_sp.	0	0	16	0	0	0	0	0	0	2	0	0	0	0	0	0	0	0	0	0	0	0	0	0	0	0	0	0	0	0
OTU_1682	Eukaryota	Opisthokonta	Mesomycetozoa	Ichthyosporea	Ichthyosphonida	Abeoformidae_Group_MAIP_1			0	0	0	0	10	11	0	0	0	0	0	0	0	0	0	0	0	0	0	0	0	0	0	0	0	0	0	0	0	0
OTU_1830	Eukaryota	Opisthokonta	Mesomycetozoa	Ichthyosporea	Ichthyosphonida	Pseudoperkinsidae	Pseudoperkinsus	Pseudoperkinsus_tapetis	0	0	0	0	4	5	2	2	6	0	0	0	0	0	0	0	0	0	0	0	0	2	0	0	0	0	0	0	0	0
OTU_1809	Eukaryota	Opisthokonta	Mesomycetozoa	Ichthyosporea	Ichthyosphonida	Pseudoperkinsidae			0	0	0	0	0	0	0	0	0	0	0	2	0	0	18	0	0	0	0	0	0	0	0	0	0	0	0	0	0	10
OTU_705	Eukaryota	Opisthokonta	Metazoa	Annelida	Annelida_X	Annelida_XX	Boccardia	Boccardia_proboscidea	0	0	0	0	0	0	0	32	0	33	10	0	0	0	0	0	0	0	0	0	0	0	20	114	60	44	0	0	0	0
OTU_633	Eukaryota	Opisthokonta	Metazoa	Annelida	Annelida_X	Annelida_XX	Boccardia	Boccardia_proboscidea	0	0	0	0	0	0	0	26	0	25	17	0	0	0	0	0	0	0	0	0	0	0	10	86	44	38	0	0	0	0
OTU_350	Eukaryota	Opisthokonta	Metazoa	Annelida	Annelida_X	Annelida_XX	Boccardia	Boccardia_proboscidea	0	0	0	0	0	0	0	0	0	0	0	0	0	6	0	0	0	0	0	0	0	2	25	40	0	0	0	0	59	0
OTU_737	Eukaryota	Opisthokonta	Metazoa	Annelida	Annelida_X	Annelida_XX	Boccardia	Boccardia_proboscidea	0	0	0	0	0	0	0	0	0	7	0	0	0	0	0	0	0	0	0	0	0	0	0	1	4	6	0	0	0	0
OTU_742	Eukaryota	Opisthokonta	Metazoa	Annelida	Annelida_X	Annelida_XX	Capitella		0	0	0	0	0	0	0	0	0	0	0	0	0	0	0	0	0	0	0	19	0	0	0	0	0	0	0	0	0	0
OTU_1425	Eukaryota	Opisthokonta	Metazoa	Annelida	Annelida_X	Annelida_XX	Maldane	Maldane_sarsi	0	0	0	0	0	0	0	0	0	0	0	0	0	0	0	0	0	0	0	0	0	33	3	0	0	0	0	0	0	0
OTU_1415	Eukaryota	Opisthokonta	Metazoa	Annelida	Annelida_X	Annelida_XX	Polycirrus		0	0	0	0	0	0	2	2	0	0	0	0	0	0	0	0	0	0	0	0	0	24	61	0	0	0	0	0	0	0
OTU_1147	Eukaryota	Opisthokonta	Metazoa	Annelida	Annelida_X	Annelida_XX	Polyophthalmus	Polyophthalmus_pictus	0	0	0	0	0	0	0	0	45	0	0	0	0	0	0	0	0	0	0	0	0	0	0	0	0	0	0	0	0	0
OTU_897	Eukaryota	Opisthokonta	Metazoa	Annelida	Annelida_X	Annelida_XX	Salvatoria		0	0	0	0	0	0	0	14	0	0	0	0	0	0	0	0	0	0	0	0	0	0	1	0	0	0	0	0	0	0
OTU_29	Eukaryota	Opisthokonta	Metazoa	Annelida	Annelida_X	Annelida_XX	Spirobranchus	Spirobranchus_cariniferus	0	0	0	0	0	0	0	0	0	4	6	0	0	0	0	0	0	0	0	0	0	0	0	0	0	0	0	0	0	0
OTU_824	Eukaryota	Opisthokonta	Metazoa	Annelida	Annelida_X	Annelida_XX	Terebellides	Terebellides_stroemii	0	0	0	0	0	0	2	2	0	0	0	0	0	0	0	0	0	0	0	0	0	63	200	0	0	0	0	0	0	0
OTU_1163	Eukaryota	Opisthokonta	Metazoa	Annelida	Annelida_X	Annelida_XX			0	0	0	0	0	0	0	0	0	0	0	0	0	0	0	0	0	0	0	0	0	0	33	21	0	0	0	0	0	0
OTU_799	Eukaryota	Opisthokonta	Metazoa	Annelida	Annelida_X	Annelida_XX			0	0	0	0	0	0	0	14	0	0	0	0	0	0	0	0	0	0	0	0	0	0	20	0	0	0	0	0	0	0
OTU_1453	Eukaryota	Opisthokonta	Metazoa	Annelida	Annelida_X	Annelida_XX			0	0	0	0	0	0	0	6	0	0	0	0	0	0	0	0	0	0	0	0	0	0	13	0	0	0	0	0	0	0
OTU_6	Eukaryota	Opisthokonta	Metazoa	Annelida	Annelida_X	Annelida_XX			0	0	0	0	0	0	0	0	0	15	0	0	0	0	0	0	0	0	0	0	0	0	0	0	0	0	0	0	0	0
OTU_1647	Eukaryota	Opisthokonta	Metazoa	Arthropoda	Chelicerata	Arachnida	Glycyphagus	Glycyphagus_hypudaei	0	13	5	0	0	0	0	0	0	0	0	0	0	0	0	0	20	0	0	0	0	0	0	0	0	0	0	0	0	0
OTU_617	Eukaryota	Opisthokonta	Metazoa	Arthropoda	Chelicerata	Arachnida	Histiostoma		0	0	0	0	0	0	0	0	0	0	0	1930	206	0	0	0	0	0	1	0	0	5	0	0	0	0	5400	159	0	0
OTU_1500	Eukaryota	Opisthokonta	Metazoa	Arthropoda	Chelicerata	Arachnida	Histiostoma		0	0	0	0	0	0	0	0	0	0	0	1760	197	0	0	0	0	0	2	0	0	5	0	0	0	0	4411	179	0	0
OTU_1179	Eukaryota	Opisthokonta	Metazoa	Arthropoda	Chelicerata	Arachnida	Histiostoma		0	0	0	0	0	0	0	0	0	0	0	851	82	0	0	0	0	0	0	0	0	4	0	0	0	0	2136	47	0	0
OTU_1519	Eukaryota	Opisthokonta	Metazoa	Arthropoda	Chelicerata	Arachnida	Histiostoma		0	0	0	0	0	0	0	0	0	0	0	487	47	0	0	0	0	0	0	0	0	0	0	0	0	0	1229	26	0	0
OTU_1490	Eukaryota	Opisthokonta	Metazoa	Arthropoda	Chelicerata	Arachnida	Histiostoma		0	0	0	0	0	0	0	0	0	0	0	313	20	0	0	0	0	0	0	0	0	0	0	0	0	0	995	47	0	0
OTU_1183	Eukaryota	Opisthokonta	Metazoa	Arthropoda	Chelicerata	Arachnida	Histiostoma		0	0	0	0	0	0	0	0	0	0	0	207	19	0	0	0	0	0	0	0	0	0	0	0	0	0	498	12	0	0
OTU_1524	Eukaryota	Opisthokonta	Metazoa	Arthropoda	Chelicerata	Arachnida	Histiostoma		0	0	0	0	0	0	0	0	0	0	0	40	0	0	0	0	0	0	0	0	0	0	0	0	0	0	189	3	0	0
OTU_811	Eukaryota	Opisthokonta	Metazoa	Arthropoda	Chelicerata	Arachnida	Histiostoma		0	0	0	0	0	0	0	0	0	0	0	15	0	0	0	0	0	0	0	0	0	0	0	0	0	0	77	3	0	0
OTU_1451	Eukaryota	Opisthokonta	Metazoa	Arthropoda	Chelicerata	Arachnida	Histiostoma		0	0	0	0	0	0	0	0	0	0	0	5	0	0	0	0	0	0	0	0	0	0	0	0	0	0	71	1	0	0
OTU_1521	Eukaryota	Opisthokonta	Metazoa	Arthropoda	Chelicerata	Arachnida	Histiostoma		0	0	0	0	0	0	0	0	0	0	0	2	0	0	0	0	0	0	1	0	0	0	0	0	0	0	46	2	0	0
OTU_337	Eukaryota	Opisthokonta	Metazoa	Arthropoda	Chelicerata	Arachnida	Oribatula		0	0	0	0	0	0	0	0	0	0	0	0	0	0	1334	0	0	0	0	0	0	0	0	0	0	0	0	0	0	2056
OTU_706	Eukaryota	Opisthokonta	Metazoa	Arthropoda	Chelicerata	Arachnida	Vidia	Vidia_sp.	0	0	0	0	0	0	0	0	0	0	0	48	0	0	0	0	0	0	0	0	0	0	0	0	0	0	2	0	0	0
OTU_234	Eukaryota	Opisthokonta	Metazoa	Arthropoda	Chelicerata	Arachnida			0	0	0	0	0	0	56	0	0	2	0	9	0	0	416	0	2	0	0	0	0	0	0	0	12	0	929	0	0	5269
OTU_577	Eukaryota	Opisthokonta	Metazoa	Arthropoda	Chelicerata	Arachnida			18	0	0	0	0	0	5	0	0	147	0	0	0	0	89	4	0	0	0	0	0	0	0	0	4480	0	10	0	0	666
OTU_614	Eukaryota	Opisthokonta	Metazoa	Arthropoda	Chelicerata	Arachnida			0	0	0	0	0	0	0	0	0	2	0	0	0	0	0	0	0	0	0	0	0	0	0	0	381	0	0	0	0	0
OTU_1530	Eukaryota	Opisthokonta	Metazoa	Arthropoda	Chelicerata	Arachnida			0	0	0	0	2	6	0	0	0	0	0	0	0	0	0	0	0	0	1	5	0	0	0	0	0	0	0	0	0	0
OTU_505	Eukaryota	Opisthokonta	Metazoa	Arthropoda	Chelicerata	Arachnida			0	0	0	0	0	0	0	0	0	0	0	0	0	0	0	0	0	0	0	0	0	0	0	0	0	0	2	0	0	12
OTU_889	Eukaryota	Opisthokonta	Metazoa	Arthropoda	Crustacea	Branchiopoda	Artemia		0	0	0	0	0	0	0	0	0	20	0	0	0	0	0	0	0	0	0	0	0	0	0	0	2	0	0	0	0	0
OTU_206	Eukaryota	Opisthokonta	Metazoa	Arthropoda	Crustacea	Maxillopoda	Argestigens	Argestigens_sp.	734	0	0	0	0	0	0	0	0	0	0	0	0	0	0	2	0	0	0	0	0	0	0	0	0	0	0	0	0	0
OTU_820	Eukaryota	Opisthokonta	Metazoa	Arthropoda	Crustacea	Maxillopoda	Centropages	Centropages_typicus	0	0	0	0	2	0	22	138	0	0	0	0	0	0	0	0	0	0	0	0	0	0	3	0	0	0	0	0	0	0
OTU_802	Eukaryota	Opisthokonta	Metazoa	Arthropoda	Crustacea	Maxillopoda	Clausocalanus	Clausocalanus_furcatus	0	0	0	0	62	0	0	0	0	0	0	0	0	0	0	0	0	0	0	0	0	0	0	0	0	0	0	0	0	0
OTU_287	Eukaryota	Opisthokonta	Metazoa	Arthropoda	Crustacea	Maxillopoda	Maxillopoda_X	Maxillopoda_X_sp.	0	0	0	0	0	0	17284	4503	0	0	0	0	0	0	0	0	0	0	0	0	0	3569	1151	0	0	0	0	0	0	0
OTU_588	Eukaryota	Opisthokonta	Metazoa	Arthropoda	Crustacea	Maxillopoda	Maxillopoda_X	Maxillopoda_X_sp.	0	0	8	2	756	8989	0	4	0	0	0	0	0	0	0	0	0	0	0	0	5	0	0	0	0	0	0	0	0	0
OTU_367	Eukaryota	Opisthokonta	Metazoa	Arthropoda	Crustacea	Maxillopoda	Maxillopoda_X	Maxillopoda_X_sp.	0	0	0	0	2	0	3266	2718	3	0	0	0	0	0	0	0	0	0	0	0	0	250	209	0	0	0	0	0	0	0
OTU_806	Eukaryota	Opisthokonta	Metazoa	Arthropoda	Crustacea	Maxillopoda	Maxillopoda_X	Maxillopoda_X_sp.	0	0	0	0	0	0	2255	861	6	0	0	0	0	0	0	0	0	0	0	0	0	40	16	0	0	0	0	0	0	0
OTU_700	Eukaryota	Opisthokonta	Metazoa	Arthropoda	Crustacea	Maxillopoda	Maxillopoda_X	Maxillopoda_X_sp.	0	0	0	0	0	0	0	4	2741	0	0	0	0	0	0	0	0	0	0	0	0	2	0	0	0	0	0	0	0	0
OTU_689	Eukaryota	Opisthokonta	Metazoa	Arthropoda	Crustacea	Maxillopoda	Maxillopoda_X	Maxillopoda_X_sp.	0	0	0	0	0	0	1237	1011	16	0	0	0	0	0	0	0	0	0	0	0	0	77	70	0	0	0	0	0	0	0
OTU_772	Eukaryota	Opisthokonta	Metazoa	Arthropoda	Crustacea	Maxillopoda	Maxillopoda_X	Maxillopoda_X_sp.	0	0	0	0	0	0	346	278	1639	0	0	0	0	0	0	0	0	0	0	0	0	20	24	0	0	0	0	0	0	0
OTU_637	Eukaryota	Opisthokonta	Metazoa	Arthropoda	Crustacea	Maxillopoda	Maxillopoda_X	Maxillopoda_X_sp.	0	0	0	0	0	0	906	38	460	0	0	0	0	0	0	0	0	0	0	0	0	0	0	0	0	0	0	0	0	0
OTU_859	Eukaryota	Opisthokonta	Metazoa	Arthropoda	Crustacea	Maxillopoda	Maxillopoda_X	Maxillopoda_X_sp.	168	0	0	0	0	0	0	0	21	590	58	2	46	157	4	10	0	0	0	0	0	0	0	51	84	58	0	0	26	4
OTU_747	Eukaryota	Opisthokonta	Metazoa	Arthropoda	Crustacea	Maxillopoda	Maxillopoda_X	Maxillopoda_X_sp.	0	0	0	0	0	0	649	32	277	0	0	0	0	0	0	0	0	0	0	0	0	2	0	0	0	0	0	0	0	0
OTU_865	Eukaryota	Opisthokonta	Metazoa	Arthropoda	Crustacea	Maxillopoda	Maxillopoda_X	Maxillopoda_X_sp.	0	0	0	0	0	0	243	100	0	0	0	0	0	0	0	0	0	0	0	0	0	0	1	0	0	0	0	0	0	0
OTU_862	Eukaryota	Opisthokonta	Metazoa	Arthropoda	Crustacea	Maxillopoda	Maxillopoda_X	Maxillopoda_X_sp.	0	0	0	0	0	0	0	0	2	26	4	0	0	64	0	0	0	0	0	0	0	0	0	80	15	13	0	0	17	0
OTU_797	Eukaryota	Opisthokonta	Metazoa	Arthropoda	Crustacea	Maxillopoda	Maxillopoda_X	Maxillopoda_X_sp.	0	0	0	0	0	0	9	101	0	0	0	0	0	0	0	0	0	0	0	0	0	22	8	0	0	0	0	0	0	0
OTU_829	Eukaryota	Opisthokonta	Metazoa	Arthropoda	Crustacea	Maxillopoda	Maxillopoda_X	Maxillopoda_X_sp.	0	0	0	0	0	0	0	0	4	2	0	0	0	10	0	0	0	0	0	0	0	0	1	82	8	6	0	3	12	0
OTU_718	Eukaryota	Opisthokonta	Metazoa	Arthropoda	Crustacea	Maxillopoda	Maxillopoda_X	Maxillopoda_X_sp.	0	0	0	0	0	0	0	0	0	4	90	0	0	0	0	0	0	0	0	0	0	0	0	0	0	0	0	0	0	0
OTU_326	Eukaryota	Opisthokonta	Metazoa	Arthropoda	Crustacea	Maxillopoda	Maxillopoda_X	Maxillopoda_X_sp.	0	0	0	0	0	0	27	2	0	0	0	0	0	0	0	0	0	0	0	0	0	47	8	0	0	0	0	0	0	0
OTU_714	Eukaryota	Opisthokonta	Metazoa	Arthropoda	Crustacea	Maxillopoda	Maxillopoda_X	Maxillopoda_X_sp.	0	0	0	0	9	0	2	6	0	0	0	0	0	0	0	0	0	0	0	2	0	0	33	0	0	0	0	0	0	0
OTU_388	Eukaryota	Opisthokonta	Metazoa	Arthropoda	Crustacea	Maxillopoda	Maxillopoda_X	Maxillopoda_X_sp.	0	0	0	0	0	0	0	0	51	0	0	0	0	0	0	0	0	0	0	0	0	0	0	0	0	0	0	0	0	0
OTU_732	Eukaryota	Opisthokonta	Metazoa	Arthropoda	Crustacea	Maxillopoda	Maxillopoda_X	Maxillopoda_X_sp.	0	0	0	0	0	0	16	0	0	0	0	0	0	0	0	0	0	0	0	0	0	0	0	0	0	0	0	0	0	0
OTU_2997	Eukaryota	Opisthokonta	Metazoa	Arthropoda	Crustacea	Maxillopoda	Maxillopoda_X	Maxillopoda_X_sp.	0	0	0	0	0	0	0	0	0	8	6	0	0	0	0	0	0	0	0	0	0	0	0	0	0	0	0	0	0	0
OTU_731	Eukaryota	Opisthokonta	Metazoa	Arthropoda	Crustacea	Maxillopoda	Mytilicola		0	0	0	0	0	0	4	0	26	3	0	0	5119	97	0	0	0	0	0	0	0	0	0	12	0	0	0	0	0	0
OTU_179	Eukaryota	Opisthokonta	Metazoa	Arthropoda	Crustacea	Maxillopoda	Oithona	Oithona_sp.	0	0	0	0	0	0	3161	2146	7050	2149	575	0	353	1907	57	0	0	0	0	5	46	5014	3288	7784	3034	1667	16	1213	3105	175
OTU_724	Eukaryota	Opisthokonta	Metazoa	Arthropoda	Crustacea	Maxillopoda	Oithona	Oithona_sp.	0	0	0	0	0	0	0	0	82	34	2	0	0	14	0	0	0	0	0	0	0	0	0	3383	559	286	0	5	940	0
OTU_825	Eukaryota	Opisthokonta	Metazoa	Arthropoda	Crustacea	Maxillopoda	Oithona	Oithona_sp.	0	0	0	0	0	0	0	0	71	51	4	0	0	39	0	0	0	0	0	0	0	0	0	954	105	48	0	0	208	0
OTU_836	Eukaryota	Opisthokonta	Metazoa	Arthropoda	Crustacea	Maxillopoda	Oithona	Oithona_sp.	0	0	0	0	0	0	0	0	0	0	0	0	0	0	0	0	0	0	0	0	0	0	0	85	15	14	0	0	22	0
OTU_688	Eukaryota	Opisthokonta	Metazoa	Arthropoda	Crustacea	Maxillopoda	Oithona	Oithona_sp.	0	0	0	0	0	0	0	0	0	0	0	0	0	0	0	0	0	0	0	0	0	2	0	0	0	0	0	23	41	0
OTU_562	Eukaryota	Opisthokonta	Metazoa	Arthropoda	Crustacea	Maxillopoda	Paracalanus	Paracalanus_parvus	423	0	2	0	969	0	5961	1236	155	3823	559	98	3781	3948	0	7	0	0	0	791	11	62	477	1222	2030	451	9	885	437	42
OTU_965	Eukaryota	Opisthokonta	Metazoa	Arthropoda	Crustacea	Maxillopoda	Paracalanus	Paracalanus_parvus	0	0	0	0	4	0	20	0	0	6	0	0	2	0	0	0	0	0	0	3	0	0	1	22	13	3	0	3	5	0
OTU_2883	Eukaryota	Opisthokonta	Metazoa	Arthropoda	Crustacea	Maxillopoda	Paracalanus	Paracalanus_parvus	0	0	0	0	0	0	0	0	0	0	0	0	5	3	0	0	0	0	0	0	0	0	0	0	0	2	0	0	0	0
OTU_2888	Eukaryota	Opisthokonta	Metazoa	Arthropoda	Crustacea	Maxillopoda	Paracyclopina	Paracyclopina_nana	0	0	0	0	0	0	0	0	0	0	0	0	0	0	0	0	0	0	0	0	0	0	0	0	28	0	0	0	0	0
OTU_733	Eukaryota	Opisthokonta	Metazoa	Arthropoda	Crustacea	Maxillopoda	Tachidius	Tachidius_triangularis	0	0	0	0	0	0	0	0	0	2	7	0	0	0	0	0	0	0	0	0	0	2	0	3	8	2	0	0	0	0
OTU_648	Eukaryota	Opisthokonta	Metazoa	Arthropoda	Crustacea	Maxillopoda	Temora		0	0	3	0	494	13	0	2	208	1260	1758	12	4	10188	997	0	0	0	0	0	0	0	0	7	7	0	0	0	6	0
OTU_318	Eukaryota	Opisthokonta	Metazoa	Arthropoda	Crustacea	Maxillopoda			76	0	4	0	2	124	0	4	8425	20635	10532	0	428	15949	0	43	1	0	0	3	61	0	0	9758	4902	3720	0	25	4478	0
OTU_1005	Eukaryota	Opisthokonta	Metazoa	Arthropoda	Crustacea	Maxillopoda			42	0	2	0	8	39	0	5	4233	10334	5241	0	199	7879	0	25	0	0	0	3	23	0	0	4552	2259	1805	0	5	2045	2
OTU_771	Eukaryota	Opisthokonta	Metazoa	Arthropoda	Crustacea	Maxillopoda			177	0	0	0	0	13	4	2	452	3348	1619	0	0	1357	6	62	0	0	0	0	15	30	3	1207	1135	989	2	0	96	5
OTU_32	Eukaryota	Opisthokonta	Metazoa	Arthropoda	Crustacea	Maxillopoda			153	0	0	2	0	21	4	0	350	2809	1447	0	0	1170	6	38	0	0	0	1	14	36	1	1022	1011	871	0	0	84	6
OTU_156	Eukaryota	Opisthokonta	Metazoa	Arthropoda	Crustacea	Maxillopoda			143	0	0	0	0	4	3	0	301	2439	1313	0	0	1069	10	37	0	0	0	1	16	37	1	810	868	709	3	0	67	5
OTU_777	Eukaryota	Opisthokonta	Metazoa	Arthropoda	Crustacea	Maxillopoda			0	0	0	0	0	0	2191	0	0	0	0	0	0	0	0	0	0	0	0	0	0	0	0	0	0	0	0	0	0	0
OTU_728	Eukaryota	Opisthokonta	Metazoa	Arthropoda	Crustacea	Maxillopoda			1413	0	0	0	44	0	1	4	0	0	0	0	0	0	0	1	0	0	0	0	0	0	0	0	0	0	0	0	0	0
OTU_665	Eukaryota	Opisthokonta	Metazoa	Arthropoda	Crustacea	Maxillopoda			0	0	0	0	0	0	0	0	0	108	24	0	0	185	0	0	0	0	0	0	2	0	0	60	302	306	0	0	263	0
OTU_585	Eukaryota	Opisthokonta	Metazoa	Arthropoda	Crustacea	Maxillopoda			0	0	0	0	508	0	0	0	8	0	0	0	0	0	0	0	0	0	0	5	0	0	0	0	0	0	0	0	0	0
OTU_35	Eukaryota	Opisthokonta	Metazoa	Arthropoda	Crustacea	Maxillopoda			0	0	0	0	11	0	2	0	0	7	0	0	0	460	0	0	0	0	0	0	0	0	0	0	0	0	0	0	0	0
OTU_711	Eukaryota	Opisthokonta	Metazoa	Arthropoda	Crustacea	Maxillopoda			0	0	0	0	4	0	16	12	380	0	0	0	0	0	0	0	0	0	0	0	0	0	3	0	0	0	0	0	0	0
OTU_793	Eukaryota	Opisthokonta	Metazoa	Arthropoda	Crustacea	Maxillopoda			0	0	0	0	0	0	66	0	208	0	0	0	0	0	0	0	0	0	0	0	0	25	9	0	0	0	0	0	0	0
OTU_916	Eukaryota	Opisthokonta	Metazoa	Arthropoda	Crustacea	Maxillopoda			0	0	0	0	0	0	0	0	19	42	14	0	0	20	0	0	0	0	0	0	0	0	0	141	23	28	0	0	5	0
OTU_874	Eukaryota	Opisthokonta	Metazoa	Arthropoda	Crustacea	Maxillopoda			0	0	0	0	0	0	98	114	0	0	0	0	0	0	0	0	0	0	0	0	0	4	0	0	0	0	0	0	0	0
OTU_835	Eukaryota	Opisthokonta	Metazoa	Arthropoda	Crustacea	Maxillopoda			0	0	0	0	0	0	0	0	2	6	9	0	2	16	0	0	0	0	0	0	0	0	0	102	12	10	0	0	21	0
OTU_760	Eukaryota	Opisthokonta	Metazoa	Arthropoda	Crustacea	Maxillopoda			0	0	0	0	0	0	0	0	0	62	2	0	0	0	0	0	0	0	0	0	0	0	0	2	89	14	0	0	0	0
OTU_330	Eukaryota	Opisthokonta	Metazoa	Arthropoda	Crustacea	Maxillopoda			147	0	0	0	0	0	0	0	0	0	0	0	0	0	0	1	0	0	0	0	0	0	0	0	0	0	0	0	0	0
OTU_625	Eukaryota	Opisthokonta	Metazoa	Arthropoda	Crustacea	Maxillopoda			0	0	0	0	0	0	0	0	0	16	6	0	0	6	0	0	0	0	0	0	4	0	0	25	26	49	0	0	2	0
OTU_581	Eukaryota	Opisthokonta	Metazoa	Arthropoda	Crustacea	Maxillopoda			0	0	0	0	0	0	129	0	0	0	0	0	0	0	0	0	0	0	0	0	0	0	0	0	0	0	0	0	0	0
OTU_1886	Eukaryota	Opisthokonta	Metazoa	Arthropoda	Crustacea	Maxillopoda			0	0	0	0	0	0	0	0	17	19	4	0	0	25	0	0	0	0	0	0	0	0	0	14	0	0	0	0	5	0
OTU_795	Eukaryota	Opisthokonta	Metazoa	Arthropoda	Crustacea	Maxillopoda			0	0	0	0	49	0	0	0	0	0	0	0	0	0	0	0	0	0	0	32	0	0	0	0	0	0	0	0	0	0
OTU_877	Eukaryota	Opisthokonta	Metazoa	Arthropoda	Crustacea	Maxillopoda			0	0	0	0	0	0	0	0	0	11	41	0	0	0	0	0	0	0	0	0	0	0	0	0	0	0	0	0	0	0
OTU_798	Eukaryota	Opisthokonta	Metazoa	Arthropoda	Crustacea	Maxillopoda			0	0	0	0	0	0	0	4	0	0	0	0	0	0	0	0	0	0	0	0	0	0	46	0	0	0	0	0	0	0
OTU_579	Eukaryota	Opisthokonta	Metazoa	Arthropoda	Crustacea	Maxillopoda			0	0	0	0	0	0	0	0	36	0	0	0	0	0	0	0	0	0	0	0	0	0	0	1	2	4	0	0	0	0
OTU_716	Eukaryota	Opisthokonta	Metazoa	Arthropoda	Crustacea	Maxillopoda			0	0	0	0	0	0	0	29	0	0	0	0	0	0	0	0	0	0	0	0	0	0	4	0	0	0	0	0	0	0
OTU_884	Eukaryota	Opisthokonta	Metazoa	Arthropoda	Crustacea	Maxillopoda			0	0	0	0	0	0	0	0	19	0	0	0	0	0	0	0	0	0	0	0	0	0	0	2	0	0	0	0	0	0
OTU_842	Eukaryota	Opisthokonta	Metazoa	Arthropoda	Crustacea	Maxillopoda			0	0	0	0	0	0	0	0	2	9	0	0	0	0	0	0	0	0	0	0	0	0	0	5	0	0	0	0	3	0
OTU_709	Eukaryota	Opisthokonta	Metazoa	Arthropoda	Crustacea	Maxillopoda			0	0	0	0	0	0	0	0	0	0	0	0	0	0	0	0	0	0	0	0	0	2	17	0	0	0	0	0	0	0
OTU_3163	Eukaryota	Opisthokonta	Metazoa	Arthropoda	Crustacea	Maxillopoda			0	0	0	0	18	0	0	0	0	0	0	0	0	0	0	0	0	0	0	0	0	0	0	0	0	0	0	0	0	0
OTU_2396	Eukaryota	Opisthokonta	Metazoa	Arthropoda	Crustacea	Maxillopoda			0	0	0	0	0	0	0	0	4	14	0	0	0	0	0	0	0	0	0	0	0	0	0	0	0	0	0	0	0	0
OTU_826	Eukaryota	Opisthokonta	Metazoa	Arthropoda	Crustacea	Maxillopoda			0	0	0	0	0	0	0	0	0	0	0	0	0	0	0	0	0	0	0	0	0	17	0	0	0	0	0	0	0	0
OTU_804	Eukaryota	Opisthokonta	Metazoa	Arthropoda	Crustacea	Maxillopoda			0	0	0	0	0	0	0	0	16	0	0	0	0	0	0	0	0	0	0	0	0	0	0	0	0	0	0	0	0	0
OTU_670	Eukaryota	Opisthokonta	Metazoa	Arthropoda	Crustacea	Maxillopoda			0	0	0	0	0	0	0	0	0	0	0	0	0	0	0	0	0	0	0	0	0	0	0	16	0	0	0	0	0	0
OTU_3044	Eukaryota	Opisthokonta	Metazoa	Arthropoda	Crustacea	Maxillopoda			0	0	0	0	0	0	0	0	0	0	0	0	0	13	0	0	0	0	0	0	0	0	0	0	0	0	0	0	0	0
OTU_919	Eukaryota	Opisthokonta	Metazoa	Arthropoda	Crustacea	Maxillopoda			0	0	0	0	0	2	0	0	8	0	0	0	0	0	0	0	0	0	0	0	2	0	0	0	0	0	0	0	0	0
OTU_2544	Eukaryota	Opisthokonta	Metazoa	Arthropoda	Crustacea	Maxillopoda			0	0	0	0	0	0	0	0	4	6	0	0	0	0	0	0	0	0	0	0	0	0	0	0	0	0	0	0	0	0
OTU_1090	Eukaryota	Opisthokonta	Metazoa	Arthropoda	Crustacea	Ostracoda	Leptocythere		0	0	0	0	0	0	2021	59	0	0	0	0	0	0	0	0	0	0	0	0	0	143	521	0	0	0	0	0	0	0
OTU_794	Eukaryota	Opisthokonta	Metazoa	Arthropoda	Crustacea	Ostracoda			0	0	0	0	0	0	0	0	1409	0	0	0	0	0	0	0	0	0	0	0	0	0	0	0	0	0	0	0	0	0
OTU_1570	Eukaryota	Opisthokonta	Metazoa	Arthropoda	Crustacea	Ostracoda			0	0	0	0	0	0	0	280	0	0	0	0	0	0	0	0	0	0	0	0	0	0	28	0	0	0	0	0	0	0
OTU_1636	Eukaryota	Opisthokonta	Metazoa	Arthropoda	Crustacea	Ostracoda			0	0	0	0	0	0	0	38	0	0	0	0	0	0	0	0	0	0	0	0	0	0	195	0	0	0	0	0	0	0
OTU_1659	Eukaryota	Opisthokonta	Metazoa	Arthropoda	Crustacea	Ostracoda			0	0	0	0	51	0	0	0	0	0	0	0	0	0	0	0	0	0	0	0	0	0	6	0	0	0	0	0	0	0
OTU_1654	Eukaryota	Opisthokonta	Metazoa	Arthropoda	Crustacea	Ostracoda			0	0	8	0	0	0	0	0	0	0	0	0	0	0	0	0	0	0	1	0	17	0	0	0	0	0	0	1	0	0
OTU_1658	Eukaryota	Opisthokonta	Metazoa	Arthropoda	Crustacea	Ostracoda			0	0	0	0	0	0	16	0	0	0	0	0	0	0	0	0	0	0	0	0	0	0	0	0	0	0	0	0	0	0
OTU_870	Eukaryota	Opisthokonta	Metazoa	Arthropoda	Hexapoda	Collembola			0	0	0	0	0	0	0	0	0	0	0	0	0	0	4843	0	0	0	0	0	0	0	0	2	0	0	0	0	0	3881
OTU_925	Eukaryota	Opisthokonta	Metazoa	Arthropoda	Hexapoda	Collembola			0	0	0	0	0	0	0	0	0	0	0	0	0	0	2584	0	0	0	0	0	0	0	0	0	0	0	0	0	0	2309
OTU_1414	Eukaryota	Opisthokonta	Metazoa	Arthropoda	Hexapoda	Collembola			0	0	0	0	0	0	0	0	0	0	0	0	0	0	1596	0	0	0	0	0	0	0	0	0	0	0	0	0	0	1465
OTU_1216	Eukaryota	Opisthokonta	Metazoa	Arthropoda	Hexapoda	Collembola			0	0	0	0	0	0	0	0	0	0	0	0	0	0	855	0	0	0	0	0	0	0	0	0	0	0	0	0	0	615
OTU_1149	Eukaryota	Opisthokonta	Metazoa	Arthropoda	Hexapoda	Collembola			0	0	0	0	0	0	0	0	0	0	0	0	0	0	173	0	0	0	0	0	0	0	1	0	0	0	0	0	0	30
OTU_1180	Eukaryota	Opisthokonta	Metazoa	Arthropoda	Hexapoda	Collembola			0	0	6	0	0	0	0	0	0	0	0	0	0	0	0	2	0	0	3	9	0	0	5	0	0	0	0	0	0	0
OTU_1238	Eukaryota	Opisthokonta	Metazoa	Arthropoda	Hexapoda	Collembola			0	0	0	0	0	0	0	0	0	0	0	0	0	0	9	0	0	0	0	0	0	0	0	0	0	0	0	0	0	10
OTU_14	Eukaryota	Opisthokonta	Metazoa	Arthropoda	Hexapoda	Insecta	Lepinotus	Lepinotus_sp.	0	0	107	0	0	0	0	0	0	0	15	0	0	0	0	0	0	0	0	0	0	0	0	0	0	0	0	0	0	0
OTU_2166	Eukaryota	Opisthokonta	Metazoa	Arthropoda					0	0	0	0	0	0	0	0	261	401	210	0	5	297	0	0	0	0	0	0	1	0	0	287	126	112	0	0	122	0
OTU_909	Eukaryota	Opisthokonta	Metazoa	Arthropoda					0	0	0	0	0	0	0	0	2	6	17	0	0	18	0	0	0	0	0	0	2	0	0	39	32	32	0	0	63	0
OTU_1434	Eukaryota	Opisthokonta	Metazoa	Arthropoda					0	0	0	0	0	0	0	0	0	0	0	0	0	0	2	0	0	0	0	0	0	0	0	0	0	0	0	0	0	56
OTU_2155	Eukaryota	Opisthokonta	Metazoa	Arthropoda					0	0	0	0	0	0	0	0	2	0	0	0	0	2	0	0	0	0	0	0	0	0	0	9	0	0	0	0	0	0
OTU_1143	Eukaryota	Opisthokonta	Metazoa	Brachiopoda	Brachiopoda_X	Brachiopoda_XX	Phoronis		0	0	0	0	0	2	0	0	49	170	27	0	0	0	0	0	0	0	0	0	0	0	0	4	0	0	0	0	0	0
OTU_661	Eukaryota	Opisthokonta	Metazoa	Bryozoa	Bryozoa_X	Bryozoa_XX	Bowerbankia	Bowerbankia_imbricata	0	0	0	0	0	0	0	0	23	0	0	0	66	0	0	0	0	0	0	0	0	0	0	0	0	0	0	101	0	0
OTU_646	Eukaryota	Opisthokonta	Metazoa	Bryozoa	Bryozoa_X	Bryozoa_XX	Bowerbankia	Bowerbankia_imbricata	0	0	119	0	0	0	0	0	0	0	0	0	0	0	0	0	0	7	0	0	0	0	0	0	0	0	0	0	0	0
OTU_647	Eukaryota	Opisthokonta	Metazoa	Bryozoa	Bryozoa_X	Bryozoa_XX			0	0	0	0	0	0	0	0	0	4	0	0	0	0	0	0	0	0	0	0	0	82	0	0	0	0	0	1	0	0
OTU_651	Eukaryota	Opisthokonta	Metazoa	Bryozoa	Bryozoa_X	Bryozoa_XX			0	0	0	0	0	0	0	0	0	0	0	0	0	0	0	0	0	0	0	0	0	0	0	24	37	14	0	0	0	0
OTU_1651	Eukaryota	Opisthokonta	Metazoa	Cnidaria	Cnidaria_X	Hydrozoa	Bougainvillia	Bougainvillia_sp.	0	0	0	0	0	5	19	23	0	0	2	0	0	0	0	0	0	0	0	0	0	115	220	13	2	0	0	0	0	0
OTU_1842	Eukaryota	Opisthokonta	Metazoa	Cnidaria	Cnidaria_X	Hydrozoa	Bougainvillia	Bougainvillia_sp.	0	0	0	0	2	2	3	34	0	0	0	0	0	0	0	0	0	0	0	1	0	131	207	8	0	0	0	0	0	0
OTU_1867	Eukaryota	Opisthokonta	Metazoa	Cnidaria	Cnidaria_X	Hydrozoa	Bougainvillia	Bougainvillia_sp.	0	0	0	0	0	0	9	27	0	0	0	0	0	0	0	0	0	0	0	0	0	124	167	4	0	0	0	0	0	0
OTU_1691	Eukaryota	Opisthokonta	Metazoa	Cnidaria	Cnidaria_X	Hydrozoa	Bougainvillia	Bougainvillia_sp.	0	0	0	0	0	6	3	20	4	0	0	0	0	0	0	0	0	0	0	0	0	107	168	5	4	0	0	0	0	0
OTU_417	Eukaryota	Opisthokonta	Metazoa	Cnidaria	Cnidaria_X	Hydrozoa	Clytia	Clytia_gracilis	0	0	0	0	2	0	0	5	0	0	0	0	0	0	0	0	0	0	0	9	0	1735	762	0	0	0	0	0	0	0
OTU_3147	Eukaryota	Opisthokonta	Metazoa	Cnidaria	Cnidaria_X	Hydrozoa	Clytia	Clytia_sp.	0	0	0	0	0	0	0	0	0	0	0	0	0	0	0	0	0	0	0	0	0	41	6	0	0	0	0	0	0	0
OTU_3158	Eukaryota	Opisthokonta	Metazoa	Cnidaria	Cnidaria_X	Hydrozoa	Clytia	Clytia_sp.	0	0	0	0	0	0	0	0	0	0	0	0	0	0	0	0	0	0	0	0	0	24	10	0	0	0	0	0	0	0
OTU_608	Eukaryota	Opisthokonta	Metazoa	Cnidaria	Cnidaria_X	Hydrozoa	Clytia	Clytia_sp.	0	0	0	0	0	0	0	0	0	0	0	0	0	0	0	0	0	0	0	0	0	21	3	0	0	0	0	0	0	0
OTU_3117	Eukaryota	Opisthokonta	Metazoa	Cnidaria	Cnidaria_X	Hydrozoa	Clytia	Clytia_sp.	0	0	0	0	0	0	0	0	0	0	0	0	0	0	0	0	0	0	0	0	0	7	13	0	0	0	0	0	0	0
OTU_1665	Eukaryota	Opisthokonta	Metazoa	Cnidaria	Cnidaria_X	Hydrozoa	Coryne		0	0	0	0	0	0	0	0	0	4	0	0	5	0	0	0	0	0	0	0	0	0	21	0	2	0	0	0	0	0
OTU_1641	Eukaryota	Opisthokonta	Metazoa	Cnidaria	Cnidaria_X	Hydrozoa	Ectopleura	Ectopleura_larynx	0	0	0	0	100	0	0	0	0	0	0	0	0	0	0	0	0	0	0	6	0	0	0	0	0	0	0	0	0	0
OTU_494	Eukaryota	Opisthokonta	Metazoa	Cnidaria	Cnidaria_X	Hydrozoa	Eirene	Eirene_brevistylus	0	0	0	0	0	0	0	0	0	0	0	0	0	0	0	0	0	0	0	0	0	101	34	0	0	0	0	0	0	0
OTU_3151	Eukaryota	Opisthokonta	Metazoa	Cnidaria	Cnidaria_X	Hydrozoa	Gonothyraea	Gonothyraea_loveni	0	0	0	0	0	0	0	0	0	0	0	0	0	0	0	0	0	0	0	0	0	8	13	0	0	0	0	0	0	0
OTU_792	Eukaryota	Opisthokonta	Metazoa	Cnidaria	Cnidaria_X	Hydrozoa	Halecium		0	0	0	0	0	0	0	0	0	0	0	0	0	0	0	0	0	0	0	0	0	0	63	0	0	0	0	0	0	0
OTU_1214	Eukaryota	Opisthokonta	Metazoa	Cnidaria	Cnidaria_X	Hydrozoa	Hydrozoa_X	Hydrozoa_X_sp.	0	0	0	0	0	0	0	0	0	2	0	0	0	3	0	0	0	0	0	0	0	0	0	28	0	0	0	0	0	0
OTU_293	Eukaryota	Opisthokonta	Metazoa	Cnidaria	Cnidaria_X	Hydrozoa	Obelia	Obelia_geniculata	0	0	0	0	16	0	40	71	0	0	0	0	0	0	0	0	0	0	1	79	0	2104	2519	18	0	0	0	0	0	0
OTU_531	Eukaryota	Opisthokonta	Metazoa	Cnidaria	Cnidaria_X	Hydrozoa			0	0	0	0	49	0	245	777	0	0	0	0	0	0	0	0	0	0	0	9	2	36585	33493	0	0	0	0	0	0	0
OTU_1528	Eukaryota	Opisthokonta	Metazoa	Cnidaria	Cnidaria_X	Hydrozoa			0	0	33	3	17	18	0	0	0	16	0	0	72	2	0	0	0	6	14	21	26	0	0	0	91	0	2	101	2	1
OTU_1525	Eukaryota	Opisthokonta	Metazoa	Cnidaria	Cnidaria_X	Hydrozoa			0	0	0	0	3	0	0	0	0	0	0	0	0	0	0	0	0	0	0	2	0	0	0	164	24	0	0	0	0	0
OTU_1692	Eukaryota	Opisthokonta	Metazoa	Cnidaria	Cnidaria_X	Hydrozoa			0	0	0	0	0	0	0	0	0	0	0	0	0	0	0	0	0	0	0	0	0	0	0	106	20	2	0	0	0	0
OTU_1669	Eukaryota	Opisthokonta	Metazoa	Cnidaria	Cnidaria_X	Hydrozoa			0	0	0	0	0	0	0	0	0	0	0	0	0	0	0	0	0	0	0	0	0	0	0	41	9	0	0	0	0	0
OTU_3157	Eukaryota	Opisthokonta	Metazoa	Cnidaria	Cnidaria_X	Hydrozoa			0	0	0	0	0	0	0	0	0	0	0	0	0	0	0	0	0	0	0	1	0	6	9	0	0	0	0	0	0	0
OTU_1360	Eukaryota	Opisthokonta	Metazoa	Cnidaria	Cnidaria_X	Scyphozoa	Aurelia		0	0	0	0	124	2	0	0	0	0	0	0	0	0	0	0	0	0	0	25	0	0	0	0	0	0	0	0	0	0
OTU_888	Eukaryota	Opisthokonta	Metazoa	Craniata	Craniata_X	Archosauria			0	0	0	0	0	0	0	4	0	0	0	0	0	0	0	0	0	0	0	0	0	0	19	0	0	0	0	0	1	0
OTU_941	Eukaryota	Opisthokonta	Metazoa	Craniata	Craniata_X	Chondrichthyes			0	0	0	0	0	0	0	0	0	0	0	0	64	352	0	0	0	0	0	0	0	0	0	0	0	0	0	1	121	0
OTU_1029	Eukaryota	Opisthokonta	Metazoa	Craniata	Craniata_X	Chondrichthyes			0	0	0	0	0	0	0	0	0	0	0	2	129	58	0	0	0	0	0	0	0	0	0	0	0	0	0	10	45	2
OTU_1095	Eukaryota	Opisthokonta	Metazoa	Craniata	Craniata_X	Chondrichthyes			0	0	0	0	0	0	0	0	0	0	0	0	97	44	0	0	0	0	0	0	0	0	0	0	0	0	0	4	50	0
OTU_653	Eukaryota	Opisthokonta	Metazoa	Craniata	Craniata_X	Craniata_XX			11	21	2	0	2	18	4	0	0	0	0	0	2	0	0	0	1	0	0	6	2	4	0	0	0	0	0	0	0	0
OTU_160	Eukaryota	Opisthokonta	Metazoa	Craniata	Craniata_X	Teleostei	Auxis	Auxis_rochei	2	14	0	42	869	0	0	0	0	3	0	89	911	336	2	0	0	0	36	20823	12	3	25	3	26	0	183	1528	24451	18
OTU_753	Eukaryota	Opisthokonta	Metazoa	Craniata	Craniata_X	Teleostei	Macquaria		0	0	0	0	0	0	0	0	0	0	0	0	0	0	0	0	0	0	0	0	0	0	0	0	0	0	0	0	11	0
OTU_583	Eukaryota	Opisthokonta	Metazoa	Craniata	Craniata_X	Teleostei	Nematalosa	Nematalosa_erebi	0	0	0	0	0	0	0	0	2	0	0	0	2	0	0	0	0	0	0	19	0	0	0	0	0	0	0	2	16	0
OTU_300	Eukaryota	Opisthokonta	Metazoa	Craniata	Craniata_X	Teleostei	Nematalosa	Nematalosa_erebi	0	0	0	0	0	0	0	0	0	0	0	0	0	0	0	0	0	0	0	0	0	0	0	0	0	0	0	0	41	0
OTU_3122	Eukaryota	Opisthokonta	Metazoa	Craniata	Craniata_X	Teleostei	Salmo	Salmo_salar	0	0	0	0	0	0	0	0	0	0	0	0	0	0	0	0	0	0	0	0	0	0	0	0	0	0	14	3	1	0
OTU_3123	Eukaryota	Opisthokonta	Metazoa	Craniata	Craniata_X	Teleostei	Salmo	Salmo_salar	0	0	0	0	0	0	0	0	0	0	0	0	0	0	0	0	0	0	0	0	0	0	0	0	0	0	11	0	0	0
OTU_525	Eukaryota	Opisthokonta	Metazoa	Craniata	Craniata_X	Teleostei			2	0	0	0	0	0	0	0	0	0	0	0	0	0	0	1	0	0	0	0	0	0	0	0	0	0	138	4	37	0
OTU_995	Eukaryota	Opisthokonta	Metazoa	Craniata	Craniata_X	Teleostei			0	2	0	0	0	0	0	0	0	0	0	5	30	0	0	0	0	0	0	0	0	0	0	0	0	0	10	32	0	0
OTU_3101	Eukaryota	Opisthokonta	Metazoa	Craniata	Craniata_X	Teleostei			0	0	0	0	0	0	0	0	0	0	0	0	0	0	0	0	0	0	0	0	0	0	0	0	0	0	14	2	3	0
OTU_1224	Eukaryota	Opisthokonta	Metazoa	Echinodermata	Echinodermata_X	Echinodermata_XX			0	0	0	0	0	0	0	0	0	33	152	0	0	0	0	0	0	0	0	0	1	0	0	507	39	28	0	0	0	0
OTU_1417	Eukaryota	Opisthokonta	Metazoa	Echinodermata	Echinodermata_X	Echinodermata_XX			0	0	0	0	0	0	0	0	0	0	0	0	0	0	0	0	0	0	0	0	0	0	0	61	0	0	0	0	179	0
OTU_1194	Eukaryota	Opisthokonta	Metazoa	Echinodermata	Echinodermata_X	Echinodermata_XX			0	0	0	0	0	0	0	0	41	0	0	0	0	0	0	0	0	0	0	2	0	0	0	0	0	0	0	0	0	0
OTU_1503	Eukaryota	Opisthokonta	Metazoa	Echinodermata	Echinodermata_X	Echinodermata_XX			0	0	0	0	0	0	0	0	0	2	0	0	0	0	0	0	0	0	0	0	0	0	0	11	0	0	0	0	0	0
OTU_1507	Eukaryota	Opisthokonta	Metazoa	Entoprocta	Entoprocta_X	Entoprocta_XX	Barentsia		0	0	0	0	0	0	0	0	0	0	0	0	4	0	0	0	0	0	0	0	3	0	0	3	0	0	0	6	0	0
OTU_573	Eukaryota	Opisthokonta	Metazoa	Gastrotricha	Gastrotricha_X	Gastrotricha_XX	Chaetonotus		0	0	603	44	18	491	35	13	0	0	0	0	0	0	0	0	0	15	0	28	16	0	1	0	0	0	0	0	0	0
OTU_727	Eukaryota	Opisthokonta	Metazoa	Gastrotricha	Gastrotricha_X	Gastrotricha_XX			0	0	0	0	0	0	34	0	0	0	0	0	0	0	0	0	0	0	0	0	0	4	0	0	0	0	0	0	0	0
OTU_1284	Eukaryota	Opisthokonta	Metazoa	Kinorhyncha	Kinorhyncha_X	Kinorhyncha_XX	Echinoderes		0	0	0	0	0	0	3	10	0	0	0	0	0	0	0	0	0	0	0	0	0	0	1	0	0	0	0	0	0	0
OTU_735	Eukaryota	Opisthokonta	Metazoa	Metazoa_X	Metazoa_XX	Metazoa_XXX	Metazoa_XXXX	Metazoa_XXXX_sp.	0	0	0	0	0	0	0	8462	0	0	0	0	0	0	0	0	0	0	0	0	0	0	261	59	0	0	0	0	0	0
OTU_886	Eukaryota	Opisthokonta	Metazoa	Metazoa_X	Metazoa_XX	Metazoa_XXX	Protodrilus		0	0	0	0	0	0	0	0	0	9	0	0	0	0	0	0	0	0	0	0	0	0	0	0	13	2	0	0	0	0
OTU_314	Eukaryota	Opisthokonta	Metazoa	Mollusca	Bivalvia	Heteroconchia	Cycladicama	Cycladicama_cumingi	0	0	0	0	27	0	0	0	0	0	0	0	0	0	0	0	0	0	0	281	0	0	0	0	0	0	0	0	0	0
OTU_741	Eukaryota	Opisthokonta	Metazoa	Mollusca	Bivalvia	Heteroconchia	Lasaea		0	0	0	0	0	0	0	0	0	2	0	0	0	0	0	0	0	0	0	0	0	6	0	2	0	0	0	0	0	0
OTU_752	Eukaryota	Opisthokonta	Metazoa	Mollusca	Bivalvia	Heteroconchia	Mesodesma		0	0	0	0	0	0	0	0	0	1	0	0	0	0	0	0	0	0	0	0	0	0	0	12	0	0	0	0	0	0
OTU_1033	Eukaryota	Opisthokonta	Metazoa	Mollusca	Bivalvia	Heteroconchia	Panopea	Panopea_generosa	0	0	0	0	0	0	47	80	0	0	0	0	0	0	0	0	0	0	0	0	0	12	15	0	0	0	0	0	0	0
OTU_649	Eukaryota	Opisthokonta	Metazoa	Mollusca	Bivalvia	Heteroconchia			0	0	0	0	0	0	0	0	0	0	0	0	275	255	0	0	0	0	0	0	0	0	0	0	0	0	0	52	49	0
OTU_717	Eukaryota	Opisthokonta	Metazoa	Mollusca	Bivalvia	Heteroconchia			0	0	0	0	0	0	1	0	82	107	0	0	11	4	0	0	0	0	0	0	0	0	12	34	41	0	0	1	29	0
OTU_595	Eukaryota	Opisthokonta	Metazoa	Mollusca	Bivalvia	Heteroconchia			0	0	0	0	0	0	8	0	0	0	0	0	0	0	0	0	0	0	0	0	0	0	2	10	0	0	0	0	0	0
OTU_638	Eukaryota	Opisthokonta	Metazoa	Mollusca	Bivalvia	Mytiloida	Mytilus	Mytilus_trossulus	0	0	0	42	4	3	0	0	0	4	8	0	4	0	0	0	0	0	0	0	1	0	1	0	2	0	0	0	0	0
OTU_1074	Eukaryota	Opisthokonta	Metazoa	Mollusca	Bivalvia	Mytiloida	Musculista	Musculista_senhousia (now Arcuatula_senhousia)	0	0	0	0	0	0	0	0	0	0	0	0	0	0	0	0	0	0	0	0	0	4	6	0	0	0	0	0	0	0
OTU_849	Eukaryota	Opisthokonta	Metazoa	Mollusca	Bivalvia	Mytiloida	Septifer	Septifer_bilocularis	0	0	0	66	10	924	2	0	0	0	0	2	0	0	0	0	0	0	53	3	171	2	2	0	5	0	3	0	0	0
OTU_1032	Eukaryota	Opisthokonta	Metazoa	Mollusca	Bivalvia	Mytiloida	Xenostrobus	Xenostrobus_securis	0	0	0	0	0	0	0	0	18	0	72	0	0	0	0	0	0	0	0	0	0	0	0	11	0	28	0	0	0	0
OTU_693	Eukaryota	Opisthokonta	Metazoa	Mollusca	Bivalvia	Ostreoida	Crassostrea	Crassostrea_gigas	0	0	0	0	425	0	0	0	0	0	0	0	0	0	0	0	0	0	0	387	0	0	0	1	0	0	0	0	0	0
OTU_123	Eukaryota	Opisthokonta	Metazoa	Mollusca	Gastropoda	Dendronotoidea-Arminoidea-Aeolidoidea	Cuthona	Cuthona_sp.	0	0	0	0	0	0	1673	890	0	0	0	0	0	0	0	0	0	0	0	0	0	2	3	0	0	0	0	0	0	0
OTU_63	Eukaryota	Opisthokonta	Metazoa	Mollusca	Gastropoda	Dendronotoidea-Arminoidea-Aeolidoidea	Cuthona		0	0	0	0	0	0	192	196	0	0	0	0	0	0	0	0	0	0	0	0	0	0	0	0	0	0	0	0	0	0
OTU_216	Eukaryota	Opisthokonta	Metazoa	Mollusca	Gastropoda	Heterobranchia			0	0	0	0	0	0	0	0	527	0	0	0	0	0	0	0	0	0	0	0	0	0	0	0	0	0	0	0	0	0
OTU_172	Eukaryota	Opisthokonta	Metazoa	Mollusca	Gastropoda	Heterobranchia			0	0	0	0	0	0	0	0	0	2	0	0	0	0	0	0	0	0	0	0	0	0	0	41	0	0	0	0	0	0
OTU_549	Eukaryota	Opisthokonta	Metazoa	Nematoda	Chromadorea	Chromadorea_X	Acrobeloides		0	0	0	39	0	29222	0	0	0	0	0	0	0	0	0	0	0	0	0	0	665	0	0	0	0	0	0	0	0	0
OTU_1211	Eukaryota	Opisthokonta	Metazoa	Nematoda	Chromadorea	Chromadorea_X	Acrobeloides		0	0	0	22	0	5653	0	0	0	0	0	0	0	0	0	0	0	0	0	0	99	0	0	0	0	0	0	0	0	0
OTU_1084	Eukaryota	Opisthokonta	Metazoa	Nematoda	Chromadorea	Chromadorea_X	Aphelenchoides	Aphelenchoides_bicaudatus	2	17504	0	0	0	1120	0	0	0	0	833	99	0	0	0	0	18728	2	0	0	2951	0	0	0	0	116	18	0	0	0
OTU_135	Eukaryota	Opisthokonta	Metazoa	Nematoda	Chromadorea	Chromadorea_X	Aphelenchoides	Aphelenchoides_fragariae	0	0	0	0	0	1969	0	0	0	0	0	0	0	0	0	0	0	0	0	0	8093	0	0	0	0	0	0	0	0	0
OTU_2611	Eukaryota	Opisthokonta	Metazoa	Nematoda	Chromadorea	Chromadorea_X	Aphelenchoides	Aphelenchoides_fragariae	0	0	0	0	0	0	0	0	0	0	0	0	0	0	1218	0	0	0	0	0	0	0	0	0	0	0	0	0	0	1168
OTU_3041	Eukaryota	Opisthokonta	Metazoa	Nematoda	Chromadorea	Chromadorea_X	Aphelenchoides	Aphelenchoides_fragariae	0	0	0	0	0	0	0	0	0	0	0	0	0	0	0	0	0	0	0	0	10	0	0	0	0	0	0	0	0	0
OTU_2614	Eukaryota	Opisthokonta	Metazoa	Nematoda	Chromadorea	Chromadorea_X	Aphelenchoides	Aphelenchoides_sp.	0	0	1099	0	0	0	0	0	0	0	0	0	0	0	0	0	0	621	0	0	0	0	0	0	0	0	0	0	0	0
OTU_2541	Eukaryota	Opisthokonta	Metazoa	Nematoda	Chromadorea	Chromadorea_X	Aphelenchoides	Aphelenchoides_sp.	0	0	0	0	0	349	0	0	0	0	0	0	0	0	0	0	0	0	0	0	1013	0	0	0	0	0	2	0	0	0
OTU_2618	Eukaryota	Opisthokonta	Metazoa	Nematoda	Chromadorea	Chromadorea_X	Aphelenchoides	Aphelenchoides_sp.	0	0	0	0	0	0	0	0	0	0	0	0	0	0	422	0	0	0	0	0	0	0	0	0	0	0	0	0	0	438
OTU_2356	Eukaryota	Opisthokonta	Metazoa	Nematoda	Chromadorea	Chromadorea_X	Aphelenchoides	Aphelenchoides_sp.	0	0	0	0	0	0	0	0	0	0	0	0	0	0	376	0	0	0	0	0	0	0	0	0	0	0	0	0	0	426
OTU_2626	Eukaryota	Opisthokonta	Metazoa	Nematoda	Chromadorea	Chromadorea_X	Aphelenchoides	Aphelenchoides_sp.	0	0	61	0	0	0	0	0	0	0	0	0	0	0	0	0	0	86	0	0	0	0	0	0	0	0	0	0	0	0
OTU_2588	Eukaryota	Opisthokonta	Metazoa	Nematoda	Chromadorea	Chromadorea_X	Aphelenchoides	Aphelenchoides_sp.	0	0	0	74	0	0	0	0	0	0	0	0	0	0	0	0	0	0	6	0	0	0	0	0	0	0	0	0	0	0
OTU_2646	Eukaryota	Opisthokonta	Metazoa	Nematoda	Chromadorea	Chromadorea_X	Aphelenchoides	Aphelenchoides_sp.	0	0	0	53	0	0	0	0	0	0	0	0	0	0	0	0	0	0	0	0	0	0	0	0	0	0	0	0	0	0
OTU_2522	Eukaryota	Opisthokonta	Metazoa	Nematoda	Chromadorea	Chromadorea_X	Aphelenchoides	Aphelenchoides_sp.	0	0	0	0	36	0	0	0	0	0	0	0	0	0	0	0	0	0	0	1	0	0	0	0	0	0	0	0	0	0
OTU_2634	Eukaryota	Opisthokonta	Metazoa	Nematoda	Chromadorea	Chromadorea_X	Aphelenchoides	Aphelenchoides_sp.	0	0	0	0	0	0	0	0	22	0	0	0	0	0	0	0	0	0	0	0	0	0	0	0	0	0	0	0	0	0
OTU_2621	Eukaryota	Opisthokonta	Metazoa	Nematoda	Chromadorea	Chromadorea_X	Aphelenchoides		0	0	0	0	0	0	0	0	0	0	0	0	0	0	713	0	0	0	0	0	0	0	0	0	0	0	0	0	0	777
OTU_2570	Eukaryota	Opisthokonta	Metazoa	Nematoda	Chromadorea	Chromadorea_X	Aphelenchoides		0	0	0	228	0	0	0	0	0	0	0	0	0	0	0	0	0	0	129	0	0	0	0	0	0	0	0	0	0	0
OTU_1263	Eukaryota	Opisthokonta	Metazoa	Nematoda	Chromadorea	Chromadorea_X	Ascolaimus	Ascolaimus_elongatus	0	0	0	0	2	0	0	22	12	44	0	0	0	0	0	0	0	0	0	68	0	0	4	0	96	0	0	0	0	0
OTU_1152	Eukaryota	Opisthokonta	Metazoa	Nematoda	Chromadorea	Chromadorea_X	Axonolaimus	Axonolaimus_sp.	0	0	0	0	0	0	0	63	0	0	0	0	0	0	0	0	0	0	0	0	0	0	39	0	0	0	0	0	0	0
OTU_374	Eukaryota	Opisthokonta	Metazoa	Nematoda	Chromadorea	Chromadorea_X	Caenorhabditis	Caenorhabditis_elegans	0	0	0	0	0	0	0	0	0	0	0	0	0	0	4859	0	0	0	0	0	0	0	0	0	0	0	0	0	0	2771
OTU_1969	Eukaryota	Opisthokonta	Metazoa	Nematoda	Chromadorea	Chromadorea_X	Calomicrolaimus	Calomicrolaimus_sp.	0	0	0	0	0	0	5	4	0	0	0	0	0	0	0	0	0	0	0	0	0	0	1	0	0	0	0	0	0	0
OTU_1153	Eukaryota	Opisthokonta	Metazoa	Nematoda	Chromadorea	Chromadorea_X	Camacolaimus	Camacolaimus_sp.	0	0	0	0	0	0	0	111	0	0	0	0	0	0	0	0	0	0	0	0	0	0	1	0	0	0	0	0	0	0
OTU_2735	Eukaryota	Opisthokonta	Metazoa	Nematoda	Chromadorea	Chromadorea_X	Cephalobus	Cephalobus_sp.	0	0	0	0	0	0	0	0	0	0	0	0	0	0	0	0	0	0	0	0	13	0	0	0	0	0	0	0	0	0
OTU_1672	Eukaryota	Opisthokonta	Metazoa	Nematoda	Chromadorea	Chromadorea_X	Cephalobus		0	0	0	40	0	32675	0	0	0	0	0	0	0	0	0	0	0	0	0	0	713	0	0	0	0	0	0	0	0	0
OTU_1041	Eukaryota	Opisthokonta	Metazoa	Nematoda	Chromadorea	Chromadorea_X	Chromadorea_XX	Chromadorea_XX_sp.	0	0	0	0	0	0	0	0	0	0	0	0	0	28	0	0	0	0	0	0	0	0	0	0	0	0	0	0	1	0
OTU_2317	Eukaryota	Opisthokonta	Metazoa	Nematoda	Chromadorea	Chromadorea_X	Chromadorea_XX	Chromadorea_XX_sp.	18	0	0	0	0	0	0	0	0	0	0	0	0	0	0	0	0	0	0	0	0	0	0	0	0	0	0	0	0	0
OTU_2191	Eukaryota	Opisthokonta	Metazoa	Nematoda	Chromadorea	Chromadorea_X	Chromadorea_XX	Chromadorea_XX_sp.	16	0	0	0	0	0	0	0	0	0	0	0	0	0	0	0	0	0	0	0	0	0	0	0	0	0	0	0	0	0
OTU_966	Eukaryota	Opisthokonta	Metazoa	Nematoda	Chromadorea	Chromadorea_X	Chromadorea_XX	Chromadorea_XX_sp.	0	0	0	0	12	0	0	0	0	0	0	0	0	0	0	0	0	0	0	4	0	0	0	0	0	0	0	0	0	0
OTU_885	Eukaryota	Opisthokonta	Metazoa	Nematoda	Chromadorea	Chromadorea_X	Chromadorea_XX	Chromadorea_XX_sp.	0	0	0	0	0	0	0	10	0	0	0	0	0	0	0	0	0	0	0	1	0	0	4	0	0	0	0	0	0	0
OTU_814	Eukaryota	Opisthokonta	Metazoa	Nematoda	Chromadorea	Chromadorea_X	Chromadorea_XX	Chromadorea_XX_sp.	0	0	0	0	0	0	0	0	13	0	0	0	0	0	0	0	0	0	0	0	0	0	0	0	0	0	0	0	0	0
OTU_2373	Eukaryota	Opisthokonta	Metazoa	Nematoda	Chromadorea	Chromadorea_X	Chromadorea_XX	Chromadorea_XX_sp.	11	0	0	0	0	0	0	0	0	0	0	0	0	0	0	0	0	0	0	0	0	0	0	0	0	0	0	0	0	0
OTU_1633	Eukaryota	Opisthokonta	Metazoa	Nematoda	Chromadorea	Chromadorea_X	Chromadorina		0	0	0	0	0	0	73	2	24	0	0	0	0	0	0	0	0	0	0	0	0	268	2	0	0	0	0	0	0	0
OTU_1660	Eukaryota	Opisthokonta	Metazoa	Nematoda	Chromadorea	Chromadorea_X	Chromadorina		0	0	0	0	0	0	9	16	0	0	0	0	0	0	0	0	0	0	0	0	0	27	4	0	0	0	0	0	0	0
OTU_1176	Eukaryota	Opisthokonta	Metazoa	Nematoda	Chromadorea	Chromadorea_X	Desmolaimus	Desmolaimus_sp.	0	0	0	0	0	0	0	15	0	0	0	0	0	0	0	0	0	0	0	0	0	0	10	0	0	0	0	0	0	0
OTU_2093	Eukaryota	Opisthokonta	Metazoa	Nematoda	Chromadorea	Chromadorea_X	Diploscapter	Diploscapter_sp.	290	0	0	0	0	0	0	0	0	0	188	0	0	0	0	7	0	0	0	0	0	0	0	0	0	8	0	0	0	0
OTU_1142	Eukaryota	Opisthokonta	Metazoa	Nematoda	Chromadorea	Chromadorea_X	Halomonhystera		0	0	0	0	0	53	41	82	2	0	0	0	0	0	0	0	0	0	0	0	17	2	15	0	0	0	0	0	0	0
OTU_1085	Eukaryota	Opisthokonta	Metazoa	Nematoda	Chromadorea	Chromadorea_X	Halomonhystera		0	0	0	0	0	0	20	2	0	0	0	0	0	0	0	0	0	0	0	0	0	34	0	0	0	0	0	0	0	0
OTU_1873	Eukaryota	Opisthokonta	Metazoa	Nematoda	Chromadorea	Chromadorea_X	Leptolaimus	Leptolaimus_sp.	0	0	0	0	61	0	0	0	18	0	0	0	0	0	0	0	0	0	0	6	0	0	0	0	0	0	0	0	0	0
OTU_1630	Eukaryota	Opisthokonta	Metazoa	Nematoda	Chromadorea	Chromadorea_X	Leptolaimus	Leptolaimus_sp.	0	0	0	0	0	0	0	0	0	31	0	0	0	0	0	0	0	0	0	0	0	0	0	0	38	0	0	0	0	0
OTU_2151	Eukaryota	Opisthokonta	Metazoa	Nematoda	Chromadorea	Chromadorea_X	Oscheius	Oscheius_tipulae	0	0	0	0	98	0	0	0	2	0	0	17546	830	0	45	0	2	0	0	174	0	2	0	0	0	0	8963	495	1	27
OTU_2197	Eukaryota	Opisthokonta	Metazoa	Nematoda	Chromadorea	Chromadorea_X	Oscheius	Oscheius_tipulae	0	0	0	0	0	0	0	0	0	0	0	22	0	0	0	0	0	0	0	1	0	0	0	0	0	0	34	1	0	0
OTU_2205	Eukaryota	Opisthokonta	Metazoa	Nematoda	Chromadorea	Chromadorea_X	Oscheius	Oscheius_tipulae	0	0	0	0	0	0	0	0	0	0	0	14	0	0	0	0	0	0	0	0	0	0	0	0	0	0	19	0	0	0
OTU_421	Eukaryota	Opisthokonta	Metazoa	Nematoda	Chromadorea	Chromadorea_X	Oscheius		0	0	0	0	0	3	0	0	0	58	119	0	0	26	33974	0	0	0	0	0	25	0	0	2	129	74	0	231	6	37998
OTU_1264	Eukaryota	Opisthokonta	Metazoa	Nematoda	Chromadorea	Chromadorea_X	Oscheius		0	0	0	0	0	2	0	0	0	51	74	0	0	29	19588	0	0	0	0	0	15	0	0	0	71	30	0	121	5	22979
OTU_1880	Eukaryota	Opisthokonta	Metazoa	Nematoda	Chromadorea	Chromadorea_X	Oscheius		0	0	0	4437	0	0	0	0	0	0	0	0	0	0	0	0	0	0	0	0	0	0	0	0	0	0	0	0	0	0
OTU_2924	Eukaryota	Opisthokonta	Metazoa	Nematoda	Chromadorea	Chromadorea_X	Oscheius		0	0	0	409	0	0	0	0	0	0	0	0	0	0	0	0	0	0	0	0	0	0	0	0	0	0	0	0	0	0
OTU_2417	Eukaryota	Opisthokonta	Metazoa	Nematoda	Chromadorea	Chromadorea_X	Oscheius		0	0	0	217	0	0	0	0	0	0	0	0	0	0	0	0	0	0	0	0	0	0	0	0	0	0	0	0	0	0
OTU_2927	Eukaryota	Opisthokonta	Metazoa	Nematoda	Chromadorea	Chromadorea_X	Oscheius		0	0	0	140	0	0	0	0	0	0	0	0	0	0	0	0	0	0	0	0	0	0	0	0	0	0	0	0	0	0
OTU_2181	Eukaryota	Opisthokonta	Metazoa	Nematoda	Chromadorea	Chromadorea_X	Oscheius		0	0	0	0	0	0	0	0	0	0	2	0	0	0	42	0	0	0	0	0	0	0	0	0	0	2	0	0	0	78
OTU_1795	Eukaryota	Opisthokonta	Metazoa	Nematoda	Chromadorea	Chromadorea_X	Panagrolaimus	Panagrolaimus_rigidus	0	0	0	0	0	0	0	14	0	0	0	0	0	0	46	0	0	0	0	3	0	0	3	0	0	0	0	0	0	1
OTU_1606	Eukaryota	Opisthokonta	Metazoa	Nematoda	Chromadorea	Chromadorea_X	Panagrolaimus	Panagrolaimus_sp.	0	0	0	0	237	0	0	0	76	0	0	0	0	0	0	0	0	0	0	7	0	0	0	0	0	0	0	0	0	0
OTU_2207	Eukaryota	Opisthokonta	Metazoa	Nematoda	Chromadorea	Chromadorea_X	Panagrolaimus	Panagrolaimus_sp.	0	0	0	0	0	0	0	0	0	0	0	0	15	0	0	0	0	0	0	0	0	0	0	0	0	0	0	0	0	0
OTU_2165	Eukaryota	Opisthokonta	Metazoa	Nematoda	Chromadorea	Chromadorea_X	Pellioditis		0	0	0	0	11012	0	424	10353	9248	0	0	0	2	2	0	0	0	0	6	2330	0	31	2131	0	0	0	0	0	0	0
OTU_2227	Eukaryota	Opisthokonta	Metazoa	Nematoda	Chromadorea	Chromadorea_X	Pellioditis		0	0	0	0	20	0	0	13	560	0	0	0	0	0	0	0	0	0	0	20	0	0	2	0	0	0	0	0	0	0
OTU_2243	Eukaryota	Opisthokonta	Metazoa	Nematoda	Chromadorea	Chromadorea_X	Pellioditis		0	0	0	0	5	0	0	12	10	0	0	0	0	0	0	0	0	0	0	9	0	0	4	0	0	0	0	0	0	0
OTU_2901	Eukaryota	Opisthokonta	Metazoa	Nematoda	Chromadorea	Chromadorea_X	Pellioditis		0	0	0	0	4	0	0	15	0	0	0	0	0	0	0	0	0	0	0	0	0	0	0	0	0	0	0	0	0	0
OTU_1405	Eukaryota	Opisthokonta	Metazoa	Nematoda	Chromadorea	Chromadorea_X	Plectus		0	0	0	0	16	0	2	13	0	0	0	0	0	0	0	0	0	0	0	149	0	8	8	0	0	0	0	0	0	0
OTU_1436	Eukaryota	Opisthokonta	Metazoa	Nematoda	Chromadorea	Chromadorea_X	Poikilolaimus	Poikilolaimus_oxycercus	0	49	0	0	0	0	0	0	0	0	0	0	0	0	0	0	0	0	0	0	0	0	0	0	0	0	0	0	0	0
OTU_1440	Eukaryota	Opisthokonta	Metazoa	Nematoda	Chromadorea	Chromadorea_X	Poikilolaimus	Poikilolaimus_oxycercus	16	0	0	0	0	0	0	0	0	0	0	0	0	0	0	0	0	0	0	0	0	0	0	0	0	0	0	0	0	0
OTU_1021	Eukaryota	Opisthokonta	Metazoa	Nematoda	Chromadorea	Chromadorea_X	Sabatieria	Sabatieria_sp.	0	0	0	0	0	0	33	108	0	0	0	0	0	0	0	0	0	0	0	5	0	0	40	0	0	0	0	0	0	0
OTU_1051	Eukaryota	Opisthokonta	Metazoa	Nematoda	Chromadorea	Chromadorea_X	Spirinia	Spirinia_parasitifera	0	0	0	0	0	0	16	6	0	0	0	0	0	0	0	0	0	0	0	0	0	0	0	0	0	0	0	0	0	0
OTU_892	Eukaryota	Opisthokonta	Metazoa	Nematoda	Chromadorea	Chromadorea_X	Terschellingia	Terschellingia_longicaudata	0	0	0	0	0	0	0	0	0	0	0	0	0	0	0	0	0	0	0	0	0	13	0	0	0	0	0	0	0	0
OTU_1395	Eukaryota	Opisthokonta	Metazoa	Nematoda	Chromadorea	Chromadorea_X	Tylocephalus	Tylocephalus_auriculatus	0	0	0	0	0	0	0	529	0	0	0	0	0	0	0	0	0	0	0	0	0	0	9	0	0	0	0	0	0	0
OTU_1499	Eukaryota	Opisthokonta	Metazoa	Nematoda	Chromadorea	Chromadorea_X			0	0	0	0	0	0	3062	3533	0	0	0	0	0	0	0	0	0	0	0	0	0	532	78	0	0	0	0	0	0	0
OTU_1141	Eukaryota	Opisthokonta	Metazoa	Nematoda	Chromadorea	Chromadorea_X			0	0	0	0	0	0	0	217	0	0	0	0	0	0	0	0	0	0	0	0	0	0	15	0	0	0	0	0	0	0
OTU_1402	Eukaryota	Opisthokonta	Metazoa	Nematoda	Chromadorea	Chromadorea_X			0	0	0	0	0	0	108	32	13	0	0	0	0	0	0	0	0	0	0	0	0	10	3	0	0	0	0	0	0	0
OTU_1798	Eukaryota	Opisthokonta	Metazoa	Nematoda	Chromadorea	Chromadorea_X			0	0	0	0	0	0	0	47	0	0	0	0	0	0	0	0	0	0	0	0	0	0	72	0	0	0	0	0	0	0
OTU_1043	Eukaryota	Opisthokonta	Metazoa	Nematoda	Chromadorea	Chromadorea_X			0	0	0	0	0	0	1	33	18	0	0	0	0	0	0	0	0	0	0	0	0	27	0	0	0	0	0	0	0	0
OTU_1429	Eukaryota	Opisthokonta	Metazoa	Nematoda	Chromadorea	Chromadorea_X			0	0	0	0	0	0	0	0	71	0	0	0	0	0	0	0	0	0	0	0	0	0	0	0	0	0	0	0	0	0
OTU_1644	Eukaryota	Opisthokonta	Metazoa	Nematoda	Chromadorea	Chromadorea_X			0	0	0	0	0	0	0	0	48	0	0	0	0	0	0	0	0	0	0	0	0	0	0	0	0	0	0	0	0	0
OTU_1640	Eukaryota	Opisthokonta	Metazoa	Nematoda	Chromadorea	Chromadorea_X			0	0	0	0	0	0	0	44	0	0	0	0	0	0	0	0	0	0	0	0	0	0	0	0	0	0	0	0	0	0
OTU_1412	Eukaryota	Opisthokonta	Metazoa	Nematoda	Chromadorea	Chromadorea_X			0	0	0	0	0	0	19	10	0	0	0	0	0	0	0	0	0	0	0	0	0	0	7	0	0	0	0	0	0	0
OTU_939	Eukaryota	Opisthokonta	Metazoa	Nematoda	Chromadorea	Chromadorea_X			0	0	0	0	0	0	0	0	15	0	0	0	0	0	0	0	0	0	0	0	0	0	0	0	0	0	0	0	0	0
OTU_1790	Eukaryota	Opisthokonta	Metazoa	Nematoda	Chromadorea	Chromadorea_X			0	0	0	0	0	0	8	4	0	0	0	0	0	0	0	0	0	0	0	0	0	0	0	0	0	0	0	0	0	0
OTU_1468	Eukaryota	Opisthokonta	Metazoa	Nematoda	Chromadorea				0	0	0	0	6	0	0	0	0	0	0	0	0	0	0	0	0	0	0	14	0	0	0	0	0	0	0	0	0	2
OTU_1393	Eukaryota	Opisthokonta	Metazoa	Nematoda	Enoplea	Enoplea_X	Coomansus	Coomansus_parvus	0	0	0	0	0	0	364	58	0	0	0	0	0	0	0	0	0	0	0	0	0	0	0	0	0	0	0	0	0	0
OTU_1649	Eukaryota	Opisthokonta	Metazoa	Nematoda	Enoplea	Enoplea_X	Halalaimus	Halalaimus_sp.	0	0	0	0	0	0	22	12	0	0	0	0	0	0	0	0	0	0	0	0	0	0	0	0	0	0	0	0	0	0
OTU_1428	Eukaryota	Opisthokonta	Metazoa	Nematoda	Enoplea	Enoplea_X	Halalaimus	Halalaimus_sp.	0	0	0	0	0	0	0	28	0	0	0	0	0	0	0	0	0	0	0	0	0	0	1	0	0	0	0	0	0	0
OTU_1199	Eukaryota	Opisthokonta	Metazoa	Nematoda	Enoplea	Enoplea_X	Oncholaimidae	Oncholaimidae_sp.	0	0	0	0	11	0	0	0	0	0	0	0	0	0	0	0	0	0	0	0	0	0	0	0	0	0	0	0	0	0
OTU_1563	Eukaryota	Opisthokonta	Metazoa	Nematoda	Enoplea	Enoplea_X	Viscosia	Viscosia_sp.	0	0	0	0	0	0	0	0	174	0	0	0	0	0	0	0	0	0	0	0	0	0	0	0	0	0	0	0	0	0
OTU_1735	Eukaryota	Opisthokonta	Metazoa	Nematoda	Enoplea	Enoplea_X	Viscosia	Viscosia_sp.	0	0	0	0	0	0	0	0	26	0	0	0	0	0	0	0	0	0	0	0	0	0	0	0	0	0	0	0	0	0
OTU_575	Eukaryota	Opisthokonta	Metazoa	Nemertea	Nemertea_X	Nemertea_XX	Hubrechtella	Hubrechtella_dubia	0	0	0	0	0	0	0	0	0	0	0	0	0	0	0	0	0	0	0	0	0	0	0	22	0	0	0	0	0	0
OTU_1044	Eukaryota	Opisthokonta	Metazoa	Nemertea	Nemertea_X	Nemertea_XX	Notospermus	Notospermus_sp.	0	0	0	0	0	0	0	0	0	0	0	0	0	0	0	0	0	0	0	0	0	0	0	52	0	0	0	0	0	0
OTU_1160	Eukaryota	Opisthokonta	Metazoa	Nemertea	Nemertea_X	Nemertea_XX			0	0	0	0	0	0	0	0	0	0	0	0	0	0	0	0	0	0	0	0	0	0	0	31	4	0	0	0	0	0
OTU_1661	Eukaryota	Opisthokonta	Metazoa	Placozoa	Placozoa_X	Placozoa_XX	Trichoplax	Trichoplax_sp.	0	0	0	0	0	0	0	0	0	4	0	0	0	0	0	0	0	0	0	3	14	0	0	0	66	0	2	53	0	0
OTU_1851	Eukaryota	Opisthokonta	Metazoa	Placozoa	Placozoa_X	Placozoa_XX	Trichoplax	Trichoplax_sp.	0	0	0	0	0	0	0	0	0	0	0	0	0	0	0	0	0	0	0	0	9	0	0	0	11	0	0	5	1	0
OTU_944	Eukaryota	Opisthokonta	Metazoa	Platyhelminthes	Turbellaria	Macrostomorpha	Microstomum		0	0	0	4	0	0	0	2	2	40	0	0	0	0	0	0	0	0	9	0	16	0	11	0	20	0	0	0	0	0
OTU_945	Eukaryota	Opisthokonta	Metazoa	Platyhelminthes	Turbellaria	Polycladida			0	0	0	0	0	0	5	8	0	0	0	0	0	52	0	0	0	0	0	0	0	0	1	2	0	0	0	0	334	0
OTU_466	Eukaryota	Opisthokonta	Metazoa	Platyhelminthes	Turbellaria	Rhabdocoela	Kaitalugia	Kaitalugia_sp.	0	0	0	0	0	0	232	0	0	0	0	0	0	0	0	0	0	0	0	0	0	52	0	0	0	0	0	0	0	0
OTU_990	Eukaryota	Opisthokonta	Metazoa	Platyhelminthes	Turbellaria	Rhabdocoela			0	0	0	0	0	0	0	736	0	0	0	0	0	0	0	0	0	0	0	0	0	0	83	0	0	0	0	0	0	0
OTU_467	Eukaryota	Opisthokonta	Metazoa	Platyhelminthes	Turbellaria	Rhabdocoela			0	0	0	0	0	0	0	161	0	0	0	0	0	0	0	0	0	0	0	0	0	0	7	0	0	0	0	0	0	0
OTU_652	Eukaryota	Opisthokonta	Metazoa	Platyhelminthes	Turbellaria	Rhabdocoela			0	0	0	0	0	0	0	93	0	0	0	0	0	0	0	0	0	0	0	0	0	0	0	0	0	0	0	0	0	0
OTU_1910	Eukaryota	Opisthokonta	Metazoa	Platyhelminthes	Turbellaria	Seriata	Palombiella	Palombiella_stephensoni	0	0	0	0	32	0	0	0	0	0	0	0	0	0	0	0	0	0	0	0	0	0	0	0	0	0	0	0	0	0
OTU_1210	Eukaryota	Opisthokonta	Metazoa	Porifera	Porifera_X	Calcarea			0	0	43	0	0	46	0	0	0	10	0	0	4	0	0	0	0	32	3	0	55	0	0	0	22	0	0	14	0	3
OTU_1073	Eukaryota	Opisthokonta	Metazoa	Porifera	Porifera_X	Calcarea			0	0	0	0	0	0	0	0	0	39	0	2	37	0	0	0	0	0	0	0	0	0	0	0	95	0	2	36	0	0
OTU_1813	Eukaryota	Opisthokonta	Metazoa	Porifera	Porifera_X	Demospongiae	Hymeniacidon	Hymeniacidon_sinapium	0	0	0	0	0	0	0	0	0	0	0	0	0	0	0	0	0	0	2	0	0	4	0	0	13	0	0	0	0	0
OTU_1805	Eukaryota	Opisthokonta	Metazoa	Porifera	Porifera_X	Demospongiae			0	0	0	0	0	0	0	0	14	0	0	0	0	0	0	0	0	0	0	0	0	0	0	0	0	0	0	0	0	0
OTU_861	Eukaryota	Opisthokonta	Metazoa	Rotifera	Rotifera_X	Rotifera_XX	Adineta	Adineta_vaga	0	0	0	0	0	0	0	0	0	0	0	23451	890	0	10	0	0	0	4	0	0	0	0	0	0	0	5622	104	0	0
OTU_1705	Eukaryota	Opisthokonta	Metazoa	Rotifera	Rotifera_X	Rotifera_XX	Adineta	Adineta_vaga	0	0	0	0	0	0	0	0	3	0	0	9830	387	0	8	0	0	0	1	0	0	0	0	0	2	0	2845	39	0	0
OTU_898	Eukaryota	Opisthokonta	Metazoa	Rotifera	Rotifera_X	Rotifera_XX	Mytilina		0	0	0	0	0	0	0	0	2	2	0	0	0	6	0	0	0	0	0	0	0	0	0	376	4	4	0	0	104	0
OTU_1494	Eukaryota	Opisthokonta	Metazoa	Rotifera	Rotifera_X	Rotifera_XX	Rotifera_XXX	Rotifera_XXX_sp.	0	0	0	0	2	0	6	0	0	0	0	2946	434	0	15	0	2	0	0	3	0	0	0	0	0	0	2465	1	0	0
OTU_1461	Eukaryota	Opisthokonta	Metazoa	Rotifera	Rotifera_X	Rotifera_XX	Rotifera_XXX	Rotifera_XXX_sp.	0	0	0	0	8	0	29	0	0	0	0	100	0	0	2808	0	0	0	0	34	0	5	0	0	0	0	71	0	0	1003
OTU_1336	Eukaryota	Opisthokonta	Metazoa	Rotifera	Rotifera_X	Rotifera_XX	Rotifera_XXX	Rotifera_XXX_sp.	0	0	0	0	0	0	0	0	0	0	0	0	0	4	553	0	0	0	0	1	0	0	0	0	0	0	4	0	0	86
OTU_831	Eukaryota	Opisthokonta	Metazoa	Rotifera	Rotifera_X	Rotifera_XX	Rotifera_XXX	Rotifera_XXX_sp.	0	0	0	0	0	0	3	50	0	0	0	0	0	0	0	0	0	0	0	0	0	297	32	0	0	0	0	0	0	0
OTU_1673	Eukaryota	Opisthokonta	Metazoa	Rotifera	Rotifera_X	Rotifera_XX	Rotifera_XXX	Rotifera_XXX_sp.	0	0	0	0	0	0	6	0	0	0	0	121	0	0	53	0	1	0	0	2	0	0	0	0	0	0	88	0	0	6
OTU_1713	Eukaryota	Opisthokonta	Metazoa	Rotifera	Rotifera_X	Rotifera_XX	Rotifera_XXX	Rotifera_XXX_sp.	0	0	0	0	6	0	0	0	0	0	0	26	0	4	11	0	0	0	0	22	0	0	0	0	0	0	23	2	0	3
OTU_1780	Eukaryota	Opisthokonta	Metazoa	Rotifera	Rotifera_X	Rotifera_XX	Rotifera_XXX	Rotifera_XXX_sp.	0	0	0	0	11	0	0	0	0	0	0	0	0	0	2	0	0	0	0	0	0	0	0	0	0	0	0	0	0	0
OTU_899	Eukaryota	Opisthokonta	Metazoa	Rotifera	Rotifera_X	Rotifera_XX	Synchaeta		0	0	0	0	0	0	0	0	2	0	0	0	0	0	0	0	0	0	0	0	0	0	0	30	2	2	0	0	5	0
OTU_905	Eukaryota	Opisthokonta	Metazoa	Rotifera	Rotifera_X	Rotifera_XX			0	0	0	0	0	0	0	10	9	0	15	0	0	37	0	9	0	0	0	9	2	0	9	279	78	55	0	6	425	0
OTU_686	Eukaryota	Opisthokonta	Metazoa	Rotifera	Rotifera_X	Rotifera_XX			0	0	0	0	0	0	7	0	0	31	0	0	0	0	0	0	0	0	0	0	1	0	0	129	86	43	0	0	0	0
OTU_873	Eukaryota	Opisthokonta	Metazoa	Rotifera	Rotifera_X	Rotifera_XX			0	0	0	0	0	0	2	28	0	0	0	16	0	0	3	0	0	0	0	12	2	0	4	1	5	0	131	0	0	63
OTU_869	Eukaryota	Opisthokonta	Metazoa	Rotifera	Rotifera_X	Rotifera_XX			0	0	0	0	0	0	0	0	0	0	2	0	0	0	0	0	0	0	0	0	0	0	0	0	0	133	0	0	0	0
OTU_879	Eukaryota	Opisthokonta	Metazoa	Rotifera	Rotifera_X	Rotifera_XX			0	0	0	0	0	0	13	41	0	0	0	0	0	0	0	0	0	0	0	0	0	7	0	0	0	0	0	0	0	0
OTU_891	Eukaryota	Opisthokonta	Metazoa	Rotifera	Rotifera_X	Rotifera_XX			0	0	0	0	5	0	0	0	0	0	0	0	0	0	0	0	0	0	1	7	12	0	8	0	0	0	0	0	0	0
OTU_906	Eukaryota	Opisthokonta	Metazoa	Rotifera	Rotifera_X	Rotifera_XX			0	0	0	0	0	0	0	0	0	0	0	0	0	0	0	0	0	0	0	0	0	0	0	12	0	0	0	0	2	0
OTU_838	Eukaryota	Opisthokonta	Metazoa	Rotifera	Rotifera_X	Rotifera_XX			0	0	0	0	0	0	0	0	0	0	0	0	0	0	0	0	0	0	0	0	0	0	0	9	2	0	0	0	0	0
OTU_960	Eukaryota	Opisthokonta	Metazoa	Tardigrada	Tardigrada_X	Tardigrada_XX	Acutuncus		0	0	0	0	3	0	0	15	0	0	0	0	0	0	0	0	0	0	0	0	0	0	6	0	0	0	0	0	0	0
OTU_951	Eukaryota	Opisthokonta	Metazoa	Tardigrada	Tardigrada_X	Tardigrada_XX	Macrobiotus		0	0	0	0	0	0	0	26	0	0	0	0	0	0	0	0	0	0	0	0	0	4	212	0	0	0	0	0	0	0
OTU_948	Eukaryota	Opisthokonta	Metazoa	Tardigrada	Tardigrada_X	Tardigrada_XX	Paramacrobiotus	Paramacrobiotus_richtersi	0	0	0	0	0	0	0	46	0	0	0	0	0	0	0	0	0	0	0	0	0	0	44	0	0	0	0	0	0	0
OTU_876	Eukaryota	Opisthokonta	Metazoa	Tardigrada	Tardigrada_X	Tardigrada_XX	Ramazzottius	Ramazzottius_oberhaeuseri	0	0	0	0	0	0	0	30	0	0	0	0	0	0	0	0	0	0	0	0	0	0	136	0	0	0	0	0	0	0
OTU_1045	Eukaryota	Opisthokonta	Metazoa	Tardigrada	Tardigrada_X	Tardigrada_XX	Tardigrada	Tardigrada_sp.	0	0	0	0	4	0	0	2	0	0	0	0	0	0	0	0	0	0	0	74	0	0	0	0	0	0	0	0	0	0
OTU_1162	Eukaryota	Opisthokonta	Metazoa	Tardigrada	Tardigrada_X	Tardigrada_XX	Tardigrada	Tardigrada_sp.	0	0	0	0	0	0	0	30	0	0	0	0	0	0	0	0	0	0	0	0	0	0	0	0	0	0	0	0	0	0
OTU_854	Eukaryota	Opisthokonta	Metazoa	Urochordata	Urochordata_X	Appendicularia	Oikopleura	Oikopleura_dioica	0	0	0	0	0	0	0	0	0	0	0	2	14	0	0	0	0	0	0	0	0	0	0	0	0	0	0	0	0	0
OTU_666	Eukaryota	Opisthokonta	Metazoa	Urochordata	Urochordata_X	Appendicularia	Oikopleura	Oikopleura_sp.	0	0	0	0	0	2	0	0	0	10	9	0	688	22	0	0	0	0	0	0	5	0	4	192	32	12	0	3750	3	0
OTU_1374	Eukaryota	Opisthokonta	Metazoa	Urochordata	Urochordata_X	Ascidiacea	Botryllus		0	2	0	0	6	20	0	0	2	4	0	0	0	0	0	0	0	0	0	0	0	0	0	0	0	0	0	0	0	0
OTU_1048	Eukaryota	Opisthokonta	Metazoa	Urochordata	Urochordata_X	Ascidiacea	Ciona	Ciona_intestinalis	0	0	0	0	0	0	0	0	0	15	0	0	0	0	0	0	0	0	0	0	0	0	0	0	0	0	0	1	0	0
OTU_1031	Eukaryota	Opisthokonta	Metazoa	Urochordata	Urochordata_X	Ascidiacea	Ciona	Ciona_savignyi	0	0	310	6	16	12	0	0	0	270	0	0	61	0	0	0	0	2	0	4	1	0	0	2	4	0	0	5	0	0
OTU_1036	Eukaryota	Opisthokonta	Metazoa	Urochordata	Urochordata_X	Ascidiacea	Pyura		0	0	0	0	0	0	0	0	0	16	0	0	177	0	0	0	0	0	0	0	0	0	0	0	2	0	0	0	0	0
OTU_1040	Eukaryota	Opisthokonta	Metazoa	Urochordata	Urochordata_X	Ascidiacea	Pyura		0	0	0	0	0	0	0	0	13	0	0	0	0	0	0	0	0	0	0	0	0	0	0	0	0	0	0	0	0	0
OTU_964	Eukaryota	Opisthokonta	Metazoa	Urochordata	Urochordata_X	Ascidiacea	Salpa		0	0	0	0	0	0	0	0	2	0	0	27	0	0	2	0	0	0	0	0	0	0	0	0	0	0	2	0	0	0
OTU_1054	Eukaryota	Opisthokonta	Metazoa	Urochordata	Urochordata_X	Ascidiacea	Styela	Styela_plicata	0	0	0	0	0	4	0	2	7	2	0	0	0	0	0	0	0	0	0	0	0	2	0	0	0	0	0	0	0	0
OTU_1058	Eukaryota	Opisthokonta	Metazoa	Urochordata	Urochordata_X	Ascidiacea	Thalia	Thalia_sp.	0	0	0	0	0	0	0	0	0	0	0	17	0	0	0	0	0	0	0	0	0	0	0	0	0	0	0	0	0	0
OTU_1170	Eukaryota	Opisthokonta	Metazoa	Urochordata	Urochordata_X	Ascidiacea			0	0	0	0	2	14	0	0	0	12	0	0	2	0	0	0	0	0	0	0	0	0	0	0	4	0	0	0	0	0
OTU_1293	Eukaryota	Opisthokonta	Metazoa						0	0	0	0	4	0	5	3	0	0	0	45	0	2	0	0	0	0	0	1	0	0	0	0	0	0	0	0	0	0
OTU_2298	Eukaryota	Opisthokonta	Metazoa						0	0	0	0	0	0	0	0	0	0	16	0	0	2	0	0	0	0	0	0	0	0	0	0	0	0	0	0	0	0
OTU_3102	Eukaryota	Opisthokonta							0	0	0	0	0	0	0	0	0	0	0	0	0	0	0	0	1	0	0	0	0	0	0	0	92	0	0	0	0	0
OTU_2237	Eukaryota	Opisthokonta							0	0	0	0	7	0	6	0	0	0	0	0	0	0	2	0	0	0	0	0	0	0	0	0	0	0	0	0	0	0
OTU_1913	Eukaryota	Opisthokonta							0	0	5	0	0	0	0	0	0	0	0	0	0	0	0	0	0	8	0	1	0	0	0	0	0	0	0	0	0	0
OTU_277	Eukaryota	Rhizaria	Cercozoa	Endomyxa	Reticulosida	Filoretidae	Filoreta	Filoreta_sp.	6	0	0	0	0	0	0	0	0	0	0	0	0	0	0	218	0	0	4	0	0	0	0	0	0	0	0	0	0	0
OTU_572	Eukaryota	Rhizaria	Cercozoa	Endomyxa	Vampyrellida	Leptophryidae			0	0	0	0	0	0	0	0	0	0	0	0	0	0	127	0	0	0	0	0	0	0	0	0	0	0	0	0	0	27
OTU_203	Eukaryota	Rhizaria	Cercozoa	Endomyxa	Vampyrellida	Penardia-lineage	Penardia-lineage_X	Penardia-lineage_X_sp.	0	0	0	0	41	0	0	0	0	0	0	0	0	0	0	0	0	0	0	22	0	0	0	0	0	0	0	0	0	0
OTU_211	Eukaryota	Rhizaria	Cercozoa	Endomyxa	Vampyrellida	Vampyrellida_X	Vampyrellida_clade_B	Vampyrellida_sp.	0	0	0	0	0	0	8	32	0	0	0	0	0	0	0	0	0	0	0	1	0	494	3578	0	0	0	0	0	0	0
OTU_517	Eukaryota	Rhizaria	Cercozoa	Endomyxa	Vampyrellida	Vampyrellida_X	Vampyrellida_clade_B	Vampyrellida_sp.	0	0	0	0	0	0	4	2	0	0	0	0	0	0	0	0	0	0	0	0	0	43	323	0	0	0	0	0	0	0
OTU_375	Eukaryota	Rhizaria	Cercozoa	Endomyxa	Vampyrellida	Vampyrellida_X	Vampyrellida_clade_B	Vampyrellida_sp.	0	0	0	0	0	0	6	2	0	0	0	0	0	0	0	0	0	0	0	0	0	74	80	0	0	0	0	0	0	0
OTU_301	Eukaryota	Rhizaria	Cercozoa	Endomyxa	Vampyrellida	Vampyrellida_X	Vampyrellida_clade_B	Vampyrellida_sp.	0	0	0	0	0	0	0	0	0	0	0	0	0	0	0	0	0	0	0	0	0	37	48	0	0	0	0	0	0	0
OTU_591	Eukaryota	Rhizaria	Cercozoa	Endomyxa	Vampyrellida	Vampyrellida_X	Vampyrellida_clade_B	Vampyrellida_sp.	0	0	0	0	0	0	0	0	0	0	0	0	0	0	0	0	0	0	5	3	0	0	0	0	6	0	0	4	0	0
OTU_712	Eukaryota	Rhizaria	Cercozoa	Endomyxa	Vampyrellida	Vampyrellida_X	Vampyrellida_clade_B	Vampyrellida_sp.	0	0	0	0	0	0	0	0	0	12	0	0	0	0	0	0	0	0	0	0	0	0	0	0	0	0	0	0	0	0
OTU_662	Eukaryota	Rhizaria	Cercozoa	Endomyxa	Vampyrellida	Vampyrellida_X			0	0	0	0	0	0	0	0	2	0	0	6	0	0	3	0	0	0	0	0	0	0	0	0	0	0	0	0	0	0
OTU_584	Eukaryota	Rhizaria	Cercozoa	Filosa	Filosa_X	Filosa_XX	Micrometopion	Micrometopion_nutans	0	0	0	0	0	0	0	0	0	0	0	0	0	0	0	0	0	0	1	0	0	0	0	0	3	0	0	6	1	0
OTU_243	Eukaryota	Rhizaria	Cercozoa	Filosa-Chlorarachnea	Filosa-Chlorarachnea_X	LC104-lineage	LC104-lineage_X	LC104-lineage_X_sp.	0	0	2	0	0	0	0	2	0	2	2	0	6	0	0	2	0	2	14	6	31	2	0	0	0	5	0	8	0	0
OTU_254	Eukaryota	Rhizaria	Cercozoa	Filosa-Chlorarachnea	Filosa-Chlorarachnea_X	LC104-lineage	LC104-lineage_X	LC104-lineage_X_sp.	0	0	20	0	0	0	0	0	0	4	0	0	2	0	0	2	0	14	5	1	5	0	0	0	0	0	0	8	0	0
OTU_225	Eukaryota	Rhizaria	Cercozoa	Filosa-Chlorarachnea	Filosa-Chlorarachnea_X	LC104-lineage	LC104-lineage_X	LC104-lineage_X_sp.	0	0	0	0	0	0	0	0	0	0	0	0	0	0	0	6	0	2	0	0	10	0	0	0	0	0	0	2	0	0
OTU_460	Eukaryota	Rhizaria	Cercozoa	Filosa-Granofilosea	Cryptofilida	Nanofilidae	Nanofila	Nanofila_sp.	174	0	0	0	0	0	0	0	0	0	0	0	0	0	0	1533	0	0	0	0	0	0	0	0	0	0	0	0	0	0
OTU_380	Eukaryota	Rhizaria	Cercozoa	Filosa-Granofilosea	Cryptofilida	Nanofilidae	Nanofila	Nanofila_sp.	0	0	0	0	0	0	0	0	0	0	0	0	0	0	0	59	0	0	0	0	0	0	0	0	0	0	0	0	0	0
OTU_484	Eukaryota	Rhizaria	Cercozoa	Filosa-Granofilosea	Cryptofilida	Nanofilidae	Nanofila	Nanofila_sp.	0	0	1	0	0	0	0	0	0	0	0	0	0	0	0	3	0	0	5	0	9	0	11	0	0	2	0	4	0	0
OTU_576	Eukaryota	Rhizaria	Cercozoa	Filosa-Granofilosea	Cryptofilida	Nanofilidae	Nanofila	Nanofila_sp.	0	0	4	0	0	0	0	0	0	0	0	0	0	0	0	0	0	2	2	0	0	0	16	0	0	0	0	0	0	0
OTU_571	Eukaryota	Rhizaria	Cercozoa	Filosa-Granofilosea	Cryptofilida	Novel-Gran-1	Novel-Gran-1_X	Novel-Gran-1_X_sp.	0	0	0	0	0	0	0	0	0	0	0	0	0	0	0	809	0	0	0	0	2	2	10	0	0	0	0	1	0	0
OTU_487	Eukaryota	Rhizaria	Cercozoa	Filosa-Granofilosea	Cryptofilida	Novel-Gran-1	Novel-Gran-1_X	Novel-Gran-1_X_sp.	0	0	13	0	0	0	0	0	0	0	0	0	0	0	0	0	0	0	0	0	0	8	13	0	0	0	0	0	0	0
OTU_228	Eukaryota	Rhizaria	Cercozoa	Filosa-Granofilosea	Cryptofilida	Novel-Gran-1	Novel-Gran-1_X	Novel-Gran-1_X_sp.	0	0	0	0	0	0	0	0	0	0	0	0	0	0	0	0	0	0	0	0	10	0	0	0	0	0	0	1	0	0
OTU_193	Eukaryota	Rhizaria	Cercozoa	Filosa-Granofilosea	Filosa-Granofilosea_X	he2-lineage	he2-lineage_X	he2-lineage_X_sp.	0	0	0	0	0	0	0	0	0	0	0	0	0	0	0	0	40	0	0	1	0	0	1	0	0	0	0	0	0	0
OTU_220	Eukaryota	Rhizaria	Cercozoa	Filosa-Granofilosea	Filosa-Granofilosea_X	he2-lineage	he2-lineage_X	he2-lineage_X_sp.	0	0	0	0	0	0	0	0	0	0	0	0	0	0	0	0	0	0	0	0	16	0	1	0	6	0	0	6	0	0
OTU_358	Eukaryota	Rhizaria	Cercozoa	Filosa-Granofilosea	Filosa-Granofilosea_X	Massiteriidae	Massisteria	Massisteria_sp.	44	0	0	4	0	2	0	0	0	5	3	0	0	0	0	281	3	2	42	122	90	0	12	0	8	0	0	49	0	6
OTU_396	Eukaryota	Rhizaria	Cercozoa	Filosa-Granofilosea	Filosa-Granofilosea_X	Massiteriidae	Massisteria	Massisteria_sp.	27	0	0	0	2	6	0	0	0	0	0	0	0	0	0	274	7	4	29	83	72	0	9	0	2	0	0	41	0	2
OTU_223	Eukaryota	Rhizaria	Cercozoa	Filosa-Granofilosea	Filosa-Granofilosea_X	Massiteriidae	Massisteria	Massisteria_sp.	0	0	4	0	0	15	0	0	0	0	0	0	0	0	0	0	0	71	0	0	310	0	0	0	0	0	0	0	0	0
OTU_469	Eukaryota	Rhizaria	Cercozoa	Filosa-Granofilosea	Filosa-Granofilosea_X	Novel-Gran-234	Novel-Gran-234_X	Novel-Gran-234_X_sp.	61	0	0	0	0	0	0	0	0	0	0	0	0	0	0	41	0	4	0	0	0	0	0	0	0	0	0	0	0	0
OTU_283	Eukaryota	Rhizaria	Cercozoa	Filosa-Granofilosea	Filosa-Granofilosea_X	Novel-Gran-234	Novel-Gran-234_X	Novel-Gran-234_X_sp.	0	0	0	0	0	5	0	0	0	0	0	0	0	0	0	0	0	0	1	1	5	0	0	0	2	0	0	4	0	0
OTU_231	Eukaryota	Rhizaria	Cercozoa	Filosa-Granofilosea	Limnofilida	Limnofilidae	Limnofila	Limnofila_borokensis	0	0	0	0	0	22	0	0	0	0	0	0	0	0	0	0	0	0	0	0	11	0	0	0	0	0	2	0	0	0
OTU_285	Eukaryota	Rhizaria	Cercozoa	Filosa-Granofilosea	Limnofilida	Limnofilidae	Limnofila	Limnofila_borokensis	0	0	0	0	0	14	0	0	0	0	0	0	0	0	0	0	0	0	0	0	6	0	0	0	0	0	6	0	0	0
OTU_249	Eukaryota	Rhizaria	Cercozoa	Filosa-Granofilosea	Limnofilida	Limnofilidae			0	0	0	0	0	0	0	0	0	0	0	55	2	0	0	0	0	0	0	0	0	0	0	0	0	0	230	3	0	0
OTU_250	Eukaryota	Rhizaria	Cercozoa	Filosa-Imbricatea	Euglyphida	Ovulinatidae	Ovulinata	Ovulinata_parva	0	0	0	0	0	0	0	0	18	7	50	0	0	0	0	0	0	0	0	0	0	0	0	0	4	17	0	0	0	0
OTU_1653	Eukaryota	Rhizaria	Cercozoa	Filosa-Imbricatea	Filosa-Imbricatea_X	Novel-Clade-2	Novel-Clade-2_X	Novel-Clade-2_X_sp.	0	0	0	0	0	2	0	0	0	0	0	0	0	0	0	0	0	0	0	0	14	0	0	0	0	0	0	3	0	0
OTU_1962	Eukaryota	Rhizaria	Cercozoa	Filosa-Imbricatea	Filosa-Imbricatea_X	Novel-Clade-2	Novel-Clade-2_X	Novel-Clade-2_X_sp._strain2	0	0	0	0	0	0	25	27	0	0	0	0	0	0	0	0	0	0	0	0	0	46	0	0	0	0	0	0	0	0
OTU_2047	Eukaryota	Rhizaria	Cercozoa	Filosa-Imbricatea	Filosa-Imbricatea_X	Novel-Clade-2	Novel-Clade-2_X	Novel-Clade-2_X_sp._strain5	0	0	0	0	0	0	0	4	0	0	0	0	0	0	0	0	0	0	0	0	0	8	2	0	0	0	0	0	0	0
OTU_1416	Eukaryota	Rhizaria	Cercozoa	Filosa-Imbricatea	Filosa-Imbricatea_X	Novel-Clade-2	Novel-Clade-2_X	Novel-Clade-2_X_sp._strain6	0	0	0	0	0	0	17	7	0	0	0	0	0	0	0	0	0	0	0	0	0	31	1	0	0	0	0	0	0	0
OTU_472	Eukaryota	Rhizaria	Cercozoa	Filosa-Imbricatea	Marimonadida	Marimonadida_X	Marimonadida_XX		0	0	0	0	0	0	0	0	0	0	0	0	0	0	0	0	0	0	4	0	33	0	0	0	7	0	0	6	0	0
OTU_493	Eukaryota	Rhizaria	Cercozoa	Filosa-Imbricatea	Thaumatomonadida	Thaumatomonadidae	Thaumatomastix	Thaumatomastix_sp.	0	0	0	0	0	0	0	0	0	0	0	0	6	0	0	0	0	0	0	0	0	0	0	0	5	0	0	16	0	0
OTU_506	Eukaryota	Rhizaria	Cercozoa	Filosa-Imbricatea	Thaumatomonadida	Thaumatomonadidae	Thaumatomonas	Thaumatomonas_sp.	0	0	5	0	0	0	0	0	0	0	0	0	0	0	0	6	0	4	40	1	43	0	0	0	2	0	0	3	0	0
OTU_481	Eukaryota	Rhizaria	Cercozoa	Filosa-Imbricatea	Thaumatomonadida	Thaumatomonadidae	Thaumatomonas	Thaumatomonas_sp.	0	0	0	0	0	0	0	0	0	2	0	0	4	0	0	0	0	0	0	0	0	0	0	0	16	0	0	41	0	2
OTU_298	Eukaryota	Rhizaria	Cercozoa	Filosa-Imbricatea	Thaumatomonadida	Thaumatomonadidae	Thaumatomonas	Thaumatomonas_sp.	0	0	0	0	0	0	0	0	0	0	0	0	0	0	17	0	0	0	0	0	0	0	0	0	0	0	0	0	0	21
OTU_329	Eukaryota	Rhizaria	Cercozoa	Filosa-Imbricatea	Thaumatomonadida	Thaumatomonadidae	Thaumatomonas	Thaumatomonas_sp.	0	0	0	0	0	2	0	0	0	0	0	0	7	0	0	0	0	0	0	0	2	0	0	0	5	0	0	6	0	0
OTU_433	Eukaryota	Rhizaria	Cercozoa	Filosa-Imbricatea					0	0	5	0	0	0	0	0	0	0	0	0	0	0	0	0	0	26	21	3	57	0	0	0	29	0	4	63	0	2
OTU_515	Eukaryota	Rhizaria	Cercozoa	Filosa-Metromonadea	Metopiida	Metopiidae	Metopion	Metopion_fluens	92	0	0	0	0	0	0	0	0	0	0	0	0	0	0	1057	0	0	0	0	0	0	0	0	0	0	0	1	0	0
OTU_292	Eukaryota	Rhizaria	Cercozoa	Filosa-Metromonadea	Metopiida	Metopiidae	Metopion	Metopion_fluens	0	0	0	0	0	0	0	0	0	0	0	0	0	0	0	0	0	0	0	0	0	0	0	0	2	2	0	7	0	0
OTU_260	Eukaryota	Rhizaria	Cercozoa	Filosa-Metromonadea	Metromonadida	Metromonadidae	Metromonadidae_X	Metromonadidae_X_sp.	0	0	0	0	0	0	0	0	0	0	0	0	0	0	0	1	0	0	2	1	15	0	0	0	0	0	0	0	0	0
OTU_392	Eukaryota	Rhizaria	Cercozoa	Filosa-Sarcomonadea	Cercomonadida	Cercomonadidae	Cavernomonas		0	0	0	0	0	0	0	0	0	0	0	0	0	0	0	0	0	0	0	0	0	2	0	0	0	0	0	0	0	11
OTU_382	Eukaryota	Rhizaria	Cercozoa	Filosa-Sarcomonadea	Cercomonadida	Cercomonadidae	Cercomonas		0	0	0	0	30	0	0	0	0	0	0	0	0	0	0	0	0	0	0	82	0	0	1	0	0	0	8	0	0	0
OTU_565	Eukaryota	Rhizaria	Cercozoa	Filosa-Sarcomonadea	Cercomonadida	Paracercomonadidae	Paracercomonas	Paracercomonas_astra	0	87	0	0	0	0	0	2	0	0	0	0	0	0	2	0	0	0	0	0	0	0	2	0	0	0	0	0	0	1
OTU_803	Eukaryota	Rhizaria	Cercozoa	Filosa-Sarcomonadea	Cercomonadida	Paracercomonadidae	Paracercomonas	Paracercomonas_sp.	0	0	0	0	0	14	0	0	0	0	0	0	0	0	0	0	0	0	0	0	4	0	0	0	0	0	0	0	0	0
OTU_222	Eukaryota	Rhizaria	Cercozoa	Filosa-Sarcomonadea	Glissomonadida	Allapsidae	Allantion	Allantion_sp.	0	0	142	0	0	0	0	3	0	0	0	0	0	0	0	0	0	0	0	0	0	0	0	0	0	0	0	0	0	2
OTU_165	Eukaryota	Rhizaria	Cercozoa	Filosa-Sarcomonadea	Glissomonadida	Allapsidae	Allantion	Allantion_sp.	0	0	0	0	0	0	0	2	0	0	0	0	0	0	7	0	0	0	0	0	0	0	0	0	0	0	0	0	0	4
OTU_324	Eukaryota	Rhizaria	Cercozoa	Filosa-Sarcomonadea	Glissomonadida	Allapsidae	Allapsidae_X	Allapsidae_X_sp.	0	0	0	0	0	0	0	0	0	0	0	0	0	0	155	0	0	0	0	0	0	0	0	0	0	0	0	0	0	21
OTU_145	Eukaryota	Rhizaria	Cercozoa	Filosa-Sarcomonadea	Glissomonadida	Allapsidae	Group-Te	Group_Te_sp.	0	0	0	0	10	0	0	0	0	0	0	0	0	0	0	0	0	0	0	0	0	0	0	0	0	0	0	0	0	0
OTU_502	Eukaryota	Rhizaria	Cercozoa	Filosa-Sarcomonadea	Glissomonadida	Allapsidae	Teretomonas	Teretomonas_rotunda	0	0	0	0	0	0	0	0	0	0	0	0	0	0	27	0	0	0	0	0	0	0	0	0	0	0	0	0	0	10
OTU_578	Eukaryota	Rhizaria	Cercozoa	Filosa-Sarcomonadea	Glissomonadida	Allapsidae	Viridiraptor	Viridiraptor_invadens	0	0	4	0	0	0	2	0	0	0	0	10	0	0	11	0	0	0	0	0	0	0	0	0	0	0	14	0	0	2
OTU_486	Eukaryota	Rhizaria	Cercozoa	Filosa-Sarcomonadea	Glissomonadida	Proleptomonadidae	Proleptomonas	Proleptomonas_faecicola	0	0	0	0	0	0	0	2	0	0	0	2	0	0	0	0	0	0	0	0	0	0	0	0	0	0	20	0	0	0
OTU_235	Eukaryota	Rhizaria	Cercozoa	Filosa-Sarcomonadea	Glissomonadida	Sandonidae	Sandona	Sandona_sp.	0	0	4	0	6	0	0	0	0	0	0	29	0	0	0	0	0	0	0	0	0	0	0	0	0	0	58	0	0	0
OTU_383	Eukaryota	Rhizaria	Cercozoa	Filosa-Sarcomonadea	Glissomonadida	Sandonidae	Sandona	Sandona_sp.	0	0	0	0	18	2	6	5	0	0	0	6	2	5	6	0	0	0	0	5	0	0	0	0	0	0	0	0	0	0
OTU_181	Eukaryota	Rhizaria	Cercozoa	Filosa-Sarcomonadea	Glissomonadida	Sandonidae	Sandona	Sandona_sp.	0	0	0	0	0	0	0	0	0	0	0	33	0	0	0	0	0	0	0	0	0	0	0	0	0	0	16	0	0	0
OTU_495	Eukaryota	Rhizaria	Cercozoa	Filosa-Sarcomonadea	Glissomonadida	Sandonidae	Sandona	Sandona_sp.	0	0	0	0	2	0	3	0	0	0	0	0	0	0	2	0	0	0	0	2	0	0	0	0	0	0	3	0	0	0
OTU_372	Eukaryota	Rhizaria	Cercozoa	Filosa-Sarcomonadea	Glissomonadida	Sandonidae	Sandonidae_X	Sandonidae_X_sp.	0	65	0	0	9	0	0	0	0	0	0	334	589	0	6	0	12	0	0	0	0	6	0	0	0	0	41	1	0	0
OTU_459	Eukaryota	Rhizaria	Cercozoa	Filosa-Sarcomonadea	Glissomonadida	Sandonidae	Sandonidae_X	Sandonidae_X_sp.	0	16	2	0	0	0	0	0	0	0	0	64	206	0	28	0	9	0	0	0	0	0	2	0	0	0	5	0	0	3
OTU_479	Eukaryota	Rhizaria	Cercozoa	Filosa-Sarcomonadea	Glissomonadida	Sandonidae	Sandonidae_X	Sandonidae_X_sp.	0	0	0	0	4	0	0	4	2	0	0	0	0	0	22	0	0	0	0	4	0	2	1	0	0	0	2	0	0	1
OTU_498	Eukaryota	Rhizaria	Cercozoa	Filosa-Sarcomonadea	Glissomonadida	Sandonidae	Sandonidae_X	Sandonidae_X_sp.	0	0	0	0	9	0	0	4	0	0	0	14	0	0	2	0	0	0	0	1	0	2	0	0	0	0	2	1	0	0
OTU_555	Eukaryota	Rhizaria	Cercozoa	Filosa-Sarcomonadea	Glissomonadida	Sandonidae	Sandonidae_X	Sandonidae_X_sp.	0	0	0	0	0	0	0	4	0	28	0	0	0	0	0	0	0	0	0	0	0	0	0	0	0	0	0	0	0	0
OTU_537	Eukaryota	Rhizaria	Cercozoa	Filosa-Sarcomonadea	Glissomonadida	Sandonidae	Sandonidae_X	Sandonidae_X_sp.	0	0	0	0	0	0	0	0	0	0	0	14	0	0	4	0	0	0	0	0	0	0	0	0	0	0	2	0	0	0
OTU_370	Eukaryota	Rhizaria	Cercozoa	Filosa-Sarcomonadea	Glissomonadida	Sandonidae	Sandonidae_X	Sandonidae_X_sp.	0	0	0	0	5	0	2	4	0	0	0	0	0	0	0	0	0	0	0	1	0	0	0	0	0	0	0	0	0	0
OTU_131	Eukaryota	Rhizaria	Cercozoa	Filosa-Sarcomonadea	Glissomonadida	Sandonidae			0	0	0	0	0	0	0	0	0	0	0	41	0	0	0	0	0	0	0	0	0	0	0	0	0	0	9	0	0	0
OTU_655	Eukaryota	Rhizaria	Cercozoa	Filosa-Thecofilosea	Cryomonadida	Cryothecomonas-lineage	Cryothecomonas	Cryothecomonas_aestivalis	0	0	0	0	0	0	0	0	0	0	0	0	0	0	0	0	0	0	0	0	0	54	5	0	0	0	0	0	0	0
OTU_1003	Eukaryota	Rhizaria	Cercozoa	Filosa-Thecofilosea	Cryomonadida	Cryothecomonas-lineage	Cryothecomonas	Cryothecomonas_sp.	0	0	0	0	0	0	4	8	0	0	0	0	0	0	0	0	0	0	0	6	0	120	17	0	0	0	0	0	0	0
OTU_1062	Eukaryota	Rhizaria	Cercozoa	Filosa-Thecofilosea	Cryomonadida	Cryothecomonas-lineage	Cryothecomonas	Cryothecomonas_sp.	0	0	0	0	0	0	6	15	0	0	0	0	0	0	0	0	0	0	0	0	0	35	3	0	0	0	0	0	0	0
OTU_468	Eukaryota	Rhizaria	Cercozoa	Filosa-Thecofilosea	Cryomonadida	Protaspa-lineage	Protaspa-lineage_X	Protaspa-lineage_X_sp.	0	0	0	0	0	0	6	100	0	0	0	0	0	0	0	0	0	0	0	0	0	5	1	0	0	0	0	0	0	0
OTU_478	Eukaryota	Rhizaria	Cercozoa	Filosa-Thecofilosea	Cryomonadida	Protaspa-lineage	Protaspa-lineage_X	Protaspa-lineage_X_sp.	0	0	0	0	0	0	8	4	0	0	0	0	12	0	0	0	0	0	0	0	0	3	0	0	0	0	0	0	0	0
OTU_509	Eukaryota	Rhizaria	Cercozoa	Filosa-Thecofilosea	Cryomonadida	Protaspa-lineage	Protaspa-lineage_X	Protaspa-lineage_X_sp._strain45	0	0	0	0	5	0	2	0	0	0	0	0	0	0	0	0	0	0	0	18	0	8	0	0	0	0	0	0	0	0
OTU_504	Eukaryota	Rhizaria	Cercozoa	Filosa-Thecofilosea	Cryomonadida	Protaspa-lineage			0	0	0	0	0	0	2	9	0	0	0	0	0	0	0	0	0	0	0	0	0	2	1	0	0	0	0	0	0	0
OTU_321	Eukaryota	Rhizaria	Cercozoa	Filosa-Thecofilosea	Cryomonadida	Rhogostoma-lineage	Capsellina	Capsellina_sp.	0	0	6	0	0	0	0	0	0	0	0	48	8	0	246	0	0	0	0	0	0	0	0	0	0	0	112	0	0	466
OTU_385	Eukaryota	Rhizaria	Cercozoa	Filosa-Thecofilosea	Cryomonadida	Rhogostoma-lineage	Rhogostoma-lineage_X	Rhogostoma-lineage_X_sp.	0	0	0	0	18	0	0	0	0	0	0	80	0	0	0	0	0	0	0	104	0	0	0	0	0	0	147	0	0	0
OTU_557	Eukaryota	Rhizaria	Cercozoa	Filosa-Thecofilosea	Cryomonadida	Rhogostoma-lineage	Rhogostoma-lineage_X	Rhogostoma-lineage_X_sp.	0	0	0	0	2	0	0	0	0	0	0	47	0	0	0	0	0	0	0	67	0	0	0	0	0	0	89	0	0	0
OTU_580	Eukaryota	Rhizaria	Cercozoa	Filosa-Thecofilosea	Cryomonadida	Rhogostoma-lineage	Rhogostoma-lineage_X	Rhogostoma-lineage_X_sp.	0	0	0	0	0	0	0	0	0	0	0	12	0	0	0	0	0	0	0	0	0	0	0	0	0	0	63	0	0	0
OTU_475	Eukaryota	Rhizaria	Cercozoa	Filosa-Thecofilosea	Cryomonadida	Rhogostoma-lineage	Rhogostoma-lineage_X	Rhogostoma-lineage_X_sp.	0	0	0	0	0	0	0	0	0	0	0	0	0	0	24	0	0	0	0	0	0	0	0	0	0	0	0	0	0	29
OTU_363	Eukaryota	Rhizaria	Cercozoa	Filosa-Thecofilosea	Cryomonadida	Rhogostoma-lineage	Rhogostoma-lineage_X	Rhogostoma-lineage_X_sp.	0	0	0	0	0	0	0	0	0	0	0	2	0	0	0	0	0	0	0	0	0	0	0	0	0	0	20	0	0	0
OTU_599	Eukaryota	Rhizaria	Cercozoa	Filosa-Thecofilosea	Cryomonadida	Rhogostoma-lineage			0	0	0	0	0	0	0	0	0	0	0	0	0	0	0	0	0	0	0	0	0	0	0	0	0	0	18	0	0	0
OTU_490	Eukaryota	Rhizaria	Cercozoa	Filosa-Thecofilosea	Ebriida	Botuliformidae	Botuliformidae_X	Botuliformidae_X_sp.	0	0	0	0	0	0	0	0	0	0	0	0	0	0	0	0	0	0	0	0	0	9	7	0	0	0	0	0	0	0
OTU_540	Eukaryota	Rhizaria	Cercozoa	Filosa-Thecofilosea	Ebriida	Botuliformidae	Botuliformidae_X	Botuliformidae_X_sp.	0	0	0	0	0	0	0	0	0	0	0	0	0	0	0	0	0	0	0	1	2	7	1	0	0	0	0	0	1	0
OTU_501	Eukaryota	Rhizaria	Cercozoa	Filosa-Thecofilosea	Ebriida	TAGIRI1-lineage	TAGIRI1-lineage_X	TAGIRI1-lineage_X_sp.	0	0	0	0	0	0	19	29	0	0	0	0	0	0	0	0	0	0	0	0	0	461	45	0	0	0	0	0	0	0
OTU_473	Eukaryota	Rhizaria	Cercozoa	Filosa-Thecofilosea	Filosa-Thecofilosea_X	Filosa-Thecofilosea_XX	Filosa-Thecofilosea_XXX	Filosa-Thecofilosea_XXX_sp._strain7	0	0	0	0	0	0	0	0	0	0	0	0	0	0	0	0	0	0	0	0	31	0	0	0	6	0	0	22	0	2
OTU_395	Eukaryota	Rhizaria	Cercozoa	Filosa-Thecofilosea	Filosa-Thecofilosea_X	Mataza-lineage	Mataza-lineage_X	Mataza-lineage_X_sp.	0	0	0	0	0	0	8	9	0	0	0	0	0	0	0	0	0	0	0	0	0	347	24	0	0	0	0	0	0	0
OTU_477	Eukaryota	Rhizaria	Cercozoa	Filosa-Thecofilosea	Filosa-Thecofilosea_X	Mataza-lineage	Mataza-lineage_X		0	0	0	0	0	0	3	2	0	0	0	0	0	0	0	0	0	0	0	0	0	118	21	0	0	0	0	0	0	0
OTU_626	Eukaryota	Rhizaria	Cercozoa	Filosa-Thecofilosea	Filosa-Thecofilosea_X	Novel-Clade-4	Novel-Clade-4_X		0	0	0	0	0	0	0	0	0	0	12	0	0	0	0	0	0	0	0	0	0	0	0	0	0	0	0	0	0	0
OTU_394	Eukaryota	Rhizaria	Cercozoa	Filosa-Thecofilosea	Ventricleftida				0	0	0	0	0	0	0	0	0	0	0	0	0	0	0	0	0	0	0	0	0	0	0	0	5	0	2	5	0	0
OTU_471	Eukaryota	Rhizaria	Cercozoa	Novel-Clade-10-12	Tremulida	Tremulidae	Tremula	Tremula_longifila	0	0	0	0	0	0	0	0	0	0	0	25	0	0	0	0	0	0	0	0	0	0	0	0	0	0	0	0	0	0
OTU_445	Eukaryota	Rhizaria	Cercozoa	Novel-Clade-10-12	Tremulida	Tremulidae	Tremula	Tremula_longifila	0	0	0	0	0	0	0	0	0	0	0	2	0	0	10	0	0	0	0	0	0	0	0	0	0	0	0	0	0	0
OTU_322	Eukaryota	Rhizaria	Cercozoa						0	0	0	47	0	0	0	0	0	0	0	0	0	0	0	0	0	0	3	7	5	0	0	0	0	0	0	0	0	0
OTU_379	Eukaryota	Rhizaria	Cercozoa						4	0	0	0	0	0	0	0	0	0	0	0	0	0	0	40	0	0	0	0	0	0	0	0	0	0	0	0	0	0
OTU_656	Eukaryota	Rhizaria	Cercozoa						0	0	0	0	0	0	0	0	0	0	6	0	0	0	0	1	0	0	0	0	0	0	0	0	8	10	0	3	0	0
OTU_332	Eukaryota	Rhizaria	Cercozoa						0	0	0	0	0	0	0	0	0	0	0	0	10	0	0	0	0	0	0	0	0	0	0	0	7	0	0	4	0	0
OTU_2026	Eukaryota	Rhizaria	Radiolaria	Acantharea	Arthracanthida-Symphyacanthida	Arthracanthida-Symphyacanthida_X	Acanthometron	Acanthometron_sp.	0	0	0	0	0	0	0	0	0	0	0	0	46	20	0	0	0	0	0	4	0	0	26	125	84	45	0	788	325	2
OTU_801	Eukaryota	Rhizaria	Radiolaria	Polycystinea	Collodaria-Nassellarida	Nassellarida	Lithomelissa		0	0	0	0	0	0	0	0	0	0	0	0	0	0	0	0	0	0	0	16	0	0	0	0	0	0	0	0	0	0
OTU_796	Eukaryota	Rhizaria	Radiolaria	Polycystinea	Collodaria-Nassellarida	Nassellarida	Nassellarida_X	Nassellarida_X_sp.	0	0	0	0	0	0	0	0	0	0	0	0	5	0	0	0	0	0	0	0	0	0	0	5	0	0	0	42	0	0
OTU_1056	Eukaryota	Stramenopiles	Ochrophyta	Bacillariophyta	Bacillariophyta_X	Polar-centric-Mediophyceae	Chaetoceros		0	0	0	0	0	0	0	0	0	0	0	0	0	0	0	0	0	0	0	2	0	0	3	1	2	0	0	12	1	0
OTU_962	Eukaryota	Stramenopiles	Ochrophyta	Bacillariophyta	Bacillariophyta_X	Radial-centric-basal-Coscinodiscophyceae	Proboscia	Proboscia_sp.	0	0	0	0	0	0	0	0	0	0	0	0	10	0	0	0	0	0	0	0	0	0	0	0	0	0	0	9	0	0
OTU_2662	Eukaryota								0	0	0	0	0	0	0	0	0	0	0	0	0	0	0	0	0	0	0	0	0	0	0	0	0	0	0	0	0	136
OTU_1352	Eukaryota								0	0	6	36	9	0	0	0	2	2	0	3	2	4	7	0	0	0	0	0	0	0	0	0	0	0	0	0	0	0
OTU_1052	Eukaryota								0	0	0	0	13	0	0	0	0	0	0	2	0	0	30	0	0	0	0	0	0	0	0	0	0	0	0	0	0	1
OTU_1186	Eukaryota								0	0	2	12	17	0	0	4	0	0	0	2	0	0	6	0	0	0	0	0	0	0	0	0	0	0	0	0	0	0
OTU_3141	Eukaryota								0	0	0	0	0	0	0	0	0	0	0	0	0	0	0	0	0	0	0	0	0	0	0	0	19	0	0	0	0	0
OTU_3171	Eukaryota								0	0	0	0	0	0	0	0	0	0	0	0	0	0	0	0	0	4	1	0	7	0	0	0	0	0	0	0	0	0
OTU_109	Unassigned								0	0	0	174	0	6	0	0	0	0	0	0	0	0	0	0	0	0	19400	1	956	0	0	0	2	0	0	3	0	0
OTU_463	Unassigned								0	0	0	0	28	0	3092	6774	0	0	0	0	0	0	0	0	0	0	0	73	0	271	2943	0	0	0	0	0	0	0
OTU_2649	Unassigned								506	0	0	0	0	0	0	0	0	0	0	0	0	0	0	8083	0	7	0	0	6	0	2	0	0	0	0	0	0	0
OTU_882	Unassigned								0	0	0	0	2	0	4073	1954	0	0	0	0	0	0	0	0	0	0	0	0	0	593	460	0	0	0	0	0	0	0
OTU_1206	Unassigned								0	0	0	0	0	0	3130	1515	0	0	0	0	0	0	0	0	0	0	0	0	0	428	310	0	0	0	0	0	0	0
OTU_65	Unassigned								0	0	228	0	0	0	0	0	0	0	0	0	0	0	0	0	0	4027	2	0	2	0	0	0	0	0	0	0	0	0
OTU_413	Unassigned								4	0	10	0	0	0	0	0	0	4	91	0	0	0	0	217	0	2	74	0	18	0	0	0	149	2506	0	6	0	0
OTU_1717	Unassigned								0	28	0	533	0	0	0	0	0	0	0	8	6	0	0	0	71	0	1760	0	8	0	0	0	0	0	139	4	0	0
OTU_175	Unassigned								0	0	0	2	0	0	0	0	0	0	0	0	0	0	0	8	0	0	2391	0	0	0	0	0	59	0	0	0	0	0
OTU_2651	Unassigned								387	0	49	24	4	16	0	0	3	1	0	0	37	0	0	947	1	89	246	92	348	2	0	0	8	15	0	81	1	3
OTU_2648	Unassigned								68	0	0	0	0	0	0	0	0	0	0	0	0	0	0	1935	0	0	0	0	0	0	0	0	0	0	0	0	0	0
OTU_51	Unassigned								1955	0	0	0	0	0	0	0	0	0	0	0	0	0	0	0	0	0	0	0	0	0	0	0	0	0	0	0	0	0
OTU_2642	Unassigned								11	50	0	0	0	0	0	0	0	0	0	0	0	0	0	91	1132	0	0	0	0	0	0	0	0	0	0	0	0	0
OTU_2697	Unassigned								0	0	0	0	0	0	0	0	0	0	0	0	0	0	0	0	0	0	0	2	0	654	628	0	0	0	0	0	0	0
OTU_2617	Unassigned								0	1275	0	0	0	0	0	0	0	0	0	0	0	0	0	0	6	0	0	0	0	0	0	0	0	0	0	0	0	0
OTU_900	Unassigned								0	0	0	0	37	0	51	410	0	91	4	0	0	3	0	0	0	0	0	4	2	0	273	49	111	2	0	0	6	0
OTU_2509	Unassigned								0	919	0	0	0	0	0	0	0	0	0	0	0	0	0	0	10	0	0	0	0	0	0	0	0	0	0	0	0	0
OTU_290	Unassigned								0	0	0	0	0	0	0	0	0	0	0	0	0	0	0	0	0	0	0	0	0	0	0	0	0	0	0	0	0	856
OTU_630	Unassigned								0	0	65	0	626	43	0	0	0	0	0	0	0	0	2	0	0	0	0	91	0	0	0	0	0	0	0	0	0	0
OTU_800	Unassigned								179	0	6	0	0	0	0	0	0	0	0	0	0	0	0	601	3	21	2	0	9	0	0	0	0	0	0	0	0	0
OTU_2647	Unassigned								0	0	174	0	0	0	0	0	0	0	0	0	0	0	0	0	0	635	0	0	0	0	0	0	0	0	0	0	0	0
OTU_2736	Unassigned								674	2	19	0	0	0	0	0	0	0	0	0	0	0	0	42	0	2	0	10	0	0	0	0	0	0	0	0	0	0
OTU_1369	Unassigned								0	0	0	0	0	0	0	0	0	0	0	0	719	0	0	0	0	0	0	0	0	0	0	0	0	0	0	2	0	0
OTU_692	Unassigned								0	0	50	0	533	34	0	0	0	0	0	0	0	0	2	0	0	0	0	85	0	0	0	0	0	0	0	0	0	0
OTU_221	Unassigned								0	0	0	0	0	0	0	0	0	0	0	0	0	0	0	7	0	602	22	21	15	0	5	0	2	2	0	1	0	0
OTU_2750	Unassigned								569	0	9	0	0	0	0	0	0	0	0	0	0	0	0	24	0	0	0	1	0	0	0	0	0	0	0	0	0	0
OTU_2439	Unassigned								0	0	0	0	0	0	0	0	0	0	0	0	0	0	0	0	0	4	36	8	243	0	0	0	188	0	0	107	0	4
OTU_2038	Unassigned								0	0	0	0	24	0	0	0	0	0	0	0	0	0	0	0	0	0	0	554	0	0	0	0	0	0	0	0	0	0
OTU_2666	Unassigned								9	30	0	0	0	0	0	0	0	0	0	0	0	0	0	38	495	2	0	0	0	0	0	0	0	0	0	0	1	0
OTU_2423	Unassigned								0	0	0	0	0	0	0	0	0	0	0	93	0	0	0	0	0	0	0	0	0	0	0	0	0	0	383	0	0	1
OTU_2124	Unassigned								0	215	0	0	0	0	0	0	0	0	0	0	0	0	0	0	255	0	0	0	0	0	0	0	0	0	0	0	0	0
OTU_161	Unassigned								20	0	0	0	0	0	0	0	0	0	0	0	0	0	0	438	0	0	0	0	0	0	0	0	0	0	0	0	0	0
OTU_878	Unassigned								0	0	0	0	0	0	52	313	0	0	0	0	0	0	0	0	0	0	0	0	0	2	50	0	0	0	0	0	0	0
OTU_2741	Unassigned								0	18	0	0	52	0	0	0	0	0	0	0	0	0	0	0	159	0	1	182	0	0	0	0	0	0	0	0	0	0
OTU_253	Unassigned								60	0	0	0	0	0	0	0	0	0	0	0	9	0	0	225	0	12	17	11	17	0	0	0	6	9	1	38	0	4
OTU_2567	Unassigned								0	0	0	0	0	0	0	0	0	0	0	8	0	0	0	0	0	0	0	0	0	0	0	0	0	0	340	0	0	0
OTU_122	Unassigned								9	0	1	0	0	0	0	0	0	0	0	0	0	0	0	311	16	0	7	0	2	0	0	0	0	0	0	1	0	0
OTU_2176	Unassigned								0	0	0	0	0	0	167	109	0	0	0	0	0	0	0	0	0	0	0	0	0	32	27	0	0	0	0	0	0	0
OTU_2575	Unassigned								0	0	0	0	0	0	0	0	0	0	0	2	0	0	0	0	0	0	0	0	0	0	0	0	0	0	331	1	0	0
OTU_858	Unassigned								0	0	19	0	249	18	0	0	0	0	0	0	0	0	0	0	0	0	0	44	0	0	0	0	0	0	0	0	0	0
OTU_2130	Unassigned								0	0	0	313	0	0	0	0	0	0	0	0	0	0	0	0	0	0	11	0	0	0	0	0	0	0	0	0	0	0
OTU_24	Unassigned								0	0	0	0	14	0	211	87	0	0	0	0	0	0	0	0	0	0	0	0	0	0	0	0	0	0	0	0	0	0
OTU_2420	Unassigned								0	0	0	296	0	0	0	0	0	0	0	0	0	0	0	0	0	0	11	0	0	0	0	0	0	0	0	0	0	0
OTU_2663	Unassigned								0	0	78	0	0	0	0	0	0	0	0	0	0	0	0	0	0	228	0	0	0	0	0	0	0	0	0	0	0	0
OTU_2600	Unassigned								0	298	0	0	0	0	0	0	0	0	0	0	0	0	0	0	0	0	0	0	0	0	0	0	0	0	0	0	0	0
OTU_86	Unassigned								0	0	13	0	0	0	0	0	0	0	0	0	0	0	0	0	0	268	1	0	0	0	0	0	0	0	0	0	0	0
OTU_294	Unassigned								0	0	0	0	0	0	91	0	6	0	0	0	0	0	0	0	0	0	0	0	0	181	3	0	0	0	0	0	0	0
OTU_1408	Unassigned								0	0	0	0	0	0	41	125	0	0	0	0	0	0	0	0	0	0	0	0	0	30	84	0	0	0	0	0	0	0
OTU_1487	Unassigned								33	0	0	0	0	0	0	0	0	0	0	0	0	0	0	230	1	14	0	0	0	0	0	0	0	0	0	0	0	0
OTU_956	Unassigned								0	0	17	0	0	0	0	0	0	0	2	0	0	0	0	1	0	224	0	0	12	0	0	0	4	7	0	1	0	0
OTU_519	Unassigned								0	0	0	0	0	0	0	0	0	2	0	0	0	0	0	244	0	0	0	0	0	0	0	0	4	0	0	0	0	0
OTU_280	Unassigned								0	0	0	0	0	0	214	0	0	0	0	0	0	0	0	0	0	0	0	0	0	27	0	0	0	0	0	0	0	0
OTU_492	Unassigned								0	0	0	2	0	0	0	0	0	0	0	0	0	0	0	0	0	0	206	0	6	0	0	0	0	0	0	0	0	0
OTU_464	Unassigned								0	0	0	0	0	0	0	0	3	0	0	138	22	0	0	0	0	0	0	3	0	3	0	0	0	0	42	1	0	0
OTU_346	Unassigned								0	0	3	0	0	0	0	0	0	0	0	0	0	0	0	0	0	15	24	0	165	0	0	0	0	0	0	2	0	0
OTU_77	Unassigned								0	0	0	0	0	0	0	0	0	0	0	0	0	0	0	0	0	205	0	0	0	0	0	0	0	0	0	0	0	0
OTU_2850	Unassigned								108	0	38	41	9	0	0	0	0	0	0	0	0	0	0	0	0	0	0	0	0	0	0	0	0	0	0	0	0	0
OTU_369	Unassigned								0	0	0	0	0	0	0	186	0	0	0	0	0	0	0	0	0	0	0	0	0	0	4	0	0	0	0	0	0	0
OTU_2862	Unassigned								0	0	0	186	0	0	0	0	0	0	0	0	0	0	0	0	0	0	0	0	0	0	0	0	0	0	0	0	0	0
OTU_52	Unassigned								3	87	57	0	0	16	0	0	0	8	0	0	0	0	0	0	12	0	0	0	0	0	0	0	0	2	0	0	0	0
OTU_701	Unassigned								0	0	12	0	0	9	0	0	0	0	0	0	0	0	0	2	0	11	1	2	143	0	0	0	0	0	0	0	0	0
OTU_430	Unassigned								0	0	0	0	0	0	0	0	0	0	0	0	0	0	0	178	0	0	0	0	2	0	0	0	0	0	0	0	0	0
OTU_80	Unassigned								0	0	0	0	0	0	0	0	0	0	0	0	0	0	0	178	0	0	0	0	0	0	0	0	0	0	0	0	0	0
OTU_2638	Unassigned								0	0	0	0	0	0	0	0	0	0	0	0	0	0	0	0	0	0	173	0	3	0	0	0	0	0	0	0	0	0
OTU_875	Unassigned								0	0	0	0	0	0	0	0	0	167	0	0	0	2	2	0	0	0	0	0	0	0	0	0	0	0	0	0	0	0
OTU_855	Unassigned								0	0	170	0	0	0	0	0	0	0	0	0	0	0	0	0	0	0	0	0	0	0	0	0	0	0	0	0	0	0
OTU_2314	Unassigned								0	0	0	157	0	0	0	0	0	0	0	0	0	0	0	0	0	0	9	0	0	0	0	0	0	0	0	0	0	0
OTU_601	Unassigned								0	0	0	0	0	0	0	0	0	0	0	0	0	0	0	161	0	0	2	0	2	0	0	0	0	0	0	0	0	0
OTU_2696	Unassigned								0	0	0	0	79	0	0	0	0	0	0	0	0	0	0	0	0	0	0	75	0	0	0	0	0	0	0	0	0	0
OTU_2578	Unassigned								0	0	0	0	0	0	0	2	2	0	0	0	0	2	32	0	0	0	0	0	0	2	1	0	0	0	0	0	0	113
OTU_2399	Unassigned								0	0	67	0	20	0	0	62	0	0	0	0	0	0	0	0	0	0	0	2	0	0	0	0	0	0	0	0	0	0
OTU_197	Unassigned								23	0	0	0	0	0	0	0	0	0	0	0	0	0	0	120	0	0	0	0	0	0	2	0	0	0	0	0	0	0
OTU_872	Unassigned								0	0	2	0	0	0	0	0	0	0	0	0	0	0	0	2	0	115	3	0	8	0	0	0	4	0	0	1	0	0
OTU_596	Unassigned								0	0	0	3	14	4	4	2	0	0	0	0	0	3	93	0	0	0	0	0	0	0	0	0	0	0	0	0	0	11
OTU_1799	Unassigned								0	0	0	0	0	0	0	0	0	0	0	2	0	0	0	0	0	0	2	0	0	42	0	0	0	0	81	1	0	0
OTU_1620	Unassigned								0	0	0	0	109	0	0	0	0	0	0	15	0	0	0	0	0	0	0	0	0	0	0	0	0	0	0	0	0	0
OTU_2599	Unassigned								0	116	0	0	0	0	0	0	0	0	0	0	0	0	0	0	1	0	0	0	0	0	0	0	0	0	0	0	0	0
OTU_20	Unassigned								0	0	117	0	0	0	0	0	0	0	0	0	0	0	0	0	0	0	0	0	0	0	0	0	0	0	0	0	0	0
OTU_2576	Unassigned								0	0	0	0	0	0	0	0	0	0	0	0	0	0	0	0	0	0	9	2	66	0	0	0	24	0	0	12	0	3
OTU_2129	Unassigned								0	0	0	110	0	0	0	0	0	0	0	0	0	0	0	0	0	0	5	0	0	0	0	0	0	0	0	0	0	0
OTU_2855	Unassigned								0	0	0	111	0	0	0	0	0	0	0	0	0	0	0	0	0	0	0	0	0	0	0	0	0	0	0	0	0	0
OTU_205	Unassigned								0	0	0	0	2	0	0	0	0	2	0	0	2	0	0	0	0	0	5	8	31	0	0	0	0	0	0	56	0	0
OTU_470	Unassigned								0	0	0	0	0	0	0	0	0	0	0	0	0	0	0	0	0	7	29	0	25	0	0	0	16	0	0	25	0	2
OTU_713	Unassigned								0	0	0	0	0	0	0	0	0	0	0	0	0	0	0	0	0	0	21	37	46	0	0	0	0	0	0	0	0	0
OTU_2812	Unassigned								0	0	0	0	0	0	0	0	0	0	0	0	0	0	0	0	0	103	0	0	0	0	0	0	0	0	0	0	0	0
OTU_947	Unassigned								0	0	4	0	0	0	0	0	0	0	3	0	0	0	0	0	0	73	0	0	14	0	0	0	2	4	0	2	0	0
OTU_331	Unassigned								0	0	0	0	0	0	0	92	0	0	0	0	0	0	0	0	0	0	0	0	0	0	9	0	0	0	0	0	0	0
OTU_2587	Unassigned								0	0	0	0	0	0	0	0	0	0	0	0	0	0	0	0	0	0	0	0	0	0	0	0	0	0	99	1	0	0
OTU_195	Unassigned								0	0	5	0	0	0	0	0	0	7	0	0	4	0	0	0	0	18	3	0	51	0	0	0	4	0	0	7	0	0
OTU_1067	Unassigned								0	0	0	0	0	0	0	0	0	0	0	0	2	0	0	0	0	0	0	0	0	0	0	0	4	2	1	88	2	0
OTU_1699	Unassigned								40	0	0	0	0	0	0	0	0	0	0	0	0	0	0	55	0	0	0	0	0	0	0	0	0	0	0	0	0	0
OTU_759	Unassigned								0	0	0	0	0	2	0	0	0	0	0	0	0	0	2	0	0	0	9	0	0	0	0	0	0	0	10	0	0	70
OTU_2501	Unassigned								0	92	0	0	0	0	0	0	0	0	0	0	0	0	0	0	0	0	0	0	0	0	0	0	0	0	0	0	0	0
OTU_2598	Unassigned								0	91	0	0	0	0	0	0	0	0	0	0	0	0	0	0	0	0	0	0	0	0	0	0	0	0	0	0	0	0
OTU_2610	Unassigned								0	0	0	0	8	0	0	0	0	0	0	0	0	0	31	0	0	0	0	10	0	0	0	0	0	0	0	0	0	42
OTU_2479	Unassigned								0	0	0	0	0	15	0	0	0	0	0	0	0	0	0	0	0	0	0	54	20	0	0	0	2	0	0	0	0	0
OTU_2474	Unassigned								0	0	0	0	0	0	0	0	0	0	0	0	0	0	0	0	89	0	0	0	0	0	0	0	0	0	0	0	0	0
OTU_2776	Unassigned								0	0	0	0	13	0	33	41	0	0	0	0	0	0	0	0	0	0	0	0	0	0	1	0	0	0	0	0	0	0
OTU_19	Unassigned								0	0	0	0	0	0	0	0	0	83	0	0	0	0	0	0	0	0	0	0	0	0	0	0	0	0	0	0	0	0
OTU_168	Unassigned								0	0	0	0	0	0	0	0	0	0	0	0	0	0	0	0	0	83	0	0	0	0	0	0	0	0	0	0	0	0
OTU_2470	Unassigned								0	0	0	0	0	0	0	0	0	0	0	0	0	0	0	0	0	9	3	1	54	0	0	0	8	0	0	7	0	0
OTU_2543	Unassigned								0	0	0	0	0	0	0	0	0	0	0	0	0	0	0	0	0	0	0	0	0	0	0	0	0	0	76	0	0	2
OTU_654	Unassigned								0	0	0	0	0	0	0	0	0	0	0	5	0	0	0	0	0	0	0	0	0	0	0	0	0	0	71	0	0	0
OTU_2853	Unassigned								0	0	72	0	0	0	0	0	0	0	0	0	0	0	0	0	0	0	0	0	0	0	0	0	0	0	0	0	0	0
OTU_2727	Unassigned								0	0	29	0	0	9	0	0	0	0	0	0	12	0	0	0	0	0	0	0	22	0	0	0	0	0	0	0	0	0
OTU_2308	Unassigned								8	0	0	0	0	0	0	0	0	0	0	0	0	0	0	60	0	0	0	0	0	0	0	0	0	0	0	0	0	0
OTU_2542	Unassigned								0	4	0	0	0	0	0	0	0	0	0	0	0	0	21	0	0	0	0	0	0	0	0	0	0	0	0	0	0	43
OTU_1908	Unassigned								0	65	0	0	0	0	0	0	0	0	0	0	0	0	0	0	0	0	0	0	0	0	0	0	0	0	0	0	0	0
OTU_204	Unassigned								0	0	20	0	0	0	0	0	0	0	0	0	0	0	0	2	0	24	1	0	12	0	0	0	2	0	0	2	0	0
OTU_2453	Unassigned								0	0	0	0	3	0	0	0	0	0	0	0	0	0	51	0	0	0	0	2	0	0	0	0	0	0	0	0	0	7
OTU_2774	Unassigned								0	0	0	0	4	0	31	27	0	0	0	0	0	0	0	0	0	0	0	0	0	0	0	0	0	0	0	0	0	0
OTU_663	Unassigned								50	0	0	0	0	0	0	0	0	0	0	0	0	0	0	9	0	0	0	2	0	0	0	0	0	0	0	0	0	0
OTU_328	Unassigned								0	0	0	0	0	0	0	0	0	0	0	59	0	0	0	0	0	0	0	0	0	0	0	0	0	0	0	0	0	0
OTU_2737	Unassigned								0	0	4	0	0	0	0	0	0	0	0	0	8	0	0	3	2	4	10	3	13	0	0	0	0	2	0	6	0	2
OTU_1057	Unassigned								0	0	0	0	0	0	21	36	0	0	0	0	0	0	0	0	0	0	0	0	0	0	0	0	0	0	0	0	0	0
OTU_476	Unassigned								0	0	0	0	0	0	0	0	0	0	0	0	4	0	0	3	0	0	0	0	0	0	0	0	5	3	0	40	0	2
OTU_2596	Unassigned								0	0	0	0	0	0	0	0	0	0	0	0	0	0	0	0	0	4	12	4	30	0	0	0	6	0	0	0	0	0
OTU_2556	Unassigned								0	0	0	0	0	0	0	0	0	0	0	0	0	0	0	0	0	0	0	0	0	0	0	0	0	0	55	0	0	0
OTU_2673	Unassigned								46	0	0	0	0	0	0	0	0	0	0	0	0	0	0	8	0	0	0	0	0	0	0	0	0	0	0	0	0	0
OTU_935	Unassigned								2	0	0	0	0	0	0	0	0	0	0	0	0	0	0	9	0	0	12	2	27	0	0	0	2	0	0	0	0	0
OTU_79	Unassigned								0	0	4	0	0	0	0	0	0	0	0	0	0	0	0	0	0	49	0	0	0	0	0	0	0	0	0	0	0	0
OTU_2032	Unassigned								0	0	0	0	0	0	18	34	0	0	0	0	0	0	0	0	0	0	0	0	0	0	0	0	0	0	0	0	0	0
OTU_2434	Unassigned								0	0	0	0	0	0	0	0	0	0	0	0	0	0	0	1	3	0	1	39	0	0	0	0	4	4	0	0	0	0
OTU_2661	Unassigned								2	0	0	0	0	0	0	0	0	0	0	0	0	0	0	49	0	0	0	0	0	0	0	0	0	0	0	0	0	0
OTU_482	Unassigned								0	0	2	0	0	0	0	0	0	0	0	0	0	0	0	4	3	0	41	0	0	0	0	0	0	0	0	0	0	0
OTU_2365	Unassigned								0	0	0	0	0	47	0	0	0	0	0	0	0	0	0	0	0	0	0	0	2	0	0	0	0	0	0	0	0	0
OTU_387	Unassigned								0	0	0	0	0	0	0	49	0	0	0	0	0	0	0	0	0	0	0	0	0	0	0	0	0	0	0	0	0	0
OTU_1909	Unassigned								0	0	8	2	0	0	0	0	0	6	0	0	2	0	0	0	1	12	0	0	2	0	0	0	10	0	0	5	0	0
OTU_2050	Unassigned								0	0	0	0	0	0	48	0	0	0	0	0	0	0	0	0	0	0	0	0	0	0	0	0	0	0	0	0	0	0
OTU_378	Unassigned								0	0	0	0	0	0	0	0	0	0	0	0	0	0	0	48	0	0	0	0	0	0	0	0	0	0	0	0	0	0
OTU_194	Unassigned								0	0	2	0	0	0	0	0	0	0	0	0	0	0	0	0	0	0	21	0	24	0	0	0	0	0	0	0	0	0
OTU_1915	Unassigned								0	0	0	5	0	0	0	0	0	0	0	12	0	0	0	0	0	0	0	0	0	0	0	0	0	0	30	0	0	0
OTU_883	Unassigned								0	0	0	0	36	0	0	0	0	0	0	0	0	0	0	0	0	0	0	11	0	0	0	0	0	0	0	0	0	0
OTU_381	Unassigned								0	0	0	0	0	0	0	0	0	0	0	0	0	0	0	47	0	0	0	0	0	0	0	0	0	0	0	0	0	0
OTU_658	Unassigned								0	4	0	0	0	0	0	0	0	0	0	0	0	0	0	0	42	0	0	0	0	0	0	0	0	0	0	0	0	0
OTU_199	Unassigned								2	0	16	0	0	0	0	0	0	0	0	0	0	0	0	1	0	14	0	0	9	0	0	0	2	0	0	1	0	0
OTU_1026	Unassigned								0	0	0	0	45	0	0	0	0	0	0	0	0	0	0	0	0	0	0	0	0	0	0	0	0	0	0	0	0	0
OTU_2667	Unassigned								0	0	0	0	0	0	0	0	0	0	0	0	0	0	0	45	0	0	0	0	0	0	0	0	0	0	0	0	0	0
OTU_2758	Unassigned								0	0	29	3	0	8	0	0	0	0	0	0	2	0	0	0	0	0	0	0	2	0	0	0	0	0	0	0	0	0
OTU_151	Unassigned								0	0	0	0	0	0	0	0	0	0	0	0	0	0	0	0	0	7	1	0	24	0	0	0	6	0	0	4	2	0
OTU_955	Unassigned								0	0	0	0	0	0	0	0	43	0	0	0	0	0	0	0	0	0	0	0	0	0	0	0	0	0	0	0	0	0
OTU_2694	Unassigned								4	0	0	0	0	0	0	0	0	0	0	0	0	0	0	37	0	0	0	0	0	0	0	0	0	0	0	0	0	0
OTU_91	Unassigned								0	0	2	0	0	0	0	0	0	0	0	0	0	0	0	7	0	16	14	0	2	0	0	0	0	0	0	0	0	0
OTU_1860	Unassigned								0	0	0	4	0	0	0	0	0	0	0	0	0	0	0	0	0	0	37	0	0	0	0	0	0	0	0	0	0	0
OTU_954	Unassigned								0	0	0	0	0	0	16	25	0	0	0	0	0	0	0	0	0	0	0	0	0	0	0	0	0	0	0	0	0	0
OTU_1165	Unassigned								0	0	0	0	0	0	0	2	0	0	0	0	0	0	0	0	0	0	0	0	0	28	11	0	0	0	0	0	0	0
OTU_386	Unassigned								40	0	0	0	0	0	0	0	0	0	0	0	0	0	0	0	0	0	0	0	0	0	0	0	0	0	0	0	0	0
OTU_2714	Unassigned								0	0	10	0	0	0	0	0	0	10	0	0	17	0	0	0	0	0	0	0	2	0	0	0	0	0	0	1	0	0
OTU_2547	Unassigned								0	0	0	0	38	0	0	2	0	0	0	0	0	0	0	0	0	0	0	0	0	0	0	0	0	0	0	0	0	0
OTU_2792	Unassigned								0	0	0	0	0	0	0	0	0	0	0	0	0	0	0	0	0	0	0	0	0	0	0	0	0	0	40	0	0	0
OTU_2777	Unassigned								31	0	0	0	0	0	0	0	0	0	0	0	0	0	0	8	0	0	0	0	0	0	0	0	0	0	0	0	0	0
OTU_2100	Unassigned								0	0	0	0	0	0	0	0	0	0	0	3	0	0	0	0	0	0	0	0	0	0	0	0	0	0	36	0	0	0
OTU_2945	Unassigned								0	0	0	0	0	0	0	0	0	0	0	0	0	0	0	0	0	0	26	0	12	0	0	0	0	0	0	0	0	0
OTU_2871	Unassigned								0	37	0	0	0	0	0	0	0	0	0	0	0	0	0	0	0	0	0	0	0	0	0	0	0	0	0	0	0	0
OTU_2063	Unassigned								0	0	2	0	23	2	0	0	0	7	0	0	0	0	0	0	0	0	0	0	2	0	0	0	0	0	0	0	0	0
OTU_2364	Unassigned								0	0	0	36	0	0	0	0	0	0	0	0	0	0	0	0	0	0	0	0	0	0	0	0	0	0	0	0	0	0
OTU_1911	Unassigned								23	0	0	0	0	0	0	0	0	0	0	0	0	0	0	12	0	0	0	0	0	0	0	0	0	0	0	0	0	0
OTU_3026	Unassigned								0	0	2	0	0	0	0	0	0	0	0	0	33	0	0	0	0	0	0	0	0	0	0	0	0	0	0	0	0	0
OTU_1012	Unassigned								0	0	0	0	0	0	15	20	0	0	0	0	0	0	0	0	0	0	0	0	0	0	0	0	0	0	0	0	0	0
OTU_480	Unassigned								0	0	0	0	0	0	0	0	0	0	0	0	0	0	0	0	0	0	0	0	0	0	0	0	2	33	0	0	0	0
OTU_961	Unassigned								0	0	0	0	8	0	0	0	0	0	0	0	0	0	0	0	0	0	0	26	0	0	0	0	0	0	0	0	0	0
OTU_1919	Unassigned								0	0	0	0	2	0	0	0	0	0	0	32	0	0	0	0	0	0	0	0	0	0	0	0	0	0	0	0	0	0
OTU_2729	Unassigned								0	0	0	0	0	0	0	31	0	0	0	0	0	0	0	0	0	0	0	0	0	0	2	0	0	0	0	0	0	0
OTU_2375	Unassigned								19	0	0	0	0	0	0	0	0	2	0	0	0	0	0	11	0	0	0	0	0	0	0	0	0	0	0	0	0	0
OTU_2583	Unassigned								0	12	0	0	0	0	0	0	0	0	0	0	0	0	0	0	20	0	0	0	0	0	0	0	0	0	0	0	0	0
OTU_2818	Unassigned								0	0	0	0	0	0	0	0	0	32	0	0	0	0	0	0	0	0	0	0	0	0	0	0	0	0	0	0	0	0
OTU_2251	Unassigned								0	0	0	0	0	0	0	0	0	0	0	0	0	0	0	0	0	0	0	0	0	0	0	2	20	10	0	0	0	0
OTU_2517	Unassigned								0	0	0	0	0	0	0	0	0	0	0	0	0	0	0	0	0	0	0	0	0	0	0	0	0	0	32	0	0	0
OTU_2717	Unassigned								0	0	21	0	8	0	0	0	2	0	0	0	0	0	0	0	0	0	0	0	0	0	0	0	0	0	0	0	0	0
OTU_1433	Unassigned								0	0	9	0	0	0	0	0	0	0	0	0	0	0	0	0	0	22	0	0	0	0	0	0	0	0	0	0	0	0
OTU_2791	Unassigned								0	0	0	0	0	0	0	0	0	0	0	0	0	0	0	0	0	0	0	1	0	0	0	0	0	0	30	0	0	0
OTU_1960	Unassigned								0	0	0	0	0	0	0	0	0	0	0	30	0	0	0	0	0	0	0	0	0	0	0	0	0	0	0	0	0	0
OTU_2500	Unassigned								0	0	0	0	0	0	0	0	0	0	0	0	2	0	11	0	0	0	0	0	0	0	0	0	0	0	0	0	0	17
OTU_2141	Unassigned								0	0	0	28	0	0	0	0	0	0	0	0	0	0	0	0	0	0	1	0	0	0	0	0	0	0	0	0	0	0
OTU_755	Unassigned								0	0	0	0	0	0	0	0	0	2	2	0	0	0	0	0	0	4	0	5	8	0	0	0	4	4	0	0	0	0
OTU_2690	Unassigned								0	0	0	0	0	0	0	0	0	0	0	0	0	0	0	0	0	0	0	0	2	0	0	0	10	0	6	11	0	0
OTU_2519	Unassigned								0	0	0	0	0	0	0	0	0	0	0	0	0	0	0	0	0	0	0	0	0	0	0	0	0	0	29	0	0	0
OTU_1818	Unassigned								2	0	0	0	0	0	0	0	0	0	0	0	0	0	0	7	0	2	3	1	8	0	0	0	2	0	0	3	0	0
OTU_677	Unassigned								0	0	0	0	0	0	0	0	0	0	0	0	0	0	0	0	9	3	1	1	10	0	0	0	4	0	0	0	0	0
OTU_2701	Unassigned								0	0	0	0	0	0	0	0	0	0	0	0	0	0	0	0	0	0	26	0	2	0	0	0	0	0	0	0	0	0
OTU_2332	Unassigned								0	0	0	0	0	0	0	0	0	0	0	0	0	0	0	0	0	0	0	0	0	0	0	0	0	0	28	0	0	0
OTU_452	Unassigned								0	0	4	0	0	0	0	0	0	0	0	0	2	0	0	0	0	0	1	2	8	0	0	0	6	0	0	4	0	0
OTU_2406	Unassigned								0	0	0	0	0	0	0	0	0	0	0	0	0	0	0	8	3	0	0	0	0	0	0	0	6	10	0	0	0	0
OTU_2852	Unassigned								0	0	0	0	17	0	7	0	0	0	0	0	0	0	0	0	0	0	0	2	0	0	0	0	0	0	0	0	0	0
OTU_719	Unassigned								0	0	0	0	0	0	0	0	0	0	0	2	0	0	0	0	0	0	0	0	0	0	0	0	0	0	23	0	0	0
OTU_710	Unassigned								0	0	0	0	0	0	0	0	0	19	0	0	6	0	0	0	0	0	0	0	0	0	0	0	0	0	0	0	0	0
OTU_284	Unassigned								0	0	0	0	0	0	0	0	0	0	0	0	0	0	0	0	0	2	8	0	15	0	0	0	0	0	0	0	0	0
OTU_68	Unassigned								0	0	0	0	0	0	0	0	0	0	0	0	0	0	0	0	0	0	16	9	0	0	0	0	0	0	0	0	0	0
OTU_384	Unassigned								0	0	0	0	0	0	0	0	0	0	0	0	0	0	0	0	0	0	0	25	0	0	0	0	0	0	0	0	0	0
OTU_1450	Unassigned								0	0	0	0	0	0	0	0	0	0	0	0	0	0	0	0	0	0	0	0	4	0	0	0	4	0	0	17	0	0
OTU_1971	Unassigned								0	0	2	6	0	0	2	0	0	0	0	0	0	0	0	0	0	0	14	0	0	0	0	0	0	0	0	0	0	0
OTU_288	Unassigned								0	0	0	0	0	0	0	0	0	0	0	0	0	0	0	19	0	0	2	0	0	0	0	0	0	0	0	3	0	0
OTU_2438	Unassigned								0	0	0	0	0	0	0	0	0	0	0	0	0	0	0	0	0	0	7	5	2	0	0	0	2	0	0	8	0	0
OTU_3162	Unassigned								0	0	0	0	0	0	0	0	0	0	0	0	0	0	0	0	0	0	0	0	1	0	0	0	23	0	0	0	0	0
OTU_2723	Unassigned								20	0	0	0	0	0	0	0	0	0	0	0	0	0	0	3	0	0	0	0	0	0	0	0	0	0	0	0	0	0
OTU_1190	Unassigned								0	0	4	0	0	0	0	0	0	2	0	0	2	0	0	0	0	0	0	0	0	0	0	0	10	0	0	3	1	0
OTU_42	Unassigned								0	0	0	0	0	0	0	0	0	0	0	22	0	0	0	0	0	0	0	0	0	0	0	0	0	0	0	0	0	0
OTU_256	Unassigned								0	0	0	0	0	0	0	0	0	0	0	0	0	0	0	0	0	0	0	0	0	0	0	0	0	0	22	0	0	0
OTU_3167	Unassigned								0	0	0	0	0	0	0	0	0	0	0	0	0	0	0	0	0	0	0	0	0	0	0	0	22	0	0	0	0	0
OTU_21	Unassigned								21	0	0	0	0	0	0	0	0	0	0	0	0	0	0	0	0	0	0	0	0	0	0	0	0	0	0	0	0	0
OTU_894	Unassigned								0	0	0	0	0	5	0	0	0	0	0	0	0	0	0	0	0	0	0	0	16	0	0	0	0	0	0	0	0	0
OTU_2144	Unassigned								0	0	0	0	0	0	0	0	0	0	0	21	0	0	0	0	0	0	0	0	0	0	0	0	0	0	0	0	0	0
OTU_2720	Unassigned								0	0	0	0	0	0	0	0	0	14	7	0	0	0	0	0	0	0	0	0	0	0	0	0	0	0	0	0	0	0
OTU_1070	Unassigned								0	0	0	0	0	0	0	0	0	0	0	0	0	0	0	0	0	4	0	0	4	0	0	0	12	0	0	1	0	0
OTU_2703	Unassigned								0	0	0	0	0	0	0	0	0	0	0	0	0	0	0	0	0	0	0	0	0	6	15	0	0	0	0	0	0	0
OTU_722	Unassigned								0	0	0	0	0	0	0	0	0	0	0	0	0	0	0	0	0	0	0	0	0	0	0	13	4	4	0	0	0	0
OTU_2632	Unassigned								20	0	0	0	0	0	0	0	0	0	0	0	0	0	0	0	0	0	0	0	0	0	0	0	0	0	0	0	0	0
OTU_355	Unassigned								0	0	0	0	0	0	0	0	0	0	0	2	0	0	11	0	0	0	0	0	0	0	0	0	0	0	7	0	0	0
OTU_730	Unassigned								0	0	0	0	0	0	0	0	0	0	0	0	0	0	18	0	0	0	0	0	0	0	0	0	0	0	2	0	0	0
OTU_507	Unassigned								0	0	0	0	0	0	0	0	0	0	0	0	0	0	0	4	0	0	0	0	0	0	0	0	2	14	0	0	0	0
OTU_362	Unassigned								0	0	0	0	0	0	0	0	0	0	0	0	0	0	0	0	0	0	0	0	2	0	0	0	12	0	0	6	0	0
OTU_2636	Unassigned								0	0	0	0	9	0	0	2	0	0	0	0	0	0	4	0	0	0	0	2	0	0	2	0	0	0	0	0	0	0
OTU_3051	Unassigned								0	0	0	0	0	19	0	0	0	0	0	0	0	0	0	0	0	0	0	0	0	0	0	0	0	0	0	0	0	0
OTU_1239	Unassigned								0	0	0	0	0	0	0	0	0	0	0	0	0	0	0	0	19	0	0	0	0	0	0	0	0	0	0	0	0	0
OTU_2103	Unassigned								0	0	0	0	0	0	0	0	0	0	0	0	0	0	0	0	0	4	2	0	12	0	0	0	0	0	0	1	0	0
OTU_1835	Unassigned								0	0	0	0	0	0	0	0	0	0	0	0	0	0	0	0	0	0	19	0	0	0	0	0	0	0	0	0	0	0
OTU_2733	Unassigned								0	0	0	0	0	0	0	0	0	0	0	0	0	0	0	0	0	0	0	8	0	0	0	0	0	0	11	0	0	0
OTU_2796	Unassigned								0	0	0	0	0	0	0	0	0	0	0	0	0	0	0	0	0	0	0	0	0	0	0	0	0	0	19	0	0	0
OTU_185	Unassigned								2	0	0	0	0	0	0	0	0	0	0	0	0	0	0	16	0	0	0	0	0	0	0	0	0	0	0	0	0	0
OTU_412	Unassigned								0	0	0	0	0	0	0	0	0	0	0	0	0	0	0	8	0	0	8	0	2	0	0	0	0	0	0	0	0	0
OTU_2206	Unassigned								0	0	0	0	0	0	0	0	0	0	0	0	0	0	0	2	0	0	3	0	13	0	0	0	0	0	0	0	0	0
OTU_901	Unassigned								0	0	0	0	0	0	0	0	0	0	0	0	0	0	0	0	0	0	0	0	18	0	0	0	0	0	0	0	0	0
OTU_1970	Unassigned								0	0	0	0	0	17	0	0	0	0	0	0	0	0	0	0	0	0	0	0	0	0	0	0	0	0	0	0	0	0
OTU_1506	Unassigned								0	0	0	0	0	0	0	0	0	0	0	0	0	0	0	3	0	0	0	0	2	0	0	0	4	0	0	8	0	0
OTU_404	Unassigned								0	0	0	0	0	0	0	0	0	0	0	0	0	0	0	1	0	0	1	2	7	0	3	0	0	0	0	3	0	0
OTU_60	Unassigned								0	0	0	0	0	0	0	0	0	0	0	0	0	0	0	0	0	17	0	0	0	0	0	0	0	0	0	0	0	0
OTU_1833	Unassigned								0	0	0	0	0	0	0	0	0	0	0	0	0	0	0	0	0	0	17	0	0	0	0	0	0	0	0	0	0	0
OTU_1103	Unassigned								0	0	16	0	0	0	0	0	0	0	0	0	0	0	0	0	0	0	0	0	0	0	0	0	0	0	0	0	0	0
OTU_2919	Unassigned								0	0	0	0	0	0	0	14	2	0	0	0	0	0	0	0	0	0	0	0	0	0	0	0	0	0	0	0	0	0
OTU_483	Unassigned								0	0	0	0	0	0	0	0	0	0	0	0	0	0	0	0	0	4	3	0	0	0	0	0	6	3	0	0	0	0
OTU_805	Unassigned								0	0	0	0	0	0	0	0	0	0	0	0	0	0	0	0	0	2	4	0	7	0	0	0	0	0	0	3	0	0
OTU_1941	Unassigned								0	0	0	0	0	0	0	0	0	0	0	0	0	0	0	0	0	0	16	0	0	0	0	0	0	0	0	0	0	0
OTU_2173	Unassigned								4	0	0	0	0	0	0	0	0	0	0	0	0	0	0	11	0	0	0	0	0	0	0	0	0	0	0	0	0	0
OTU_9	Unassigned								0	0	15	0	0	0	0	0	0	0	0	0	0	0	0	0	0	0	0	0	0	0	0	0	0	0	0	0	0	0
OTU_2801	Unassigned								0	0	2	0	0	0	0	0	0	0	0	0	0	0	0	0	0	13	0	0	0	0	0	0	0	0	0	0	0	0
OTU_1082	Unassigned								0	0	4	0	0	0	0	0	0	0	0	0	0	0	0	0	0	9	0	0	2	0	0	0	0	0	0	0	0	0
OTU_780	Unassigned								0	0	0	0	15	0	0	0	0	0	0	0	0	0	0	0	0	0	0	0	0	0	0	0	0	0	0	0	0	0
OTU_2506	Unassigned								0	0	0	0	0	0	0	15	0	0	0	0	0	0	0	0	0	0	0	0	0	0	0	0	0	0	0	0	0	0
OTU_598	Unassigned								0	0	0	0	0	0	0	0	0	0	0	0	0	0	0	0	0	0	0	0	0	0	15	0	0	0	0	0	0	0
OTU_2707	Unassigned								8	0	0	0	0	0	0	0	0	0	0	0	0	0	0	6	0	0	0	0	0	0	0	0	0	0	0	0	0	0
OTU_2654	Unassigned								2	0	9	0	0	0	0	0	0	0	2	0	0	0	0	1	0	0	0	0	0	0	0	0	0	0	0	0	0	0
OTU_1726	Unassigned								0	0	0	0	0	0	2	4	0	0	0	0	0	0	0	0	0	0	0	0	0	0	8	0	0	0	0	0	0	0
OTU_2923	Unassigned								0	0	0	0	0	0	5	0	0	0	0	0	0	0	0	0	0	0	0	0	0	9	0	0	0	0	0	0	0	0
OTU_589	Unassigned								0	0	0	0	0	0	0	0	0	0	0	0	0	0	0	0	0	0	14	0	0	0	0	0	0	0	0	0	0	0
OTU_126	Unassigned								0	0	0	0	0	0	0	0	0	0	0	0	0	0	0	0	0	0	4	0	10	0	0	0	0	0	0	0	0	0
OTU_138	Unassigned								0	0	0	0	0	0	0	0	0	0	0	0	0	0	0	0	0	0	2	0	8	0	0	0	0	0	0	3	1	0
OTU_973	Unassigned								0	0	0	0	0	0	0	0	0	0	0	0	0	0	0	0	0	0	0	0	2	0	0	0	4	0	0	8	0	0
OTU_405	Unassigned								0	0	0	0	0	0	0	0	0	0	0	0	0	0	0	0	0	0	0	0	0	0	0	14	0	0	0	0	0	0
OTU_2730	Unassigned								13	0	0	0	0	0	0	0	0	0	0	0	0	0	0	0	0	0	0	0	0	0	0	0	0	0	0	0	0	0
OTU_2734	Unassigned								13	0	0	0	0	0	0	0	0	0	0	0	0	0	0	0	0	0	0	0	0	0	0	0	0	0	0	0	0	0
OTU_3018	Unassigned								0	0	0	13	0	0	0	0	0	0	0	0	0	0	0	0	0	0	0	0	0	0	0	0	0	0	0	0	0	0
OTU_2769	Unassigned								0	0	0	2	2	0	0	0	0	0	0	0	0	0	0	0	1	0	0	8	0	0	0	0	0	0	0	0	0	0
OTU_2873	Unassigned								0	0	0	0	13	0	0	0	0	0	0	0	0	0	0	0	0	0	0	0	0	0	0	0	0	0	0	0	0	0
OTU_968	Unassigned								0	0	0	0	0	0	2	11	0	0	0	0	0	0	0	0	0	0	0	0	0	0	0	0	0	0	0	0	0	0
OTU_546	Unassigned								0	0	0	0	0	0	0	0	0	0	0	2	0	0	0	0	0	0	0	1	0	0	0	0	0	0	8	2	0	0
OTU_2321	Unassigned								0	0	0	0	0	0	0	0	0	0	0	8	0	0	0	0	0	0	0	1	0	0	0	0	0	0	4	0	0	0
OTU_2620	Unassigned								0	0	0	0	0	0	0	0	0	0	0	0	0	0	4	0	0	0	0	0	0	0	0	0	0	0	0	0	0	9
OTU_497	Unassigned								0	0	0	0	0	0	0	0	0	13	0	0	0	0	0	0	0	0	0	0	0	0	0	0	0	0	0	0	0	0
OTU_132	Unassigned								0	0	0	0	0	0	0	0	0	0	0	0	0	0	0	0	0	0	4	0	8	0	0	0	0	0	0	1	0	0
OTU_286	Unassigned								0	0	0	0	0	0	0	0	0	0	0	0	0	0	0	0	0	0	0	0	3	0	0	0	4	0	0	6	0	0
OTU_3088	Unassigned								0	0	0	0	0	0	0	0	0	0	0	0	0	0	0	0	0	0	0	0	0	0	0	0	0	0	13	0	0	0
OTU_34	Unassigned								12	0	0	0	0	0	0	0	0	0	0	0	0	0	0	0	0	0	0	0	0	0	0	0	0	0	0	0	0	0
OTU_2765	Unassigned								0	0	6	0	0	2	0	0	0	0	0	0	4	0	0	0	0	0	0	0	0	0	0	0	0	0	0	0	0	0
OTU_488	Unassigned								0	0	2	0	0	0	0	2	0	0	0	0	0	0	0	3	0	2	1	0	0	0	0	0	0	0	0	2	0	0
OTU_1743	Unassigned								0	0	0	0	6	6	0	0	0	0	0	0	0	0	0	0	0	0	0	0	0	0	0	0	0	0	0	0	0	0
OTU_1343	Unassigned								0	0	0	0	0	0	0	12	0	0	0	0	0	0	0	0	0	0	0	0	0	0	0	0	0	0	0	0	0	0
OTU_2767	Unassigned								0	0	0	0	0	0	0	0	0	0	0	8	0	0	0	0	0	0	0	0	0	0	0	0	0	0	4	0	0	0
OTU_1438	Unassigned								0	0	0	0	0	0	0	0	0	6	0	2	0	0	0	0	0	0	0	0	4	0	0	0	0	0	0	0	0	0
OTU_2775	Unassigned								0	0	0	0	0	0	0	0	0	0	0	0	0	0	2	0	0	0	0	0	0	0	0	0	0	0	8	0	0	2
OTU_2664	Unassigned								0	0	0	0	0	0	0	0	0	0	0	0	0	0	0	12	0	0	0	0	0	0	0	0	0	0	0	0	0	0
OTU_141	Unassigned								0	0	0	0	0	0	0	0	0	0	0	0	0	0	0	12	0	0	0	0	0	0	0	0	0	0	0	0	0	0
OTU_84	Unassigned								0	0	0	0	0	0	0	0	0	0	0	0	0	0	0	0	0	12	0	0	0	0	0	0	0	0	0	0	0	0
OTU_48	Unassigned								0	0	0	0	0	0	0	0	0	0	0	0	0	0	0	0	0	0	1	0	4	0	0	0	2	0	0	5	0	0
OTU_1169	Unassigned								0	0	0	0	0	0	0	0	0	0	0	0	0	0	0	0	0	0	0	0	0	0	0	0	0	0	12	0	0	0
OTU_2532	Unassigned								0	0	0	0	0	0	0	0	0	0	0	0	0	0	0	0	0	0	0	0	0	0	0	0	0	0	12	0	0	0
OTU_1828	Unassigned								7	0	0	0	0	0	0	0	0	0	0	0	0	0	0	4	0	0	0	0	0	0	0	0	0	0	0	0	0	0
OTU_2371	Unassigned								0	11	0	0	0	0	0	0	0	0	0	0	0	0	0	0	0	0	0	0	0	0	0	0	0	0	0	0	0	0
OTU_2802	Unassigned								0	0	2	0	0	0	0	0	0	0	0	0	0	0	0	0	0	9	0	0	0	0	0	0	0	0	0	0	0	0
OTU_154	Unassigned								0	0	2	2	0	0	0	0	0	0	0	0	0	0	0	5	0	2	0	0	0	0	0	0	0	0	0	0	0	0
OTU_40	Unassigned								0	0	0	11	0	0	0	0	0	0	0	0	0	0	0	0	0	0	0	0	0	0	0	0	0	0	0	0	0	0
OTU_78	Unassigned								0	0	0	0	9	0	0	0	0	0	0	0	0	0	0	0	0	0	0	2	0	0	0	0	0	0	0	0	0	0
OTU_2718	Unassigned								0	0	0	0	11	0	0	0	0	0	0	0	0	0	0	0	0	0	0	0	0	0	0	0	0	0	0	0	0	0
OTU_1064	Unassigned								0	0	0	0	11	0	0	0	0	0	0	0	0	0	0	0	0	0	0	0	0	0	0	0	0	0	0	0	0	0
OTU_2875	Unassigned								0	0	0	0	0	0	7	4	0	0	0	0	0	0	0	0	0	0	0	0	0	0	0	0	0	0	0	0	0	0
OTU_2136	Unassigned								0	0	0	0	0	0	0	11	0	0	0	0	0	0	0	0	0	0	0	0	0	0	0	0	0	0	0	0	0	0
OTU_261	Unassigned								0	0	0	0	0	0	0	0	11	0	0	0	0	0	0	0	0	0	0	0	0	0	0	0	0	0	0	0	0	0
OTU_401	Unassigned								0	0	0	0	0	0	0	0	0	0	0	0	5	0	0	0	0	0	0	0	0	0	0	0	0	0	0	6	0	0
OTU_258	Unassigned								0	0	0	0	0	0	0	0	0	0	0	0	0	0	0	0	0	11	0	0	0	0	0	0	0	0	0	0	0	0
OTU_295	Unassigned								0	0	0	0	0	0	0	0	0	0	0	0	0	0	0	0	0	7	0	2	2	0	0	0	0	0	0	0	0	0
OTU_985	Unassigned								0	0	0	0	0	0	0	0	0	0	0	0	0	0	0	0	0	0	3	0	8	0	0	0	0	0	0	0	0	0
OTU_2424	Unassigned								0	0	0	0	0	0	0	0	0	0	0	0	0	0	0	0	0	0	1	0	9	0	0	0	0	0	0	0	1	0
OTU_815	Unassigned								0	0	0	0	0	0	0	0	0	0	0	0	0	0	0	0	0	0	0	11	0	0	0	0	0	0	0	0	0	0
OTU_180	Unassigned								0	0	0	0	0	0	0	0	0	0	0	0	0	0	0	0	0	0	0	0	0	0	0	0	0	0	10	0	0	1
OTU_2794	Unassigned								0	0	0	0	0	0	0	0	0	0	0	0	0	0	0	0	0	0	0	0	0	0	0	0	0	0	11	0	0	0
OTU_3156	Unassigned								0	0	0	0	0	0	0	0	0	0	0	0	0	0	0	0	0	0	0	0	0	0	0	0	0	0	0	0	0	11
OTU_399	Unassigned								5	0	0	0	0	0	0	0	0	0	0	0	0	0	0	5	0	0	0	0	0	0	0	0	0	0	0	0	0	0
OTU_33	Unassigned								10	0	0	0	0	0	0	0	0	0	0	0	0	0	0	0	0	0	0	0	0	0	0	0	0	0	0	0	0	0
OTU_2644	Unassigned								10	0	0	0	0	0	0	0	0	0	0	0	0	0	0	0	0	0	0	0	0	0	0	0	0	0	0	0	0	0
OTU_2560	Unassigned								0	10	0	0	0	0	0	0	0	0	0	0	0	0	0	0	0	0	0	0	0	0	0	0	0	0	0	0	0	0
OTU_2507	Unassigned								0	10	0	0	0	0	0	0	0	0	0	0	0	0	0	0	0	0	0	0	0	0	0	0	0	0	0	0	0	0
OTU_2911	Unassigned								0	0	5	0	2	0	0	0	0	0	0	0	3	0	0	0	0	0	0	0	0	0	0	0	0	0	0	0	0	0
OTU_2415	Unassigned								0	0	10	0	0	0	0	0	0	0	0	0	0	0	0	0	0	0	0	0	0	0	0	0	0	0	0	0	0	0
OTU_2475	Unassigned								0	0	2	0	2	4	0	0	0	0	0	0	2	0	0	0	0	0	0	0	0	0	0	0	0	0	0	0	0	0
OTU_2489	Unassigned								0	0	0	0	10	0	0	0	0	0	0	0	0	0	0	0	0	0	0	0	0	0	0	0	0	0	0	0	0	0
OTU_2426	Unassigned								0	0	0	0	2	0	0	0	0	0	0	0	0	0	0	0	0	0	0	8	0	0	0	0	0	0	0	0	0	0
OTU_2784	Unassigned								0	0	0	0	0	0	8	2	0	0	0	0	0	0	0	0	0	0	0	0	0	0	0	0	0	0	0	0	0	0
OTU_1338	Unassigned								0	0	0	0	0	0	7	2	0	0	0	0	0	0	0	0	0	0	0	0	0	0	1	0	0	0	0	0	0	0
OTU_2333	Unassigned								0	0	0	0	0	0	4	0	0	0	0	0	0	0	0	0	0	0	0	0	0	6	0	0	0	0	0	0	0	0
OTU_644	Unassigned								0	0	0	0	0	0	0	10	0	0	0	0	0	0	0	0	0	0	0	0	0	0	0	0	0	0	0	0	0	0
OTU_3003	Unassigned								0	0	0	0	0	0	0	0	10	0	0	0	0	0	0	0	0	0	0	0	0	0	0	0	0	0	0	0	0	0
OTU_1234	Unassigned								0	0	0	0	0	0	0	0	0	0	0	8	0	0	0	0	0	0	0	0	0	0	0	0	0	0	2	0	0	0
OTU_2286	Unassigned								0	0	0	0	0	0	0	0	0	0	0	0	0	0	2	0	0	0	0	0	0	0	0	0	0	0	7	1	0	0
OTU_3137	Unassigned								0	0	0	0	0	0	0	0	0	10	0	0	0	0	0	0	0	0	0	0	0	0	0	0	0	0	0	0	0	0
OTU_402	Unassigned								0	0	0	0	0	0	0	0	0	0	0	0	0	0	0	0	0	0	5	0	1	0	0	0	0	0	0	4	0	0
OTU_196	Unassigned								0	0	0	0	0	0	0	0	0	0	0	0	0	0	0	0	0	0	1	2	4	0	0	0	3	0	0	0	0	0
OTU_227	Unassigned								0	0	0	0	0	0	0	0	0	0	0	0	0	0	0	0	0	0	0	5	2	0	0	0	0	0	3	0	0	0
OTU_1690	Unassigned								0	0	0	0	0	0	0	0	0	0	0	0	0	0	0	0	0	0	0	0	7	0	0	0	2	0	0	1	0	0
OTU_1257	Unassigned								0	0	0	0	0	0	0	0	0	0	0	0	0	0	0	0	0	0	0	0	0	6	4	0	0	0	0	0	0	0
